# Supplementary material for: A novel power-amplified jumping behavior in larval beetles (Coleoptera: Laemophloeidae)
Source: PLoS One. 2022 Jan 19;17(1):e0256509. doi: 10.1371/journal.pone.0256509 (PMC8769368; doi:10.1371/journal.pone.0256509)
Supplement: S1 Table — (XLSX) [file pone.0256509.s001.xlsx]

## Sheet: BeetleJumpPerformanceData
filename	BeetleID	Bodylengthm	BodyMasskg	Load_time	Load.displacement.max	Latch_time	Launch_time	LatchLaunch.displacement.max	Airborne_time	TakeoffAngleDeg	DistanceRawm	HeightRawm	DistanceRaw_bodyProp	HeightRaw_bodyProp	A	B	C	DistanceTrajm	HeightTrajm	DistanceTraj_bodyProp	HeightTraj_bodyProp	velocity.max	VelError	acceleration.max	AccelError	EnergyJ	EnergyError	launchPower	launchPowerError	launchPowerOutput	JumpPower	JumpPowerError	LoadingBAngle	ReleaseBAngle	TakeoffBAngle	velocity.max.BL	acceleration.max.BL
c_21382_414_croppedxypts	Larva1	0.00622	1.3e-06	0.12	0.00234123	0.0034375	0.0034375	0.00136767	0.05625	46.6157	0.0175143	0.00465797	3.60382	0.958445	-60.2077	1.05805	2.74e-05	0.0175993	0.00467584	3.62131	0.962121	0.391706	0.0454604	57.7962	0.090912	9.97e-08	0.0893522	7.48e-06	0.156571	58.7935	1.77e-06	0.156571	163.839	145.008	82.259	80.5991	11892.4
c_21382_416_croppedxypts	Larva1	0.00622	1.3e-06	0.0496875	0.000776561	0.003125	0.000625	0.000762927	0.055	51.6283	0.01253	0.00379258	2.29641	0.695076	-104.303	1.26297	2.23e-05	0.0121263	0.00384557	2.22243	0.704787	0.370849	0.0833436	97.4442	0.166672	8.94e-08	0.113417	1.43e-05	0.26158	112.474	1.63e-06	0.26158	165.637	145.238	131.295	67.9664	17858.9
c_21382_417_croppedxypts	Larva1	0.00622	1.3e-06	0.1625	0.00260704	0.0059375	0.0003125	0.00102823	0.0375	39.8997	0.010785	0.00228068	1.78977	0.378477	-73.9233	0.83612	2.29e-05	0.0113379	0.00238715	1.88152	0.396145	0.334424	0.0500095	52.7797	0.100005	7.27e-08	0.0917502	5.63e-06	0.168585	44.274	1.94e-06	0.168585	172.433	146.44	146.44	55.4972	8758.73
c_21382_420_croppedxypts	Larva1	0.00622	1.3e-06	0.16125	0.00336473	0.001875	0.0015625	0.0010113	0.09875	82.567	0.00650553	0.0130347	1.58462	3.175	-1112.89	7.66505	-0.000339027	0.00684303	0.0128593	1.66683	3.13228	0.482243	0.0909145	99.8567	0.181821	1.51e-07	0.119091	3.27e-05	0.283375	257.669	1.53e-06	0.283375	155.274	125.161	65.756	117.465	24323.1
c_21382_421_croppedxypts	Larva2	0.00594	1.3e-06	0.405938	0.00779323	0.00125	0.00125	0.0010298	0.10625	76.6887	0.0137446	0.0148333	2.39781	2.58774	-300.4	4.22658	-8.57e-05	0.0140495	0.0147811	2.451	2.57863	0.541515	0.125004	111.289	0.250002	1.91e-07	0.146776	8.82e-05	0.382813	693.252	1.79e-06	0.382813	151.896	137.807	96.147	94.4696	19414.9
c_21382_422_croppedxypts	Larva2	0.00594	1.3e-06	0.25625	0.00638991	0.0796875	0.00125	0.00239056	0.09625	81.3012	0.00591228	0.0115017	1.19333	2.32149	-993.013	6.53592	-0.000561285	0.00649488	0.0101934	1.31092	2.05743	0.438729	0.0038836	85.4797	0.00773333	1.25e-07	0.077021	1.4e-08	0.0777948	0.110429	1.3e-06	0.0777948	143.446	92.749	49.865	88.5525	17253.1
c_21382_423_croppedxypts	Larva2	0.00594	1.3e-06	0.265625	0.00639371	0.0015625	0.0009375	0.000626511	0.09625	67.4051	0.0197141	0.0120786	4.02362	2.46522	-118.925	2.40295	-4.73e-05	0.0201858	0.0120909	4.1199	2.46773	0.514107	0.12501	70.9687	0.250005	1.72e-07	0.146781	3.27e-05	0.382822	257.669	1.78e-06	0.382822	138.189	131.766	104.036	104.929	14484.6
c_21382_424_croppedxypts	Larva2	0.00594	1.3e-06	0.404375	0.00979461	0.001875	0.0009375	0.000915506	0.103438	73.8354	0.0164411	0.0144748	2.94532	2.59308	-206.028	3.44997	-0.000101579	0.0167157	0.014341	2.99451	2.5691	0.541172	0.111116	68.6731	0.222225	1.9e-07	0.135144	4.9e-05	0.342101	385.481	1.84e-06	0.342101	144.309	127.173	84.779	96.9477	12302.4
c_21382_426_croppedxypts	Larva3	0.00546	1.3e-06	0.296563	0.00697564	0.0021875	0.001875	0.00115347	0.0875	76.4388	0.0094156	0.00992418	1.60335	1.68996	-436.759	4.14577	7.21e-05	0.00950949	0.00991013	1.61934	1.68757	0.420062	0.076928	96.1476	0.153849	1.15e-07	0.108789	2.58e-05	0.243258	202.454	1.31e-06	0.243258	154.779	140.959	93.851	71.5311	16372.7
c_21382_427_croppedxypts	Larva3	0.00546	1.3e-06	0.251563	0.0050423	0.001875	0.0015625	0.00100878	0.0703125	77.9911	0.00555959	0.00714693	0.934469	1.20127	-813.187	4.70105	8.61e-05	0.00579927	0.0068803	0.974755	1.15646	0.359198	0.0909145	71.3962	0.181821	8.39e-08	0.119091	3.26e-05	0.283375	256.646	1.19e-06	0.283375	153.733	138.721	96.24	60.3748	12000.4
c_21382_429_croppedxypts	Larva4	0.00632	1.3e-06	0.110312	0.00216414	0.005	0.000625	0.00131339	0.0409375	56.1515	0.00733314	0.00309764	1.37387	0.580348	-193.907	1.49105	5.49e-05	0.00772618	0.00292128	1.44751	0.547307	0.281144	0.0555608	63.488	0.111114	5.14e-08	0.0948902	1.26e-05	0.183568	99.0798	1.26e-06	0.183568	147.242	78.71	64.102	52.6728	11894.6
c_21382_430_croppedxypts	Larva4	0.00632	1.3e-06	0.165313	0.00341449	0.0028125	0.0025	0.00126094	0.05625	63.8184	0.00846392	0.00476846	1.38666	0.781227	-222.609	2.03392	-5.58e-05	0.00910921	0.00459006	1.49238	0.752001	0.291518	0.0588289	54.6939	0.11765	5.52e-08	0.0968401	1.38e-05	0.192514	108.384	9.82e-07	0.192514	155.194	134.182	90.881	47.7601	8960.62
c_21382_432_croppedxypts	Larva5	0.00553	1.3e-06	0.6825	0.0124956	0.0028125	0.0003125	0.00031823	0.0415625	63.1851	0.00232974	0.00193012	0.483423	0.400502	-669.507	1.97839	-0.00011912	0.0028935	0.00134241	0.600403	0.27855	0.137344	0.100049	18.4257	0.200025	1.23e-08	0.126202	4.31e-06	0.309769	33.9468	2.95e-07	0.309769	116.565	31.776	14.306	28.499	3823.35
c_21382_433_croppedxypts	Larva5	0.00553	1.3e-06	0.228125	0.00421201	0.0021875	0.0009375	0.00110814	0.0715625	49.6195	0.0237487	0.00737158	4.42079	1.37221	-47.2352	1.17581	5.68e-05	0.0249408	0.00737399	4.64269	1.37266	0.510577	0.100004	102.041	0.200002	1.69e-07	0.126166	5.23e-05	0.30971	411.043	2.37e-06	0.30971	152.074	116.565	87.198	95.0432	18994.7
c_21382_434_croppedxypts	Larva5	0.00553	1.3e-06	0.477812	0.00761519	0.0046875	0.0003125	0.00115325	0.0309375	46.4271	0.00662863	0.00240379	1.32168	0.479291	-126.022	1.0511	5.96e-06	0.00834629	0.00219767	1.66416	0.438192	0.272484	0.062506	50.6003	0.125003	4.83e-08	0.0991169	1.38e-05	0.202673	108.384	1.56e-06	0.202673	137.89	66.398	63.803	54.3306	10089.2
c_21382_435_croppedxypts	Larva5	0.00553	1.3e-06	0.632812	0.0111409	0.003125	0.001875	0.00101223	0.0646875	70.2999	0.00864845	0.00649942	1.68845	1.26889	-301.668	2.79288	-0.00017332	0.00919565	0.00629089	1.79529	1.22818	0.35973	0.0625078	13.5676	0.125004	8.41e-08	0.099118	1.07e-05	0.202675	84.1513	1.3e-06	0.202675	140.229	121.962	58.57	70.2309	2648.82
c_21382_461_croppedxypts	Larva6	0.00586	1.3e-06	0.093125	0.0116027	0.00125	0.0015625	0.00162225	0.0596875	70.1525	0.0137257	0.00981798	2.61212	1.86845	-192.784	2.7704	-0.000330364	0.0142502	0.00962265	2.71195	1.83127	0.634971	0.111113	87.0833	0.222223	2.62e-07	0.135141	0.000153781	0.342096	1206.54	4.39e-06	0.342096	150.369	144.362	68.717	120.841	16572.7
c_21382_463_croppedxypts	Larva6	0.00586	1.3e-06	0.161562	0.0102785	0.00125	0.00125	0.00122889	0.0571875	67.1628	0.0143306	0.00893716	2.52583	1.57521	-157.905	2.37459	-9.63e-05	0.0149974	0.00883104	2.64336	1.5565	0.621543	0.125003	119.288	0.250001	2.51e-07	0.146775	0.000125646	0.382812	988.753	4.39e-06	0.382812	162.028	153.537	100.384	109.549	21025
c_21382_464_croppedxypts	Larva6	0.00586	1.3e-06	0.0321875	0.00170111	0.0009375	0.0015625	0.000912552	0.03125	42.0233	0.0126173	0.0031483	2.72179	0.679146	-66.2938	0.901142	9.66e-05	0.0136995	0.00315894	2.95523	0.681441	0.502838	0.125005	117.703	0.250002	1.64e-07	0.146777	6.93e-05	0.382815	544.99	5.26e-06	0.382815	156.124	146.31	97.658	108.471	25390.6
c_21382_465_croppedxypts	Larva7	0.00424	1.3e-06	0.30375	0.0326197	0.00875	0.000625	0.00139391	0.0453125	64.8793	0.0118163	0.00763925	2.19708	1.42042	-145.044	2.13276	-0.000532415	0.0144503	0.00730777	2.68684	1.35879	0.54051	0.0333411	122.326	0.0666705	1.9e-07	0.0838379	3.07e-06	0.126171	24.1309	4.19e-06	0.126171	136.376	99.755	62.062	100.501	22745
c_21382_466_croppedxypts	Larva8	0.00488	1.3e-06	0.149688	0.00371278	0.000625	0.0015625	0.000886026	0.055625	75.0329	0.00866241	0.00845659	1.77367	1.73153	-416.09	3.74065	1.44e-05	0.00899383	0.00842144	1.84153	1.72433	0.553891	0.142862	119.479	0.285717	1.99e-07	0.162255	9.75e-05	0.435426	766.871	3.59e-06	0.435426	146.684	143.809	73.296	113.412	24463.9
c_21382_486_croppedxypts	Larva9	0.005219	1.3e-06	0.111562	0.00328705	0.0034375	0.0021875	0.00151686	0.0878125	76.064	0.00992159	0.0104803	1.68331	1.7781	-386.511	4.02997	-0.000161677	0.0103862	0.010343	1.76215	1.7548	0.450725	0.0555595	107.637	0.111113	1.32e-07	0.0948895	1.68e-05	0.183567	131.902	1.5e-06	0.183567	162.43	145.989	81.762	76.4708	18261.8
c_21382_487_croppedxypts	Larva9	0.005219	1.3e-06	0.05	0.00114735	0.0021875	0.001875	0.00101496	0.104063	75.9627	0.0139843	0.0141529	3.11131	3.14882	-280.884	3.99967	-0.000224589	0.0141832	0.0140138	3.15556	3.11787	0.518682	0.0769294	101.718	0.153849	1.75e-07	0.10879	2e-05	0.24326	157.464	1.68e-06	0.24326	146.349	140.48	64.974	115.399	22630.8
c_21382_488_croppedxypts	Larva9	0.005219	1.3e-06	0.141875	0.00425153	0.0040625	0.00125	0.00104465	0.0809375	74.6339	0.00943753	0.00863969	1.79108	1.63966	-380.677	3.63889	-0.000144491	0.00951912	0.00855154	1.80656	1.62293	0.404811	0.0588313	80.5014	0.117651	1.07e-07	0.0968415	9.46e-06	0.192517	74.4376	1.32e-06	0.192517	164.839	126.254	76.89	76.826	15277.8
c_21382_490_croppedxypts	Larva11	0.005824	1.3e-06	0.0803125	0.00946415	0.0046875	0.0003125	0.00401987	0.0259375	27.8907	0.0121256	0.00165637	1.9361	0.264474	-48.0442	0.529265	2.68e-05	0.0110666	0.00148439	1.767	0.237014	0.867344	0.0625005	179.819	0.125	4.89e-07	0.0991134	0.000168058	0.202666	1319.02	1.89e-05	0.202666	166.549	106.823	102.836	138.489	28711.7
c_21382_491_croppedxypts	Larva11	0.005824	1.3e-06	0.0646875	0.00229053	0.001875	0.0021875	0.00130251	0.070625	60.4957	0.0155225	0.00765303	2.75606	1.35882	-105.163	1.76718	-6.92e-05	0.0167649	0.00735481	2.97666	1.30587	0.467914	0.0769269	112.368	0.153848	1.42e-07	0.108788	3.29e-05	0.243257	258.691	2.02e-06	0.243257	164.626	161.278	74.314	83.0794	19951.3
c_21382_492_croppedxypts	Larva11	0.005824	1.3e-06	0.170625	0.0104747	0.0021875	0.0028125	0.00206785	0.0265625	23.6699	0.0144357	0.00151308	2.58912	0.271378	-30.1064	0.438343	1.27e-05	0.0145888	0.00160828	2.61657	0.288453	0.836338	0.0625019	128.194	0.125001	4.55e-07	0.0991143	4.45e-05	0.202668	349.693	1.71e-05	0.202668	168.432	145.359	109.626	150.001	22992.2
c_21382_494_croppedxypts	Larva12	0.005579	1.3e-06	0.135625	0.00619736	0.00125	0.0021875	0.00110551	0.0984375	78.5673	0.0100302	0.0128593	1.68605	2.16162	-478.799	4.94488	-0.000277	0.0102713	0.0124903	1.72659	2.09959	0.507458	0.0909136	110.38	0.18182	1.67e-07	0.11909	3.91e-05	0.283374	307.535	1.7e-06	0.283374	121.633	119.795	39.129	85.3025	18554.6
c_21382_495_croppedxypts	Larva12	0.005579	1.3e-06	0.08625	0.00669474	0.003125	0.0015625	0.00109416	0.0984375	85.1629	0.00396285	0.0131829	1.17993	3.92518	-2684.02	11.8168	-0.000880421	0.00432685	0.0121259	1.28831	3.61047	0.504934	0.0666729	94.6717	0.133336	1.66e-07	0.101796	1.51e-05	0.214291	118.767	1.68e-06	0.214291	97.172	84.053	27.925	150.343	28188.3

## Sheet: body rotation & latch release
video	BeetleID	StartFrame	EndFrame	Landing Frame	LoadStartFrame	ReleaseStartFrame	LaunchStartFrame	TakeoffFrame	ReleaseNo	LaunchNo	TakeoffNo	LandingNo	LoadingBAngle	ReleaseBAngle	TakeoffBAngle	Video autoTracked?	roll rotation (degree, direction)	yaw rotation (degree, direction)	pitch rotation (degree, direction)	last legs released
c_21382_414	10-23Larva1	6623	5768	6037	6623	6239	6228	6217	384	395	406	586	163.839	145.008	82.259	Yes	135 ccw	0	0	L middle; L front
c_21382_415	10-23Larva1															No	360 ccw	450 left	0	L middle; L front
c_21382_416	10-23Larva1	5125	4637	4778	5125	4966	4956	4954	159	169	171	347	165.637	145.238	131.295	Yes	450 cw	495 right	360 forward	can't see
c_21382_417	10-23Larva1	4348	3435	3689	4348	3828	3809	3809	520	539	539	659	172.433	146.44	146.44	Yes	90 ccw	90 left	0	L front
c_21382_418	10-23Larva1															No	360 ccw	90 left	360 forward	cant see
c_21382_419	10-23Larva1															No	0	n/a	n/a	R middle; R front
c_21382_420	10-23Larva1	5351	3153	4508	5351	4835	4829	4824	516	522	527	843	155.274	125.161	65.756	Yes	0	n/a	360 forward	undetermined front
c_21382_421	10-24Larva2	6010	3359	4363	6010	4711	4707	4703	1299	1303	1307	1647	151.896	137.807	96.147	Yes	0	540 left	0	undetermined front
c_21382_422	10-24Larva2	9200	5736	6412	7799	6979	6724	6720	820	1075	1079	1387	143.446	92.749	49.865	Yes	0	0	540 back	undetermined front
c_21382_423	10-24Larva2	8473	5529	6077	7243	6393	6388	6385	850	855	858	1166	138.189	131.766	104.036	Yes	720 ccw	0	0	undetermined front
c_21382_424	10-24Larva2	8666	5554	5621	7255	5961	5955	5952	1294	1300	1303	1634	144.309	127.173	84.779	Yes	630 ccw	0	0	undetermined middle front
c_21382_425	10-24Larva2	7855	4692	5166	6913	5541	5538	5534	1372	1375	1379	1747	124.695	106.75	48.945	Yes	0	720 left	540 front	LR front
c_21382_426	10-24Larva3	7015	5037	5773	7015	6066	6059	6053	949	956	962	1242	154.779	140.959	93.851	Yes	180 ccw	0	0	LR front
c_21382_427	10-24Larva3	8338	6288	6696	7737	6932	6926	6921	805	811	816	1041	153.733	138.721	96.24	Yes	90 cw	0	360 back	LR front
c_21382_428	10-24Larva3															No	0	0	0	undetermined front
c_21382_429	10-24Larva4	6946	5950	6444	6946	6593	6577	6575	353	369	371	502	147.242	78.71	64.102	Yes	n/a	n/a	n/a	L front
c_21382_430	10-24Larva4	6055	4816	5329	6055	5526	5517	5509	529	538	546	726	155.194	134.182	90.881	Yes	n/a	n/a	n/a	L front
c_21382_431	10-24Larva5															No	n/a	n/a	n/a	undetermined front
c_21382_432	10-24Larva5	8407	5562	6080	8407	6223	6214	6213	2184	2193	2194	2327	116.565	31.776	14.306	Yes	n/a	n/a	n/a	L middle
c_21382_433	10-24Larva5	7798	5797	6037	7006	6276	6269	6266	730	737	740	969	152.074	116.565	87.198	Yes	180 ccw	660 right	0	F right
c_21382_434	10-24Larva5	6783	5139	4878	6783	5254	5239	5238	1529	1544	1545	1905	137.89	66.398	63.803	Yes	0	360 right	0	F right
c_21382_435	10-24Larva5	8421	6090	6173	8421	6396	6386	6380	2025	2035	2041	2248	140.229	121.962	58.57	Yes	0	0	360 forward	F right; F left
c_21382_461	11-8Larva6	4835	3661	4337	4835	4537	4533	4528	298	302	307	498	150.369	144.362	68.717	Yes	0	90 left	0	F left
c_21382_462	11-8Larva6															No	0	0	450 back	undetermined
c_21382_463	11-8Larva6	4678	2623	3203	3911	3394	3390	3386	517	521	525	708	162.028	153.537	100.384	Yes	0	0	180 back	F right; F left
c_21382_464	11-8Larva6	6886	6340	6675	6886	6783	6780	6775	103	106	111	211	156.124	146.31	97.658	Yes	135 ccw	0	180 back	F left
c_21382_465	11-8Larva7	5903	4488	4739	5903	4931	4903	4901	972	1000	1002	1164	136.376	99.755	62.062	Yes	270 ccw	180 left	0	F left
c_21382_466	11-8Larva8	4187	3063	3523	4187	3708	3706	3701	479	481	486	664	146.684	143.809	73.296	Yes	135 cw		180 back	F left; F right
c_21382_486	11-12Larva9	5844	4303	5188	5844	5487	5476	5469	357	368	375	656	162.43	145.989	81.762	Yes	180 ccw	180 left	0	F left; F right
c_21382_487	11-12Larva9	5324	4290	4818	5324	5164	5157	5151	160	167	173	506	146.349	140.48	64.974	Yes	180 cw	360 left	0	F left
c_21382_488	11-12Larva9	8076	5342	5621	6351	5897	5884	5880	454	467	471	730	164.839	126.254	76.89	Yes	180 cw	0	0	F right
c_21382_489	11-12Larva10															No	1080 ccw	90 left	0	undetermined
c_21382_490	11-13Larva11	1941	1350	1585	1941	1684	1669	1668	257	272	273	356	166.549	106.823	102.836	Yes	0	360 left	360 front	F left
c_21382_491	11-13Larva11	5612	4717	5166	5612	5405	5399	5392	207	213	220	446	164.626	161.278	74.314	Yes	90 cw	0	360 back	F right
c_21382_492	11-13Larva11	7906	6954	7115	7762	7216	7209	7200	546	553	562	647	168.432	145.359	109.626	Yes	90 ccw	90 left	180 front	F right; F left
c_21382_493	11-13Larva12															No	0	360 right	0	undetermined
c_21382_494	11-13Larva12															No	0	0	360 back	F right; F left
c_21382_495	11-13Larva12															No	0	0	450 back	undetermined
c_21382_496	11-13Larva12															No	720 cw	0	0	undetermined
