# Supplementary material for: A novel power-amplified jumping behavior in larval beetles (Coleoptera: Laemophloeidae)
Source: PLoS One. 2022 Jan 19;17(1):e0256509. doi: 10.1371/journal.pone.0256509 (PMC8769368; doi:10.1371/journal.pone.0256509)
Supplement: S1 Data — (ZIP) [file pone.0256509.s002.zip]

Archive with 31 entries (31 files):
- BertoneGibsonetAl2021_RScript.R
- c_21382_414_croppedxypts.csv
- c_21382_416_croppedxypts.csv
- c_21382_417_croppedxypts.csv
- c_21382_420_croppedxypts.csv
- c_21382_421_croppedxypts.csv
- c_21382_422_croppedxypts.csv
- c_21382_423_croppedxypts.csv
- c_21382_424_croppedxypts.csv
- c_21382_425_croppedxypts.csv
- c_21382_426_croppedxypts.csv
- c_21382_427_croppedxypts.csv
- c_21382_429_croppedxypts.csv
- c_21382_430_croppedxypts.csv
- c_21382_432_croppedxypts.csv
- c_21382_433_croppedxypts.csv
- c_21382_434_croppedxypts.csv
- c_21382_435_croppedxypts.csv
- c_21382_461_croppedxypts.csv
- c_21382_463_croppedxypts.csv
- c_21382_464_croppedxypts.csv
- c_21382_465_croppedxypts.csv
- c_21382_466_croppedxypts.csv
- c_21382_486_croppedxypts.csv
- c_21382_487_croppedxypts.csv
- c_21382_488_croppedxypts.csv
- c_21382_490_croppedxypts.csv
- c_21382_491_croppedxypts.csv
- c_21382_492_croppedxypts.csv
- c_21382_494_croppedxypts.csv
- c_21382_495_croppedxypts.csv
