# Supplementary material for: A novel power-amplified jumping behavior in larval beetles (Coleoptera: Laemophloeidae)
Source: PLoS One. 2022 Jan 19;17(1):e0256509. doi: 10.1371/journal.pone.0256509 (PMC8769368; doi:10.1371/journal.pone.0256509)
Supplement: S1 Data — (ZIP) [file pone.0256509.s002.zip › BertoneGibsonetAl2021_RScript.R]

library(dplyr)
library(pspline)
library(data.table)
library(ggplot2)


BeetleFunction <- function(filename, BeetleID, fps, ReleaseFrame, LaunchFrame, TakeoffFrame, BodyMasskg, BalanceSensitivitykg, ScaleLengthm, ScaleSensitivitym, fileout = filename) 
{require("pspline")
  
  
  #Reads in the xy coordinate file for a jump
  coords <- read.csv(paste(filename,".csv",sep = ""))
  
  #ImageJ outputs Y coordinates upside down; this corrects this by multiplying all y coordinates by -1
  #this only matters for the centroid; the other points are only used for scale and body length calculations
  #which are squared
  coords$pt3_cam1_Y<- (-1)*coords$pt3_cam1_Y
  ########################### Trajectory calculations################################
  
  #Ensures that R recognizes all of the data as numeric instead of factors
  coords$pt1_cam1_X<-as.numeric(coords$pt1_cam1_X)
  coords$pt1_cam1_Y<-as.numeric(coords$pt1_cam1_Y)
  coords$pt2_cam1_X<-as.numeric(coords$pt2_cam1_X)
  coords$pt2_cam1_Y<-as.numeric(coords$pt2_cam1_Y)
  coords$pt3_cam1_X<-as.numeric(coords$pt3_cam1_X)
  coords$pt3_cam1_Y<-as.numeric(coords$pt3_cam1_Y)
  coords$pt4_cam1_X<-as.numeric(coords$pt4_cam1_X)
  coords$pt4_cam1_Y<-as.numeric(coords$pt4_cam1_Y)
  coords$pt5_cam1_X<-as.numeric(coords$pt5_cam1_X)
  coords$pt5_cam1_Y<-as.numeric(coords$pt5_cam1_Y)
  
  #Reestablishes origin for the cartesian grid as the starting point of point #3 (the centroid, which corresponds
  #to the approximate center of mass of the beetle)
  coords2 = data.frame(x1 = coords$pt1_cam1_X-coords$pt3_cam1_X[1], y1 = coords$pt1_cam1_Y-coords$pt3_cam1_Y[1],x2 = coords$pt2_cam1_X-coords$pt3_cam1_X[1], y2 = coords$pt2_cam1_Y-coords$pt3_cam1_Y[1],x3 = coords$pt3_cam1_X-coords$pt3_cam1_X[1], y3 = coords$pt3_cam1_Y-coords$pt3_cam1_Y[1]) 
  
  #calculates scale factor (m/pixels) using the first coordinates of points 4 and 5
  scale=ScaleLengthm/sqrt((coords$pt4_cam1_X[1]-coords$pt5_cam1_X[1])^2+(coords$pt4_cam1_Y[1]-coords$pt5_cam1_Y[1])^2) 
  
  #converts units of cartesian grid from pixels to meters
  coords2$x1corrected<-coords2$x1*scale
  coords2$y1corrected<-coords2$y1*scale
  coords2$x2corrected<-coords2$x2*scale
  coords2$y2corrected<-coords2$y2*scale
  coords2$x3corrected<-coords2$x3*scale
  coords2$y3corrected<-coords2$y3*scale
  
  #estimates the body length of the larva from the first tracked frame
  Bodylengthm<-sqrt((coords2$x1corrected[1]-coords2$x2corrected[1])^2+(coords2$y1corrected[1]-coords2$y2corrected[1])^2)
  
  # manually calculates the horizontal distance of the center of mass from its starting point in each frame
  coords2$DistanceRaw<-coords2$x3corrected - coords2$x3corrected[1]
  #same as above, but the vertical component
  coords2$HeightRaw<-coords2$y3corrected-coords2$y3corrected[1]
  
  #Estimates horizontal distance traveled over course of jump
  DistanceRawm<-max(coords2$DistanceRaw)
  #converts the estimate of horizontal distance traveled from meters to number of body lengths
  DistanceRaw_bodyProp<-DistanceRawm/Bodylengthm
  
  #manually calculates maximum vertical distance traveled over course of jump
  HeightRawm<-max(coords2$HeightRaw)
  
  #converts the estimate of vertical distance traveled from meters to number of body lengths
  HeightRaw_bodyProp<-HeightRawm/Bodylengthm
  
  
  # the code below is an alternative method for calculating maximum height/distance traveled, -
  # - by describing a quadratic function corresponding to the trajectory parabola estimated from the movement of larva's center of mass
  # I prefer this method over the one above but do both and later create a graphical comparison of the actual vs modeled trajectory in the output files
  # In addition to being slightly more robust to error than the method above, -
  # - modeling in terms of a parabola also allows for an easy estimation of takeoff angle.
  
  
  #Code for calculating the coefficients (A,B,and C) for the quadratic equation describing the trajectory in the form of y= AX^2 +BX +C
  CoefficientSample <- lm(formula = coords2$y3corrected ~ poly(coords2$x3corrected,2, raw=TRUE))
  C<-c(0)
  B<-c(0)
  A<-c(0)
  PolyCoefficients<-data.frame(C,B,A)
  PolyCoefficients<-data.frame(t(PolyCoefficients))
  PolyCoefficients[1] <- CoefficientSample$coefficients
  PolyCoefficients<-data.frame(t(PolyCoefficients))
  
  C<-PolyCoefficients$C
  B<-PolyCoefficients$B
  A<-PolyCoefficients$A
  
  #Estimates the distance traveled using the quadratic formula
  DistanceTrajm1<-(-B-sqrt((B^2)-4*A*C))/(2*A)
  DistanceTrajm2<-(-B+sqrt((B^2)-4*A*C))/(2*A)
  DistanceTrajm<-max(DistanceTrajm1,DistanceTrajm2)
  DistanceTraj_bodyProp<-DistanceTrajm/Bodylengthm
  
  #estimates height of jump by calculating the vertex of the parabola
  VertexX<-(-B)/(2*A)
  VertexY<-A*(VertexX^2)+B*VertexX+C
  HeightTrajm<-VertexY
  HeightTraj_bodyProp<-HeightTrajm/Bodylengthm
  
  #calculates takeoff angle
  TakeoffAngleRad<-atan(B)
  TakeoffAngleDeg<-TakeoffAngleRad*180/pi
  
  ########################### kinematics #########################################
  
  #Converts raw coordinates of the center of mass to distance traveled between frames
  chords.m<- sqrt(diff(coords2$x3corrected, differences = 1)^2+
                    diff(coords2$y3corrected, differences = 1)^2)
  #converts distance traveled between frames to cumulative distance (displacement)
  displacement   <- cumsum(chords.m)
  #displacement   <- cumsum(c(rep(0,5), chords.m, rep(0,5)))
  
  
  #converts cumulative displacement data to data.frame format
  displacement.dataframe<-as.data.frame(displacement)
  
  #subsets the displacement data into the specific phases of the jump (loading, latch release, takeoff, airborne)
  Load_displacement<-displacement.dataframe[1:ReleaseFrame,]
  LatchLaunch_displacement<-displacement.dataframe[ReleaseFrame:TakeoffFrame,]
  Airborne_displacement<-displacement.dataframe[TakeoffFrame:nrow(displacement.dataframe),]
  
  #creates a series of time values for each tracked frame in the loading phase, and then uses those values to create a standardize series of 100 time points between the start and end frames
  # time3<-seq(from=0, length.out=length(Load_displacement), by=1/fps)
  #tt3<-seq(0, length(Load_displacement)/fps-(1/fps), length = 100)
  
  #fits a 4th order polynomial to the raw displacement data for the loading phase
  # LoadPsp <- smooth.Pspline(time3,Load_displacement, df=10, norder=4, method=2)
  
  #recalculates displacement for the loading phase for each of the standardized time points using using the polynomial above (so the data is smooth enough for derivative calculations)
  # Load_displacement2<-predict(LoadPsp,tt3)
  
  #calculates the max displacement during the loading phase
  Load.displacement.max<-max(Load_displacement)
  
  #creates a series of time values for each tracked frame in the latch release phase, and then uses those values to create a standardize series of 100 time points between the start and end frames
  #time4<-seq(from=0, length.out=length(LatchLaunch_displacement), by=1/fps)
  #tt4<-seq(0, length(LatchLaunch_displacement)/fps-(1/fps), length = 100)
  
  #fits a 4th order polynomial to the raw displacement data for the latch release phase
  #LatchLaunchPsp <- smooth.Pspline(time4,LatchLaunch_displacement, df=10, norder=4, method=2)
  
  #recalculates displacement for the latch release phase for each of the standardized time points using using the polynomial above (so the data is smooth enough for derivative calculations)
  #LatchLaunch_displacement2<-predict(LatchLaunchPsp,tt4)
  
  #calculates the max displacement during the latch release phase (also subtracts displacement that occured during previous phase)
  LatchLaunch.displacement.max<-max(LatchLaunch_displacement)-Load.displacement.max
  
  #calculates the amount of time in seconds that each phase takes
  Load_time<-ReleaseFrame/fps
  Latch_time<-(LaunchFrame-ReleaseFrame)/fps
  Launch_time<-(TakeoffFrame-LaunchFrame)/fps
  Airborne_time<-(nrow(displacement.dataframe)-TakeoffFrame)/fps
  
  #calculated the power of the launch phase of the jump (combines latch and launch times and displacements, since some movement is occuring during the latch release phase)
  launchPower<-(BodyMasskg*((LatchLaunch.displacement.max)^2))/(Launch_time+Latch_time)^3
  launchPowerOutput<-(launchPower/(0.30*BodyMasskg))
  
  #creates a series of time values for each tracked frame, and then uses those values to create a standardize series of 100 time points between the start and end frames
  time2 <- seq(from=0, length.out=length(displacement), by=1/fps)
  tt2   <- seq(0, length(displacement)/fps-(1/fps), length=100)
  
  #fits a 4th order polynomial to the raw displacement data
  Psp <- smooth.Pspline(time2,displacement, spar=0.00000001, method =1)
  
  # recalculates displacement for each of the standardized time points using using the polynomial above (so the data is smooth enough for derivative calculations)
  displacement2<-predict(Psp,tt2)
  
  #calculates a velocity function by taking the derivative of the displacement polynomial
  velocity <- predict(Psp, tt2, 1)
  
  #calculates an acceleration function by taking the derivative of the velocity polynomial
  acceleration <- predict(Psp, tt2, 2)
  
  #calculates the maximum velocity and acceleration from the velocity and acceleration functions
  velocity.max <- max(velocity)
  acceleration.max <- max(acceleration)
  
  #calculates the maximum kinetic energy during the jump
  EnergyJ<-0.5*BodyMasskg*(velocity.max)^2
  
  #calculates the maximum power during the jump
  JumpPower<-EnergyJ/Airborne_time
  
  #Calculates estimates of error propogation ratios
  # multiply by mean value of measurement to get magnitude of uncertainty
  #(based on recommendations from Longo et al. 2019 (Journal of experimental Biology vol 222))
  
  VelError<-sqrt((ScaleSensitivitym/LatchLaunch.displacement.max)^2+((1/fps)/(Latch_time+Launch_time))^2)
  AccelError<-sqrt((ScaleSensitivitym/LatchLaunch.displacement.max)^2+((2/fps)/(Latch_time+Launch_time))^2) 
  EnergyError<-sqrt((BalanceSensitivitykg/BodyMasskg)^2+ VelError^2)
  launchPowerError<-sqrt(((3/fps)/(Launch_time+Latch_time))^2+(2*ScaleSensitivitym/LatchLaunch.displacement.max)^2+(BalanceSensitivitykg/BodyMasskg)^2)
  JumpPowerError<-sqrt(((3/fps)/(Launch_time+Latch_time))^2+(2*ScaleSensitivitym/LatchLaunch.displacement.max)^2+(BalanceSensitivitykg/BodyMasskg)^2)
  
  
  ####################### output files ##########################################
  
  
  #combines all relevant estimates/measurements into one dataframe
  stats.table <- data.frame(filename, BeetleID, Bodylengthm, BodyMasskg,Load_time, Load.displacement.max,
                            Latch_time, Launch_time, LatchLaunch.displacement.max, 
                            Airborne_time, TakeoffAngleDeg, DistanceRawm, 
                            HeightRawm, DistanceRaw_bodyProp, HeightRaw_bodyProp, 
                            A, B, C, DistanceTrajm, HeightTrajm, DistanceTraj_bodyProp, 
                            HeightTraj_bodyProp, velocity.max, VelError, acceleration.max, 
                            AccelError, EnergyJ, EnergyError, launchPower, launchPowerError,
                            launchPowerOutput, JumpPower, JumpPowerError) 
  
  #creates a subfolder within the working directory for this specific jump
  original.dir <- getwd()
  dir.create(paste(getwd(),"/", fileout, sep=""))
  setwd(paste(getwd(), "/", fileout, sep=""))
  
  #creates a trajectory graph
  
  x3corrected<-coords2$x3corrected
  y3corrected<-coords2$y3corrected
  
  png(filename=paste(fileout,"_TrajectoryGraph.png", sep=""), width=10, height=10, units="in", res=500)
  
  par(mar=c(11,11,2,2), mgp=c(6,3,0))
  
  plot(x3corrected, y3corrected,
       cex.lab=4,
       cex.axis=3,
       xlim=c(min(min(x3corrected),min(y3corrected)),max(max(x3corrected),max(y3corrected))),
       ylim=c(min(min(x3corrected),min(y3corrected)),max(max(x3corrected),max(y3corrected))),
       
       xlab = "Horizontal distance (m)",
       ylab = "Height (m)",
       pch  = 20,
       col  = "white")
  lines(x3corrected, A*x3corrected^2 + B*x3corrected + C, lwd=5, col="red")
  points(x3corrected, y3corrected, pch=20, cex=1, col="black")
  
  
  dev.off()
  
  #Creates a three panel figure displaying displacement, velocity and acceleration vs time  
  
  png(filename=paste(fileout,"_KinematicsGraphs.png", sep=""), width=10, height=20, units="in", res=500)
  
  par(mfrow=c(3,1)) 
  par(mar=c(5,11,2,3), mgp=c(6,3,0))
  plot(time2, displacement,
       cex.lab=4,
       cex.axis=3,
       xlim=c(min(time2),max(time2)),
       xlab = "",
       ylab = "Displacement (m)",
       pch  = 20,
       col  = "black")
  #abline(v=Load_time)
  #abline(v=(Latch_time+Load_time))
  #(v=(Latch_time+Load_time+Launch_time))
  rect(-1000,-1000,Load_time,1000,col="darkgray", border=NA)
  rect(Load_time, -1000, (Load_time+Latch_time),1000, col="gray", border=NA)
  rect((Load_time+Latch_time), -1000, (Load_time+Latch_time+Launch_time), 1000, col="lightgray", border = NA)
  points(time2,displacement, pch=20, cex=2, col="blue")
  lines(tt2, predict(Psp, tt2), lwd=4, col="black")
  
  ######## 
  
  par(mar=c(9,11,2,3), mgp=c(6,3,0))
  
  
  plot(tt2, velocity, 
       cex.lab=4,
       cex.axis=3,
       xlim=c(min(time2),max(time2)),
       xlab="",
       ylab=expression("Velocity" ~ (m ~s^{-1})),
       pch=NA)
  rect(-1000,-1000,Load_time,1000,col="darkgray", border=NA)
  rect(Load_time, -1000, (Load_time+Latch_time),1000, col="gray", border=NA)
  rect((Load_time+Latch_time), -1000, (Load_time+Latch_time+Launch_time), 1000, col="lightgray", border = NA)
  
  lines(tt2, velocity, lwd=4, col="black")
  
  par(mar=c(9,11,2,3), mgp=c(6,3,0))
  
  plot(tt2, acceleration,
       cex.lab=4,
       cex.axis=3,
       xlim=c(min(time2),max(time2)),
       xlab = "Time (s)",
       ylab = expression("Acceleration" ~ (m ~ s^{-2})),
       pch  = NA)
  rect(-1000,-1000,Load_time,1000,col="darkgray", border=NA)
  rect(Load_time, -1000, (Load_time+Latch_time),1000, col="gray", border=NA)
  rect((Load_time+Latch_time), -1000, (Load_time+Latch_time+Launch_time), 1000, col="lightgray", border = NA)
  
  lines(tt2, acceleration, lwd=4, col="black")
  
  
  dev.off()
  
  
  
  #go back to original directory
  setwd(original.dir) 
  
  #adds relevant data to a cumulative excel file in the original working directory
  write.table(stats.table, file="BeetleJumpData.csv", col.names=F, append=TRUE, sep="," )
  
}
