# Supplementary material for: A novel power-amplified jumping behavior in larval beetles (Coleoptera: Laemophloeidae)
Source: PLoS One. 2022 Jan 19;17(1):e0256509. doi: 10.1371/journal.pone.0256509 (PMC8769368; doi:10.1371/journal.pone.0256509)
Supplement: S1 Data — (ZIP) [file pone.0256509.s002.zip › c_21382_414_croppedxypts.csv]

pt1_cam1_X	pt1_cam1_Y	pt2_cam1_X	pt2_cam1_Y	pt3_cam1_X	pt3_cam1_Y	pt4_cam1_X	pt4_cam1_Y	pt5_cam1_X	pt5_cam1_Y
773.25	607.5	862.5	610.5	819.11865	604.401	196	57	286	57
NaN	NaN	NaN	NaN	819.2689	604.3968	NaN	NaN	NaN	NaN
NaN	NaN	NaN	NaN	819.1574	604.3682	NaN	NaN	NaN	NaN
NaN	NaN	NaN	NaN	819.1613	604.3939	NaN	NaN	NaN	NaN
NaN	NaN	NaN	NaN	819.36597	604.3763	NaN	NaN	NaN	NaN
NaN	NaN	NaN	NaN	819.1972	604.38794	NaN	NaN	NaN	NaN
NaN	NaN	NaN	NaN	819.2731	604.3858	NaN	NaN	NaN	NaN
NaN	NaN	NaN	NaN	819.27924	604.3801	NaN	NaN	NaN	NaN
NaN	NaN	NaN	NaN	819.0205	604.3739	NaN	NaN	NaN	NaN
NaN	NaN	NaN	NaN	819.33527	604.42053	NaN	NaN	NaN	NaN
NaN	NaN	NaN	NaN	819.213	604.3506	NaN	NaN	NaN	NaN
NaN	NaN	NaN	NaN	819.3199	604.36383	NaN	NaN	NaN	NaN
NaN	NaN	NaN	NaN	819.2711	604.37024	NaN	NaN	NaN	NaN
NaN	NaN	NaN	NaN	819.09644	604.33655	NaN	NaN	NaN	NaN
NaN	NaN	NaN	NaN	819.2257	604.40424	NaN	NaN	NaN	NaN
NaN	NaN	NaN	NaN	819.2953	604.35565	NaN	NaN	NaN	NaN
NaN	NaN	NaN	NaN	819.3448	604.3785	NaN	NaN	NaN	NaN
NaN	NaN	NaN	NaN	819.2452	604.31775	NaN	NaN	NaN	NaN
NaN	NaN	NaN	NaN	819.3389	604.37115	NaN	NaN	NaN	NaN
NaN	NaN	NaN	NaN	819.5543	604.3561	NaN	NaN	NaN	NaN
NaN	NaN	NaN	NaN	819.2255	604.3496	NaN	NaN	NaN	NaN
NaN	NaN	NaN	NaN	819.21387	604.3613	NaN	NaN	NaN	NaN
NaN	NaN	NaN	NaN	819.47656	604.3431	NaN	NaN	NaN	NaN
NaN	NaN	NaN	NaN	819.6351	604.3561	NaN	NaN	NaN	NaN
NaN	NaN	NaN	NaN	819.30945	604.32715	NaN	NaN	NaN	NaN
NaN	NaN	NaN	NaN	819.4195	604.35065	NaN	NaN	NaN	NaN
NaN	NaN	NaN	NaN	819.22314	604.3277	NaN	NaN	NaN	NaN
NaN	NaN	NaN	NaN	819.3853	604.35736	NaN	NaN	NaN	NaN
NaN	NaN	NaN	NaN	819.3257	604.3213	NaN	NaN	NaN	NaN
NaN	NaN	NaN	NaN	819.62573	604.33185	NaN	NaN	NaN	NaN
NaN	NaN	NaN	NaN	819.34265	604.34705	NaN	NaN	NaN	NaN
NaN	NaN	NaN	NaN	819.4546	604.314	NaN	NaN	NaN	NaN
NaN	NaN	NaN	NaN	819.53656	604.3655	NaN	NaN	NaN	NaN
NaN	NaN	NaN	NaN	819.4351	604.323	NaN	NaN	NaN	NaN
NaN	NaN	NaN	NaN	819.4194	604.33136	NaN	NaN	NaN	NaN
NaN	NaN	NaN	NaN	819.19086	604.3077	NaN	NaN	NaN	NaN
NaN	NaN	NaN	NaN	819.5338	604.3441	NaN	NaN	NaN	NaN
NaN	NaN	NaN	NaN	819.30945	604.3242	NaN	NaN	NaN	NaN
NaN	NaN	NaN	NaN	819.49854	604.3428	NaN	NaN	NaN	NaN
NaN	NaN	NaN	NaN	819.33136	604.34015	NaN	NaN	NaN	NaN
NaN	NaN	NaN	NaN	819.3858	604.36676	NaN	NaN	NaN	NaN
NaN	NaN	NaN	NaN	819.39294	604.3446	NaN	NaN	NaN	NaN
NaN	NaN	NaN	NaN	819.4155	604.3148	NaN	NaN	NaN	NaN
NaN	NaN	NaN	NaN	819.6134	604.34686	NaN	NaN	NaN	NaN
NaN	NaN	NaN	NaN	819.37354	604.29913	NaN	NaN	NaN	NaN
NaN	NaN	NaN	NaN	819.6818	604.34607	NaN	NaN	NaN	NaN
NaN	NaN	NaN	NaN	819.4956	604.3395	NaN	NaN	NaN	NaN
NaN	NaN	NaN	NaN	819.559	604.326	NaN	NaN	NaN	NaN
NaN	NaN	NaN	NaN	819.5961	604.3299	NaN	NaN	NaN	NaN
NaN	NaN	NaN	NaN	819.76135	604.3238	NaN	NaN	NaN	NaN
NaN	NaN	NaN	NaN	819.59503	604.3231	NaN	NaN	NaN	NaN
NaN	NaN	NaN	NaN	819.67035	604.31055	NaN	NaN	NaN	NaN
NaN	NaN	NaN	NaN	819.62537	604.3363	NaN	NaN	NaN	NaN
NaN	NaN	NaN	NaN	819.54175	604.3167	NaN	NaN	NaN	NaN
NaN	NaN	NaN	NaN	819.64014	604.3407	NaN	NaN	NaN	NaN
NaN	NaN	NaN	NaN	819.5059	604.3449	NaN	NaN	NaN	NaN
NaN	NaN	NaN	NaN	819.739	604.31964	NaN	NaN	NaN	NaN
NaN	NaN	NaN	NaN	819.5311	604.2867	NaN	NaN	NaN	NaN
NaN	NaN	NaN	NaN	819.7118	604.3176	NaN	NaN	NaN	NaN
NaN	NaN	NaN	NaN	819.6817	604.30206	NaN	NaN	NaN	NaN
NaN	NaN	NaN	NaN	819.53284	604.2687	NaN	NaN	NaN	NaN
NaN	NaN	NaN	NaN	819.73315	604.34607	NaN	NaN	NaN	NaN
NaN	NaN	NaN	NaN	819.5671	604.24963	NaN	NaN	NaN	NaN
NaN	NaN	NaN	NaN	819.51776	604.2441	NaN	NaN	NaN	NaN
NaN	NaN	NaN	NaN	819.7159	604.3003	NaN	NaN	NaN	NaN
NaN	NaN	NaN	NaN	819.64264	604.31323	NaN	NaN	NaN	NaN
NaN	NaN	NaN	NaN	819.525	604.2717	NaN	NaN	NaN	NaN
NaN	NaN	NaN	NaN	819.5605	604.2625	NaN	NaN	NaN	NaN
NaN	NaN	NaN	NaN	819.6778	604.28076	NaN	NaN	NaN	NaN
NaN	NaN	NaN	NaN	819.5369	604.27545	NaN	NaN	NaN	NaN
NaN	NaN	NaN	NaN	819.58795	604.2943	NaN	NaN	NaN	NaN
NaN	NaN	NaN	NaN	819.6213	604.25146	NaN	NaN	NaN	NaN
NaN	NaN	NaN	NaN	819.56036	604.2776	NaN	NaN	NaN	NaN
NaN	NaN	NaN	NaN	819.60205	604.25146	NaN	NaN	NaN	NaN
NaN	NaN	NaN	NaN	819.6019	604.25775	NaN	NaN	NaN	NaN
NaN	NaN	NaN	NaN	819.6776	604.1612	NaN	NaN	NaN	NaN
NaN	NaN	NaN	NaN	819.50885	604.24524	NaN	NaN	NaN	NaN
NaN	NaN	NaN	NaN	819.50146	604.19244	NaN	NaN	NaN	NaN
NaN	NaN	NaN	NaN	819.7159	604.2445	NaN	NaN	NaN	NaN
NaN	NaN	NaN	NaN	819.73193	604.20605	NaN	NaN	NaN	NaN
NaN	NaN	NaN	NaN	819.70764	604.1878	NaN	NaN	NaN	NaN
NaN	NaN	NaN	NaN	819.5	604.1834	NaN	NaN	NaN	NaN
NaN	NaN	NaN	NaN	819.396	604.1672	NaN	NaN	NaN	NaN
NaN	NaN	NaN	NaN	819.6598	604.19525	NaN	NaN	NaN	NaN
NaN	NaN	NaN	NaN	819.5089	604.1667	NaN	NaN	NaN	NaN
NaN	NaN	NaN	NaN	819.6506	604.2076	NaN	NaN	NaN	NaN
NaN	NaN	NaN	NaN	819.80426	604.209	NaN	NaN	NaN	NaN
NaN	NaN	NaN	NaN	819.8025	604.21954	NaN	NaN	NaN	NaN
NaN	NaN	NaN	NaN	819.64795	604.15533	NaN	NaN	NaN	NaN
NaN	NaN	NaN	NaN	819.69586	604.16864	NaN	NaN	NaN	NaN
NaN	NaN	NaN	NaN	819.5913	604.171	NaN	NaN	NaN	NaN
NaN	NaN	NaN	NaN	819.55743	604.1627	NaN	NaN	NaN	NaN
NaN	NaN	NaN	NaN	819.62354	604.1632	NaN	NaN	NaN	NaN
NaN	NaN	NaN	NaN	819.46484	604.10614	NaN	NaN	NaN	NaN
NaN	NaN	NaN	NaN	819.7895	604.1514	NaN	NaN	NaN	NaN
NaN	NaN	NaN	NaN	819.6473	604.1745	NaN	NaN	NaN	NaN
NaN	NaN	NaN	NaN	819.66254	604.1881	NaN	NaN	NaN	NaN
NaN	NaN	NaN	NaN	819.6515	604.175	NaN	NaN	NaN	NaN
NaN	NaN	NaN	NaN	819.7247	604.1388	NaN	NaN	NaN	NaN
NaN	NaN	NaN	NaN	819.60614	604.0994	NaN	NaN	NaN	NaN
NaN	NaN	NaN	NaN	819.66644	604.1553	NaN	NaN	NaN	NaN
NaN	NaN	NaN	NaN	819.7345	604.1357	NaN	NaN	NaN	NaN
NaN	NaN	NaN	NaN	819.66864	604.0695	NaN	NaN	NaN	NaN
NaN	NaN	NaN	NaN	819.7101	604.0784	NaN	NaN	NaN	NaN
NaN	NaN	NaN	NaN	819.822	604.0362	NaN	NaN	NaN	NaN
NaN	NaN	NaN	NaN	819.8407	604.1033	NaN	NaN	NaN	NaN
NaN	NaN	NaN	NaN	819.72437	604.0676	NaN	NaN	NaN	NaN
NaN	NaN	NaN	NaN	819.75256	604.09033	NaN	NaN	NaN	NaN
NaN	NaN	NaN	NaN	819.7056	604.05914	NaN	NaN	NaN	NaN
NaN	NaN	NaN	NaN	819.703	604.0418	NaN	NaN	NaN	NaN
NaN	NaN	NaN	NaN	819.6452	604.02246	NaN	NaN	NaN	NaN
NaN	NaN	NaN	NaN	819.7489	604.03204	NaN	NaN	NaN	NaN
NaN	NaN	NaN	NaN	819.9867	604.0281	NaN	NaN	NaN	NaN
NaN	NaN	NaN	NaN	819.73846	603.98883	NaN	NaN	NaN	NaN
NaN	NaN	NaN	NaN	819.99854	604.01776	NaN	NaN	NaN	NaN
NaN	NaN	NaN	NaN	819.7143	604.01935	NaN	NaN	NaN	NaN
NaN	NaN	NaN	NaN	819.815	604.0201	NaN	NaN	NaN	NaN
NaN	NaN	NaN	NaN	819.91516	604.03424	NaN	NaN	NaN	NaN
NaN	NaN	NaN	NaN	820.06067	604.04584	NaN	NaN	NaN	NaN
NaN	NaN	NaN	NaN	819.7173	604.00146	NaN	NaN	NaN	NaN
NaN	NaN	NaN	NaN	819.8492	603.977	NaN	NaN	NaN	NaN
NaN	NaN	NaN	NaN	819.9653	604.0022	NaN	NaN	NaN	NaN
NaN	NaN	NaN	NaN	819.8418	603.9493	NaN	NaN	NaN	NaN
NaN	NaN	NaN	NaN	819.9436	604.01184	NaN	NaN	NaN	NaN
NaN	NaN	NaN	NaN	819.7972	604.00964	NaN	NaN	NaN	NaN
NaN	NaN	NaN	NaN	819.7511	603.9904	NaN	NaN	NaN	NaN
NaN	NaN	NaN	NaN	819.85406	604.01556	NaN	NaN	NaN	NaN
NaN	NaN	NaN	NaN	819.86945	604.003	NaN	NaN	NaN	NaN
NaN	NaN	NaN	NaN	819.8827	603.944	NaN	NaN	NaN	NaN
NaN	NaN	NaN	NaN	819.90894	603.92236	NaN	NaN	NaN	NaN
NaN	NaN	NaN	NaN	819.76843	603.92773	NaN	NaN	NaN	NaN
NaN	NaN	NaN	NaN	820.1453	603.8845	NaN	NaN	NaN	NaN
NaN	NaN	NaN	NaN	819.89496	603.86957	NaN	NaN	NaN	NaN
NaN	NaN	NaN	NaN	819.9006	603.86523	NaN	NaN	NaN	NaN
NaN	NaN	NaN	NaN	820.0544	603.8547	NaN	NaN	NaN	NaN
NaN	NaN	NaN	NaN	819.9843	603.8378	NaN	NaN	NaN	NaN
NaN	NaN	NaN	NaN	820.00073	603.89496	NaN	NaN	NaN	NaN
NaN	NaN	NaN	NaN	820.12836	603.83435	NaN	NaN	NaN	NaN
NaN	NaN	NaN	NaN	820.1194	603.8254	NaN	NaN	NaN	NaN
NaN	NaN	NaN	NaN	820.0336	603.82886	NaN	NaN	NaN	NaN
NaN	NaN	NaN	NaN	820.05786	603.8338	NaN	NaN	NaN	NaN
NaN	NaN	NaN	NaN	819.9677	603.849	NaN	NaN	NaN	NaN
NaN	NaN	NaN	NaN	819.9335	603.82886	NaN	NaN	NaN	NaN
NaN	NaN	NaN	NaN	820.1042	603.82587	NaN	NaN	NaN	NaN
NaN	NaN	NaN	NaN	819.9686	603.8104	NaN	NaN	NaN	NaN
NaN	NaN	NaN	NaN	820.1948	603.82294	NaN	NaN	NaN	NaN
NaN	NaN	NaN	NaN	820.00745	603.7798	NaN	NaN	NaN	NaN
NaN	NaN	NaN	NaN	819.97473	603.79614	NaN	NaN	NaN	NaN
NaN	NaN	NaN	NaN	820.0292	603.7676	NaN	NaN	NaN	NaN
NaN	NaN	NaN	NaN	820.24854	603.80206	NaN	NaN	NaN	NaN
NaN	NaN	NaN	NaN	820.0097	603.7586	NaN	NaN	NaN	NaN
NaN	NaN	NaN	NaN	820.05524	603.7537	NaN	NaN	NaN	NaN
NaN	NaN	NaN	NaN	820.09735	603.77783	NaN	NaN	NaN	NaN
NaN	NaN	NaN	NaN	820.14264	603.74023	NaN	NaN	NaN	NaN
NaN	NaN	NaN	NaN	820.21277	603.7679	NaN	NaN	NaN	NaN
NaN	NaN	NaN	NaN	820.2119	603.70966	NaN	NaN	NaN	NaN
NaN	NaN	NaN	NaN	820.113	603.71387	NaN	NaN	NaN	NaN
NaN	NaN	NaN	NaN	819.9901	603.6766	NaN	NaN	NaN	NaN
NaN	NaN	NaN	NaN	820.1697	603.72424	NaN	NaN	NaN	NaN
NaN	NaN	NaN	NaN	820.05084	603.6942	NaN	NaN	NaN	NaN
NaN	NaN	NaN	NaN	820.1923	603.68854	NaN	NaN	NaN	NaN
NaN	NaN	NaN	NaN	820.3822	603.6707	NaN	NaN	NaN	NaN
NaN	NaN	NaN	NaN	820.19836	603.66895	NaN	NaN	NaN	NaN
NaN	NaN	NaN	NaN	820.1383	603.6474	NaN	NaN	NaN	NaN
NaN	NaN	NaN	NaN	820.15247	603.62195	NaN	NaN	NaN	NaN
NaN	NaN	NaN	NaN	820.3852	603.6571	NaN	NaN	NaN	NaN
NaN	NaN	NaN	NaN	820.37897	603.6634	NaN	NaN	NaN	NaN
NaN	NaN	NaN	NaN	820.3298	603.6043	NaN	NaN	NaN	NaN
NaN	NaN	NaN	NaN	820.3526	603.6125	NaN	NaN	NaN	NaN
NaN	NaN	NaN	NaN	820.306	603.60455	NaN	NaN	NaN	NaN
NaN	NaN	NaN	NaN	820.2304	603.58734	NaN	NaN	NaN	NaN
NaN	NaN	NaN	NaN	820.32825	603.5973	NaN	NaN	NaN	NaN
NaN	NaN	NaN	NaN	820.28595	603.5644	NaN	NaN	NaN	NaN
NaN	NaN	NaN	NaN	820.33734	603.55273	NaN	NaN	NaN	NaN
NaN	NaN	NaN	NaN	820.1096	603.5405	NaN	NaN	NaN	NaN
NaN	NaN	NaN	NaN	820.2087	603.49695	NaN	NaN	NaN	NaN
NaN	NaN	NaN	NaN	820.2691	603.455	NaN	NaN	NaN	NaN
NaN	NaN	NaN	NaN	820.15106	603.4547	NaN	NaN	NaN	NaN
NaN	NaN	NaN	NaN	820.5634	603.4199	NaN	NaN	NaN	NaN
NaN	NaN	NaN	NaN	820.26624	603.3854	NaN	NaN	NaN	NaN
NaN	NaN	NaN	NaN	820.3097	603.37616	NaN	NaN	NaN	NaN
NaN	NaN	NaN	NaN	820.37915	603.35345	NaN	NaN	NaN	NaN
NaN	NaN	NaN	NaN	820.4818	603.3788	NaN	NaN	NaN	NaN
NaN	NaN	NaN	NaN	820.3308	603.3852	NaN	NaN	NaN	NaN
NaN	NaN	NaN	NaN	820.5152	603.34674	NaN	NaN	NaN	NaN
NaN	NaN	NaN	NaN	820.4419	603.3395	NaN	NaN	NaN	NaN
NaN	NaN	NaN	NaN	820.49243	603.3571	NaN	NaN	NaN	NaN
NaN	NaN	NaN	NaN	820.54504	603.35736	NaN	NaN	NaN	NaN
NaN	NaN	NaN	NaN	820.375	603.2561	NaN	NaN	NaN	NaN
NaN	NaN	NaN	NaN	820.422	603.2355	NaN	NaN	NaN	NaN
NaN	NaN	NaN	NaN	820.53485	603.2515	NaN	NaN	NaN	NaN
NaN	NaN	NaN	NaN	820.41296	603.2206	NaN	NaN	NaN	NaN
NaN	NaN	NaN	NaN	820.793	603.25226	NaN	NaN	NaN	NaN
NaN	NaN	NaN	NaN	820.52576	603.2212	NaN	NaN	NaN	NaN
NaN	NaN	NaN	NaN	820.6077	603.198	NaN	NaN	NaN	NaN
NaN	NaN	NaN	NaN	820.6035	603.1834	NaN	NaN	NaN	NaN
NaN	NaN	NaN	NaN	820.6843	603.1744	NaN	NaN	NaN	NaN
NaN	NaN	NaN	NaN	820.85583	603.14417	NaN	NaN	NaN	NaN
NaN	NaN	NaN	NaN	820.76025	603.12555	NaN	NaN	NaN	NaN
NaN	NaN	NaN	NaN	820.68427	603.14197	NaN	NaN	NaN	NaN
NaN	NaN	NaN	NaN	820.9417	603.11505	NaN	NaN	NaN	NaN
NaN	NaN	NaN	NaN	820.7615	603.08105	NaN	NaN	NaN	NaN
NaN	NaN	NaN	NaN	820.77106	603.06354	NaN	NaN	NaN	NaN
NaN	NaN	NaN	NaN	820.81604	603.0664	NaN	NaN	NaN	NaN
NaN	NaN	NaN	NaN	820.81396	603.0329	NaN	NaN	NaN	NaN
NaN	NaN	NaN	NaN	820.83026	603.02997	NaN	NaN	NaN	NaN
NaN	NaN	NaN	NaN	820.8135	603.01685	NaN	NaN	NaN	NaN
NaN	NaN	NaN	NaN	820.8216	602.99005	NaN	NaN	NaN	NaN
NaN	NaN	NaN	NaN	820.75116	603.00696	NaN	NaN	NaN	NaN
NaN	NaN	NaN	NaN	820.77344	603.0192	NaN	NaN	NaN	NaN
NaN	NaN	NaN	NaN	820.83734	603.02045	NaN	NaN	NaN	NaN
NaN	NaN	NaN	NaN	820.67865	602.9687	NaN	NaN	NaN	NaN
NaN	NaN	NaN	NaN	820.71985	602.94275	NaN	NaN	NaN	NaN
NaN	NaN	NaN	NaN	820.3828	602.84705	NaN	NaN	NaN	NaN
NaN	NaN	NaN	NaN	820.30426	602.8058	NaN	NaN	NaN	NaN
NaN	NaN	NaN	NaN	820.33234	602.7317	NaN	NaN	NaN	NaN
NaN	NaN	NaN	NaN	820.432	602.7175	NaN	NaN	NaN	NaN
NaN	NaN	NaN	NaN	820.3204	602.75116	NaN	NaN	NaN	NaN
NaN	NaN	NaN	NaN	820.42566	602.7716	NaN	NaN	NaN	NaN
NaN	NaN	NaN	NaN	820.4411	602.8021	NaN	NaN	NaN	NaN
NaN	NaN	NaN	NaN	820.58777	602.8056	NaN	NaN	NaN	NaN
NaN	NaN	NaN	NaN	820.6791	602.83234	NaN	NaN	NaN	NaN
NaN	NaN	NaN	NaN	820.62616	602.80853	NaN	NaN	NaN	NaN
NaN	NaN	NaN	NaN	820.6394	602.77576	NaN	NaN	NaN	NaN
NaN	NaN	NaN	NaN	820.3788	602.76514	NaN	NaN	NaN	NaN
NaN	NaN	NaN	NaN	820.41626	602.6827	NaN	NaN	NaN	NaN
NaN	NaN	NaN	NaN	820.2818	602.72876	NaN	NaN	NaN	NaN
NaN	NaN	NaN	NaN	820.5166	602.77454	NaN	NaN	NaN	NaN
NaN	NaN	NaN	NaN	820.34076	602.7129	NaN	NaN	NaN	NaN
NaN	NaN	NaN	NaN	820.471	602.70123	NaN	NaN	NaN	NaN
NaN	NaN	NaN	NaN	820.4727	602.653	NaN	NaN	NaN	NaN
NaN	NaN	NaN	NaN	820.3933	602.6418	NaN	NaN	NaN	NaN
NaN	NaN	NaN	NaN	820.41327	602.6126	NaN	NaN	NaN	NaN
NaN	NaN	NaN	NaN	820.4695	602.6174	NaN	NaN	NaN	NaN
NaN	NaN	NaN	NaN	820.37463	602.5948	NaN	NaN	NaN	NaN
NaN	NaN	NaN	NaN	820.5076	602.5765	NaN	NaN	NaN	NaN
NaN	NaN	NaN	NaN	820.4221	602.6084	NaN	NaN	NaN	NaN
NaN	NaN	NaN	NaN	820.5686	602.58386	NaN	NaN	NaN	NaN
NaN	NaN	NaN	NaN	820.3367	602.5657	NaN	NaN	NaN	NaN
NaN	NaN	NaN	NaN	820.46954	602.5685	NaN	NaN	NaN	NaN
NaN	NaN	NaN	NaN	820.5795	602.5428	NaN	NaN	NaN	NaN
NaN	NaN	NaN	NaN	820.76556	602.5334	NaN	NaN	NaN	NaN
NaN	NaN	NaN	NaN	820.73346	602.4908	NaN	NaN	NaN	NaN
NaN	NaN	NaN	NaN	820.6772	602.4985	NaN	NaN	NaN	NaN
NaN	NaN	NaN	NaN	820.67957	602.45667	NaN	NaN	NaN	NaN
NaN	NaN	NaN	NaN	820.8578	602.4816	NaN	NaN	NaN	NaN
NaN	NaN	NaN	NaN	820.9853	602.41473	NaN	NaN	NaN	NaN
NaN	NaN	NaN	NaN	820.92523	602.38477	NaN	NaN	NaN	NaN
NaN	NaN	NaN	NaN	821.0783	602.40076	NaN	NaN	NaN	NaN
NaN	NaN	NaN	NaN	821.1568	602.37366	NaN	NaN	NaN	NaN
NaN	NaN	NaN	NaN	821.06964	602.339	NaN	NaN	NaN	NaN
NaN	NaN	NaN	NaN	821.19904	602.34955	NaN	NaN	NaN	NaN
NaN	NaN	NaN	NaN	821.16876	602.35535	NaN	NaN	NaN	NaN
NaN	NaN	NaN	NaN	821.1916	602.3645	NaN	NaN	NaN	NaN
NaN	NaN	NaN	NaN	821.0351	602.3487	NaN	NaN	NaN	NaN
NaN	NaN	NaN	NaN	821.11334	602.3323	NaN	NaN	NaN	NaN
NaN	NaN	NaN	NaN	821.03455	602.2465	NaN	NaN	NaN	NaN
NaN	NaN	NaN	NaN	820.95593	602.21564	NaN	NaN	NaN	NaN
NaN	NaN	NaN	NaN	821.0407	602.1851	NaN	NaN	NaN	NaN
NaN	NaN	NaN	NaN	820.8374	602.1641	NaN	NaN	NaN	NaN
NaN	NaN	NaN	NaN	820.9475	602.1867	NaN	NaN	NaN	NaN
NaN	NaN	NaN	NaN	820.87634	602.1728	NaN	NaN	NaN	NaN
NaN	NaN	NaN	NaN	820.89044	602.1389	NaN	NaN	NaN	NaN
NaN	NaN	NaN	NaN	820.9421	602.1479	NaN	NaN	NaN	NaN
NaN	NaN	NaN	NaN	820.8593	602.1483	NaN	NaN	NaN	NaN
NaN	NaN	NaN	NaN	820.9033	602.0814	NaN	NaN	NaN	NaN
NaN	NaN	NaN	NaN	820.90063	602.0311	NaN	NaN	NaN	NaN
NaN	NaN	NaN	NaN	820.7738	602.00226	NaN	NaN	NaN	NaN
NaN	NaN	NaN	NaN	820.8654	602.04285	NaN	NaN	NaN	NaN
NaN	NaN	NaN	NaN	820.9073	602.02734	NaN	NaN	NaN	NaN
NaN	NaN	NaN	NaN	820.8697	602.0136	NaN	NaN	NaN	NaN
NaN	NaN	NaN	NaN	820.9219	602.022	NaN	NaN	NaN	NaN
NaN	NaN	NaN	NaN	821.01434	602.0626	NaN	NaN	NaN	NaN
NaN	NaN	NaN	NaN	820.9475	602.00226	NaN	NaN	NaN	NaN
NaN	NaN	NaN	NaN	820.9711	602.05316	NaN	NaN	NaN	NaN
NaN	NaN	NaN	NaN	820.8843	602.01434	NaN	NaN	NaN	NaN
NaN	NaN	NaN	NaN	820.9567	602.00836	NaN	NaN	NaN	NaN
NaN	NaN	NaN	NaN	820.8056	601.9962	NaN	NaN	NaN	NaN
NaN	NaN	NaN	NaN	820.8788	601.98785	NaN	NaN	NaN	NaN
NaN	NaN	NaN	NaN	820.91504	601.9887	NaN	NaN	NaN	NaN
NaN	NaN	NaN	NaN	820.9396	601.9592	NaN	NaN	NaN	NaN
NaN	NaN	NaN	NaN	820.9562	601.9653	NaN	NaN	NaN	NaN
NaN	NaN	NaN	NaN	821.0091	601.96515	NaN	NaN	NaN	NaN
NaN	NaN	NaN	NaN	821.11096	601.965	NaN	NaN	NaN	NaN
NaN	NaN	NaN	NaN	821.084	601.9191	NaN	NaN	NaN	NaN
NaN	NaN	NaN	NaN	821.0945	601.936	NaN	NaN	NaN	NaN
NaN	NaN	NaN	NaN	821.25885	601.93164	NaN	NaN	NaN	NaN
NaN	NaN	NaN	NaN	821.2608	601.8719	NaN	NaN	NaN	NaN
NaN	NaN	NaN	NaN	821.13776	601.87	NaN	NaN	NaN	NaN
NaN	NaN	NaN	NaN	821.37366	601.8467	NaN	NaN	NaN	NaN
NaN	NaN	NaN	NaN	821.12994	601.77673	NaN	NaN	NaN	NaN
NaN	NaN	NaN	NaN	821.2926	601.8333	NaN	NaN	NaN	NaN
NaN	NaN	NaN	NaN	821.1702	601.80536	NaN	NaN	NaN	NaN
NaN	NaN	NaN	NaN	821.22266	601.8282	NaN	NaN	NaN	NaN
NaN	NaN	NaN	NaN	821.3208	601.8292	NaN	NaN	NaN	NaN
NaN	NaN	NaN	NaN	821.1279	601.7434	NaN	NaN	NaN	NaN
NaN	NaN	NaN	NaN	821.2431	601.7938	NaN	NaN	NaN	NaN
NaN	NaN	NaN	NaN	821.14154	601.7662	NaN	NaN	NaN	NaN
NaN	NaN	NaN	NaN	821.23395	601.7905	NaN	NaN	NaN	NaN
NaN	NaN	NaN	NaN	821.19464	601.784	NaN	NaN	NaN	NaN
NaN	NaN	NaN	NaN	821.2132	601.7515	NaN	NaN	NaN	NaN
NaN	NaN	NaN	NaN	821.1484	601.76483	NaN	NaN	NaN	NaN
NaN	NaN	NaN	NaN	821.2645	601.7691	NaN	NaN	NaN	NaN
NaN	NaN	NaN	NaN	821.22327	601.763	NaN	NaN	NaN	NaN
NaN	NaN	NaN	NaN	821.2189	601.7688	NaN	NaN	NaN	NaN
NaN	NaN	NaN	NaN	821.2077	601.7508	NaN	NaN	NaN	NaN
NaN	NaN	NaN	NaN	821.11444	601.74884	NaN	NaN	NaN	NaN
NaN	NaN	NaN	NaN	821.0253	601.75653	NaN	NaN	NaN	NaN
NaN	NaN	NaN	NaN	821.0601	601.7679	NaN	NaN	NaN	NaN
NaN	NaN	NaN	NaN	821.33154	601.82465	NaN	NaN	NaN	NaN
NaN	NaN	NaN	NaN	821.232	601.75116	NaN	NaN	NaN	NaN
NaN	NaN	NaN	NaN	821.2749	601.7925	NaN	NaN	NaN	NaN
NaN	NaN	NaN	NaN	821.2942	601.7561	NaN	NaN	NaN	NaN
NaN	NaN	NaN	NaN	821.14484	601.7043	NaN	NaN	NaN	NaN
NaN	NaN	NaN	NaN	820.89	601.6351	NaN	NaN	NaN	NaN
NaN	NaN	NaN	NaN	821.1076	601.6849	NaN	NaN	NaN	NaN
NaN	NaN	NaN	NaN	821.1091	601.56665	NaN	NaN	NaN	NaN
NaN	NaN	NaN	NaN	821.02344	601.5605	NaN	NaN	NaN	NaN
NaN	NaN	NaN	NaN	821.07275	601.55756	NaN	NaN	NaN	NaN
NaN	NaN	NaN	NaN	821.12384	601.5302	NaN	NaN	NaN	NaN
NaN	NaN	NaN	NaN	821.0708	601.55023	NaN	NaN	NaN	NaN
NaN	NaN	NaN	NaN	821.1112	601.56805	NaN	NaN	NaN	NaN
NaN	NaN	NaN	NaN	821.1707	601.5698	NaN	NaN	NaN	NaN
NaN	NaN	NaN	NaN	821.046	601.59656	NaN	NaN	NaN	NaN
NaN	NaN	NaN	NaN	821.18646	601.55786	NaN	NaN	NaN	NaN
NaN	NaN	NaN	NaN	821.16516	601.5724	NaN	NaN	NaN	NaN
NaN	NaN	NaN	NaN	821.0289	601.5365	NaN	NaN	NaN	NaN
NaN	NaN	NaN	NaN	821.07776	601.529	NaN	NaN	NaN	NaN
NaN	NaN	NaN	NaN	821.1788	601.5424	NaN	NaN	NaN	NaN
NaN	NaN	NaN	NaN	821.1894	601.5879	NaN	NaN	NaN	NaN
NaN	NaN	NaN	NaN	821.20435	601.5724	NaN	NaN	NaN	NaN
NaN	NaN	NaN	NaN	821.1061	601.54395	NaN	NaN	NaN	NaN
NaN	NaN	NaN	NaN	821.145	601.52264	NaN	NaN	NaN	NaN
NaN	NaN	NaN	NaN	821.17975	601.5559	NaN	NaN	NaN	NaN
NaN	NaN	NaN	NaN	821.05	601.5424	NaN	NaN	NaN	NaN
NaN	NaN	NaN	NaN	821.1758	601.56665	NaN	NaN	NaN	NaN
NaN	NaN	NaN	NaN	821.056	601.52576	NaN	NaN	NaN	NaN
NaN	NaN	NaN	NaN	821.08185	601.51215	NaN	NaN	NaN	NaN
NaN	NaN	NaN	NaN	821.1142	601.51666	NaN	NaN	NaN	NaN
NaN	NaN	NaN	NaN	821.1112	601.5212	NaN	NaN	NaN	NaN
NaN	NaN	NaN	NaN	821.04865	601.47723	NaN	NaN	NaN	NaN
NaN	NaN	NaN	NaN	821.0388	601.4741	NaN	NaN	NaN	NaN
NaN	NaN	NaN	NaN	821.1384	601.4955	NaN	NaN	NaN	NaN
NaN	NaN	NaN	NaN	821.1606	601.4727	NaN	NaN	NaN	NaN
NaN	NaN	NaN	NaN	821.24316	601.4833	NaN	NaN	NaN	NaN
NaN	NaN	NaN	NaN	821.1055	601.4526	NaN	NaN	NaN	NaN
NaN	NaN	NaN	NaN	820.9985	601.42816	NaN	NaN	NaN	NaN
NaN	NaN	NaN	NaN	821.1058	601.4589	NaN	NaN	NaN	NaN
NaN	NaN	NaN	NaN	821.11304	601.46814	NaN	NaN	NaN	NaN
NaN	NaN	NaN	NaN	821.05286	601.45404	NaN	NaN	NaN	NaN
NaN	NaN	NaN	NaN	821.10516	601.44666	NaN	NaN	NaN	NaN
NaN	NaN	NaN	NaN	821.03284	601.4374	NaN	NaN	NaN	NaN
NaN	NaN	NaN	NaN	821.16815	601.46063	NaN	NaN	NaN	NaN
NaN	NaN	NaN	NaN	821.05945	601.44666	NaN	NaN	NaN	NaN
NaN	NaN	NaN	NaN	821.2982	601.497	NaN	NaN	NaN	NaN
NaN	NaN	NaN	NaN	821.1386	601.4173	NaN	NaN	NaN	NaN
NaN	NaN	NaN	NaN	821.0725	601.39923	NaN	NaN	NaN	NaN
NaN	NaN	NaN	NaN	821.0793	601.3979	NaN	NaN	NaN	NaN
NaN	NaN	NaN	NaN	821.09937	601.38226	NaN	NaN	NaN	NaN
NaN	NaN	NaN	NaN	821.24963	601.42865	NaN	NaN	NaN	NaN
NaN	NaN	NaN	NaN	821.13666	601.3733	NaN	NaN	NaN	NaN
NaN	NaN	NaN	NaN	821.1303	601.3788	NaN	NaN	NaN	NaN
NaN	NaN	NaN	NaN	820.9734	601.38586	NaN	NaN	NaN	NaN
NaN	NaN	NaN	NaN	821.05774	601.3632	NaN	NaN	NaN	NaN
NaN	NaN	NaN	NaN	821.12177	601.39435	NaN	NaN	NaN	NaN
NaN	NaN	NaN	NaN	821.2303	601.3985	NaN	NaN	NaN	NaN
NaN	NaN	NaN	NaN	821.16156	601.41003	NaN	NaN	NaN	NaN
NaN	NaN	NaN	NaN	821.17535	601.38666	NaN	NaN	NaN	NaN
NaN	NaN	NaN	NaN	821.103	601.36566	NaN	NaN	NaN	NaN
NaN	NaN	NaN	NaN	821.2538	601.38904	NaN	NaN	NaN	NaN
NaN	NaN	NaN	NaN	821.2769	601.40594	NaN	NaN	NaN	NaN
NaN	NaN	NaN	NaN	821.1119	601.37366	NaN	NaN	NaN	NaN
NaN	NaN	NaN	NaN	821.0979	601.3437	NaN	NaN	NaN	NaN
NaN	NaN	NaN	NaN	821.2523	601.28925	NaN	NaN	NaN	NaN
NaN	NaN	NaN	NaN	821.3318	601.24384	NaN	NaN	NaN	NaN
NaN	NaN	NaN	NaN	821.3364	601.1991	NaN	NaN	NaN	NaN
NaN	NaN	NaN	NaN	821.3182	601.1117	NaN	NaN	NaN	NaN
NaN	NaN	NaN	NaN	821.10315	601.0476	NaN	NaN	NaN	NaN
NaN	NaN	NaN	NaN	821.23395	601.09625	NaN	NaN	NaN	NaN
NaN	NaN	NaN	NaN	821.206	601.04877	NaN	NaN	NaN	NaN
NaN	NaN	NaN	NaN	821.1869	601.081	NaN	NaN	NaN	NaN
NaN	NaN	NaN	NaN	821.31464	601.12463	NaN	NaN	NaN	NaN
NaN	NaN	NaN	NaN	821.2422	601.09375	NaN	NaN	NaN	NaN
NaN	NaN	NaN	NaN	821.25665	601.1022	NaN	NaN	NaN	NaN
NaN	NaN	NaN	NaN	821.3189	601.0543	NaN	NaN	NaN	NaN
NaN	NaN	NaN	NaN	821.33746	600.8421	NaN	NaN	NaN	NaN
NaN	NaN	NaN	NaN	821.13934	600.6718	NaN	NaN	NaN	NaN
NaN	NaN	NaN	NaN	820.9915	600.23035	NaN	NaN	NaN	NaN
NaN	NaN	NaN	NaN	821.0578	599.79376	NaN	NaN	NaN	NaN
NaN	NaN	NaN	NaN	820.55774	599.2613	NaN	NaN	NaN	NaN
NaN	NaN	NaN	NaN	820.4798	598.78925	NaN	NaN	NaN	NaN
NaN	NaN	NaN	NaN	820.1646	598.1552	NaN	NaN	NaN	NaN
NaN	NaN	NaN	NaN	819.81415	597.86237	NaN	NaN	NaN	NaN
NaN	NaN	NaN	NaN	819.28656	597.39484	NaN	NaN	NaN	NaN
NaN	NaN	NaN	NaN	819.1731	596.7437	NaN	NaN	NaN	NaN
NaN	NaN	NaN	NaN	819.70386	596.26807	NaN	NaN	NaN	NaN
NaN	NaN	NaN	NaN	821.3522	595.3507	NaN	NaN	NaN	NaN
NaN	NaN	NaN	NaN	822.71844	594.42523	NaN	NaN	NaN	NaN
NaN	NaN	NaN	NaN	823.53076	593.4385	NaN	NaN	NaN	NaN
NaN	NaN	NaN	NaN	824.4032	592.51733	NaN	NaN	NaN	NaN
NaN	NaN	NaN	NaN	825.3611	591.2453	NaN	NaN	NaN	NaN
NaN	NaN	NaN	NaN	826.5763	590.2514	NaN	NaN	NaN	NaN
NaN	NaN	NaN	NaN	827.9452	588.94794	NaN	NaN	NaN	NaN
NaN	NaN	NaN	NaN	830.0554	587.6189	NaN	NaN	NaN	NaN
NaN	NaN	NaN	NaN	831.54144	586.5976	NaN	NaN	NaN	NaN
NaN	NaN	NaN	NaN	833.21906	585.2551	NaN	NaN	NaN	NaN
NaN	NaN	NaN	NaN	834.41583	584.0259	NaN	NaN	NaN	NaN
NaN	NaN	NaN	NaN	836.21936	582.6138	NaN	NaN	NaN	NaN
NaN	NaN	NaN	NaN	837.83466	581.12146	NaN	NaN	NaN	NaN
NaN	NaN	NaN	NaN	839.5707	579.7198	NaN	NaN	NaN	NaN
NaN	NaN	NaN	NaN	840.9761	578.22314	NaN	NaN	NaN	NaN
NaN	NaN	NaN	NaN	842.31995	576.82904	NaN	NaN	NaN	NaN
NaN	NaN	NaN	NaN	843.90735	575.5406	NaN	NaN	NaN	NaN
NaN	NaN	NaN	NaN	845.603	574.26636	NaN	NaN	NaN	NaN
NaN	NaN	NaN	NaN	847.02765	573.02765	NaN	NaN	NaN	NaN
NaN	NaN	NaN	NaN	848.9085	571.54	NaN	NaN	NaN	NaN
NaN	NaN	NaN	NaN	850.3889	570.3409	NaN	NaN	NaN	NaN
NaN	NaN	NaN	NaN	852.3573	568.9139	NaN	NaN	NaN	NaN
NaN	NaN	NaN	NaN	853.7435	567.6366	NaN	NaN	NaN	NaN
NaN	NaN	NaN	NaN	855.53436	566.2786	NaN	NaN	NaN	NaN
NaN	NaN	NaN	NaN	857.5051	565.0058	NaN	NaN	NaN	NaN
NaN	NaN	NaN	NaN	858.861	564.1201	NaN	NaN	NaN	NaN
NaN	NaN	NaN	NaN	860.7287	562.7503	NaN	NaN	NaN	NaN
NaN	NaN	NaN	NaN	862.65454	561.2613	NaN	NaN	NaN	NaN
NaN	NaN	NaN	NaN	864.4353	559.8287	NaN	NaN	NaN	NaN
NaN	NaN	NaN	NaN	866.0774	558.85535	NaN	NaN	NaN	NaN
NaN	NaN	NaN	NaN	867.7303	557.6476	NaN	NaN	NaN	NaN
NaN	NaN	NaN	NaN	869.441	556.53015	NaN	NaN	NaN	NaN
NaN	NaN	NaN	NaN	871.386	555.2719	NaN	NaN	NaN	NaN
NaN	NaN	NaN	NaN	872.9797	554.052	NaN	NaN	NaN	NaN
NaN	NaN	NaN	NaN	874.65094	553.0472	NaN	NaN	NaN	NaN
NaN	NaN	NaN	NaN	876.5473	551.91223	NaN	NaN	NaN	NaN
NaN	NaN	NaN	NaN	878.18713	550.903	NaN	NaN	NaN	NaN
NaN	NaN	NaN	NaN	880.0057	549.7798	NaN	NaN	NaN	NaN
NaN	NaN	NaN	NaN	881.9754	548.7985	NaN	NaN	NaN	NaN
NaN	NaN	NaN	NaN	883.95245	547.6073	NaN	NaN	NaN	NaN
NaN	NaN	NaN	NaN	885.6248	546.6652	NaN	NaN	NaN	NaN
NaN	NaN	NaN	NaN	887.4574	545.5268	NaN	NaN	NaN	NaN
NaN	NaN	NaN	NaN	889.06445	544.7287	NaN	NaN	NaN	NaN
NaN	NaN	NaN	NaN	890.7607	543.7448	NaN	NaN	NaN	NaN
NaN	NaN	NaN	NaN	892.42456	542.8747	NaN	NaN	NaN	NaN
NaN	NaN	NaN	NaN	894.3078	541.90216	NaN	NaN	NaN	NaN
NaN	NaN	NaN	NaN	895.8955	541.114	NaN	NaN	NaN	NaN
NaN	NaN	NaN	NaN	897.90234	540.0718	NaN	NaN	NaN	NaN
NaN	NaN	NaN	NaN	899.725	539.3068	NaN	NaN	NaN	NaN
NaN	NaN	NaN	NaN	901.2594	538.45776	NaN	NaN	NaN	NaN
NaN	NaN	NaN	NaN	902.66394	537.5696	NaN	NaN	NaN	NaN
NaN	NaN	NaN	NaN	904.47864	536.78705	NaN	NaN	NaN	NaN
NaN	NaN	NaN	NaN	906.23236	535.9492	NaN	NaN	NaN	NaN
NaN	NaN	NaN	NaN	907.8686	535.26935	NaN	NaN	NaN	NaN
NaN	NaN	NaN	NaN	909.5762	534.46545	NaN	NaN	NaN	NaN
NaN	NaN	NaN	NaN	911.1953	533.62305	NaN	NaN	NaN	NaN
NaN	NaN	NaN	NaN	913.25867	532.6565	NaN	NaN	NaN	NaN
NaN	NaN	NaN	NaN	914.93665	532.00543	NaN	NaN	NaN	NaN
NaN	NaN	NaN	NaN	916.52246	531.34064	NaN	NaN	NaN	NaN
NaN	NaN	NaN	NaN	918.1373	530.7616	NaN	NaN	NaN	NaN
NaN	NaN	NaN	NaN	919.8575	530.1021	NaN	NaN	NaN	NaN
NaN	NaN	NaN	NaN	921.479	529.7249	NaN	NaN	NaN	NaN
NaN	NaN	NaN	NaN	923.1732	529.17786	NaN	NaN	NaN	NaN
NaN	NaN	NaN	NaN	924.77124	528.6322	NaN	NaN	NaN	NaN
NaN	NaN	NaN	NaN	926.4176	528.10986	NaN	NaN	NaN	NaN
NaN	NaN	NaN	NaN	928.1223	527.6149	NaN	NaN	NaN	NaN
NaN	NaN	NaN	NaN	929.89636	526.9868	NaN	NaN	NaN	NaN
NaN	NaN	NaN	NaN	931.84937	526.27203	NaN	NaN	NaN	NaN
NaN	NaN	NaN	NaN	933.79944	525.70807	NaN	NaN	NaN	NaN
NaN	NaN	NaN	NaN	935.79834	524.9627	NaN	NaN	NaN	NaN
NaN	NaN	NaN	NaN	937.55164	524.5786	NaN	NaN	NaN	NaN
NaN	NaN	NaN	NaN	939.5199	524.02985	NaN	NaN	NaN	NaN
NaN	NaN	NaN	NaN	941.0315	523.55597	NaN	NaN	NaN	NaN
NaN	NaN	NaN	NaN	942.6533	523.1887	NaN	NaN	NaN	NaN
NaN	NaN	NaN	NaN	944.4301	522.7852	NaN	NaN	NaN	NaN
NaN	NaN	NaN	NaN	946.25806	522.38367	NaN	NaN	NaN	NaN
NaN	NaN	NaN	NaN	947.9879	521.8855	NaN	NaN	NaN	NaN
NaN	NaN	NaN	NaN	949.5886	521.5759	NaN	NaN	NaN	NaN
NaN	NaN	NaN	NaN	951.16016	521.19116	NaN	NaN	NaN	NaN
NaN	NaN	NaN	NaN	952.95935	521.10596	NaN	NaN	NaN	NaN
NaN	NaN	NaN	NaN	954.69037	520.8085	NaN	NaN	NaN	NaN
NaN	NaN	NaN	NaN	956.38824	520.4954	NaN	NaN	NaN	NaN
NaN	NaN	NaN	NaN	958.0465	520.2141	NaN	NaN	NaN	NaN
NaN	NaN	NaN	NaN	959.8314	520.05054	NaN	NaN	NaN	NaN
NaN	NaN	NaN	NaN	961.4034	519.85114	NaN	NaN	NaN	NaN
NaN	NaN	NaN	NaN	963.0784	519.64886	NaN	NaN	NaN	NaN
NaN	NaN	NaN	NaN	964.8379	519.47845	NaN	NaN	NaN	NaN
NaN	NaN	NaN	NaN	966.54834	519.43787	NaN	NaN	NaN	NaN
NaN	NaN	NaN	NaN	968.2403	519.0961	NaN	NaN	NaN	NaN
NaN	NaN	NaN	NaN	969.7446	518.97687	NaN	NaN	NaN	NaN
NaN	NaN	NaN	NaN	971.5853	518.8857	NaN	NaN	NaN	NaN
NaN	NaN	NaN	NaN	973.2742	518.8807	NaN	NaN	NaN	NaN
NaN	NaN	NaN	NaN	975.12897	518.8493	NaN	NaN	NaN	NaN
NaN	NaN	NaN	NaN	976.9675	518.9333	NaN	NaN	NaN	NaN
NaN	NaN	NaN	NaN	978.9007	518.8115	NaN	NaN	NaN	NaN
NaN	NaN	NaN	NaN	980.2425	518.9492	NaN	NaN	NaN	NaN
NaN	NaN	NaN	NaN	981.674	518.971	NaN	NaN	NaN	NaN
NaN	NaN	NaN	NaN	983.5187	518.91724	NaN	NaN	NaN	NaN
NaN	NaN	NaN	NaN	985.1198	519.023	NaN	NaN	NaN	NaN
NaN	NaN	NaN	NaN	986.6535	519.173	NaN	NaN	NaN	NaN
NaN	NaN	NaN	NaN	988.3927	519.3629	NaN	NaN	NaN	NaN
NaN	NaN	NaN	NaN	990.12354	519.4323	NaN	NaN	NaN	NaN
NaN	NaN	NaN	NaN	991.7341	519.5228	NaN	NaN	NaN	NaN
NaN	NaN	NaN	NaN	993.3955	519.6993	NaN	NaN	NaN	NaN
NaN	NaN	NaN	NaN	995.1354	519.90436	NaN	NaN	NaN	NaN
NaN	NaN	NaN	NaN	996.7724	520.22516	NaN	NaN	NaN	NaN
NaN	NaN	NaN	NaN	998.366	520.5146	NaN	NaN	NaN	NaN
NaN	NaN	NaN	NaN	1000.06104	520.9868	NaN	NaN	NaN	NaN
NaN	NaN	NaN	NaN	1001.73254	521.21564	NaN	NaN	NaN	NaN
NaN	NaN	NaN	NaN	1003.383	521.5084	NaN	NaN	NaN	NaN
NaN	NaN	NaN	NaN	1005.053	521.4815	NaN	NaN	NaN	NaN
NaN	NaN	NaN	NaN	1006.6228	521.8647	NaN	NaN	NaN	NaN
NaN	NaN	NaN	NaN	1008.3663	522.0796	NaN	NaN	NaN	NaN
NaN	NaN	NaN	NaN	1010.02026	522.5139	NaN	NaN	NaN	NaN
NaN	NaN	NaN	NaN	1011.60535	522.8718	NaN	NaN	NaN	NaN
NaN	NaN	NaN	NaN	1013.1283	523.2446	NaN	NaN	NaN	NaN
NaN	NaN	NaN	NaN	1014.7081	523.6751	NaN	NaN	NaN	NaN
NaN	NaN	NaN	NaN	1016.42896	524.0774	NaN	NaN	NaN	NaN
NaN	NaN	NaN	NaN	1018.38226	524.5505	NaN	NaN	NaN	NaN
NaN	NaN	NaN	NaN	1020.48267	524.90186	NaN	NaN	NaN	NaN
NaN	NaN	NaN	NaN	1022.2785	525.36847	NaN	NaN	NaN	NaN
NaN	NaN	NaN	NaN	1023.89386	525.9366	NaN	NaN	NaN	NaN
NaN	NaN	NaN	NaN	1025.6501	526.41956	NaN	NaN	NaN	NaN
NaN	NaN	NaN	NaN	1027.4015	526.9143	NaN	NaN	NaN	NaN
NaN	NaN	NaN	NaN	1029.0889	527.48236	NaN	NaN	NaN	NaN
NaN	NaN	NaN	NaN	1030.7603	528.00684	NaN	NaN	NaN	NaN
NaN	NaN	NaN	NaN	1032.5583	528.5236	NaN	NaN	NaN	NaN
NaN	NaN	NaN	NaN	1034.3567	529.1226	NaN	NaN	NaN	NaN
NaN	NaN	NaN	NaN	1036.0106	529.69183	NaN	NaN	NaN	NaN
NaN	NaN	NaN	NaN	1037.6805	530.36035	NaN	NaN	NaN	NaN
NaN	NaN	NaN	NaN	1039.3828	530.9675	NaN	NaN	NaN	NaN
NaN	NaN	NaN	NaN	1041.2593	531.68945	NaN	NaN	NaN	NaN
NaN	NaN	NaN	NaN	1042.9491	532.3551	NaN	NaN	NaN	NaN
NaN	NaN	NaN	NaN	1044.5287	533.0388	NaN	NaN	NaN	NaN
NaN	NaN	NaN	NaN	1046.3035	533.6877	NaN	NaN	NaN	NaN
NaN	NaN	NaN	NaN	1048.1504	534.44666	NaN	NaN	NaN	NaN
NaN	NaN	NaN	NaN	1049.7151	535.1812	NaN	NaN	NaN	NaN
NaN	NaN	NaN	NaN	1051.4865	535.8823	NaN	NaN	NaN	NaN
NaN	NaN	NaN	NaN	1053.2433	536.6622	NaN	NaN	NaN	NaN
NaN	NaN	NaN	NaN	1054.8777	537.4205	NaN	NaN	NaN	NaN
NaN	NaN	NaN	NaN	1056.5952	538.2634	NaN	NaN	NaN	NaN
NaN	NaN	NaN	NaN	1058.4524	539.0914	NaN	NaN	NaN	NaN
NaN	NaN	NaN	NaN	1060.1272	539.93835	NaN	NaN	NaN	NaN
NaN	NaN	NaN	NaN	1061.7913	540.8364	NaN	NaN	NaN	NaN
NaN	NaN	NaN	NaN	1063.7188	541.78595	NaN	NaN	NaN	NaN
NaN	NaN	NaN	NaN	1065.3231	542.62006	NaN	NaN	NaN	NaN
NaN	NaN	NaN	NaN	1067.6447	543.6	NaN	NaN	NaN	NaN
NaN	NaN	NaN	NaN	1069.1919	544.661	NaN	NaN	NaN	NaN
NaN	NaN	NaN	NaN	1070.9275	545.6219	NaN	NaN	NaN	NaN
NaN	NaN	NaN	NaN	1072.5062	546.4921	NaN	NaN	NaN	NaN
NaN	NaN	NaN	NaN	1074.3013	547.4815	NaN	NaN	NaN	NaN
NaN	NaN	NaN	NaN	1075.6735	548.67505	NaN	NaN	NaN	NaN
NaN	NaN	NaN	NaN	1077.2523	549.69904	NaN	NaN	NaN	NaN
NaN	NaN	NaN	NaN	1079.0575	550.87006	NaN	NaN	NaN	NaN
NaN	NaN	NaN	NaN	1080.6685	551.81024	NaN	NaN	NaN	NaN
NaN	NaN	NaN	NaN	1082.3588	552.9333	NaN	NaN	NaN	NaN
NaN	NaN	NaN	NaN	1084.0132	554.0459	NaN	NaN	NaN	NaN
NaN	NaN	NaN	NaN	1085.561	555.27155	NaN	NaN	NaN	NaN
NaN	NaN	NaN	NaN	1087.3284	556.32526	NaN	NaN	NaN	NaN
NaN	NaN	NaN	NaN	1088.9546	557.2335	NaN	NaN	NaN	NaN
NaN	NaN	NaN	NaN	1090.6252	558.61896	NaN	NaN	NaN	NaN
NaN	NaN	NaN	NaN	1092.414	559.8271	NaN	NaN	NaN	NaN
NaN	NaN	NaN	NaN	1094.0692	561.133	NaN	NaN	NaN	NaN
NaN	NaN	NaN	NaN	1095.7006	562.3457	NaN	NaN	NaN	NaN
NaN	NaN	NaN	NaN	1097.407	563.607	NaN	NaN	NaN	NaN
NaN	NaN	NaN	NaN	1099.0349	564.8009	NaN	NaN	NaN	NaN
NaN	NaN	NaN	NaN	1100.564	566.048	NaN	NaN	NaN	NaN
NaN	NaN	NaN	NaN	1102.2954	567.4985	NaN	NaN	NaN	NaN
NaN	NaN	NaN	NaN	1103.9783	568.7227	NaN	NaN	NaN	NaN
NaN	NaN	NaN	NaN	1105.7554	569.99695	NaN	NaN	NaN	NaN
NaN	NaN	NaN	NaN	1107.6382	571.47	NaN	NaN	NaN	NaN
NaN	NaN	NaN	NaN	1109.3558	572.7914	NaN	NaN	NaN	NaN
NaN	NaN	NaN	NaN	1111.1873	574.2293	NaN	NaN	NaN	NaN
NaN	NaN	NaN	NaN	1112.864	575.51483	NaN	NaN	NaN	NaN
NaN	NaN	NaN	NaN	1114.5918	577.1531	NaN	NaN	NaN	NaN
NaN	NaN	NaN	NaN	1116.1947	578.52893	NaN	NaN	NaN	NaN
NaN	NaN	NaN	NaN	1118.0029	579.73694	NaN	NaN	NaN	NaN
NaN	NaN	NaN	NaN	1119.6177	581.13666	NaN	NaN	NaN	NaN
NaN	NaN	NaN	NaN	1121.3633	582.4367	NaN	NaN	NaN	NaN
NaN	NaN	NaN	NaN	1123.1117	583.9241	NaN	NaN	NaN	NaN
NaN	NaN	NaN	NaN	1124.7747	585.5644	NaN	NaN	NaN	NaN
NaN	NaN	NaN	NaN	1126.5406	586.89355	NaN	NaN	NaN	NaN
NaN	NaN	NaN	NaN	1128.2379	588.4445	NaN	NaN	NaN	NaN
NaN	NaN	NaN	NaN	1129.9025	589.882	NaN	NaN	NaN	NaN
NaN	NaN	NaN	NaN	1131.5216	591.38934	NaN	NaN	NaN	NaN
NaN	NaN	NaN	NaN	1133.504	592.9066	NaN	NaN	NaN	NaN
NaN	NaN	NaN	NaN	1135.0085	594.4789	NaN	NaN	NaN	NaN
NaN	NaN	NaN	NaN	1136.9341	596.1783	NaN	NaN	NaN	NaN
NaN	NaN	NaN	NaN	1138.7268	597.993	NaN	NaN	NaN	NaN
NaN	NaN	NaN	NaN	1140.1385	599.0007	NaN	NaN	NaN	NaN
NaN	NaN	NaN	NaN	1140.9408	599.27686	NaN	NaN	NaN	NaN
