# Supplementary material for: A novel power-amplified jumping behavior in larval beetles (Coleoptera: Laemophloeidae)
Source: PLoS One. 2022 Jan 19;17(1):e0256509. doi: 10.1371/journal.pone.0256509 (PMC8769368; doi:10.1371/journal.pone.0256509)
Supplement: S1 Data — (ZIP) [file pone.0256509.s002.zip › c_21382_416_croppedxypts.csv]

pt1_cam1_X	pt1_cam1_Y	pt2_cam1_X	pt2_cam1_Y	pt3_cam1_X	pt3_cam1_Y	pt4_cam1_X	pt4_cam1_Y	pt5_cam1_X	pt5_cam1_Y
755.667	588.333	856.667	589.667	811.24713	583.7434	995	504.667	1085.667	505.667
NaN	NaN	NaN	NaN	811.07007	583.74475	NaN	NaN	NaN	NaN
NaN	NaN	NaN	NaN	811.1042	583.7649	NaN	NaN	NaN	NaN
NaN	NaN	NaN	NaN	811.2912	583.7487	NaN	NaN	NaN	NaN
NaN	NaN	NaN	NaN	811.09937	583.78705	NaN	NaN	NaN	NaN
NaN	NaN	NaN	NaN	811.1855	583.75287	NaN	NaN	NaN	NaN
NaN	NaN	NaN	NaN	811.2275	583.81445	NaN	NaN	NaN	NaN
NaN	NaN	NaN	NaN	811.2114	583.75055	NaN	NaN	NaN	NaN
NaN	NaN	NaN	NaN	811.2227	583.7056	NaN	NaN	NaN	NaN
NaN	NaN	NaN	NaN	811.1758	583.8074	NaN	NaN	NaN	NaN
NaN	NaN	NaN	NaN	811.10443	583.77704	NaN	NaN	NaN	NaN
NaN	NaN	NaN	NaN	811.2824	583.7134	NaN	NaN	NaN	NaN
NaN	NaN	NaN	NaN	811.14056	583.8323	NaN	NaN	NaN	NaN
NaN	NaN	NaN	NaN	811.2131	583.7568	NaN	NaN	NaN	NaN
NaN	NaN	NaN	NaN	811.167	583.7812	NaN	NaN	NaN	NaN
NaN	NaN	NaN	NaN	811.1549	583.8098	NaN	NaN	NaN	NaN
NaN	NaN	NaN	NaN	811.0793	583.907	NaN	NaN	NaN	NaN
NaN	NaN	NaN	NaN	811.25964	583.76117	NaN	NaN	NaN	NaN
NaN	NaN	NaN	NaN	811.1555	583.81525	NaN	NaN	NaN	NaN
NaN	NaN	NaN	NaN	811.1868	583.762	NaN	NaN	NaN	NaN
NaN	NaN	NaN	NaN	811.25757	583.6787	NaN	NaN	NaN	NaN
NaN	NaN	NaN	NaN	811.1493	583.74634	NaN	NaN	NaN	NaN
NaN	NaN	NaN	NaN	811.2607	583.6946	NaN	NaN	NaN	NaN
NaN	NaN	NaN	NaN	811.3092	583.72314	NaN	NaN	NaN	NaN
NaN	NaN	NaN	NaN	811.24115	583.79016	NaN	NaN	NaN	NaN
NaN	NaN	NaN	NaN	811.1782	583.76624	NaN	NaN	NaN	NaN
NaN	NaN	NaN	NaN	811.27954	583.74243	NaN	NaN	NaN	NaN
NaN	NaN	NaN	NaN	811.27435	583.75635	NaN	NaN	NaN	NaN
NaN	NaN	NaN	NaN	811.3132	583.7516	NaN	NaN	NaN	NaN
NaN	NaN	NaN	NaN	811.3202	583.75134	NaN	NaN	NaN	NaN
NaN	NaN	NaN	NaN	811.3159	583.76044	NaN	NaN	NaN	NaN
NaN	NaN	NaN	NaN	811.47504	583.6904	NaN	NaN	NaN	NaN
NaN	NaN	NaN	NaN	811.3662	583.70746	NaN	NaN	NaN	NaN
NaN	NaN	NaN	NaN	811.318	583.66003	NaN	NaN	NaN	NaN
NaN	NaN	NaN	NaN	811.23254	583.8091	NaN	NaN	NaN	NaN
NaN	NaN	NaN	NaN	811.2831	583.72943	NaN	NaN	NaN	NaN
NaN	NaN	NaN	NaN	811.326	583.7715	NaN	NaN	NaN	NaN
NaN	NaN	NaN	NaN	811.35626	583.77814	NaN	NaN	NaN	NaN
NaN	NaN	NaN	NaN	811.3564	583.6946	NaN	NaN	NaN	NaN
NaN	NaN	NaN	NaN	811.60736	583.64105	NaN	NaN	NaN	NaN
NaN	NaN	NaN	NaN	811.42474	583.7257	NaN	NaN	NaN	NaN
NaN	NaN	NaN	NaN	811.3628	583.7266	NaN	NaN	NaN	NaN
NaN	NaN	NaN	NaN	811.44	583.699	NaN	NaN	NaN	NaN
NaN	NaN	NaN	NaN	811.37036	583.73236	NaN	NaN	NaN	NaN
NaN	NaN	NaN	NaN	811.3856	583.7277	NaN	NaN	NaN	NaN
NaN	NaN	NaN	NaN	811.36993	583.7206	NaN	NaN	NaN	NaN
NaN	NaN	NaN	NaN	811.4032	583.6509	NaN	NaN	NaN	NaN
NaN	NaN	NaN	NaN	811.4238	583.667	NaN	NaN	NaN	NaN
NaN	NaN	NaN	NaN	811.34863	583.7688	NaN	NaN	NaN	NaN
NaN	NaN	NaN	NaN	811.4561	583.75494	NaN	NaN	NaN	NaN
NaN	NaN	NaN	NaN	811.4436	583.72986	NaN	NaN	NaN	NaN
NaN	NaN	NaN	NaN	811.50525	583.73486	NaN	NaN	NaN	NaN
NaN	NaN	NaN	NaN	811.36597	583.6567	NaN	NaN	NaN	NaN
NaN	NaN	NaN	NaN	811.42035	583.7213	NaN	NaN	NaN	NaN
NaN	NaN	NaN	NaN	811.4604	583.7158	NaN	NaN	NaN	NaN
NaN	NaN	NaN	NaN	811.5311	583.61633	NaN	NaN	NaN	NaN
NaN	NaN	NaN	NaN	811.50836	583.6464	NaN	NaN	NaN	NaN
NaN	NaN	NaN	NaN	811.4334	583.73724	NaN	NaN	NaN	NaN
NaN	NaN	NaN	NaN	811.4751	583.6639	NaN	NaN	NaN	NaN
NaN	NaN	NaN	NaN	811.65857	583.65857	NaN	NaN	NaN	NaN
NaN	NaN	NaN	NaN	811.48645	583.6987	NaN	NaN	NaN	NaN
NaN	NaN	NaN	NaN	811.53314	583.7083	NaN	NaN	NaN	NaN
NaN	NaN	NaN	NaN	811.6458	583.65625	NaN	NaN	NaN	NaN
NaN	NaN	NaN	NaN	811.5818	583.6118	NaN	NaN	NaN	NaN
NaN	NaN	NaN	NaN	811.675	583.67395	NaN	NaN	NaN	NaN
NaN	NaN	NaN	NaN	811.7031	583.64166	NaN	NaN	NaN	NaN
NaN	NaN	NaN	NaN	811.71716	583.6334	NaN	NaN	NaN	NaN
NaN	NaN	NaN	NaN	811.67914	583.6135	NaN	NaN	NaN	NaN
NaN	NaN	NaN	NaN	811.6451	583.59845	NaN	NaN	NaN	NaN
NaN	NaN	NaN	NaN	811.70435	583.65454	NaN	NaN	NaN	NaN
NaN	NaN	NaN	NaN	811.654	583.5843	NaN	NaN	NaN	NaN
NaN	NaN	NaN	NaN	811.69684	583.6592	NaN	NaN	NaN	NaN
NaN	NaN	NaN	NaN	811.58966	583.6981	NaN	NaN	NaN	NaN
NaN	NaN	NaN	NaN	811.6375	583.65314	NaN	NaN	NaN	NaN
NaN	NaN	NaN	NaN	811.81287	583.61536	NaN	NaN	NaN	NaN
NaN	NaN	NaN	NaN	811.64746	583.6485	NaN	NaN	NaN	NaN
NaN	NaN	NaN	NaN	811.70544	583.598	NaN	NaN	NaN	NaN
NaN	NaN	NaN	NaN	811.6739	583.60455	NaN	NaN	NaN	NaN
NaN	NaN	NaN	NaN	811.6589	583.59656	NaN	NaN	NaN	NaN
NaN	NaN	NaN	NaN	811.71655	583.6316	NaN	NaN	NaN	NaN
NaN	NaN	NaN	NaN	811.7552	583.61414	NaN	NaN	NaN	NaN
NaN	NaN	NaN	NaN	811.781	583.6436	NaN	NaN	NaN	NaN
NaN	NaN	NaN	NaN	811.66284	583.61	NaN	NaN	NaN	NaN
NaN	NaN	NaN	NaN	811.71185	583.6454	NaN	NaN	NaN	NaN
NaN	NaN	NaN	NaN	811.73724	583.62177	NaN	NaN	NaN	NaN
NaN	NaN	NaN	NaN	811.84033	583.6194	NaN	NaN	NaN	NaN
NaN	NaN	NaN	NaN	811.6994	583.64716	NaN	NaN	NaN	NaN
NaN	NaN	NaN	NaN	811.75854	583.5945	NaN	NaN	NaN	NaN
NaN	NaN	NaN	NaN	811.69446	583.55145	NaN	NaN	NaN	NaN
NaN	NaN	NaN	NaN	811.8054	583.60144	NaN	NaN	NaN	NaN
NaN	NaN	NaN	NaN	811.781	583.53613	NaN	NaN	NaN	NaN
NaN	NaN	NaN	NaN	811.706	583.5731	NaN	NaN	NaN	NaN
NaN	NaN	NaN	NaN	811.757	583.5238	NaN	NaN	NaN	NaN
NaN	NaN	NaN	NaN	811.69855	583.54114	NaN	NaN	NaN	NaN
NaN	NaN	NaN	NaN	811.78125	583.5427	NaN	NaN	NaN	NaN
NaN	NaN	NaN	NaN	811.7099	583.5	NaN	NaN	NaN	NaN
NaN	NaN	NaN	NaN	811.7829	583.4948	NaN	NaN	NaN	NaN
NaN	NaN	NaN	NaN	811.75464	583.4959	NaN	NaN	NaN	NaN
NaN	NaN	NaN	NaN	811.8787	583.47626	NaN	NaN	NaN	NaN
NaN	NaN	NaN	NaN	811.848	583.4294	NaN	NaN	NaN	NaN
NaN	NaN	NaN	NaN	811.6845	583.44745	NaN	NaN	NaN	NaN
NaN	NaN	NaN	NaN	811.7976	583.466	NaN	NaN	NaN	NaN
NaN	NaN	NaN	NaN	811.7753	583.4304	NaN	NaN	NaN	NaN
NaN	NaN	NaN	NaN	811.7045	583.41266	NaN	NaN	NaN	NaN
NaN	NaN	NaN	NaN	811.8388	583.3778	NaN	NaN	NaN	NaN
NaN	NaN	NaN	NaN	811.83264	583.3782	NaN	NaN	NaN	NaN
NaN	NaN	NaN	NaN	811.72595	583.3681	NaN	NaN	NaN	NaN
NaN	NaN	NaN	NaN	811.81	583.38055	NaN	NaN	NaN	NaN
NaN	NaN	NaN	NaN	811.77826	583.32367	NaN	NaN	NaN	NaN
NaN	NaN	NaN	NaN	811.8381	583.3744	NaN	NaN	NaN	NaN
NaN	NaN	NaN	NaN	811.8169	583.393	NaN	NaN	NaN	NaN
NaN	NaN	NaN	NaN	811.8614	583.38293	NaN	NaN	NaN	NaN
NaN	NaN	NaN	NaN	811.85443	583.34985	NaN	NaN	NaN	NaN
NaN	NaN	NaN	NaN	812.0056	583.3311	NaN	NaN	NaN	NaN
NaN	NaN	NaN	NaN	811.88446	583.3364	NaN	NaN	NaN	NaN
NaN	NaN	NaN	NaN	811.76166	583.31744	NaN	NaN	NaN	NaN
NaN	NaN	NaN	NaN	811.9008	583.2904	NaN	NaN	NaN	NaN
NaN	NaN	NaN	NaN	811.7553	583.2923	NaN	NaN	NaN	NaN
NaN	NaN	NaN	NaN	811.80963	583.2472	NaN	NaN	NaN	NaN
NaN	NaN	NaN	NaN	811.76996	583.3129	NaN	NaN	NaN	NaN
NaN	NaN	NaN	NaN	811.91986	583.2302	NaN	NaN	NaN	NaN
NaN	NaN	NaN	NaN	811.9591	583.23663	NaN	NaN	NaN	NaN
NaN	NaN	NaN	NaN	811.8131	583.23737	NaN	NaN	NaN	NaN
NaN	NaN	NaN	NaN	811.73535	583.2929	NaN	NaN	NaN	NaN
NaN	NaN	NaN	NaN	811.86536	583.27734	NaN	NaN	NaN	NaN
NaN	NaN	NaN	NaN	811.89734	583.25104	NaN	NaN	NaN	NaN
NaN	NaN	NaN	NaN	811.79504	583.25024	NaN	NaN	NaN	NaN
NaN	NaN	NaN	NaN	811.79474	583.2002	NaN	NaN	NaN	NaN
NaN	NaN	NaN	NaN	811.79205	583.1808	NaN	NaN	NaN	NaN
NaN	NaN	NaN	NaN	811.8782	583.17645	NaN	NaN	NaN	NaN
NaN	NaN	NaN	NaN	811.7108	583.1968	NaN	NaN	NaN	NaN
NaN	NaN	NaN	NaN	812.00854	583.0871	NaN	NaN	NaN	NaN
NaN	NaN	NaN	NaN	811.894	583.107	NaN	NaN	NaN	NaN
NaN	NaN	NaN	NaN	811.958	583.09	NaN	NaN	NaN	NaN
NaN	NaN	NaN	NaN	811.97595	583.00604	NaN	NaN	NaN	NaN
NaN	NaN	NaN	NaN	811.7962	583.0477	NaN	NaN	NaN	NaN
NaN	NaN	NaN	NaN	812.03186	582.9671	NaN	NaN	NaN	NaN
NaN	NaN	NaN	NaN	812.05225	582.97064	NaN	NaN	NaN	NaN
NaN	NaN	NaN	NaN	812.099	582.92175	NaN	NaN	NaN	NaN
NaN	NaN	NaN	NaN	812.20276	582.9016	NaN	NaN	NaN	NaN
NaN	NaN	NaN	NaN	812.1082	582.9719	NaN	NaN	NaN	NaN
NaN	NaN	NaN	NaN	812.1547	582.9637	NaN	NaN	NaN	NaN
NaN	NaN	NaN	NaN	812.21484	582.9427	NaN	NaN	NaN	NaN
NaN	NaN	NaN	NaN	812.1378	582.901	NaN	NaN	NaN	NaN
NaN	NaN	NaN	NaN	812.1298	582.9577	NaN	NaN	NaN	NaN
NaN	NaN	NaN	NaN	812.16003	582.9227	NaN	NaN	NaN	NaN
NaN	NaN	NaN	NaN	812.0877	582.8974	NaN	NaN	NaN	NaN
NaN	NaN	NaN	NaN	812.13196	582.85913	NaN	NaN	NaN	NaN
NaN	NaN	NaN	NaN	812.1505	582.82574	NaN	NaN	NaN	NaN
NaN	NaN	NaN	NaN	812.3111	582.74927	NaN	NaN	NaN	NaN
NaN	NaN	NaN	NaN	812.2102	582.73145	NaN	NaN	NaN	NaN
NaN	NaN	NaN	NaN	812.3407	582.7193	NaN	NaN	NaN	NaN
NaN	NaN	NaN	NaN	812.187	582.74603	NaN	NaN	NaN	NaN
NaN	NaN	NaN	NaN	812.2156	582.7116	NaN	NaN	NaN	NaN
NaN	NaN	NaN	NaN	812.24457	582.7218	NaN	NaN	NaN	NaN
NaN	NaN	NaN	NaN	812.2293	582.72345	NaN	NaN	NaN	NaN
NaN	NaN	NaN	NaN	812.2182	582.70886	NaN	NaN	NaN	NaN
NaN	NaN	NaN	NaN	812.1565	582.6841	NaN	NaN	NaN	NaN
NaN	NaN	NaN	NaN	812.1169	582.667	NaN	NaN	NaN	NaN
NaN	NaN	NaN	NaN	812.11426	582.68945	NaN	NaN	NaN	NaN
NaN	NaN	NaN	NaN	812.21075	582.61865	NaN	NaN	NaN	NaN
NaN	NaN	NaN	NaN	812.2455	582.49524	NaN	NaN	NaN	NaN
NaN	NaN	NaN	NaN	812.55493	582.3519	NaN	NaN	NaN	NaN
NaN	NaN	NaN	NaN	812.328	581.98486	NaN	NaN	NaN	NaN
NaN	NaN	NaN	NaN	811.6639	581.553	NaN	NaN	NaN	NaN
NaN	NaN	NaN	NaN	811.4961	581.05963	NaN	NaN	NaN	NaN
NaN	NaN	NaN	NaN	811.43445	579.54236	NaN	NaN	NaN	NaN
NaN	NaN	NaN	NaN	811.8982	578.84247	NaN	NaN	NaN	NaN
NaN	NaN	NaN	NaN	813.0956	577.6513	NaN	NaN	NaN	NaN
NaN	NaN	NaN	NaN	814.4826	575.71124	NaN	NaN	NaN	NaN
NaN	NaN	NaN	NaN	814.8553	572.95496	NaN	NaN	NaN	NaN
NaN	NaN	NaN	NaN	815.4167	570.4405	NaN	NaN	NaN	NaN
NaN	NaN	NaN	NaN	817.2191	568.7518	NaN	NaN	NaN	NaN
NaN	NaN	NaN	NaN	821.22675	566.98895	NaN	NaN	NaN	NaN
NaN	NaN	NaN	NaN	822.7125	565.8685	NaN	NaN	NaN	NaN
NaN	NaN	NaN	NaN	823.9557	564.4076	NaN	NaN	NaN	NaN
NaN	NaN	NaN	NaN	825.331	562.91675	NaN	NaN	NaN	NaN
NaN	NaN	NaN	NaN	826.56256	561.60785	NaN	NaN	NaN	NaN
NaN	NaN	NaN	NaN	828.01373	560.34204	NaN	NaN	NaN	NaN
NaN	NaN	NaN	NaN	829.0456	559.1008	NaN	NaN	NaN	NaN
NaN	NaN	NaN	NaN	830.46466	557.9866	NaN	NaN	NaN	NaN
NaN	NaN	NaN	NaN	831.7674	556.9026	NaN	NaN	NaN	NaN
NaN	NaN	NaN	NaN	833.20245	555.59576	NaN	NaN	NaN	NaN
NaN	NaN	NaN	NaN	834.3225	554.6501	NaN	NaN	NaN	NaN
NaN	NaN	NaN	NaN	835.6346	553.6693	NaN	NaN	NaN	NaN
NaN	NaN	NaN	NaN	836.799	552.68726	NaN	NaN	NaN	NaN
NaN	NaN	NaN	NaN	838.2715	551.69586	NaN	NaN	NaN	NaN
NaN	NaN	NaN	NaN	839.7183	550.7351	NaN	NaN	NaN	NaN
NaN	NaN	NaN	NaN	840.98627	549.8369	NaN	NaN	NaN	NaN
NaN	NaN	NaN	NaN	842.26056	548.83435	NaN	NaN	NaN	NaN
NaN	NaN	NaN	NaN	843.5817	547.70654	NaN	NaN	NaN	NaN
NaN	NaN	NaN	NaN	844.7489	546.5245	NaN	NaN	NaN	NaN
NaN	NaN	NaN	NaN	845.99365	545.3801	NaN	NaN	NaN	NaN
NaN	NaN	NaN	NaN	847.219	544.16394	NaN	NaN	NaN	NaN
NaN	NaN	NaN	NaN	848.54376	543.14294	NaN	NaN	NaN	NaN
NaN	NaN	NaN	NaN	849.7697	541.93256	NaN	NaN	NaN	NaN
NaN	NaN	NaN	NaN	851.08356	540.7585	NaN	NaN	NaN	NaN
NaN	NaN	NaN	NaN	852.41174	539.5844	NaN	NaN	NaN	NaN
NaN	NaN	NaN	NaN	853.79614	538.4975	NaN	NaN	NaN	NaN
NaN	NaN	NaN	NaN	855.1019	537.3993	NaN	NaN	NaN	NaN
NaN	NaN	NaN	NaN	856.3708	536.36365	NaN	NaN	NaN	NaN
NaN	NaN	NaN	NaN	857.83966	535.1913	NaN	NaN	NaN	NaN
NaN	NaN	NaN	NaN	859.1722	534.21094	NaN	NaN	NaN	NaN
NaN	NaN	NaN	NaN	860.50354	533.2667	NaN	NaN	NaN	NaN
NaN	NaN	NaN	NaN	861.9567	532.1309	NaN	NaN	NaN	NaN
NaN	NaN	NaN	NaN	863.2733	531.088	NaN	NaN	NaN	NaN
NaN	NaN	NaN	NaN	864.67834	530.2411	NaN	NaN	NaN	NaN
NaN	NaN	NaN	NaN	866.0159	529.2312	NaN	NaN	NaN	NaN
NaN	NaN	NaN	NaN	867.2611	528.37256	NaN	NaN	NaN	NaN
NaN	NaN	NaN	NaN	868.58203	527.56067	NaN	NaN	NaN	NaN
NaN	NaN	NaN	NaN	869.96014	526.6291	NaN	NaN	NaN	NaN
NaN	NaN	NaN	NaN	871.2514	525.63873	NaN	NaN	NaN	NaN
NaN	NaN	NaN	NaN	872.6354	524.90735	NaN	NaN	NaN	NaN
NaN	NaN	NaN	NaN	873.9643	524.03894	NaN	NaN	NaN	NaN
NaN	NaN	NaN	NaN	875.2739	523.1435	NaN	NaN	NaN	NaN
NaN	NaN	NaN	NaN	876.69763	522.3722	NaN	NaN	NaN	NaN
NaN	NaN	NaN	NaN	877.9725	521.77185	NaN	NaN	NaN	NaN
NaN	NaN	NaN	NaN	879.1727	521.1823	NaN	NaN	NaN	NaN
NaN	NaN	NaN	NaN	880.341	520.6708	NaN	NaN	NaN	NaN
NaN	NaN	NaN	NaN	881.4553	520.0649	NaN	NaN	NaN	NaN
NaN	NaN	NaN	NaN	882.5245	519.7002	NaN	NaN	NaN	NaN
NaN	NaN	NaN	NaN	883.6731	519.1742	NaN	NaN	NaN	NaN
NaN	NaN	NaN	NaN	884.81836	518.7593	NaN	NaN	NaN	NaN
NaN	NaN	NaN	NaN	885.9906	518.2332	NaN	NaN	NaN	NaN
NaN	NaN	NaN	NaN	887.1157	517.8528	NaN	NaN	NaN	NaN
NaN	NaN	NaN	NaN	888.2724	517.42645	NaN	NaN	NaN	NaN
NaN	NaN	NaN	NaN	889.264	517.1209	NaN	NaN	NaN	NaN
NaN	NaN	NaN	NaN	890.3211	516.7713	NaN	NaN	NaN	NaN
NaN	NaN	NaN	NaN	891.36334	516.61487	NaN	NaN	NaN	NaN
NaN	NaN	NaN	NaN	892.4913	516.20447	NaN	NaN	NaN	NaN
NaN	NaN	NaN	NaN	893.5392	515.9804	NaN	NaN	NaN	NaN
NaN	NaN	NaN	NaN	894.75256	515.87305	NaN	NaN	NaN	NaN
NaN	NaN	NaN	NaN	895.7398	515.5	NaN	NaN	NaN	NaN
NaN	NaN	NaN	NaN	896.8485	515.2936	NaN	NaN	NaN	NaN
NaN	NaN	NaN	NaN	897.964	515.0554	NaN	NaN	NaN	NaN
NaN	NaN	NaN	NaN	899.28644	514.85645	NaN	NaN	NaN	NaN
NaN	NaN	NaN	NaN	900.4815	514.5696	NaN	NaN	NaN	NaN
NaN	NaN	NaN	NaN	901.86084	514.49713	NaN	NaN	NaN	NaN
NaN	NaN	NaN	NaN	903.15643	514.50146	NaN	NaN	NaN	NaN
NaN	NaN	NaN	NaN	904.5188	514.26587	NaN	NaN	NaN	NaN
NaN	NaN	NaN	NaN	906.0273	514.06323	NaN	NaN	NaN	NaN
NaN	NaN	NaN	NaN	907.2196	514.0193	NaN	NaN	NaN	NaN
NaN	NaN	NaN	NaN	908.44135	514.0608	NaN	NaN	NaN	NaN
NaN	NaN	NaN	NaN	909.63885	513.97125	NaN	NaN	NaN	NaN
NaN	NaN	NaN	NaN	910.8646	513.95166	NaN	NaN	NaN	NaN
NaN	NaN	NaN	NaN	912.1216	513.888	NaN	NaN	NaN	NaN
NaN	NaN	NaN	NaN	913.31226	513.7993	NaN	NaN	NaN	NaN
NaN	NaN	NaN	NaN	914.47205	513.7743	NaN	NaN	NaN	NaN
NaN	NaN	NaN	NaN	915.6148	513.7323	NaN	NaN	NaN	NaN
NaN	NaN	NaN	NaN	916.7814	513.751	NaN	NaN	NaN	NaN
NaN	NaN	NaN	NaN	917.8902	513.6835	NaN	NaN	NaN	NaN
NaN	NaN	NaN	NaN	919.083	513.6429	NaN	NaN	NaN	NaN
NaN	NaN	NaN	NaN	920.36444	513.6266	NaN	NaN	NaN	NaN
NaN	NaN	NaN	NaN	921.6243	513.62177	NaN	NaN	NaN	NaN
NaN	NaN	NaN	NaN	922.61395	513.63416	NaN	NaN	NaN	NaN
NaN	NaN	NaN	NaN	923.79584	513.65045	NaN	NaN	NaN	NaN
NaN	NaN	NaN	NaN	925.2551	513.5346	NaN	NaN	NaN	NaN
NaN	NaN	NaN	NaN	926.5604	513.563	NaN	NaN	NaN	NaN
NaN	NaN	NaN	NaN	927.96234	513.60834	NaN	NaN	NaN	NaN
NaN	NaN	NaN	NaN	929.24603	513.6742	NaN	NaN	NaN	NaN
NaN	NaN	NaN	NaN	930.565	513.72943	NaN	NaN	NaN	NaN
NaN	NaN	NaN	NaN	931.65796	513.7302	NaN	NaN	NaN	NaN
NaN	NaN	NaN	NaN	932.8973	513.88513	NaN	NaN	NaN	NaN
NaN	NaN	NaN	NaN	933.95215	514.1463	NaN	NaN	NaN	NaN
NaN	NaN	NaN	NaN	935.16113	514.36584	NaN	NaN	NaN	NaN
NaN	NaN	NaN	NaN	936.43097	514.4831	NaN	NaN	NaN	NaN
NaN	NaN	NaN	NaN	937.65375	514.78015	NaN	NaN	NaN	NaN
NaN	NaN	NaN	NaN	938.8499	515.0139	NaN	NaN	NaN	NaN
NaN	NaN	NaN	NaN	939.9286	515.1407	NaN	NaN	NaN	NaN
NaN	NaN	NaN	NaN	941.025	515.41766	NaN	NaN	NaN	NaN
NaN	NaN	NaN	NaN	942.0929	515.823	NaN	NaN	NaN	NaN
NaN	NaN	NaN	NaN	943.23694	516.10986	NaN	NaN	NaN	NaN
NaN	NaN	NaN	NaN	944.2903	516.4954	NaN	NaN	NaN	NaN
NaN	NaN	NaN	NaN	945.253	516.67773	NaN	NaN	NaN	NaN
NaN	NaN	NaN	NaN	946.41254	517.049	NaN	NaN	NaN	NaN
NaN	NaN	NaN	NaN	947.5661	517.4075	NaN	NaN	NaN	NaN
NaN	NaN	NaN	NaN	948.7843	517.9116	NaN	NaN	NaN	NaN
NaN	NaN	NaN	NaN	949.80896	518.3745	NaN	NaN	NaN	NaN
NaN	NaN	NaN	NaN	950.99194	518.9286	NaN	NaN	NaN	NaN
NaN	NaN	NaN	NaN	952.3383	519.26404	NaN	NaN	NaN	NaN
NaN	NaN	NaN	NaN	953.58984	519.6977	NaN	NaN	NaN	NaN
NaN	NaN	NaN	NaN	954.9536	520.28015	NaN	NaN	NaN	NaN
NaN	NaN	NaN	NaN	956.1646	520.75183	NaN	NaN	NaN	NaN
NaN	NaN	NaN	NaN	957.5574	521.36566	NaN	NaN	NaN	NaN
NaN	NaN	NaN	NaN	958.8832	521.8582	NaN	NaN	NaN	NaN
NaN	NaN	NaN	NaN	960.219	522.5562	NaN	NaN	NaN	NaN
NaN	NaN	NaN	NaN	961.706	523.0266	NaN	NaN	NaN	NaN
NaN	NaN	NaN	NaN	963.09424	523.6179	NaN	NaN	NaN	NaN
NaN	NaN	NaN	NaN	964.5183	524.29724	NaN	NaN	NaN	NaN
NaN	NaN	NaN	NaN	966.03864	524.8693	NaN	NaN	NaN	NaN
NaN	NaN	NaN	NaN	967.34357	525.54803	NaN	NaN	NaN	NaN
NaN	NaN	NaN	NaN	968.73926	526.23926	NaN	NaN	NaN	NaN
NaN	NaN	NaN	NaN	970.3113	526.9237	NaN	NaN	NaN	NaN
NaN	NaN	NaN	NaN	971.756	527.65356	NaN	NaN	NaN	NaN
NaN	NaN	NaN	NaN	973.03064	528.2426	NaN	NaN	NaN	NaN
NaN	NaN	NaN	NaN	974.61084	528.9649	NaN	NaN	NaN	NaN
NaN	NaN	NaN	NaN	976.1915	529.6921	NaN	NaN	NaN	NaN
NaN	NaN	NaN	NaN	977.7536	530.44574	NaN	NaN	NaN	NaN
NaN	NaN	NaN	NaN	978.9814	531.1116	NaN	NaN	NaN	NaN
NaN	NaN	NaN	NaN	980.11346	531.98456	NaN	NaN	NaN	NaN
NaN	NaN	NaN	NaN	981.3834	532.6841	NaN	NaN	NaN	NaN
NaN	NaN	NaN	NaN	982.37286	533.4817	NaN	NaN	NaN	NaN
NaN	NaN	NaN	NaN	983.6151	534.30237	NaN	NaN	NaN	NaN
NaN	NaN	NaN	NaN	984.7489	535.18024	NaN	NaN	NaN	NaN
NaN	NaN	NaN	NaN	986.06824	535.89575	NaN	NaN	NaN	NaN
NaN	NaN	NaN	NaN	987.4203	536.75824	NaN	NaN	NaN	NaN
NaN	NaN	NaN	NaN	988.82623	537.55634	NaN	NaN	NaN	NaN
NaN	NaN	NaN	NaN	990.1828	538.5295	NaN	NaN	NaN	NaN
NaN	NaN	NaN	NaN	991.64374	539.5084	NaN	NaN	NaN	NaN
NaN	NaN	NaN	NaN	992.944	540.4545	NaN	NaN	NaN	NaN
NaN	NaN	NaN	NaN	994.191	541.45874	NaN	NaN	NaN	NaN
NaN	NaN	NaN	NaN	995.6163	542.46405	NaN	NaN	NaN	NaN
NaN	NaN	NaN	NaN	997.0113	543.5344	NaN	NaN	NaN	NaN
NaN	NaN	NaN	NaN	998.386	544.4912	NaN	NaN	NaN	NaN
NaN	NaN	NaN	NaN	999.7489	545.6115	NaN	NaN	NaN	NaN
NaN	NaN	NaN	NaN	1001.172	546.6219	NaN	NaN	NaN	NaN
NaN	NaN	NaN	NaN	1002.5176	547.7412	NaN	NaN	NaN	NaN
NaN	NaN	NaN	NaN	1003.89185	549.10815	NaN	NaN	NaN	NaN
NaN	NaN	NaN	NaN	1005.14746	550.25397	NaN	NaN	NaN	NaN
NaN	NaN	NaN	NaN	1006.39526	551.42395	NaN	NaN	NaN	NaN
NaN	NaN	NaN	NaN	1007.63556	552.6637	NaN	NaN	NaN	NaN
NaN	NaN	NaN	NaN	1008.92706	554.0953	NaN	NaN	NaN	NaN
NaN	NaN	NaN	NaN	1010.47284	555.35596	NaN	NaN	NaN	NaN
NaN	NaN	NaN	NaN	1011.80096	556.59	NaN	NaN	NaN	NaN
NaN	NaN	NaN	NaN	1013.2959	557.8819	NaN	NaN	NaN	NaN
NaN	NaN	NaN	NaN	1014.688	559.1286	NaN	NaN	NaN	NaN
NaN	NaN	NaN	NaN	1016.07605	560.32794	NaN	NaN	NaN	NaN
NaN	NaN	NaN	NaN	1017.2468	561.9082	NaN	NaN	NaN	NaN
NaN	NaN	NaN	NaN	1018.5365	563.0508	NaN	NaN	NaN	NaN
NaN	NaN	NaN	NaN	1019.6905	564.4413	NaN	NaN	NaN	NaN
NaN	NaN	NaN	NaN	1020.8391	565.73236	NaN	NaN	NaN	NaN
NaN	NaN	NaN	NaN	1022.30804	567.0511	NaN	NaN	NaN	NaN
NaN	NaN	NaN	NaN	1023.57794	568.4445	NaN	NaN	NaN	NaN
NaN	NaN	NaN	NaN	1025.0168	569.8143	NaN	NaN	NaN	NaN
NaN	NaN	NaN	NaN	1026.4545	571.234	NaN	NaN	NaN	NaN
NaN	NaN	NaN	NaN	1027.8483	572.882	NaN	NaN	NaN	NaN
NaN	NaN	NaN	NaN	1029.2487	574.16943	NaN	NaN	NaN	NaN
NaN	NaN	NaN	NaN	1030.669	575.83514	NaN	NaN	NaN	NaN
NaN	NaN	NaN	NaN	1032.0771	577.33246	NaN	NaN	NaN	NaN
NaN	NaN	NaN	NaN	1033.5311	578.79266	NaN	NaN	NaN	NaN
NaN	NaN	NaN	NaN	1034.7915	580.4104	NaN	NaN	NaN	NaN
NaN	NaN	NaN	NaN	1036.2236	581.90106	NaN	NaN	NaN	NaN
NaN	NaN	NaN	NaN	1037.5106	583.5769	NaN	NaN	NaN	NaN
NaN	NaN	NaN	NaN	1038.6013	585.2627	NaN	NaN	NaN	NaN
NaN	NaN	NaN	NaN	1040.0131	587.07196	NaN	NaN	NaN	NaN
NaN	NaN	NaN	NaN	1041.0582	588.7771	NaN	NaN	NaN	NaN
NaN	NaN	NaN	NaN	1042.224	590.68134	NaN	NaN	NaN	NaN
NaN	NaN	NaN	NaN	1043.2045	592.4219	NaN	NaN	NaN	NaN
