# Supplementary material for: A novel power-amplified jumping behavior in larval beetles (Coleoptera: Laemophloeidae)
Source: PLoS One. 2022 Jan 19;17(1):e0256509. doi: 10.1371/journal.pone.0256509 (PMC8769368; doi:10.1371/journal.pone.0256509)
Supplement: S1 Data — (ZIP) [file pone.0256509.s002.zip › c_21382_417_croppedxypts.csv]

pt1_cam1_X	pt1_cam1_Y	pt2_cam1_X	pt2_cam1_Y	pt3_cam1_X	pt3_cam1_Y	pt4_cam1_X	pt4_cam1_Y	pt5_cam1_X	pt5_cam1_Y
903	593.25	1012.5	592.5	961.64166	587.4019	106	57	195	58
NaN	NaN	NaN	NaN	961.76025	587.4036	NaN	NaN	NaN	NaN
NaN	NaN	NaN	NaN	961.75665	587.4298	NaN	NaN	NaN	NaN
NaN	NaN	NaN	NaN	961.6693	587.4008	NaN	NaN	NaN	NaN
NaN	NaN	NaN	NaN	961.68964	587.3998	NaN	NaN	NaN	NaN
NaN	NaN	NaN	NaN	961.5704	587.4017	NaN	NaN	NaN	NaN
NaN	NaN	NaN	NaN	961.5666	587.39465	NaN	NaN	NaN	NaN
NaN	NaN	NaN	NaN	961.7183	587.3746	NaN	NaN	NaN	NaN
NaN	NaN	NaN	NaN	961.7037	587.38293	NaN	NaN	NaN	NaN
NaN	NaN	NaN	NaN	961.878	587.3792	NaN	NaN	NaN	NaN
NaN	NaN	NaN	NaN	961.7515	587.3573	NaN	NaN	NaN	NaN
NaN	NaN	NaN	NaN	961.79175	587.35834	NaN	NaN	NaN	NaN
NaN	NaN	NaN	NaN	961.869	587.375	NaN	NaN	NaN	NaN
NaN	NaN	NaN	NaN	961.6973	587.3426	NaN	NaN	NaN	NaN
NaN	NaN	NaN	NaN	961.6259	587.33417	NaN	NaN	NaN	NaN
NaN	NaN	NaN	NaN	961.58856	587.34467	NaN	NaN	NaN	NaN
NaN	NaN	NaN	NaN	961.65375	587.32446	NaN	NaN	NaN	NaN
NaN	NaN	NaN	NaN	961.76544	587.3303	NaN	NaN	NaN	NaN
NaN	NaN	NaN	NaN	961.8788	587.33594	NaN	NaN	NaN	NaN
NaN	NaN	NaN	NaN	961.6194	587.30023	NaN	NaN	NaN	NaN
NaN	NaN	NaN	NaN	961.6884	587.32367	NaN	NaN	NaN	NaN
NaN	NaN	NaN	NaN	961.6329	587.2959	NaN	NaN	NaN	NaN
NaN	NaN	NaN	NaN	961.55334	587.31335	NaN	NaN	NaN	NaN
NaN	NaN	NaN	NaN	961.6486	587.2941	NaN	NaN	NaN	NaN
NaN	NaN	NaN	NaN	961.6517	587.3022	NaN	NaN	NaN	NaN
NaN	NaN	NaN	NaN	961.5134	587.2649	NaN	NaN	NaN	NaN
NaN	NaN	NaN	NaN	961.49146	587.26154	NaN	NaN	NaN	NaN
NaN	NaN	NaN	NaN	961.44403	587.26276	NaN	NaN	NaN	NaN
NaN	NaN	NaN	NaN	961.55676	587.26935	NaN	NaN	NaN	NaN
NaN	NaN	NaN	NaN	961.59235	587.2703	NaN	NaN	NaN	NaN
NaN	NaN	NaN	NaN	961.6796	587.23425	NaN	NaN	NaN	NaN
NaN	NaN	NaN	NaN	961.5548	587.25397	NaN	NaN	NaN	NaN
NaN	NaN	NaN	NaN	961.7133	587.25397	NaN	NaN	NaN	NaN
NaN	NaN	NaN	NaN	961.6646	587.23413	NaN	NaN	NaN	NaN
NaN	NaN	NaN	NaN	961.5851	587.25214	NaN	NaN	NaN	NaN
NaN	NaN	NaN	NaN	961.4721	587.24664	NaN	NaN	NaN	NaN
NaN	NaN	NaN	NaN	961.5535	587.2433	NaN	NaN	NaN	NaN
NaN	NaN	NaN	NaN	961.65344	587.23083	NaN	NaN	NaN	NaN
NaN	NaN	NaN	NaN	961.6774	587.23267	NaN	NaN	NaN	NaN
NaN	NaN	NaN	NaN	961.55493	587.2253	NaN	NaN	NaN	NaN
NaN	NaN	NaN	NaN	961.5292	587.2497	NaN	NaN	NaN	NaN
NaN	NaN	NaN	NaN	961.60974	587.2256	NaN	NaN	NaN	NaN
NaN	NaN	NaN	NaN	961.6251	587.22906	NaN	NaN	NaN	NaN
NaN	NaN	NaN	NaN	961.7017	587.23596	NaN	NaN	NaN	NaN
NaN	NaN	NaN	NaN	961.5917	587.2164	NaN	NaN	NaN	NaN
NaN	NaN	NaN	NaN	961.57794	587.22595	NaN	NaN	NaN	NaN
NaN	NaN	NaN	NaN	961.5109	587.2457	NaN	NaN	NaN	NaN
NaN	NaN	NaN	NaN	961.6539	587.2424	NaN	NaN	NaN	NaN
NaN	NaN	NaN	NaN	961.53674	587.23285	NaN	NaN	NaN	NaN
NaN	NaN	NaN	NaN	961.71655	587.24207	NaN	NaN	NaN	NaN
NaN	NaN	NaN	NaN	961.6976	587.239	NaN	NaN	NaN	NaN
NaN	NaN	NaN	NaN	961.662	587.23083	NaN	NaN	NaN	NaN
NaN	NaN	NaN	NaN	961.5716	587.24396	NaN	NaN	NaN	NaN
NaN	NaN	NaN	NaN	961.7643	587.2296	NaN	NaN	NaN	NaN
NaN	NaN	NaN	NaN	961.8463	587.2193	NaN	NaN	NaN	NaN
NaN	NaN	NaN	NaN	961.6944	587.2323	NaN	NaN	NaN	NaN
NaN	NaN	NaN	NaN	961.53796	587.23804	NaN	NaN	NaN	NaN
NaN	NaN	NaN	NaN	961.74634	587.2488	NaN	NaN	NaN	NaN
NaN	NaN	NaN	NaN	961.68713	587.2448	NaN	NaN	NaN	NaN
NaN	NaN	NaN	NaN	961.7225	587.2384	NaN	NaN	NaN	NaN
NaN	NaN	NaN	NaN	961.5938	587.23206	NaN	NaN	NaN	NaN
NaN	NaN	NaN	NaN	961.6949	587.2625	NaN	NaN	NaN	NaN
NaN	NaN	NaN	NaN	961.7491	587.23016	NaN	NaN	NaN	NaN
NaN	NaN	NaN	NaN	961.50854	587.236	NaN	NaN	NaN	NaN
NaN	NaN	NaN	NaN	961.5525	587.26434	NaN	NaN	NaN	NaN
NaN	NaN	NaN	NaN	961.772	587.22314	NaN	NaN	NaN	NaN
NaN	NaN	NaN	NaN	961.6204	587.2555	NaN	NaN	NaN	NaN
NaN	NaN	NaN	NaN	961.5195	587.2485	NaN	NaN	NaN	NaN
NaN	NaN	NaN	NaN	961.5318	587.2323	NaN	NaN	NaN	NaN
NaN	NaN	NaN	NaN	961.5802	587.24243	NaN	NaN	NaN	NaN
NaN	NaN	NaN	NaN	961.58264	587.24	NaN	NaN	NaN	NaN
NaN	NaN	NaN	NaN	961.67596	587.25	NaN	NaN	NaN	NaN
NaN	NaN	NaN	NaN	961.58514	587.23114	NaN	NaN	NaN	NaN
NaN	NaN	NaN	NaN	961.58746	587.24725	NaN	NaN	NaN	NaN
NaN	NaN	NaN	NaN	961.5475	587.2393	NaN	NaN	NaN	NaN
NaN	NaN	NaN	NaN	961.57306	587.2393	NaN	NaN	NaN	NaN
NaN	NaN	NaN	NaN	961.53656	587.2329	NaN	NaN	NaN	NaN
NaN	NaN	NaN	NaN	961.6837	587.23114	NaN	NaN	NaN	NaN
NaN	NaN	NaN	NaN	961.60583	587.25305	NaN	NaN	NaN	NaN
NaN	NaN	NaN	NaN	961.7241	587.2162	NaN	NaN	NaN	NaN
NaN	NaN	NaN	NaN	961.64496	587.24054	NaN	NaN	NaN	NaN
NaN	NaN	NaN	NaN	961.5701	587.25214	NaN	NaN	NaN	NaN
NaN	NaN	NaN	NaN	961.4561	587.24146	NaN	NaN	NaN	NaN
NaN	NaN	NaN	NaN	961.5619	587.25	NaN	NaN	NaN	NaN
NaN	NaN	NaN	NaN	961.68634	587.21985	NaN	NaN	NaN	NaN
NaN	NaN	NaN	NaN	961.7129	587.2178	NaN	NaN	NaN	NaN
NaN	NaN	NaN	NaN	961.7161	587.2253	NaN	NaN	NaN	NaN
NaN	NaN	NaN	NaN	961.72626	587.22626	NaN	NaN	NaN	NaN
NaN	NaN	NaN	NaN	961.62317	587.2317	NaN	NaN	NaN	NaN
NaN	NaN	NaN	NaN	961.5097	587.25635	NaN	NaN	NaN	NaN
NaN	NaN	NaN	NaN	961.6462	587.2296	NaN	NaN	NaN	NaN
NaN	NaN	NaN	NaN	961.5755	587.24176	NaN	NaN	NaN	NaN
NaN	NaN	NaN	NaN	961.6262	587.2233	NaN	NaN	NaN	NaN
NaN	NaN	NaN	NaN	961.4816	587.2552	NaN	NaN	NaN	NaN
NaN	NaN	NaN	NaN	961.5364	587.23816	NaN	NaN	NaN	NaN
NaN	NaN	NaN	NaN	961.42084	587.24664	NaN	NaN	NaN	NaN
NaN	NaN	NaN	NaN	961.5292	587.2275	NaN	NaN	NaN	NaN
NaN	NaN	NaN	NaN	961.48175	587.2287	NaN	NaN	NaN	NaN
NaN	NaN	NaN	NaN	961.5097	587.26514	NaN	NaN	NaN	NaN
NaN	NaN	NaN	NaN	961.6413	587.2698	NaN	NaN	NaN	NaN
NaN	NaN	NaN	NaN	961.5549	587.2366	NaN	NaN	NaN	NaN
NaN	NaN	NaN	NaN	961.56934	587.25305	NaN	NaN	NaN	NaN
NaN	NaN	NaN	NaN	961.6361	587.2436	NaN	NaN	NaN	NaN
NaN	NaN	NaN	NaN	961.4049	587.25977	NaN	NaN	NaN	NaN
NaN	NaN	NaN	NaN	961.5889	587.25275	NaN	NaN	NaN	NaN
NaN	NaN	NaN	NaN	961.47687	587.2762	NaN	NaN	NaN	NaN
NaN	NaN	NaN	NaN	961.64703	587.24603	NaN	NaN	NaN	NaN
NaN	NaN	NaN	NaN	961.49756	587.2729	NaN	NaN	NaN	NaN
NaN	NaN	NaN	NaN	961.5866	587.2488	NaN	NaN	NaN	NaN
NaN	NaN	NaN	NaN	961.56165	587.2666	NaN	NaN	NaN	NaN
NaN	NaN	NaN	NaN	961.5061	587.26465	NaN	NaN	NaN	NaN
NaN	NaN	NaN	NaN	961.41644	587.26636	NaN	NaN	NaN	NaN
NaN	NaN	NaN	NaN	961.6057	587.26917	NaN	NaN	NaN	NaN
NaN	NaN	NaN	NaN	961.6772	587.2876	NaN	NaN	NaN	NaN
NaN	NaN	NaN	NaN	961.59247	587.27496	NaN	NaN	NaN	NaN
NaN	NaN	NaN	NaN	961.52563	587.2631	NaN	NaN	NaN	NaN
NaN	NaN	NaN	NaN	961.35333	587.27454	NaN	NaN	NaN	NaN
NaN	NaN	NaN	NaN	961.4511	587.2628	NaN	NaN	NaN	NaN
NaN	NaN	NaN	NaN	961.63367	587.27277	NaN	NaN	NaN	NaN
NaN	NaN	NaN	NaN	961.4927	587.2932	NaN	NaN	NaN	NaN
NaN	NaN	NaN	NaN	961.4988	587.2613	NaN	NaN	NaN	NaN
NaN	NaN	NaN	NaN	961.5183	587.2781	NaN	NaN	NaN	NaN
NaN	NaN	NaN	NaN	961.56067	587.2791	NaN	NaN	NaN	NaN
NaN	NaN	NaN	NaN	961.5796	587.265	NaN	NaN	NaN	NaN
NaN	NaN	NaN	NaN	961.52686	587.26465	NaN	NaN	NaN	NaN
NaN	NaN	NaN	NaN	961.28613	587.2789	NaN	NaN	NaN	NaN
NaN	NaN	NaN	NaN	961.72266	587.2701	NaN	NaN	NaN	NaN
NaN	NaN	NaN	NaN	961.67596	587.2609	NaN	NaN	NaN	NaN
NaN	NaN	NaN	NaN	961.64044	587.2436	NaN	NaN	NaN	NaN
NaN	NaN	NaN	NaN	961.57074	587.24146	NaN	NaN	NaN	NaN
NaN	NaN	NaN	NaN	961.64185	587.26483	NaN	NaN	NaN	NaN
NaN	NaN	NaN	NaN	961.60986	587.23627	NaN	NaN	NaN	NaN
NaN	NaN	NaN	NaN	961.4731	587.2283	NaN	NaN	NaN	NaN
NaN	NaN	NaN	NaN	961.5634	587.2256	NaN	NaN	NaN	NaN
NaN	NaN	NaN	NaN	961.57184	587.2186	NaN	NaN	NaN	NaN
NaN	NaN	NaN	NaN	961.44165	587.2509	NaN	NaN	NaN	NaN
NaN	NaN	NaN	NaN	961.51953	587.2436	NaN	NaN	NaN	NaN
NaN	NaN	NaN	NaN	961.72986	587.22736	NaN	NaN	NaN	NaN
NaN	NaN	NaN	NaN	961.5865	587.22473	NaN	NaN	NaN	NaN
NaN	NaN	NaN	NaN	961.67474	587.2221	NaN	NaN	NaN	NaN
NaN	NaN	NaN	NaN	961.7049	587.19446	NaN	NaN	NaN	NaN
NaN	NaN	NaN	NaN	961.52075	587.211	NaN	NaN	NaN	NaN
NaN	NaN	NaN	NaN	961.428	587.2045	NaN	NaN	NaN	NaN
NaN	NaN	NaN	NaN	961.41095	587.2378	NaN	NaN	NaN	NaN
NaN	NaN	NaN	NaN	961.70026	587.2021	NaN	NaN	NaN	NaN
NaN	NaN	NaN	NaN	961.5342	587.20087	NaN	NaN	NaN	NaN
NaN	NaN	NaN	NaN	961.6593	587.19855	NaN	NaN	NaN	NaN
NaN	NaN	NaN	NaN	961.6844	587.18256	NaN	NaN	NaN	NaN
NaN	NaN	NaN	NaN	961.676	587.1858	NaN	NaN	NaN	NaN
NaN	NaN	NaN	NaN	961.6224	587.1903	NaN	NaN	NaN	NaN
NaN	NaN	NaN	NaN	961.5194	587.20544	NaN	NaN	NaN	NaN
NaN	NaN	NaN	NaN	961.46814	587.21204	NaN	NaN	NaN	NaN
NaN	NaN	NaN	NaN	961.5538	587.17847	NaN	NaN	NaN	NaN
NaN	NaN	NaN	NaN	961.6462	587.1769	NaN	NaN	NaN	NaN
NaN	NaN	NaN	NaN	961.6534	587.1393	NaN	NaN	NaN	NaN
NaN	NaN	NaN	NaN	961.6496	587.1354	NaN	NaN	NaN	NaN
NaN	NaN	NaN	NaN	961.6065	587.14746	NaN	NaN	NaN	NaN
NaN	NaN	NaN	NaN	961.73737	587.1138	NaN	NaN	NaN	NaN
NaN	NaN	NaN	NaN	961.6053	587.1389	NaN	NaN	NaN	NaN
NaN	NaN	NaN	NaN	961.67566	587.1118	NaN	NaN	NaN	NaN
NaN	NaN	NaN	NaN	961.8489	587.12164	NaN	NaN	NaN	NaN
NaN	NaN	NaN	NaN	961.72614	587.12225	NaN	NaN	NaN	NaN
NaN	NaN	NaN	NaN	961.681	587.1059	NaN	NaN	NaN	NaN
NaN	NaN	NaN	NaN	961.7678	587.10443	NaN	NaN	NaN	NaN
NaN	NaN	NaN	NaN	961.6699	587.1002	NaN	NaN	NaN	NaN
NaN	NaN	NaN	NaN	961.79694	587.07666	NaN	NaN	NaN	NaN
NaN	NaN	NaN	NaN	961.67566	587.07983	NaN	NaN	NaN	NaN
NaN	NaN	NaN	NaN	961.6905	587.09705	NaN	NaN	NaN	NaN
NaN	NaN	NaN	NaN	961.79364	587.0872	NaN	NaN	NaN	NaN
NaN	NaN	NaN	NaN	961.56854	587.0985	NaN	NaN	NaN	NaN
NaN	NaN	NaN	NaN	961.757	587.07	NaN	NaN	NaN	NaN
NaN	NaN	NaN	NaN	961.77496	587.0535	NaN	NaN	NaN	NaN
NaN	NaN	NaN	NaN	961.6687	587.0813	NaN	NaN	NaN	NaN
NaN	NaN	NaN	NaN	961.7491	587.08484	NaN	NaN	NaN	NaN
NaN	NaN	NaN	NaN	961.6681	587.05054	NaN	NaN	NaN	NaN
NaN	NaN	NaN	NaN	961.5979	587.0704	NaN	NaN	NaN	NaN
NaN	NaN	NaN	NaN	961.6675	587.1002	NaN	NaN	NaN	NaN
NaN	NaN	NaN	NaN	961.71045	587.0438	NaN	NaN	NaN	NaN
NaN	NaN	NaN	NaN	961.837	587.04987	NaN	NaN	NaN	NaN
NaN	NaN	NaN	NaN	961.7953	587.0346	NaN	NaN	NaN	NaN
NaN	NaN	NaN	NaN	961.5873	587.04425	NaN	NaN	NaN	NaN
NaN	NaN	NaN	NaN	961.7735	587.06287	NaN	NaN	NaN	NaN
NaN	NaN	NaN	NaN	961.7552	587.0543	NaN	NaN	NaN	NaN
NaN	NaN	NaN	NaN	961.6922	587.0353	NaN	NaN	NaN	NaN
NaN	NaN	NaN	NaN	961.6768	587.06464	NaN	NaN	NaN	NaN
NaN	NaN	NaN	NaN	961.6434	587.0407	NaN	NaN	NaN	NaN
NaN	NaN	NaN	NaN	961.6779	587.07056	NaN	NaN	NaN	NaN
NaN	NaN	NaN	NaN	961.6453	587.04333	NaN	NaN	NaN	NaN
NaN	NaN	NaN	NaN	961.6366	587.0439	NaN	NaN	NaN	NaN
NaN	NaN	NaN	NaN	961.8861	587.03595	NaN	NaN	NaN	NaN
NaN	NaN	NaN	NaN	961.69635	587.0561	NaN	NaN	NaN	NaN
NaN	NaN	NaN	NaN	961.7852	587.04974	NaN	NaN	NaN	NaN
NaN	NaN	NaN	NaN	961.87427	587.06134	NaN	NaN	NaN	NaN
NaN	NaN	NaN	NaN	961.8029	587.0438	NaN	NaN	NaN	NaN
NaN	NaN	NaN	NaN	961.66547	587.04987	NaN	NaN	NaN	NaN
NaN	NaN	NaN	NaN	961.65	587.04877	NaN	NaN	NaN	NaN
NaN	NaN	NaN	NaN	961.8118	587.042	NaN	NaN	NaN	NaN
NaN	NaN	NaN	NaN	961.8101	587.0348	NaN	NaN	NaN	NaN
NaN	NaN	NaN	NaN	961.74634	587.0231	NaN	NaN	NaN	NaN
NaN	NaN	NaN	NaN	961.77905	587.0618	NaN	NaN	NaN	NaN
NaN	NaN	NaN	NaN	961.91486	587.0292	NaN	NaN	NaN	NaN
NaN	NaN	NaN	NaN	961.76855	587.0322	NaN	NaN	NaN	NaN
NaN	NaN	NaN	NaN	961.9256	587.0329	NaN	NaN	NaN	NaN
NaN	NaN	NaN	NaN	961.8138	587.0287	NaN	NaN	NaN	NaN
NaN	NaN	NaN	NaN	961.8077	587.0067	NaN	NaN	NaN	NaN
NaN	NaN	NaN	NaN	961.95856	587.011	NaN	NaN	NaN	NaN
NaN	NaN	NaN	NaN	961.7241	587.04083	NaN	NaN	NaN	NaN
NaN	NaN	NaN	NaN	961.82684	587.0244	NaN	NaN	NaN	NaN
NaN	NaN	NaN	NaN	961.81506	587.0219	NaN	NaN	NaN	NaN
NaN	NaN	NaN	NaN	961.9284	587.0425	NaN	NaN	NaN	NaN
NaN	NaN	NaN	NaN	961.8142	587.01953	NaN	NaN	NaN	NaN
NaN	NaN	NaN	NaN	961.81024	586.99756	NaN	NaN	NaN	NaN
NaN	NaN	NaN	NaN	961.95734	587.0232	NaN	NaN	NaN	NaN
NaN	NaN	NaN	NaN	962.073	586.98346	NaN	NaN	NaN	NaN
NaN	NaN	NaN	NaN	961.8875	587.0122	NaN	NaN	NaN	NaN
NaN	NaN	NaN	NaN	962.027	586.9988	NaN	NaN	NaN	NaN
NaN	NaN	NaN	NaN	962.00366	587.0122	NaN	NaN	NaN	NaN
NaN	NaN	NaN	NaN	962.13525	587.02264	NaN	NaN	NaN	NaN
NaN	NaN	NaN	NaN	962.1255	586.9945	NaN	NaN	NaN	NaN
NaN	NaN	NaN	NaN	961.9228	587.0098	NaN	NaN	NaN	NaN
NaN	NaN	NaN	NaN	962.1188	587.00183	NaN	NaN	NaN	NaN
NaN	NaN	NaN	NaN	961.9714	587.00793	NaN	NaN	NaN	NaN
NaN	NaN	NaN	NaN	962.01904	587.00183	NaN	NaN	NaN	NaN
NaN	NaN	NaN	NaN	962.022	587.00977	NaN	NaN	NaN	NaN
NaN	NaN	NaN	NaN	962.05695	587.0141	NaN	NaN	NaN	NaN
NaN	NaN	NaN	NaN	961.9859	586.9847	NaN	NaN	NaN	NaN
NaN	NaN	NaN	NaN	961.9296	587.0153	NaN	NaN	NaN	NaN
NaN	NaN	NaN	NaN	962.0301	586.9932	NaN	NaN	NaN	NaN
NaN	NaN	NaN	NaN	961.9731	586.99756	NaN	NaN	NaN	NaN
NaN	NaN	NaN	NaN	962.0276	586.98834	NaN	NaN	NaN	NaN
NaN	NaN	NaN	NaN	961.9724	587.00183	NaN	NaN	NaN	NaN
NaN	NaN	NaN	NaN	962.07965	587	NaN	NaN	NaN	NaN
NaN	NaN	NaN	NaN	962.04047	586.9939	NaN	NaN	NaN	NaN
NaN	NaN	NaN	NaN	962.0769	586.9846	NaN	NaN	NaN	NaN
NaN	NaN	NaN	NaN	962.11774	586.9722	NaN	NaN	NaN	NaN
NaN	NaN	NaN	NaN	962.0828	586.98346	NaN	NaN	NaN	NaN
NaN	NaN	NaN	NaN	962.1248	586.9797	NaN	NaN	NaN	NaN
NaN	NaN	NaN	NaN	961.9576	586.9662	NaN	NaN	NaN	NaN
NaN	NaN	NaN	NaN	961.9895	586.9883	NaN	NaN	NaN	NaN
NaN	NaN	NaN	NaN	962.0546	586.965	NaN	NaN	NaN	NaN
NaN	NaN	NaN	NaN	962.19653	586.9681	NaN	NaN	NaN	NaN
NaN	NaN	NaN	NaN	962.05035	586.98157	NaN	NaN	NaN	NaN
NaN	NaN	NaN	NaN	962.08026	586.9667	NaN	NaN	NaN	NaN
NaN	NaN	NaN	NaN	962.0086	586.97046	NaN	NaN	NaN	NaN
NaN	NaN	NaN	NaN	962.0695	586.98834	NaN	NaN	NaN	NaN
NaN	NaN	NaN	NaN	962.0758	586.9624	NaN	NaN	NaN	NaN
NaN	NaN	NaN	NaN	962.09924	586.9657	NaN	NaN	NaN	NaN
NaN	NaN	NaN	NaN	962.0604	586.9603	NaN	NaN	NaN	NaN
NaN	NaN	NaN	NaN	962.1478	586.9552	NaN	NaN	NaN	NaN
NaN	NaN	NaN	NaN	962.0842	586.9465	NaN	NaN	NaN	NaN
NaN	NaN	NaN	NaN	962.00366	586.95703	NaN	NaN	NaN	NaN
NaN	NaN	NaN	NaN	961.97546	586.96204	NaN	NaN	NaN	NaN
NaN	NaN	NaN	NaN	962.03674	586.9657	NaN	NaN	NaN	NaN
NaN	NaN	NaN	NaN	961.92456	586.95154	NaN	NaN	NaN	NaN
NaN	NaN	NaN	NaN	962.02014	586.97986	NaN	NaN	NaN	NaN
NaN	NaN	NaN	NaN	962.0343	586.9522	NaN	NaN	NaN	NaN
NaN	NaN	NaN	NaN	962.03864	586.9712	NaN	NaN	NaN	NaN
NaN	NaN	NaN	NaN	961.9288	586.95575	NaN	NaN	NaN	NaN
NaN	NaN	NaN	NaN	962.00793	586.95056	NaN	NaN	NaN	NaN
NaN	NaN	NaN	NaN	961.9762	586.9542	NaN	NaN	NaN	NaN
NaN	NaN	NaN	NaN	962.1041	586.9775	NaN	NaN	NaN	NaN
NaN	NaN	NaN	NaN	961.84875	586.9659	NaN	NaN	NaN	NaN
NaN	NaN	NaN	NaN	962.073	586.9331	NaN	NaN	NaN	NaN
NaN	NaN	NaN	NaN	961.9926	586.9484	NaN	NaN	NaN	NaN
NaN	NaN	NaN	NaN	961.9773	586.9454	NaN	NaN	NaN	NaN
NaN	NaN	NaN	NaN	961.8868	586.9786	NaN	NaN	NaN	NaN
NaN	NaN	NaN	NaN	961.93	586.9607	NaN	NaN	NaN	NaN
NaN	NaN	NaN	NaN	962.07355	586.96075	NaN	NaN	NaN	NaN
NaN	NaN	NaN	NaN	961.8975	586.9319	NaN	NaN	NaN	NaN
NaN	NaN	NaN	NaN	961.9664	586.9406	NaN	NaN	NaN	NaN
NaN	NaN	NaN	NaN	961.8162	586.95544	NaN	NaN	NaN	NaN
NaN	NaN	NaN	NaN	962.0535	586.93176	NaN	NaN	NaN	NaN
NaN	NaN	NaN	NaN	961.92084	586.9172	NaN	NaN	NaN	NaN
NaN	NaN	NaN	NaN	961.8444	586.9259	NaN	NaN	NaN	NaN
NaN	NaN	NaN	NaN	961.87946	586.94434	NaN	NaN	NaN	NaN
NaN	NaN	NaN	NaN	961.9319	586.927	NaN	NaN	NaN	NaN
NaN	NaN	NaN	NaN	962.11145	586.9568	NaN	NaN	NaN	NaN
NaN	NaN	NaN	NaN	961.86993	586.9579	NaN	NaN	NaN	NaN
NaN	NaN	NaN	NaN	962.0436	586.92456	NaN	NaN	NaN	NaN
NaN	NaN	NaN	NaN	961.917	586.933	NaN	NaN	NaN	NaN
NaN	NaN	NaN	NaN	962.0074	586.92365	NaN	NaN	NaN	NaN
NaN	NaN	NaN	NaN	962.0129	586.9184	NaN	NaN	NaN	NaN
NaN	NaN	NaN	NaN	962.0086	586.91174	NaN	NaN	NaN	NaN
NaN	NaN	NaN	NaN	961.84436	586.9424	NaN	NaN	NaN	NaN
NaN	NaN	NaN	NaN	961.8899	586.9268	NaN	NaN	NaN	NaN
NaN	NaN	NaN	NaN	961.8231	586.9349	NaN	NaN	NaN	NaN
NaN	NaN	NaN	NaN	961.9319	586.9319	NaN	NaN	NaN	NaN
NaN	NaN	NaN	NaN	961.84607	586.89777	NaN	NaN	NaN	NaN
NaN	NaN	NaN	NaN	961.8607	586.9196	NaN	NaN	NaN	NaN
NaN	NaN	NaN	NaN	961.9529	586.91736	NaN	NaN	NaN	NaN
NaN	NaN	NaN	NaN	961.9342	586.9391	NaN	NaN	NaN	NaN
NaN	NaN	NaN	NaN	961.9145	586.9145	NaN	NaN	NaN	NaN
NaN	NaN	NaN	NaN	961.99634	586.90173	NaN	NaN	NaN	NaN
NaN	NaN	NaN	NaN	962.0381	586.91644	NaN	NaN	NaN	NaN
NaN	NaN	NaN	NaN	962.0275	586.91736	NaN	NaN	NaN	NaN
NaN	NaN	NaN	NaN	962.042	586.90985	NaN	NaN	NaN	NaN
NaN	NaN	NaN	NaN	962.04376	586.88965	NaN	NaN	NaN	NaN
NaN	NaN	NaN	NaN	961.90894	586.899	NaN	NaN	NaN	NaN
NaN	NaN	NaN	NaN	961.86163	586.9158	NaN	NaN	NaN	NaN
NaN	NaN	NaN	NaN	962.0208	586.9167	NaN	NaN	NaN	NaN
NaN	NaN	NaN	NaN	961.90393	586.90643	NaN	NaN	NaN	NaN
NaN	NaN	NaN	NaN	961.76624	586.9098	NaN	NaN	NaN	NaN
NaN	NaN	NaN	NaN	961.8938	586.9086	NaN	NaN	NaN	NaN
NaN	NaN	NaN	NaN	961.99445	586.9108	NaN	NaN	NaN	NaN
NaN	NaN	NaN	NaN	961.9822	586.90344	NaN	NaN	NaN	NaN
NaN	NaN	NaN	NaN	961.83417	586.87006	NaN	NaN	NaN	NaN
NaN	NaN	NaN	NaN	961.958	586.8852	NaN	NaN	NaN	NaN
NaN	NaN	NaN	NaN	961.9226	586.92505	NaN	NaN	NaN	NaN
NaN	NaN	NaN	NaN	962.06036	586.87933	NaN	NaN	NaN	NaN
NaN	NaN	NaN	NaN	962.1605	586.90344	NaN	NaN	NaN	NaN
NaN	NaN	NaN	NaN	962.1116	586.90936	NaN	NaN	NaN	NaN
NaN	NaN	NaN	NaN	961.9231	586.86847	NaN	NaN	NaN	NaN
NaN	NaN	NaN	NaN	962.00555	586.9044	NaN	NaN	NaN	NaN
NaN	NaN	NaN	NaN	962.10986	586.90247	NaN	NaN	NaN	NaN
NaN	NaN	NaN	NaN	961.8641	586.87885	NaN	NaN	NaN	NaN
NaN	NaN	NaN	NaN	962.1047	586.9027	NaN	NaN	NaN	NaN
NaN	NaN	NaN	NaN	961.90594	586.8874	NaN	NaN	NaN	NaN
NaN	NaN	NaN	NaN	962.01544	586.8847	NaN	NaN	NaN	NaN
NaN	NaN	NaN	NaN	961.99084	586.90393	NaN	NaN	NaN	NaN
NaN	NaN	NaN	NaN	962.083	586.8739	NaN	NaN	NaN	NaN
NaN	NaN	NaN	NaN	961.9777	586.88983	NaN	NaN	NaN	NaN
NaN	NaN	NaN	NaN	962.09924	586.88965	NaN	NaN	NaN	NaN
NaN	NaN	NaN	NaN	962.02954	586.8941	NaN	NaN	NaN	NaN
NaN	NaN	NaN	NaN	962.0854	586.88367	NaN	NaN	NaN	NaN
NaN	NaN	NaN	NaN	962.03687	586.91034	NaN	NaN	NaN	NaN
NaN	NaN	NaN	NaN	962.1196	586.9049	NaN	NaN	NaN	NaN
NaN	NaN	NaN	NaN	962.0369	586.9187	NaN	NaN	NaN	NaN
NaN	NaN	NaN	NaN	962.09143	586.88525	NaN	NaN	NaN	NaN
NaN	NaN	NaN	NaN	961.96106	586.8906	NaN	NaN	NaN	NaN
NaN	NaN	NaN	NaN	962.0061	586.90076	NaN	NaN	NaN	NaN
NaN	NaN	NaN	NaN	961.992	586.9331	NaN	NaN	NaN	NaN
NaN	NaN	NaN	NaN	962.081	586.919	NaN	NaN	NaN	NaN
NaN	NaN	NaN	NaN	962.0424	586.94775	NaN	NaN	NaN	NaN
NaN	NaN	NaN	NaN	962.09607	586.9212	NaN	NaN	NaN	NaN
NaN	NaN	NaN	NaN	962.0564	586.9363	NaN	NaN	NaN	NaN
NaN	NaN	NaN	NaN	961.7967	586.90173	NaN	NaN	NaN	NaN
NaN	NaN	NaN	NaN	962.0458	586.9237	NaN	NaN	NaN	NaN
NaN	NaN	NaN	NaN	962.2407	586.8951	NaN	NaN	NaN	NaN
NaN	NaN	NaN	NaN	962.121	586.9148	NaN	NaN	NaN	NaN
NaN	NaN	NaN	NaN	962.172	586.898	NaN	NaN	NaN	NaN
NaN	NaN	NaN	NaN	962.1047	586.8953	NaN	NaN	NaN	NaN
NaN	NaN	NaN	NaN	962.1153	586.9217	NaN	NaN	NaN	NaN
NaN	NaN	NaN	NaN	962.1832	586.8975	NaN	NaN	NaN	NaN
NaN	NaN	NaN	NaN	962.04034	586.89856	NaN	NaN	NaN	NaN
NaN	NaN	NaN	NaN	962.2302	586.88245	NaN	NaN	NaN	NaN
NaN	NaN	NaN	NaN	961.9737	586.90027	NaN	NaN	NaN	NaN
NaN	NaN	NaN	NaN	962.07745	586.9164	NaN	NaN	NaN	NaN
NaN	NaN	NaN	NaN	962.0665	586.9187	NaN	NaN	NaN	NaN
NaN	NaN	NaN	NaN	962.02594	586.8679	NaN	NaN	NaN	NaN
NaN	NaN	NaN	NaN	962.2099	586.8951	NaN	NaN	NaN	NaN
NaN	NaN	NaN	NaN	962.17285	586.8938	NaN	NaN	NaN	NaN
NaN	NaN	NaN	NaN	962.0334	586.8775	NaN	NaN	NaN	NaN
NaN	NaN	NaN	NaN	962.2011	586.8813	NaN	NaN	NaN	NaN
NaN	NaN	NaN	NaN	962.1472	586.8714	NaN	NaN	NaN	NaN
NaN	NaN	NaN	NaN	962.18024	586.86176	NaN	NaN	NaN	NaN
NaN	NaN	NaN	NaN	962.13074	586.8767	NaN	NaN	NaN	NaN
NaN	NaN	NaN	NaN	962.1766	586.88165	NaN	NaN	NaN	NaN
NaN	NaN	NaN	NaN	962.246	586.89404	NaN	NaN	NaN	NaN
NaN	NaN	NaN	NaN	962.1502	586.87085	NaN	NaN	NaN	NaN
NaN	NaN	NaN	NaN	962.1002	586.8985	NaN	NaN	NaN	NaN
NaN	NaN	NaN	NaN	962.0494	586.8951	NaN	NaN	NaN	NaN
NaN	NaN	NaN	NaN	962.15106	586.89954	NaN	NaN	NaN	NaN
NaN	NaN	NaN	NaN	962.1134	586.86804	NaN	NaN	NaN	NaN
NaN	NaN	NaN	NaN	962.02094	586.90643	NaN	NaN	NaN	NaN
NaN	NaN	NaN	NaN	962.0712	586.88416	NaN	NaN	NaN	NaN
NaN	NaN	NaN	NaN	962.09875	586.9037	NaN	NaN	NaN	NaN
NaN	NaN	NaN	NaN	962.18933	586.8725	NaN	NaN	NaN	NaN
NaN	NaN	NaN	NaN	962.1139	586.87994	NaN	NaN	NaN	NaN
NaN	NaN	NaN	NaN	962.15173	586.8731	NaN	NaN	NaN	NaN
NaN	NaN	NaN	NaN	962.21075	586.877	NaN	NaN	NaN	NaN
NaN	NaN	NaN	NaN	962.312	586.8612	NaN	NaN	NaN	NaN
NaN	NaN	NaN	NaN	962.135	586.8724	NaN	NaN	NaN	NaN
NaN	NaN	NaN	NaN	962.1638	586.86206	NaN	NaN	NaN	NaN
NaN	NaN	NaN	NaN	962.1774	586.8722	NaN	NaN	NaN	NaN
NaN	NaN	NaN	NaN	962.16296	586.8543	NaN	NaN	NaN	NaN
NaN	NaN	NaN	NaN	962.20593	586.86975	NaN	NaN	NaN	NaN
NaN	NaN	NaN	NaN	962.13904	586.86835	NaN	NaN	NaN	NaN
NaN	NaN	NaN	NaN	962.20953	586.8288	NaN	NaN	NaN	NaN
NaN	NaN	NaN	NaN	962.4059	586.8447	NaN	NaN	NaN	NaN
NaN	NaN	NaN	NaN	962.1589	586.8411	NaN	NaN	NaN	NaN
NaN	NaN	NaN	NaN	962.14856	586.8539	NaN	NaN	NaN	NaN
NaN	NaN	NaN	NaN	962.0278	586.83295	NaN	NaN	NaN	NaN
NaN	NaN	NaN	NaN	962.2237	586.8544	NaN	NaN	NaN	NaN
NaN	NaN	NaN	NaN	962.19183	586.8391	NaN	NaN	NaN	NaN
NaN	NaN	NaN	NaN	962.2276	586.83374	NaN	NaN	NaN	NaN
NaN	NaN	NaN	NaN	961.85425	586.8776	NaN	NaN	NaN	NaN
NaN	NaN	NaN	NaN	962.1421	586.8321	NaN	NaN	NaN	NaN
NaN	NaN	NaN	NaN	962.1331	586.82513	NaN	NaN	NaN	NaN
NaN	NaN	NaN	NaN	962.1179	586.81696	NaN	NaN	NaN	NaN
NaN	NaN	NaN	NaN	962.1589	586.8472	NaN	NaN	NaN	NaN
NaN	NaN	NaN	NaN	962.3301	586.8411	NaN	NaN	NaN	NaN
NaN	NaN	NaN	NaN	962.2303	586.81525	NaN	NaN	NaN	NaN
NaN	NaN	NaN	NaN	962.19543	586.8551	NaN	NaN	NaN	NaN
NaN	NaN	NaN	NaN	962.2346	586.8145	NaN	NaN	NaN	NaN
NaN	NaN	NaN	NaN	962.13257	586.8292	NaN	NaN	NaN	NaN
NaN	NaN	NaN	NaN	962.4062	586.8889	NaN	NaN	NaN	NaN
NaN	NaN	NaN	NaN	962.1601	586.8215	NaN	NaN	NaN	NaN
NaN	NaN	NaN	NaN	962.1547	586.8157	NaN	NaN	NaN	NaN
NaN	NaN	NaN	NaN	962.1769	586.8268	NaN	NaN	NaN	NaN
NaN	NaN	NaN	NaN	962.0889	586.79816	NaN	NaN	NaN	NaN
NaN	NaN	NaN	NaN	962.19324	586.8448	NaN	NaN	NaN	NaN
NaN	NaN	NaN	NaN	962.10474	586.8383	NaN	NaN	NaN	NaN
NaN	NaN	NaN	NaN	962.2713	586.8189	NaN	NaN	NaN	NaN
NaN	NaN	NaN	NaN	962.1708	586.7996	NaN	NaN	NaN	NaN
NaN	NaN	NaN	NaN	962.0938	586.8354	NaN	NaN	NaN	NaN
NaN	NaN	NaN	NaN	962.1765	586.8518	NaN	NaN	NaN	NaN
NaN	NaN	NaN	NaN	962.14777	586.8042	NaN	NaN	NaN	NaN
NaN	NaN	NaN	NaN	962.1814	586.8395	NaN	NaN	NaN	NaN
NaN	NaN	NaN	NaN	962.117	586.84607	NaN	NaN	NaN	NaN
NaN	NaN	NaN	NaN	962.1162	586.8481	NaN	NaN	NaN	NaN
NaN	NaN	NaN	NaN	962.1386	586.8502	NaN	NaN	NaN	NaN
NaN	NaN	NaN	NaN	962.31854	586.86914	NaN	NaN	NaN	NaN
NaN	NaN	NaN	NaN	962.2288	586.8546	NaN	NaN	NaN	NaN
NaN	NaN	NaN	NaN	962.1327	586.8514	NaN	NaN	NaN	NaN
NaN	NaN	NaN	NaN	962.1404	586.87683	NaN	NaN	NaN	NaN
NaN	NaN	NaN	NaN	962.17365	586.8733	NaN	NaN	NaN	NaN
NaN	NaN	NaN	NaN	962.13873	586.86127	NaN	NaN	NaN	NaN
NaN	NaN	NaN	NaN	962.1239	586.8563	NaN	NaN	NaN	NaN
NaN	NaN	NaN	NaN	962.09827	586.85846	NaN	NaN	NaN	NaN
NaN	NaN	NaN	NaN	962.2497	586.8902	NaN	NaN	NaN	NaN
NaN	NaN	NaN	NaN	962.2728	586.86176	NaN	NaN	NaN	NaN
NaN	NaN	NaN	NaN	962.36993	586.889	NaN	NaN	NaN	NaN
NaN	NaN	NaN	NaN	962.1057	586.8943	NaN	NaN	NaN	NaN
NaN	NaN	NaN	NaN	962.1153	586.8835	NaN	NaN	NaN	NaN
NaN	NaN	NaN	NaN	962.2322	586.8968	NaN	NaN	NaN	NaN
NaN	NaN	NaN	NaN	962.22626	586.89087	NaN	NaN	NaN	NaN
NaN	NaN	NaN	NaN	962.11304	586.8882	NaN	NaN	NaN	NaN
NaN	NaN	NaN	NaN	962.076	586.9081	NaN	NaN	NaN	NaN
NaN	NaN	NaN	NaN	962.08234	586.90784	NaN	NaN	NaN	NaN
NaN	NaN	NaN	NaN	962.0737	586.8993	NaN	NaN	NaN	NaN
NaN	NaN	NaN	NaN	962.09875	586.89874	NaN	NaN	NaN	NaN
NaN	NaN	NaN	NaN	962.12317	586.9027	NaN	NaN	NaN	NaN
NaN	NaN	NaN	NaN	962.22516	586.8865	NaN	NaN	NaN	NaN
NaN	NaN	NaN	NaN	962.0704	586.90985	NaN	NaN	NaN	NaN
NaN	NaN	NaN	NaN	962.1802	586.9305	NaN	NaN	NaN	NaN
NaN	NaN	NaN	NaN	962.2285	586.90784	NaN	NaN	NaN	NaN
NaN	NaN	NaN	NaN	962.0723	586.91656	NaN	NaN	NaN	NaN
NaN	NaN	NaN	NaN	962.1167	586.9066	NaN	NaN	NaN	NaN
NaN	NaN	NaN	NaN	962.2275	586.8946	NaN	NaN	NaN	NaN
NaN	NaN	NaN	NaN	962.0774	586.9312	NaN	NaN	NaN	NaN
NaN	NaN	NaN	NaN	962.17236	586.90125	NaN	NaN	NaN	NaN
NaN	NaN	NaN	NaN	962.09454	586.93884	NaN	NaN	NaN	NaN
NaN	NaN	NaN	NaN	962.14984	586.9069	NaN	NaN	NaN	NaN
NaN	NaN	NaN	NaN	962.04736	586.91205	NaN	NaN	NaN	NaN
NaN	NaN	NaN	NaN	962.10785	586.93384	NaN	NaN	NaN	NaN
NaN	NaN	NaN	NaN	962.1081	586.9288	NaN	NaN	NaN	NaN
NaN	NaN	NaN	NaN	962.1397	586.9179	NaN	NaN	NaN	NaN
NaN	NaN	NaN	NaN	962.11426	586.92505	NaN	NaN	NaN	NaN
NaN	NaN	NaN	NaN	962.1328	586.9137	NaN	NaN	NaN	NaN
NaN	NaN	NaN	NaN	962.09436	586.90686	NaN	NaN	NaN	NaN
NaN	NaN	NaN	NaN	962.04724	586.9049	NaN	NaN	NaN	NaN
NaN	NaN	NaN	NaN	962.19867	586.91327	NaN	NaN	NaN	NaN
NaN	NaN	NaN	NaN	962.23126	586.8828	NaN	NaN	NaN	NaN
NaN	NaN	NaN	NaN	962.076	586.90686	NaN	NaN	NaN	NaN
NaN	NaN	NaN	NaN	962.1827	586.9145	NaN	NaN	NaN	NaN
NaN	NaN	NaN	NaN	962.18097	586.8975	NaN	NaN	NaN	NaN
NaN	NaN	NaN	NaN	961.9994	586.90393	NaN	NaN	NaN	NaN
NaN	NaN	NaN	NaN	962.076	586.90686	NaN	NaN	NaN	NaN
NaN	NaN	NaN	NaN	962.1235	586.9037	NaN	NaN	NaN	NaN
NaN	NaN	NaN	NaN	962.1125	586.8814	NaN	NaN	NaN	NaN
NaN	NaN	NaN	NaN	962.0584	586.9071	NaN	NaN	NaN	NaN
NaN	NaN	NaN	NaN	962.0958	586.9128	NaN	NaN	NaN	NaN
NaN	NaN	NaN	NaN	962.2129	586.9061	NaN	NaN	NaN	NaN
NaN	NaN	NaN	NaN	962.0804	586.9196	NaN	NaN	NaN	NaN
NaN	NaN	NaN	NaN	962.0501	586.9291	NaN	NaN	NaN	NaN
NaN	NaN	NaN	NaN	962.0851	586.9198	NaN	NaN	NaN	NaN
NaN	NaN	NaN	NaN	962.11566	586.9137	NaN	NaN	NaN	NaN
NaN	NaN	NaN	NaN	962.326	586.8909	NaN	NaN	NaN	NaN
NaN	NaN	NaN	NaN	962.07056	586.92206	NaN	NaN	NaN	NaN
NaN	NaN	NaN	NaN	962.1855	586.9128	NaN	NaN	NaN	NaN
NaN	NaN	NaN	NaN	962.1724	586.94214	NaN	NaN	NaN	NaN
NaN	NaN	NaN	NaN	962.2414	586.9314	NaN	NaN	NaN	NaN
NaN	NaN	NaN	NaN	962.0625	586.9448	NaN	NaN	NaN	NaN
NaN	NaN	NaN	NaN	962.0521	586.94293	NaN	NaN	NaN	NaN
NaN	NaN	NaN	NaN	962.01843	586.9238	NaN	NaN	NaN	NaN
NaN	NaN	NaN	NaN	962.1851	586.91943	NaN	NaN	NaN	NaN
NaN	NaN	NaN	NaN	962.07513	586.9286	NaN	NaN	NaN	NaN
NaN	NaN	NaN	NaN	962.077	586.9254	NaN	NaN	NaN	NaN
NaN	NaN	NaN	NaN	962.13556	586.93805	NaN	NaN	NaN	NaN
NaN	NaN	NaN	NaN	962.0973	586.9272	NaN	NaN	NaN	NaN
NaN	NaN	NaN	NaN	962.1454	586.9356	NaN	NaN	NaN	NaN
NaN	NaN	NaN	NaN	962.1253	586.9361	NaN	NaN	NaN	NaN
NaN	NaN	NaN	NaN	962.09753	586.9356	NaN	NaN	NaN	NaN
NaN	NaN	NaN	NaN	962.1138	586.92065	NaN	NaN	NaN	NaN
NaN	NaN	NaN	NaN	962.158	586.9321	NaN	NaN	NaN	NaN
NaN	NaN	NaN	NaN	962.1834	586.9037	NaN	NaN	NaN	NaN
NaN	NaN	NaN	NaN	962.11993	586.917	NaN	NaN	NaN	NaN
NaN	NaN	NaN	NaN	962.2641	586.8796	NaN	NaN	NaN	NaN
NaN	NaN	NaN	NaN	962.27356	586.8831	NaN	NaN	NaN	NaN
NaN	NaN	NaN	NaN	962.373	586.8884	NaN	NaN	NaN	NaN
NaN	NaN	NaN	NaN	962.50244	586.8842	NaN	NaN	NaN	NaN
NaN	NaN	NaN	NaN	962.22504	586.89954	NaN	NaN	NaN	NaN
NaN	NaN	NaN	NaN	962.34485	586.88794	NaN	NaN	NaN	NaN
NaN	NaN	NaN	NaN	962.367	586.88055	NaN	NaN	NaN	NaN
NaN	NaN	NaN	NaN	962.3397	586.8921	NaN	NaN	NaN	NaN
NaN	NaN	NaN	NaN	962.38696	586.86365	NaN	NaN	NaN	NaN
NaN	NaN	NaN	NaN	962.3656	586.89954	NaN	NaN	NaN	NaN
NaN	NaN	NaN	NaN	962.32697	586.877	NaN	NaN	NaN	NaN
NaN	NaN	NaN	NaN	962.3165	586.8953	NaN	NaN	NaN	NaN
NaN	NaN	NaN	NaN	962.4433	586.89954	NaN	NaN	NaN	NaN
NaN	NaN	NaN	NaN	962.38165	586.86865	NaN	NaN	NaN	NaN
NaN	NaN	NaN	NaN	962.3644	586.87854	NaN	NaN	NaN	NaN
NaN	NaN	NaN	NaN	962.3962	586.8968	NaN	NaN	NaN	NaN
NaN	NaN	NaN	NaN	962.4185	586.8778	NaN	NaN	NaN	NaN
NaN	NaN	NaN	NaN	962.39886	586.88226	NaN	NaN	NaN	NaN
NaN	NaN	NaN	NaN	962.27655	586.89136	NaN	NaN	NaN	NaN
NaN	NaN	NaN	NaN	962.2857	586.8756	NaN	NaN	NaN	NaN
NaN	NaN	NaN	NaN	962.3591	586.8811	NaN	NaN	NaN	NaN
NaN	NaN	NaN	NaN	962.31995	586.8551	NaN	NaN	NaN	NaN
NaN	NaN	NaN	NaN	962.393	586.87885	NaN	NaN	NaN	NaN
NaN	NaN	NaN	NaN	962.43085	586.83826	NaN	NaN	NaN	NaN
NaN	NaN	NaN	NaN	962.34406	586.84033	NaN	NaN	NaN	NaN
NaN	NaN	NaN	NaN	962.31305	586.8333	NaN	NaN	NaN	NaN
NaN	NaN	NaN	NaN	962.5086	586.81934	NaN	NaN	NaN	NaN
NaN	NaN	NaN	NaN	962.34814	586.842	NaN	NaN	NaN	NaN
NaN	NaN	NaN	NaN	962.36176	586.83124	NaN	NaN	NaN	NaN
NaN	NaN	NaN	NaN	962.2719	586.8465	NaN	NaN	NaN	NaN
NaN	NaN	NaN	NaN	962.42377	586.8087	NaN	NaN	NaN	NaN
NaN	NaN	NaN	NaN	962.47656	586.8206	NaN	NaN	NaN	NaN
NaN	NaN	NaN	NaN	962.27985	586.80225	NaN	NaN	NaN	NaN
NaN	NaN	NaN	NaN	962.25684	586.799	NaN	NaN	NaN	NaN
NaN	NaN	NaN	NaN	962.4606	586.7404	NaN	NaN	NaN	NaN
NaN	NaN	NaN	NaN	962.1474	586.38947	NaN	NaN	NaN	NaN
NaN	NaN	NaN	NaN	962.24243	586.1464	NaN	NaN	NaN	NaN
NaN	NaN	NaN	NaN	962.1867	585.6602	NaN	NaN	NaN	NaN
NaN	NaN	NaN	NaN	961.58075	585.2993	NaN	NaN	NaN	NaN
NaN	NaN	NaN	NaN	961.1656	584.933	NaN	NaN	NaN	NaN
NaN	NaN	NaN	NaN	960.5865	584.57086	NaN	NaN	NaN	NaN
NaN	NaN	NaN	NaN	960.30255	584.3143	NaN	NaN	NaN	NaN
NaN	NaN	NaN	NaN	960.4478	583.8765	NaN	NaN	NaN	NaN
NaN	NaN	NaN	NaN	960.291	583.282	NaN	NaN	NaN	NaN
NaN	NaN	NaN	NaN	960.785	582.53	NaN	NaN	NaN	NaN
NaN	NaN	NaN	NaN	962.113	581.508	NaN	NaN	NaN	NaN
NaN	NaN	NaN	NaN	962.54	580.564	NaN	NaN	NaN	NaN
NaN	NaN	NaN	NaN	962.698	580.549	NaN	NaN	NaN	NaN
NaN	NaN	NaN	NaN	963.884	579.551	NaN	NaN	NaN	NaN
NaN	NaN	NaN	NaN	964.622	578.418	NaN	NaN	NaN	NaN
NaN	NaN	NaN	NaN	966.299	577.374	NaN	NaN	NaN	NaN
NaN	NaN	NaN	NaN	967.465	576.344	NaN	NaN	NaN	NaN
NaN	NaN	NaN	NaN	968.964	575.294	NaN	NaN	NaN	NaN
NaN	NaN	NaN	NaN	970.369	574.141	NaN	NaN	NaN	NaN
NaN	NaN	NaN	NaN	971.988	573.073	NaN	NaN	NaN	NaN
NaN	NaN	NaN	NaN	973.6049	571.98816	NaN	NaN	NaN	NaN
NaN	NaN	NaN	NaN	975.3642	570.9986	NaN	NaN	NaN	NaN
NaN	NaN	NaN	NaN	976.86835	569.98456	NaN	NaN	NaN	NaN
NaN	NaN	NaN	NaN	978.4345	569.05505	NaN	NaN	NaN	NaN
NaN	NaN	NaN	NaN	979.7389	568.0953	NaN	NaN	NaN	NaN
NaN	NaN	NaN	NaN	981.4212	567.16376	NaN	NaN	NaN	NaN
NaN	NaN	NaN	NaN	982.8557	566.33795	NaN	NaN	NaN	NaN
NaN	NaN	NaN	NaN	984.6917	565.41235	NaN	NaN	NaN	NaN
NaN	NaN	NaN	NaN	986.3608	564.5539	NaN	NaN	NaN	NaN
NaN	NaN	NaN	NaN	988.20056	563.63306	NaN	NaN	NaN	NaN
NaN	NaN	NaN	NaN	989.831	562.71234	NaN	NaN	NaN	NaN
NaN	NaN	NaN	NaN	991.26105	561.96387	NaN	NaN	NaN	NaN
NaN	NaN	NaN	NaN	993.0717	561.02765	NaN	NaN	NaN	NaN
NaN	NaN	NaN	NaN	994.72876	560.2878	NaN	NaN	NaN	NaN
NaN	NaN	NaN	NaN	996.4688	559.52496	NaN	NaN	NaN	NaN
NaN	NaN	NaN	NaN	998.31195	558.7931	NaN	NaN	NaN	NaN
NaN	NaN	NaN	NaN	999.8383	558.0539	NaN	NaN	NaN	NaN
NaN	NaN	NaN	NaN	1001.6495	557.3581	NaN	NaN	NaN	NaN
NaN	NaN	NaN	NaN	1003.3728	556.6076	NaN	NaN	NaN	NaN
NaN	NaN	NaN	NaN	1004.9657	556.0166	NaN	NaN	NaN	NaN
NaN	NaN	NaN	NaN	1006.7108	555.2305	NaN	NaN	NaN	NaN
NaN	NaN	NaN	NaN	1008.466	554.70386	NaN	NaN	NaN	NaN
NaN	NaN	NaN	NaN	1010.0239	554.03986	NaN	NaN	NaN	NaN
NaN	NaN	NaN	NaN	1011.65485	553.4406	NaN	NaN	NaN	NaN
NaN	NaN	NaN	NaN	1013.26373	552.83685	NaN	NaN	NaN	NaN
NaN	NaN	NaN	NaN	1014.8282	552.343	NaN	NaN	NaN	NaN
NaN	NaN	NaN	NaN	1016.41815	551.7816	NaN	NaN	NaN	NaN
NaN	NaN	NaN	NaN	1017.8927	551.3244	NaN	NaN	NaN	NaN
NaN	NaN	NaN	NaN	1019.44916	550.871	NaN	NaN	NaN	NaN
NaN	NaN	NaN	NaN	1020.9312	550.4207	NaN	NaN	NaN	NaN
NaN	NaN	NaN	NaN	1022.5267	550.0553	NaN	NaN	NaN	NaN
NaN	NaN	NaN	NaN	1024.1718	549.5961	NaN	NaN	NaN	NaN
NaN	NaN	NaN	NaN	1025.7682	549.1901	NaN	NaN	NaN	NaN
NaN	NaN	NaN	NaN	1027.3492	548.81616	NaN	NaN	NaN	NaN
NaN	NaN	NaN	NaN	1028.8633	548.3901	NaN	NaN	NaN	NaN
NaN	NaN	NaN	NaN	1030.2948	548.12775	NaN	NaN	NaN	NaN
NaN	NaN	NaN	NaN	1031.9802	547.8762	NaN	NaN	NaN	NaN
NaN	NaN	NaN	NaN	1033.5028	547.66504	NaN	NaN	NaN	NaN
NaN	NaN	NaN	NaN	1034.7385	547.3689	NaN	NaN	NaN	NaN
NaN	NaN	NaN	NaN	1036.3126	547.22253	NaN	NaN	NaN	NaN
NaN	NaN	NaN	NaN	1037.8319	546.92896	NaN	NaN	NaN	NaN
NaN	NaN	NaN	NaN	1039.1912	546.78326	NaN	NaN	NaN	NaN
NaN	NaN	NaN	NaN	1040.4784	546.6396	NaN	NaN	NaN	NaN
NaN	NaN	NaN	NaN	1041.9114	546.4724	NaN	NaN	NaN	NaN
NaN	NaN	NaN	NaN	1043.3762	546.4083	NaN	NaN	NaN	NaN
NaN	NaN	NaN	NaN	1044.733	546.3083	NaN	NaN	NaN	NaN
NaN	NaN	NaN	NaN	1046.3235	546.2448	NaN	NaN	NaN	NaN
NaN	NaN	NaN	NaN	1047.7847	546.22876	NaN	NaN	NaN	NaN
NaN	NaN	NaN	NaN	1049.2076	546.21967	NaN	NaN	NaN	NaN
NaN	NaN	NaN	NaN	1050.5966	546.1712	NaN	NaN	NaN	NaN
NaN	NaN	NaN	NaN	1051.9612	546.1819	NaN	NaN	NaN	NaN
NaN	NaN	NaN	NaN	1053.451	546.24274	NaN	NaN	NaN	NaN
NaN	NaN	NaN	NaN	1054.8693	546.24	NaN	NaN	NaN	NaN
NaN	NaN	NaN	NaN	1056.2236	546.1199	NaN	NaN	NaN	NaN
NaN	NaN	NaN	NaN	1057.6825	546.13806	NaN	NaN	NaN	NaN
NaN	NaN	NaN	NaN	1059.0614	546.1798	NaN	NaN	NaN	NaN
NaN	NaN	NaN	NaN	1060.4833	546.14795	NaN	NaN	NaN	NaN
NaN	NaN	NaN	NaN	1061.9557	546.0654	NaN	NaN	NaN	NaN
NaN	NaN	NaN	NaN	1063.376	546.0411	NaN	NaN	NaN	NaN
NaN	NaN	NaN	NaN	1064.8147	545.975	NaN	NaN	NaN	NaN
NaN	NaN	NaN	NaN	1066.4009	545.9577	NaN	NaN	NaN	NaN
NaN	NaN	NaN	NaN	1067.7633	545.9719	NaN	NaN	NaN	NaN
NaN	NaN	NaN	NaN	1069.5325	546.1051	NaN	NaN	NaN	NaN
NaN	NaN	NaN	NaN	1070.9487	546.1399	NaN	NaN	NaN	NaN
NaN	NaN	NaN	NaN	1072.5922	546.1905	NaN	NaN	NaN	NaN
NaN	NaN	NaN	NaN	1074.0812	546.20337	NaN	NaN	NaN	NaN
NaN	NaN	NaN	NaN	1075.7305	546.25366	NaN	NaN	NaN	NaN
NaN	NaN	NaN	NaN	1077.115	546.39355	NaN	NaN	NaN	NaN
NaN	NaN	NaN	NaN	1078.5237	546.58813	NaN	NaN	NaN	NaN
NaN	NaN	NaN	NaN	1080.0907	546.666	NaN	NaN	NaN	NaN
NaN	NaN	NaN	NaN	1081.6351	546.8578	NaN	NaN	NaN	NaN
NaN	NaN	NaN	NaN	1083.1091	546.9048	NaN	NaN	NaN	NaN
NaN	NaN	NaN	NaN	1084.6786	547.0585	NaN	NaN	NaN	NaN
NaN	NaN	NaN	NaN	1086.2472	547.33563	NaN	NaN	NaN	NaN
NaN	NaN	NaN	NaN	1087.7382	547.5794	NaN	NaN	NaN	NaN
NaN	NaN	NaN	NaN	1089.3066	547.7436	NaN	NaN	NaN	NaN
NaN	NaN	NaN	NaN	1090.8718	548.07715	NaN	NaN	NaN	NaN
NaN	NaN	NaN	NaN	1092.5576	548.2659	NaN	NaN	NaN	NaN
NaN	NaN	NaN	NaN	1094.2369	548.5983	NaN	NaN	NaN	NaN
NaN	NaN	NaN	NaN	1095.5873	548.94104	NaN	NaN	NaN	NaN
NaN	NaN	NaN	NaN	1097.2552	549.27637	NaN	NaN	NaN	NaN
NaN	NaN	NaN	NaN	1098.881	549.5987	NaN	NaN	NaN	NaN
NaN	NaN	NaN	NaN	1100.5753	549.93036	NaN	NaN	NaN	NaN
NaN	NaN	NaN	NaN	1101.9596	550.3066	NaN	NaN	NaN	NaN
NaN	NaN	NaN	NaN	1103.4785	550.94745	NaN	NaN	NaN	NaN
NaN	NaN	NaN	NaN	1105.0366	551.226	NaN	NaN	NaN	NaN
NaN	NaN	NaN	NaN	1106.4766	551.7946	NaN	NaN	NaN	NaN
NaN	NaN	NaN	NaN	1108.1198	552.31757	NaN	NaN	NaN	NaN
NaN	NaN	NaN	NaN	1109.6483	552.7989	NaN	NaN	NaN	NaN
NaN	NaN	NaN	NaN	1111.4229	553.25977	NaN	NaN	NaN	NaN
NaN	NaN	NaN	NaN	1112.875	553.9152	NaN	NaN	NaN	NaN
NaN	NaN	NaN	NaN	1114.3726	554.473	NaN	NaN	NaN	NaN
NaN	NaN	NaN	NaN	1115.9811	555.0623	NaN	NaN	NaN	NaN
NaN	NaN	NaN	NaN	1117.5323	555.72064	NaN	NaN	NaN	NaN
NaN	NaN	NaN	NaN	1119.0507	556.27057	NaN	NaN	NaN	NaN
NaN	NaN	NaN	NaN	1120.5784	556.9661	NaN	NaN	NaN	NaN
NaN	NaN	NaN	NaN	1122.2201	557.66437	NaN	NaN	NaN	NaN
NaN	NaN	NaN	NaN	1123.5422	558.4028	NaN	NaN	NaN	NaN
NaN	NaN	NaN	NaN	1125.2344	559.00726	NaN	NaN	NaN	NaN
NaN	NaN	NaN	NaN	1126.7324	559.7745	NaN	NaN	NaN	NaN
NaN	NaN	NaN	NaN	1128.2539	560.5782	NaN	NaN	NaN	NaN
NaN	NaN	NaN	NaN	1129.8389	561.3068	NaN	NaN	NaN	NaN
NaN	NaN	NaN	NaN	1131.3096	562.14996	NaN	NaN	NaN	NaN
NaN	NaN	NaN	NaN	1132.8169	562.95435	NaN	NaN	NaN	NaN
NaN	NaN	NaN	NaN	1134.563	563.6209	NaN	NaN	NaN	NaN
NaN	NaN	NaN	NaN	1136.0056	564.42285	NaN	NaN	NaN	NaN
NaN	NaN	NaN	NaN	1137.5194	565.39	NaN	NaN	NaN	NaN
NaN	NaN	NaN	NaN	1138.9604	566.3073	NaN	NaN	NaN	NaN
NaN	NaN	NaN	NaN	1140.6082	567.19464	NaN	NaN	NaN	NaN
NaN	NaN	NaN	NaN	1142.1609	568.0106	NaN	NaN	NaN	NaN
NaN	NaN	NaN	NaN	1143.5222	569.10785	NaN	NaN	NaN	NaN
NaN	NaN	NaN	NaN	1145.3461	569.8535	NaN	NaN	NaN	NaN
NaN	NaN	NaN	NaN	1146.9584	570.77325	NaN	NaN	NaN	NaN
NaN	NaN	NaN	NaN	1148.9806	571.5311	NaN	NaN	NaN	NaN
NaN	NaN	NaN	NaN	1150.6681	572.38696	NaN	NaN	NaN	NaN
NaN	NaN	NaN	NaN	1152.0677	573.31757	NaN	NaN	NaN	NaN
NaN	NaN	NaN	NaN	1153.6846	574.193	NaN	NaN	NaN	NaN
NaN	NaN	NaN	NaN	1155.054	575.0893	NaN	NaN	NaN	NaN
NaN	NaN	NaN	NaN	1157.6256	575.80066	NaN	NaN	NaN	NaN
