# Supplementary material for: A novel power-amplified jumping behavior in larval beetles (Coleoptera: Laemophloeidae)
Source: PLoS One. 2022 Jan 19;17(1):e0256509. doi: 10.1371/journal.pone.0256509 (PMC8769368; doi:10.1371/journal.pone.0256509)
Supplement: S1 Data — (ZIP) [file pone.0256509.s002.zip › c_21382_420_croppedxypts.csv]

pt1_cam1_X	pt1_cam1_Y	pt2_cam1_X	pt2_cam1_Y	pt3_cam1_X	pt3_cam1_Y	pt4_cam1_X	pt4_cam1_Y	pt5_cam1_X	pt5_cam1_Y
497	598	573	597.333	536.73267	592.50824	190.667	53.333	281.333	54.667
NaN	NaN	NaN	NaN	536.65155	592.4786	NaN	NaN	NaN	NaN
NaN	NaN	NaN	NaN	536.6664	592.4835	NaN	NaN	NaN	NaN
NaN	NaN	NaN	NaN	536.8192	592.329	NaN	NaN	NaN	NaN
NaN	NaN	NaN	NaN	536.89484	592.23785	NaN	NaN	NaN	NaN
NaN	NaN	NaN	NaN	536.7836	592.31036	NaN	NaN	NaN	NaN
NaN	NaN	NaN	NaN	536.6758	592.45355	NaN	NaN	NaN	NaN
NaN	NaN	NaN	NaN	536.718	592.1787	NaN	NaN	NaN	NaN
NaN	NaN	NaN	NaN	536.6111	592.4353	NaN	NaN	NaN	NaN
NaN	NaN	NaN	NaN	536.64667	592.41	NaN	NaN	NaN	NaN
NaN	NaN	NaN	NaN	536.6769	592.44214	NaN	NaN	NaN	NaN
NaN	NaN	NaN	NaN	536.6628	592.3953	NaN	NaN	NaN	NaN
NaN	NaN	NaN	NaN	536.6805	592.4189	NaN	NaN	NaN	NaN
NaN	NaN	NaN	NaN	536.7148	592.26227	NaN	NaN	NaN	NaN
NaN	NaN	NaN	NaN	536.82574	592.12885	NaN	NaN	NaN	NaN
NaN	NaN	NaN	NaN	536.60944	592.4204	NaN	NaN	NaN	NaN
NaN	NaN	NaN	NaN	536.5699	592.39685	NaN	NaN	NaN	NaN
NaN	NaN	NaN	NaN	536.8002	592.25696	NaN	NaN	NaN	NaN
NaN	NaN	NaN	NaN	536.66205	592.1923	NaN	NaN	NaN	NaN
NaN	NaN	NaN	NaN	536.81726	591.996	NaN	NaN	NaN	NaN
NaN	NaN	NaN	NaN	536.7023	592.20636	NaN	NaN	NaN	NaN
NaN	NaN	NaN	NaN	536.8647	592.1013	NaN	NaN	NaN	NaN
NaN	NaN	NaN	NaN	536.772	592.1889	NaN	NaN	NaN	NaN
NaN	NaN	NaN	NaN	536.75	592.12256	NaN	NaN	NaN	NaN
NaN	NaN	NaN	NaN	536.79395	592.12726	NaN	NaN	NaN	NaN
NaN	NaN	NaN	NaN	536.63245	592.3543	NaN	NaN	NaN	NaN
NaN	NaN	NaN	NaN	536.898	592.1349	NaN	NaN	NaN	NaN
NaN	NaN	NaN	NaN	536.7696	592.1683	NaN	NaN	NaN	NaN
NaN	NaN	NaN	NaN	536.8842	592.1765	NaN	NaN	NaN	NaN
NaN	NaN	NaN	NaN	536.8525	592.18195	NaN	NaN	NaN	NaN
NaN	NaN	NaN	NaN	536.8722	592.08093	NaN	NaN	NaN	NaN
NaN	NaN	NaN	NaN	536.83386	592.1858	NaN	NaN	NaN	NaN
NaN	NaN	NaN	NaN	536.7733	592.14484	NaN	NaN	NaN	NaN
NaN	NaN	NaN	NaN	536.89374	592.0947	NaN	NaN	NaN	NaN
NaN	NaN	NaN	NaN	536.9079	592.1053	NaN	NaN	NaN	NaN
NaN	NaN	NaN	NaN	536.84204	592.1318	NaN	NaN	NaN	NaN
NaN	NaN	NaN	NaN	536.923	591.99835	NaN	NaN	NaN	NaN
NaN	NaN	NaN	NaN	536.77576	592.2641	NaN	NaN	NaN	NaN
NaN	NaN	NaN	NaN	536.9089	591.9877	NaN	NaN	NaN	NaN
NaN	NaN	NaN	NaN	536.9457	592.0089	NaN	NaN	NaN	NaN
NaN	NaN	NaN	NaN	536.77795	592.1184	NaN	NaN	NaN	NaN
NaN	NaN	NaN	NaN	536.9428	592.0817	NaN	NaN	NaN	NaN
NaN	NaN	NaN	NaN	536.82837	592.0594	NaN	NaN	NaN	NaN
NaN	NaN	NaN	NaN	536.9232	591.98364	NaN	NaN	NaN	NaN
NaN	NaN	NaN	NaN	536.8711	592.0878	NaN	NaN	NaN	NaN
NaN	NaN	NaN	NaN	536.9062	591.98615	NaN	NaN	NaN	NaN
NaN	NaN	NaN	NaN	536.97394	592.07166	NaN	NaN	NaN	NaN
NaN	NaN	NaN	NaN	536.9134	592.0278	NaN	NaN	NaN	NaN
NaN	NaN	NaN	NaN	536.9295	592.0115	NaN	NaN	NaN	NaN
NaN	NaN	NaN	NaN	536.8005	592.0419	NaN	NaN	NaN	NaN
NaN	NaN	NaN	NaN	536.8912	592.0008	NaN	NaN	NaN	NaN
NaN	NaN	NaN	NaN	536.77106	592.0537	NaN	NaN	NaN	NaN
NaN	NaN	NaN	NaN	536.8105	592.0605	NaN	NaN	NaN	NaN
NaN	NaN	NaN	NaN	536.84937	592.0182	NaN	NaN	NaN	NaN
NaN	NaN	NaN	NaN	536.91254	591.9703	NaN	NaN	NaN	NaN
NaN	NaN	NaN	NaN	536.88306	592.05554	NaN	NaN	NaN	NaN
NaN	NaN	NaN	NaN	537.00165	592.0362	NaN	NaN	NaN	NaN
NaN	NaN	NaN	NaN	536.8938	592.02124	NaN	NaN	NaN	NaN
NaN	NaN	NaN	NaN	536.78973	592.043	NaN	NaN	NaN	NaN
NaN	NaN	NaN	NaN	536.8333	592.0172	NaN	NaN	NaN	NaN
NaN	NaN	NaN	NaN	536.9109	592.01483	NaN	NaN	NaN	NaN
NaN	NaN	NaN	NaN	536.8179	592.053	NaN	NaN	NaN	NaN
NaN	NaN	NaN	NaN	537.0559	591.8684	NaN	NaN	NaN	NaN
NaN	NaN	NaN	NaN	536.9351	591.9319	NaN	NaN	NaN	NaN
NaN	NaN	NaN	NaN	536.99835	591.8795	NaN	NaN	NaN	NaN
NaN	NaN	NaN	NaN	536.89374	591.9679	NaN	NaN	NaN	NaN
NaN	NaN	NaN	NaN	536.8659	591.97845	NaN	NaN	NaN	NaN
NaN	NaN	NaN	NaN	536.85333	591.9667	NaN	NaN	NaN	NaN
NaN	NaN	NaN	NaN	537.03125	591.8882	NaN	NaN	NaN	NaN
NaN	NaN	NaN	NaN	536.9241	591.9224	NaN	NaN	NaN	NaN
NaN	NaN	NaN	NaN	536.958	591.91516	NaN	NaN	NaN	NaN
NaN	NaN	NaN	NaN	537.0455	591.8934	NaN	NaN	NaN	NaN
NaN	NaN	NaN	NaN	537.0083	591.9701	NaN	NaN	NaN	NaN
NaN	NaN	NaN	NaN	537.06366	591.9645	NaN	NaN	NaN	NaN
NaN	NaN	NaN	NaN	536.86346	591.9145	NaN	NaN	NaN	NaN
NaN	NaN	NaN	NaN	536.92834	591.88055	NaN	NaN	NaN	NaN
NaN	NaN	NaN	NaN	537.0928	591.922	NaN	NaN	NaN	NaN
NaN	NaN	NaN	NaN	536.98267	591.9066	NaN	NaN	NaN	NaN
NaN	NaN	NaN	NaN	537.0083	591.9387	NaN	NaN	NaN	NaN
NaN	NaN	NaN	NaN	536.93066	591.9208	NaN	NaN	NaN	NaN
NaN	NaN	NaN	NaN	537.0495	591.8482	NaN	NaN	NaN	NaN
NaN	NaN	NaN	NaN	536.9926	591.788	NaN	NaN	NaN	NaN
NaN	NaN	NaN	NaN	536.96027	591.90564	NaN	NaN	NaN	NaN
NaN	NaN	NaN	NaN	537.1291	591.78925	NaN	NaN	NaN	NaN
NaN	NaN	NaN	NaN	537.09143	591.9069	NaN	NaN	NaN	NaN
NaN	NaN	NaN	NaN	536.89734	591.94037	NaN	NaN	NaN	NaN
NaN	NaN	NaN	NaN	536.9647	591.87274	NaN	NaN	NaN	NaN
NaN	NaN	NaN	NaN	537.04034	591.8196	NaN	NaN	NaN	NaN
NaN	NaN	NaN	NaN	536.9835	591.8746	NaN	NaN	NaN	NaN
NaN	NaN	NaN	NaN	537.1289	591.88257	NaN	NaN	NaN	NaN
NaN	NaN	NaN	NaN	537.0541	591.7705	NaN	NaN	NaN	NaN
NaN	NaN	NaN	NaN	537.042	591.87396	NaN	NaN	NaN	NaN
NaN	NaN	NaN	NaN	537.1575	591.7159	NaN	NaN	NaN	NaN
NaN	NaN	NaN	NaN	537.12115	591.7894	NaN	NaN	NaN	NaN
NaN	NaN	NaN	NaN	536.9737	591.82733	NaN	NaN	NaN	NaN
NaN	NaN	NaN	NaN	537.00494	591.7928	NaN	NaN	NaN	NaN
NaN	NaN	NaN	NaN	537.0255	591.7883	NaN	NaN	NaN	NaN
NaN	NaN	NaN	NaN	537.0311	591.7574	NaN	NaN	NaN	NaN
NaN	NaN	NaN	NaN	536.98193	591.8224	NaN	NaN	NaN	NaN
NaN	NaN	NaN	NaN	536.8094	592	NaN	NaN	NaN	NaN
NaN	NaN	NaN	NaN	537.02466	591.87665	NaN	NaN	NaN	NaN
NaN	NaN	NaN	NaN	536.7721	592.0275	NaN	NaN	NaN	NaN
NaN	NaN	NaN	NaN	537.0074	591.8208	NaN	NaN	NaN	NaN
NaN	NaN	NaN	NaN	537.0318	591.7757	NaN	NaN	NaN	NaN
NaN	NaN	NaN	NaN	536.93585	591.87006	NaN	NaN	NaN	NaN
NaN	NaN	NaN	NaN	537.0033	591.82294	NaN	NaN	NaN	NaN
NaN	NaN	NaN	NaN	537.0791	591.7365	NaN	NaN	NaN	NaN
NaN	NaN	NaN	NaN	536.9542	592.0391	NaN	NaN	NaN	NaN
NaN	NaN	NaN	NaN	536.9146	592.01245	NaN	NaN	NaN	NaN
NaN	NaN	NaN	NaN	536.80066	591.9917	NaN	NaN	NaN	NaN
NaN	NaN	NaN	NaN	537.057	591.7622	NaN	NaN	NaN	NaN
NaN	NaN	NaN	NaN	536.81	592.005	NaN	NaN	NaN	NaN
NaN	NaN	NaN	NaN	537.0321	591.8641	NaN	NaN	NaN	NaN
NaN	NaN	NaN	NaN	537.05426	591.85693	NaN	NaN	NaN	NaN
NaN	NaN	NaN	NaN	537.0106	591.8682	NaN	NaN	NaN	NaN
NaN	NaN	NaN	NaN	536.8984	591.8738	NaN	NaN	NaN	NaN
NaN	NaN	NaN	NaN	537.0156	591.8542	NaN	NaN	NaN	NaN
NaN	NaN	NaN	NaN	536.8532	591.99915	NaN	NaN	NaN	NaN
NaN	NaN	NaN	NaN	537.02606	591.7427	NaN	NaN	NaN	NaN
NaN	NaN	NaN	NaN	537.0489	591.8616	NaN	NaN	NaN	NaN
NaN	NaN	NaN	NaN	537.1072	591.811	NaN	NaN	NaN	NaN
NaN	NaN	NaN	NaN	537.22754	591.854	NaN	NaN	NaN	NaN
NaN	NaN	NaN	NaN	536.9276	591.875	NaN	NaN	NaN	NaN
NaN	NaN	NaN	NaN	537.10657	591.8131	NaN	NaN	NaN	NaN
NaN	NaN	NaN	NaN	537.186	591.9033	NaN	NaN	NaN	NaN
NaN	NaN	NaN	NaN	536.91284	591.86346	NaN	NaN	NaN	NaN
NaN	NaN	NaN	NaN	537.15576	591.8295	NaN	NaN	NaN	NaN
NaN	NaN	NaN	NaN	536.8444	592.0491	NaN	NaN	NaN	NaN
NaN	NaN	NaN	NaN	536.86	592.04	NaN	NaN	NaN	NaN
NaN	NaN	NaN	NaN	536.96155	592.02344	NaN	NaN	NaN	NaN
NaN	NaN	NaN	NaN	537.0898	591.8377	NaN	NaN	NaN	NaN
NaN	NaN	NaN	NaN	537.06323	591.8169	NaN	NaN	NaN	NaN
NaN	NaN	NaN	NaN	537.16394	591.8492	NaN	NaN	NaN	NaN
NaN	NaN	NaN	NaN	537.0918	591.841	NaN	NaN	NaN	NaN
NaN	NaN	NaN	NaN	536.96295	591.89703	NaN	NaN	NaN	NaN
NaN	NaN	NaN	NaN	537.0892	591.8306	NaN	NaN	NaN	NaN
NaN	NaN	NaN	NaN	537.15796	591.83386	NaN	NaN	NaN	NaN
NaN	NaN	NaN	NaN	537.1564	591.829	NaN	NaN	NaN	NaN
NaN	NaN	NaN	NaN	536.96747	592.0225	NaN	NaN	NaN	NaN
NaN	NaN	NaN	NaN	537.25977	591.7695	NaN	NaN	NaN	NaN
NaN	NaN	NaN	NaN	537.1678	591.8502	NaN	NaN	NaN	NaN
NaN	NaN	NaN	NaN	537.2602	591.74146	NaN	NaN	NaN	NaN
NaN	NaN	NaN	NaN	537.08765	591.98413	NaN	NaN	NaN	NaN
NaN	NaN	NaN	NaN	537.08746	591.967	NaN	NaN	NaN	NaN
NaN	NaN	NaN	NaN	537.15796	591.82245	NaN	NaN	NaN	NaN
NaN	NaN	NaN	NaN	537.20374	591.85516	NaN	NaN	NaN	NaN
NaN	NaN	NaN	NaN	537.0108	591.99915	NaN	NaN	NaN	NaN
NaN	NaN	NaN	NaN	537.0158	591.9675	NaN	NaN	NaN	NaN
NaN	NaN	NaN	NaN	537.10297	591.8542	NaN	NaN	NaN	NaN
NaN	NaN	NaN	NaN	537.0964	592.00995	NaN	NaN	NaN	NaN
NaN	NaN	NaN	NaN	537.1705	591.8475	NaN	NaN	NaN	NaN
NaN	NaN	NaN	NaN	537.10657	591.81805	NaN	NaN	NaN	NaN
NaN	NaN	NaN	NaN	537.18524	591.87213	NaN	NaN	NaN	NaN
NaN	NaN	NaN	NaN	537.06	592.0183	NaN	NaN	NaN	NaN
NaN	NaN	NaN	NaN	537.16724	591.79834	NaN	NaN	NaN	NaN
NaN	NaN	NaN	NaN	537.18195	591.8459	NaN	NaN	NaN	NaN
NaN	NaN	NaN	NaN	537.12585	591.91223	NaN	NaN	NaN	NaN
NaN	NaN	NaN	NaN	537.18475	591.87933	NaN	NaN	NaN	NaN
NaN	NaN	NaN	NaN	537.1227	592.01416	NaN	NaN	NaN	NaN
NaN	NaN	NaN	NaN	537.13654	591.8816	NaN	NaN	NaN	NaN
NaN	NaN	NaN	NaN	537.32245	591.7915	NaN	NaN	NaN	NaN
NaN	NaN	NaN	NaN	537.27124	591.83984	NaN	NaN	NaN	NaN
NaN	NaN	NaN	NaN	537.035	592.0383	NaN	NaN	NaN	NaN
NaN	NaN	NaN	NaN	537.13696	591.88116	NaN	NaN	NaN	NaN
NaN	NaN	NaN	NaN	537.33746	591.8645	NaN	NaN	NaN	NaN
NaN	NaN	NaN	NaN	537.28503	591.7866	NaN	NaN	NaN	NaN
NaN	NaN	NaN	NaN	537.28455	591.90625	NaN	NaN	NaN	NaN
NaN	NaN	NaN	NaN	537.20013	591.8163	NaN	NaN	NaN	NaN
NaN	NaN	NaN	NaN	537.211	591.8596	NaN	NaN	NaN	NaN
NaN	NaN	NaN	NaN	537.2805	591.8795	NaN	NaN	NaN	NaN
NaN	NaN	NaN	NaN	537.28253	591.8245	NaN	NaN	NaN	NaN
NaN	NaN	NaN	NaN	537.23346	591.87585	NaN	NaN	NaN	NaN
NaN	NaN	NaN	NaN	537.1617	592.01666	NaN	NaN	NaN	NaN
NaN	NaN	NaN	NaN	537.2868	591.8587	NaN	NaN	NaN	NaN
NaN	NaN	NaN	NaN	537.26733	591.83167	NaN	NaN	NaN	NaN
NaN	NaN	NaN	NaN	537.32306	592.00415	NaN	NaN	NaN	NaN
NaN	NaN	NaN	NaN	537.3056	591.88385	NaN	NaN	NaN	NaN
NaN	NaN	NaN	NaN	537.4211	591.8454	NaN	NaN	NaN	NaN
NaN	NaN	NaN	NaN	537.4008	591.8752	NaN	NaN	NaN	NaN
NaN	NaN	NaN	NaN	537.4286	591.72565	NaN	NaN	NaN	NaN
NaN	NaN	NaN	NaN	537.2399	591.9832	NaN	NaN	NaN	NaN
NaN	NaN	NaN	NaN	537.3816	591.85034	NaN	NaN	NaN	NaN
NaN	NaN	NaN	NaN	537.3814	591.7966	NaN	NaN	NaN	NaN
NaN	NaN	NaN	NaN	537.4559	591.8513	NaN	NaN	NaN	NaN
NaN	NaN	NaN	NaN	537.42474	591.76025	NaN	NaN	NaN	NaN
NaN	NaN	NaN	NaN	537.3562	591.8868	NaN	NaN	NaN	NaN
NaN	NaN	NaN	NaN	537.4049	591.8197	NaN	NaN	NaN	NaN
NaN	NaN	NaN	NaN	537.2078	592.00586	NaN	NaN	NaN	NaN
NaN	NaN	NaN	NaN	537.365	591.96	NaN	NaN	NaN	NaN
NaN	NaN	NaN	NaN	537.25	591.97	NaN	NaN	NaN	NaN
NaN	NaN	NaN	NaN	537.42053	591.94867	NaN	NaN	NaN	NaN
NaN	NaN	NaN	NaN	537.3283	591.92834	NaN	NaN	NaN	NaN
NaN	NaN	NaN	NaN	537.32196	591.906	NaN	NaN	NaN	NaN
NaN	NaN	NaN	NaN	537.4186	591.9286	NaN	NaN	NaN	NaN
NaN	NaN	NaN	NaN	537.5	591.79065	NaN	NaN	NaN	NaN
NaN	NaN	NaN	NaN	537.4485	591.9286	NaN	NaN	NaN	NaN
NaN	NaN	NaN	NaN	537.20905	591.9431	NaN	NaN	NaN	NaN
NaN	NaN	NaN	NaN	537.39	591.955	NaN	NaN	NaN	NaN
NaN	NaN	NaN	NaN	537.52954	591.84485	NaN	NaN	NaN	NaN
NaN	NaN	NaN	NaN	537.2317	591.945	NaN	NaN	NaN	NaN
NaN	NaN	NaN	NaN	537.61475	591.80164	NaN	NaN	NaN	NaN
NaN	NaN	NaN	NaN	537.43365	591.95276	NaN	NaN	NaN	NaN
NaN	NaN	NaN	NaN	537.523	591.7895	NaN	NaN	NaN	NaN
NaN	NaN	NaN	NaN	537.36334	591.925	NaN	NaN	NaN	NaN
NaN	NaN	NaN	NaN	537.30035	591.9243	NaN	NaN	NaN	NaN
NaN	NaN	NaN	NaN	537.255	591.9167	NaN	NaN	NaN	NaN
NaN	NaN	NaN	NaN	537.4951	591.67206	NaN	NaN	NaN	NaN
NaN	NaN	NaN	NaN	537.4449	591.9007	NaN	NaN	NaN	NaN
NaN	NaN	NaN	NaN	537.5279	591.7213	NaN	NaN	NaN	NaN
NaN	NaN	NaN	NaN	537.41846	591.9243	NaN	NaN	NaN	NaN
NaN	NaN	NaN	NaN	537.29834	591.9017	NaN	NaN	NaN	NaN
NaN	NaN	NaN	NaN	537.2633	591.9167	NaN	NaN	NaN	NaN
NaN	NaN	NaN	NaN	537.56824	591.901	NaN	NaN	NaN	NaN
NaN	NaN	NaN	NaN	537.3671	591.9402	NaN	NaN	NaN	NaN
NaN	NaN	NaN	NaN	537.62683	591.7702	NaN	NaN	NaN	NaN
NaN	NaN	NaN	NaN	537.3924	591.9338	NaN	NaN	NaN	NaN
NaN	NaN	NaN	NaN	537.3826	591.92316	NaN	NaN	NaN	NaN
NaN	NaN	NaN	NaN	537.28644	591.96857	NaN	NaN	NaN	NaN
NaN	NaN	NaN	NaN	537.4817	591.93	NaN	NaN	NaN	NaN
NaN	NaN	NaN	NaN	537.4651	591.92523	NaN	NaN	NaN	NaN
NaN	NaN	NaN	NaN	537.4017	591.92334	NaN	NaN	NaN	NaN
NaN	NaN	NaN	NaN	537.5131	591.74304	NaN	NaN	NaN	NaN
NaN	NaN	NaN	NaN	537.56836	591.9	NaN	NaN	NaN	NaN
NaN	NaN	NaN	NaN	537.57025	591.78595	NaN	NaN	NaN	NaN
NaN	NaN	NaN	NaN	537.37067	591.86816	NaN	NaN	NaN	NaN
NaN	NaN	NaN	NaN	537.41516	591.90265	NaN	NaN	NaN	NaN
NaN	NaN	NaN	NaN	537.3942	591.9066	NaN	NaN	NaN	NaN
NaN	NaN	NaN	NaN	537.44183	591.8571	NaN	NaN	NaN	NaN
NaN	NaN	NaN	NaN	537.43854	591.8571	NaN	NaN	NaN	NaN
NaN	NaN	NaN	NaN	537.34436	591.8576	NaN	NaN	NaN	NaN
NaN	NaN	NaN	NaN	537.35736	591.8383	NaN	NaN	NaN	NaN
NaN	NaN	NaN	NaN	537.31757	591.835	NaN	NaN	NaN	NaN
NaN	NaN	NaN	NaN	537.4237	591.835	NaN	NaN	NaN	NaN
NaN	NaN	NaN	NaN	537.3821	591.8239	NaN	NaN	NaN	NaN
NaN	NaN	NaN	NaN	537.3239	591.8289	NaN	NaN	NaN	NaN
NaN	NaN	NaN	NaN	537.359	591.81506	NaN	NaN	NaN	NaN
NaN	NaN	NaN	NaN	537.38	591.81335	NaN	NaN	NaN	NaN
NaN	NaN	NaN	NaN	537.3286	591.82446	NaN	NaN	NaN	NaN
NaN	NaN	NaN	NaN	537.6424	591.5982	NaN	NaN	NaN	NaN
NaN	NaN	NaN	NaN	537.3738	591.8289	NaN	NaN	NaN	NaN
NaN	NaN	NaN	NaN	537.31165	591.81335	NaN	NaN	NaN	NaN
NaN	NaN	NaN	NaN	537.47046	591.65106	NaN	NaN	NaN	NaN
NaN	NaN	NaN	NaN	537.5286	591.75757	NaN	NaN	NaN	NaN
NaN	NaN	NaN	NaN	537.37604	591.7529	NaN	NaN	NaN	NaN
NaN	NaN	NaN	NaN	537.505	591.73157	NaN	NaN	NaN	NaN
NaN	NaN	NaN	NaN	537.4782	591.70636	NaN	NaN	NaN	NaN
NaN	NaN	NaN	NaN	537.35834	591.70667	NaN	NaN	NaN	NaN
NaN	NaN	NaN	NaN	537.3973	591.67847	NaN	NaN	NaN	NaN
NaN	NaN	NaN	NaN	537.4461	591.65656	NaN	NaN	NaN	NaN
NaN	NaN	NaN	NaN	537.4579	591.64984	NaN	NaN	NaN	NaN
NaN	NaN	NaN	NaN	537.5404	591.65826	NaN	NaN	NaN	NaN
NaN	NaN	NaN	NaN	537.542	591.6798	NaN	NaN	NaN	NaN
NaN	NaN	NaN	NaN	537.43365	591.55304	NaN	NaN	NaN	NaN
NaN	NaN	NaN	NaN	537.40283	591.6608	NaN	NaN	NaN	NaN
NaN	NaN	NaN	NaN	537.45807	591.6678	NaN	NaN	NaN	NaN
NaN	NaN	NaN	NaN	537.42786	591.64764	NaN	NaN	NaN	NaN
NaN	NaN	NaN	NaN	537.2893	591.66724	NaN	NaN	NaN	NaN
NaN	NaN	NaN	NaN	537.4111	591.6577	NaN	NaN	NaN	NaN
NaN	NaN	NaN	NaN	537.403	591.64716	NaN	NaN	NaN	NaN
NaN	NaN	NaN	NaN	537.63055	591.45374	NaN	NaN	NaN	NaN
NaN	NaN	NaN	NaN	537.5201	591.6072	NaN	NaN	NaN	NaN
NaN	NaN	NaN	NaN	537.4332	591.6152	NaN	NaN	NaN	NaN
NaN	NaN	NaN	NaN	537.6766	591.38446	NaN	NaN	NaN	NaN
NaN	NaN	NaN	NaN	537.47815	591.6059	NaN	NaN	NaN	NaN
NaN	NaN	NaN	NaN	537.528	591.472	NaN	NaN	NaN	NaN
NaN	NaN	NaN	NaN	537.6107	591.4041	NaN	NaN	NaN	NaN
NaN	NaN	NaN	NaN	537.56934	591.4208	NaN	NaN	NaN	NaN
NaN	NaN	NaN	NaN	537.48145	591.5624	NaN	NaN	NaN	NaN
NaN	NaN	NaN	NaN	537.71985	591.4157	NaN	NaN	NaN	NaN
NaN	NaN	NaN	NaN	537.66223	591.35925	NaN	NaN	NaN	NaN
NaN	NaN	NaN	NaN	537.7504	591.38306	NaN	NaN	NaN	NaN
NaN	NaN	NaN	NaN	537.6743	591.2599	NaN	NaN	NaN	NaN
NaN	NaN	NaN	NaN	537.61444	591.38556	NaN	NaN	NaN	NaN
NaN	NaN	NaN	NaN	537.6345	591.3522	NaN	NaN	NaN	NaN
NaN	NaN	NaN	NaN	537.662	591.36444	NaN	NaN	NaN	NaN
NaN	NaN	NaN	NaN	537.6494	591.3539	NaN	NaN	NaN	NaN
NaN	NaN	NaN	NaN	537.67163	591.35974	NaN	NaN	NaN	NaN
NaN	NaN	NaN	NaN	537.76434	591.367	NaN	NaN	NaN	NaN
NaN	NaN	NaN	NaN	537.7115	591.3197	NaN	NaN	NaN	NaN
NaN	NaN	NaN	NaN	537.7142	591.3699	NaN	NaN	NaN	NaN
NaN	NaN	NaN	NaN	537.7144	591.2496	NaN	NaN	NaN	NaN
NaN	NaN	NaN	NaN	537.7679	591.20294	NaN	NaN	NaN	NaN
NaN	NaN	NaN	NaN	537.80493	591.32623	NaN	NaN	NaN	NaN
NaN	NaN	NaN	NaN	537.6902	591.2967	NaN	NaN	NaN	NaN
NaN	NaN	NaN	NaN	537.79254	591.30164	NaN	NaN	NaN	NaN
NaN	NaN	NaN	NaN	537.6954	591.3325	NaN	NaN	NaN	NaN
NaN	NaN	NaN	NaN	537.73114	591.3213	NaN	NaN	NaN	NaN
NaN	NaN	NaN	NaN	537.7039	591.2895	NaN	NaN	NaN	NaN
NaN	NaN	NaN	NaN	537.7124	591.29736	NaN	NaN	NaN	NaN
NaN	NaN	NaN	NaN	537.70984	591.29016	NaN	NaN	NaN	NaN
NaN	NaN	NaN	NaN	537.6947	591.32837	NaN	NaN	NaN	NaN
NaN	NaN	NaN	NaN	537.6015	591.4118	NaN	NaN	NaN	NaN
NaN	NaN	NaN	NaN	537.69116	591.21735	NaN	NaN	NaN	NaN
NaN	NaN	NaN	NaN	537.7101	591.23456	NaN	NaN	NaN	NaN
NaN	NaN	NaN	NaN	537.7521	591.25775	NaN	NaN	NaN	NaN
NaN	NaN	NaN	NaN	537.82135	591.1721	NaN	NaN	NaN	NaN
NaN	NaN	NaN	NaN	537.7304	591.2124	NaN	NaN	NaN	NaN
NaN	NaN	NaN	NaN	537.7111	591.2267	NaN	NaN	NaN	NaN
NaN	NaN	NaN	NaN	537.66095	591.248	NaN	NaN	NaN	NaN
NaN	NaN	NaN	NaN	537.7215	591.1873	NaN	NaN	NaN	NaN
NaN	NaN	NaN	NaN	537.656	591.2931	NaN	NaN	NaN	NaN
NaN	NaN	NaN	NaN	537.70233	591.2796	NaN	NaN	NaN	NaN
NaN	NaN	NaN	NaN	537.6461	591.28815	NaN	NaN	NaN	NaN
NaN	NaN	NaN	NaN	537.63257	591.20374	NaN	NaN	NaN	NaN
NaN	NaN	NaN	NaN	537.77344	591.21844	NaN	NaN	NaN	NaN
NaN	NaN	NaN	NaN	537.7195	591.235	NaN	NaN	NaN	NaN
NaN	NaN	NaN	NaN	537.7137	591.2357	NaN	NaN	NaN	NaN
NaN	NaN	NaN	NaN	537.59985	591.2512	NaN	NaN	NaN	NaN
NaN	NaN	NaN	NaN	537.7049	591.22034	NaN	NaN	NaN	NaN
NaN	NaN	NaN	NaN	537.6197	591.2951	NaN	NaN	NaN	NaN
NaN	NaN	NaN	NaN	537.7177	591.13873	NaN	NaN	NaN	NaN
NaN	NaN	NaN	NaN	537.6932	591.2094	NaN	NaN	NaN	NaN
NaN	NaN	NaN	NaN	537.63477	591.2305	NaN	NaN	NaN	NaN
NaN	NaN	NaN	NaN	537.86426	591.24146	NaN	NaN	NaN	NaN
NaN	NaN	NaN	NaN	537.7488	591.23334	NaN	NaN	NaN	NaN
NaN	NaN	NaN	NaN	537.7407	591.18823	NaN	NaN	NaN	NaN
NaN	NaN	NaN	NaN	537.8165	591.1575	NaN	NaN	NaN	NaN
NaN	NaN	NaN	NaN	537.74316	591.18115	NaN	NaN	NaN	NaN
NaN	NaN	NaN	NaN	537.7278	591.15265	NaN	NaN	NaN	NaN
NaN	NaN	NaN	NaN	537.67474	591.09546	NaN	NaN	NaN	NaN
NaN	NaN	NaN	NaN	537.56	591.12726	NaN	NaN	NaN	NaN
NaN	NaN	NaN	NaN	537.86975	591.1061	NaN	NaN	NaN	NaN
NaN	NaN	NaN	NaN	537.57605	591.15375	NaN	NaN	NaN	NaN
NaN	NaN	NaN	NaN	537.73785	591.11975	NaN	NaN	NaN	NaN
NaN	NaN	NaN	NaN	537.6648	591.0816	NaN	NaN	NaN	NaN
NaN	NaN	NaN	NaN	537.88586	591.0547	NaN	NaN	NaN	NaN
NaN	NaN	NaN	NaN	537.94	590.9768	NaN	NaN	NaN	NaN
NaN	NaN	NaN	NaN	537.6824	591.0456	NaN	NaN	NaN	NaN
NaN	NaN	NaN	NaN	537.7086	591.05096	NaN	NaN	NaN	NaN
NaN	NaN	NaN	NaN	537.7444	591.05145	NaN	NaN	NaN	NaN
NaN	NaN	NaN	NaN	537.82587	590.9457	NaN	NaN	NaN	NaN
NaN	NaN	NaN	NaN	537.7288	590.9944	NaN	NaN	NaN	NaN
NaN	NaN	NaN	NaN	537.74084	590.9625	NaN	NaN	NaN	NaN
NaN	NaN	NaN	NaN	537.67786	590.9375	NaN	NaN	NaN	NaN
NaN	NaN	NaN	NaN	537.65814	590.9537	NaN	NaN	NaN	NaN
NaN	NaN	NaN	NaN	537.6859	590.9167	NaN	NaN	NaN	NaN
NaN	NaN	NaN	NaN	537.7112	590.9176	NaN	NaN	NaN	NaN
NaN	NaN	NaN	NaN	537.70734	590.83014	NaN	NaN	NaN	NaN
NaN	NaN	NaN	NaN	537.6256	590.89294	NaN	NaN	NaN	NaN
NaN	NaN	NaN	NaN	537.7552	590.89484	NaN	NaN	NaN	NaN
NaN	NaN	NaN	NaN	537.7669	590.80066	NaN	NaN	NaN	NaN
NaN	NaN	NaN	NaN	537.67773	590.81824	NaN	NaN	NaN	NaN
NaN	NaN	NaN	NaN	537.54175	590.8467	NaN	NaN	NaN	NaN
NaN	NaN	NaN	NaN	537.92554	590.78644	NaN	NaN	NaN	NaN
NaN	NaN	NaN	NaN	537.69354	590.8516	NaN	NaN	NaN	NaN
NaN	NaN	NaN	NaN	537.5354	590.8092	NaN	NaN	NaN	NaN
NaN	NaN	NaN	NaN	537.6023	590.8085	NaN	NaN	NaN	NaN
NaN	NaN	NaN	NaN	537.6648	590.8328	NaN	NaN	NaN	NaN
NaN	NaN	NaN	NaN	537.75885	590.71063	NaN	NaN	NaN	NaN
NaN	NaN	NaN	NaN	537.5974	590.7955	NaN	NaN	NaN	NaN
NaN	NaN	NaN	NaN	537.79675	590.7339	NaN	NaN	NaN	NaN
NaN	NaN	NaN	NaN	537.6696	590.80853	NaN	NaN	NaN	NaN
NaN	NaN	NaN	NaN	537.6766	590.73755	NaN	NaN	NaN	NaN
NaN	NaN	NaN	NaN	537.7298	590.81067	NaN	NaN	NaN	NaN
NaN	NaN	NaN	NaN	537.7058	590.7982	NaN	NaN	NaN	NaN
NaN	NaN	NaN	NaN	537.6742	590.7935	NaN	NaN	NaN	NaN
NaN	NaN	NaN	NaN	537.6877	590.80585	NaN	NaN	NaN	NaN
NaN	NaN	NaN	NaN	537.72546	590.71576	NaN	NaN	NaN	NaN
NaN	NaN	NaN	NaN	537.67316	590.7897	NaN	NaN	NaN	NaN
NaN	NaN	NaN	NaN	537.8128	590.8225	NaN	NaN	NaN	NaN
NaN	NaN	NaN	NaN	537.7496	590.7723	NaN	NaN	NaN	NaN
NaN	NaN	NaN	NaN	537.80164	590.8	NaN	NaN	NaN	NaN
NaN	NaN	NaN	NaN	537.81714	590.7702	NaN	NaN	NaN	NaN
NaN	NaN	NaN	NaN	537.75244	590.79126	NaN	NaN	NaN	NaN
NaN	NaN	NaN	NaN	537.7228	590.7911	NaN	NaN	NaN	NaN
NaN	NaN	NaN	NaN	537.7857	590.8068	NaN	NaN	NaN	NaN
NaN	NaN	NaN	NaN	537.77606	590.7279	NaN	NaN	NaN	NaN
NaN	NaN	NaN	NaN	537.8897	590.72064	NaN	NaN	NaN	NaN
NaN	NaN	NaN	NaN	537.80096	590.7848	NaN	NaN	NaN	NaN
NaN	NaN	NaN	NaN	537.8971	590.77716	NaN	NaN	NaN	NaN
NaN	NaN	NaN	NaN	537.7629	590.6968	NaN	NaN	NaN	NaN
NaN	NaN	NaN	NaN	537.7997	590.7541	NaN	NaN	NaN	NaN
NaN	NaN	NaN	NaN	537.9147	590.70575	NaN	NaN	NaN	NaN
NaN	NaN	NaN	NaN	537.88745	590.75885	NaN	NaN	NaN	NaN
NaN	NaN	NaN	NaN	537.7618	590.7992	NaN	NaN	NaN	NaN
NaN	NaN	NaN	NaN	537.7177	590.79034	NaN	NaN	NaN	NaN
NaN	NaN	NaN	NaN	537.6945	590.8119	NaN	NaN	NaN	NaN
NaN	NaN	NaN	NaN	537.75244	590.7058	NaN	NaN	NaN	NaN
NaN	NaN	NaN	NaN	537.7908	590.794	NaN	NaN	NaN	NaN
NaN	NaN	NaN	NaN	537.8716	590.7989	NaN	NaN	NaN	NaN
NaN	NaN	NaN	NaN	537.7496	590.79333	NaN	NaN	NaN	NaN
NaN	NaN	NaN	NaN	537.8113	590.771	NaN	NaN	NaN	NaN
NaN	NaN	NaN	NaN	537.8441	590.7827	NaN	NaN	NaN	NaN
NaN	NaN	NaN	NaN	537.84357	590.76935	NaN	NaN	NaN	NaN
NaN	NaN	NaN	NaN	537.89105	590.7211	NaN	NaN	NaN	NaN
NaN	NaN	NaN	NaN	537.95544	590.7204	NaN	NaN	NaN	NaN
NaN	NaN	NaN	NaN	537.8538	590.7617	NaN	NaN	NaN	NaN
NaN	NaN	NaN	NaN	537.7382	590.7626	NaN	NaN	NaN	NaN
NaN	NaN	NaN	NaN	537.80536	590.836	NaN	NaN	NaN	NaN
NaN	NaN	NaN	NaN	537.7695	590.7906	NaN	NaN	NaN	NaN
NaN	NaN	NaN	NaN	537.836	590.7423	NaN	NaN	NaN	NaN
NaN	NaN	NaN	NaN	538.00323	590.7621	NaN	NaN	NaN	NaN
NaN	NaN	NaN	NaN	537.815	590.773	NaN	NaN	NaN	NaN
NaN	NaN	NaN	NaN	537.8815	590.7808	NaN	NaN	NaN	NaN
NaN	NaN	NaN	NaN	537.9936	590.7211	NaN	NaN	NaN	NaN
NaN	NaN	NaN	NaN	537.9613	590.7355	NaN	NaN	NaN	NaN
NaN	NaN	NaN	NaN	537.9926	590.86615	NaN	NaN	NaN	NaN
NaN	NaN	NaN	NaN	537.8243	590.76355	NaN	NaN	NaN	NaN
NaN	NaN	NaN	NaN	537.9654	590.7351	NaN	NaN	NaN	NaN
NaN	NaN	NaN	NaN	538.09265	590.6885	NaN	NaN	NaN	NaN
NaN	NaN	NaN	NaN	538.046	590.71484	NaN	NaN	NaN	NaN
NaN	NaN	NaN	NaN	537.92334	590.71405	NaN	NaN	NaN	NaN
NaN	NaN	NaN	NaN	538.036	590.5768	NaN	NaN	NaN	NaN
NaN	NaN	NaN	NaN	538.00885	590.7303	NaN	NaN	NaN	NaN
NaN	NaN	NaN	NaN	537.888	590.82306	NaN	NaN	NaN	NaN
NaN	NaN	NaN	NaN	537.92334	590.70764	NaN	NaN	NaN	NaN
NaN	NaN	NaN	NaN	537.9729	590.65765	NaN	NaN	NaN	NaN
NaN	NaN	NaN	NaN	537.97766	590.58624	NaN	NaN	NaN	NaN
NaN	NaN	NaN	NaN	538.08185	590.5652	NaN	NaN	NaN	NaN
NaN	NaN	NaN	NaN	537.9439	590.6795	NaN	NaN	NaN	NaN
NaN	NaN	NaN	NaN	537.8792	590.6504	NaN	NaN	NaN	NaN
NaN	NaN	NaN	NaN	537.97534	590.60175	NaN	NaN	NaN	NaN
NaN	NaN	NaN	NaN	538.0287	590.6672	NaN	NaN	NaN	NaN
NaN	NaN	NaN	NaN	537.9185	590.6965	NaN	NaN	NaN	NaN
NaN	NaN	NaN	NaN	537.7992	590.692	NaN	NaN	NaN	NaN
NaN	NaN	NaN	NaN	537.9809	590.60986	NaN	NaN	NaN	NaN
NaN	NaN	NaN	NaN	537.9832	590.692	NaN	NaN	NaN	NaN
NaN	NaN	NaN	NaN	538.07825	590.65497	NaN	NaN	NaN	NaN
NaN	NaN	NaN	NaN	537.95105	590.6894	NaN	NaN	NaN	NaN
NaN	NaN	NaN	NaN	538.04736	590.70544	NaN	NaN	NaN	NaN
NaN	NaN	NaN	NaN	538.1454	590.647	NaN	NaN	NaN	NaN
NaN	NaN	NaN	NaN	538.03314	590.74554	NaN	NaN	NaN	NaN
NaN	NaN	NaN	NaN	538.14935	590.74023	NaN	NaN	NaN	NaN
NaN	NaN	NaN	NaN	537.99756	590.86865	NaN	NaN	NaN	NaN
NaN	NaN	NaN	NaN	538.02167	590.75684	NaN	NaN	NaN	NaN
NaN	NaN	NaN	NaN	538.0981	590.7621	NaN	NaN	NaN	NaN
NaN	NaN	NaN	NaN	538.2332	590.71405	NaN	NaN	NaN	NaN
NaN	NaN	NaN	NaN	538.0561	590.6362	NaN	NaN	NaN	NaN
NaN	NaN	NaN	NaN	538.21796	590.7372	NaN	NaN	NaN	NaN
NaN	NaN	NaN	NaN	538.11096	590.74115	NaN	NaN	NaN	NaN
NaN	NaN	NaN	NaN	538.01685	590.73914	NaN	NaN	NaN	NaN
NaN	NaN	NaN	NaN	538.06866	590.7116	NaN	NaN	NaN	NaN
NaN	NaN	NaN	NaN	538.0282	590.69806	NaN	NaN	NaN	NaN
NaN	NaN	NaN	NaN	538.08295	590.7303	NaN	NaN	NaN	NaN
NaN	NaN	NaN	NaN	538.0836	590.75726	NaN	NaN	NaN	NaN
NaN	NaN	NaN	NaN	538.04645	590.6586	NaN	NaN	NaN	NaN
NaN	NaN	NaN	NaN	538.04504	590.7186	NaN	NaN	NaN	NaN
NaN	NaN	NaN	NaN	538.0582	590.6834	NaN	NaN	NaN	NaN
NaN	NaN	NaN	NaN	538.0081	590.7825	NaN	NaN	NaN	NaN
NaN	NaN	NaN	NaN	538.09644	590.75726	NaN	NaN	NaN	NaN
NaN	NaN	NaN	NaN	538.1284	590.56696	NaN	NaN	NaN	NaN
NaN	NaN	NaN	NaN	538.2306	590.6141	NaN	NaN	NaN	NaN
NaN	NaN	NaN	NaN	538.201	590.66235	NaN	NaN	NaN	NaN
NaN	NaN	NaN	NaN	538.05145	590.50964	NaN	NaN	NaN	NaN
NaN	NaN	NaN	NaN	538.07935	590.4746	NaN	NaN	NaN	NaN
NaN	NaN	NaN	NaN	538.181	590.4378	NaN	NaN	NaN	NaN
NaN	NaN	NaN	NaN	538.2043	590.4793	NaN	NaN	NaN	NaN
NaN	NaN	NaN	NaN	538.291	590.4888	NaN	NaN	NaN	NaN
NaN	NaN	NaN	NaN	538.23236	590.3878	NaN	NaN	NaN	NaN
NaN	NaN	NaN	NaN	538.19714	590.4183	NaN	NaN	NaN	NaN
NaN	NaN	NaN	NaN	538.3403	590.34985	NaN	NaN	NaN	NaN
NaN	NaN	NaN	NaN	538.2	590.4258	NaN	NaN	NaN	NaN
NaN	NaN	NaN	NaN	538.3	590.4008	NaN	NaN	NaN	NaN
NaN	NaN	NaN	NaN	538.2691	590.40765	NaN	NaN	NaN	NaN
NaN	NaN	NaN	NaN	538.252	590.4211	NaN	NaN	NaN	NaN
NaN	NaN	NaN	NaN	538.1381	590.52423	NaN	NaN	NaN	NaN
NaN	NaN	NaN	NaN	538.34753	590.3748	NaN	NaN	NaN	NaN
NaN	NaN	NaN	NaN	538.1477	590.4692	NaN	NaN	NaN	NaN
NaN	NaN	NaN	NaN	538.1774	590.34033	NaN	NaN	NaN	NaN
NaN	NaN	NaN	NaN	538.3169	590.3519	NaN	NaN	NaN	NaN
NaN	NaN	NaN	NaN	538.08966	590.4289	NaN	NaN	NaN	NaN
NaN	NaN	NaN	NaN	538.16235	590.4107	NaN	NaN	NaN	NaN
NaN	NaN	NaN	NaN	538.19434	590.37317	NaN	NaN	NaN	NaN
NaN	NaN	NaN	NaN	538.1818	590.35065	NaN	NaN	NaN	NaN
NaN	NaN	NaN	NaN	538.2267	590.25726	NaN	NaN	NaN	NaN
NaN	NaN	NaN	NaN	538.4216	590.3317	NaN	NaN	NaN	NaN
NaN	NaN	NaN	NaN	538.3419	590.34033	NaN	NaN	NaN	NaN
NaN	NaN	NaN	NaN	538.3758	590.3161	NaN	NaN	NaN	NaN
NaN	NaN	NaN	NaN	538.37946	590.32245	NaN	NaN	NaN	NaN
NaN	NaN	NaN	NaN	538.2264	590.3306	NaN	NaN	NaN	NaN
NaN	NaN	NaN	NaN	538.3655	590.27795	NaN	NaN	NaN	NaN
NaN	NaN	NaN	NaN	538.41	590.2987	NaN	NaN	NaN	NaN
NaN	NaN	NaN	NaN	538.32306	590.30035	NaN	NaN	NaN	NaN
NaN	NaN	NaN	NaN	538.3683	590.2984	NaN	NaN	NaN	NaN
NaN	NaN	NaN	NaN	538.3611	590.27545	NaN	NaN	NaN	NaN
NaN	NaN	NaN	NaN	538.4338	590.3045	NaN	NaN	NaN	NaN
NaN	NaN	NaN	NaN	538.39465	590.25525	NaN	NaN	NaN	NaN
NaN	NaN	NaN	NaN	538.4936	590.2003	NaN	NaN	NaN	NaN
NaN	NaN	NaN	NaN	538.40436	590.23096	NaN	NaN	NaN	NaN
NaN	NaN	NaN	NaN	538.52576	590.2005	NaN	NaN	NaN	NaN
NaN	NaN	NaN	NaN	538.4079	590.2286	NaN	NaN	NaN	NaN
NaN	NaN	NaN	NaN	538.29486	590.1462	NaN	NaN	NaN	NaN
NaN	NaN	NaN	NaN	538.39105	590.14105	NaN	NaN	NaN	NaN
NaN	NaN	NaN	NaN	538.46454	590.15	NaN	NaN	NaN	NaN
NaN	NaN	NaN	NaN	538.5319	590.06866	NaN	NaN	NaN	NaN
NaN	NaN	NaN	NaN	538.43304	590.0534	NaN	NaN	NaN	NaN
NaN	NaN	NaN	NaN	538.52075	590.01996	NaN	NaN	NaN	NaN
NaN	NaN	NaN	NaN	538.5433	590	NaN	NaN	NaN	NaN
NaN	NaN	NaN	NaN	538.4042	589.98883	NaN	NaN	NaN	NaN
NaN	NaN	NaN	NaN	538.4516	589.94354	NaN	NaN	NaN	NaN
NaN	NaN	NaN	NaN	538.3786	589.9425	NaN	NaN	NaN	NaN
NaN	NaN	NaN	NaN	538.5064	589.95013	NaN	NaN	NaN	NaN
NaN	NaN	NaN	NaN	538.48883	589.9185	NaN	NaN	NaN	NaN
NaN	NaN	NaN	NaN	538.60474	589.9286	NaN	NaN	NaN	NaN
NaN	NaN	NaN	NaN	538.5463	589.9297	NaN	NaN	NaN	NaN
NaN	NaN	NaN	NaN	538.6952	589.8616	NaN	NaN	NaN	NaN
NaN	NaN	NaN	NaN	538.4792	589.8397	NaN	NaN	NaN	NaN
NaN	NaN	NaN	NaN	538.72327	589.8158	NaN	NaN	NaN	NaN
NaN	NaN	NaN	NaN	538.5559	589.8115	NaN	NaN	NaN	NaN
NaN	NaN	NaN	NaN	538.64606	589.79205	NaN	NaN	NaN	NaN
NaN	NaN	NaN	NaN	538.6546	589.7351	NaN	NaN	NaN	NaN
NaN	NaN	NaN	NaN	538.5832	589.6952	NaN	NaN	NaN	NaN
NaN	NaN	NaN	NaN	538.72046	589.65814	NaN	NaN	NaN	NaN
NaN	NaN	NaN	NaN	538.7528	589.62	NaN	NaN	NaN	NaN
NaN	NaN	NaN	NaN	538.6859	589.6186	NaN	NaN	NaN	NaN
NaN	NaN	NaN	NaN	538.8414	589.58496	NaN	NaN	NaN	NaN
NaN	NaN	NaN	NaN	538.7396	589.55273	NaN	NaN	NaN	NaN
NaN	NaN	NaN	NaN	538.7512	589.5336	NaN	NaN	NaN	NaN
NaN	NaN	NaN	NaN	538.7701	589.5064	NaN	NaN	NaN	NaN
NaN	NaN	NaN	NaN	538.7492	589.5383	NaN	NaN	NaN	NaN
NaN	NaN	NaN	NaN	538.74603	589.53357	NaN	NaN	NaN	NaN
NaN	NaN	NaN	NaN	538.80927	589.43427	NaN	NaN	NaN	NaN
NaN	NaN	NaN	NaN	538.86115	589.45026	NaN	NaN	NaN	NaN
NaN	NaN	NaN	NaN	538.91016	589.34894	NaN	NaN	NaN	NaN
NaN	NaN	NaN	NaN	538.83386	589.41815	NaN	NaN	NaN	NaN
NaN	NaN	NaN	NaN	538.9612	589.31934	NaN	NaN	NaN	NaN
NaN	NaN	NaN	NaN	538.84564	589.4003	NaN	NaN	NaN	NaN
NaN	NaN	NaN	NaN	539.02356	589.01575	NaN	NaN	NaN	NaN
NaN	NaN	NaN	NaN	539.1087	588.38043	NaN	NaN	NaN	NaN
NaN	NaN	NaN	NaN	539.61694	587.3711	NaN	NaN	NaN	NaN
NaN	NaN	NaN	NaN	540.47797	586.02277	NaN	NaN	NaN	NaN
NaN	NaN	NaN	NaN	540.9823	584.23126	NaN	NaN	NaN	NaN
NaN	NaN	NaN	NaN	541.49866	582.27515	NaN	NaN	NaN	NaN
NaN	NaN	NaN	NaN	541.7341	580.4124	NaN	NaN	NaN	NaN
NaN	NaN	NaN	NaN	541.8501	578.54333	NaN	NaN	NaN	NaN
NaN	NaN	NaN	NaN	542.04694	576.0525	NaN	NaN	NaN	NaN
NaN	NaN	NaN	NaN	542.39276	573.54456	NaN	NaN	NaN	NaN
NaN	NaN	NaN	NaN	542.5306	571.28613	NaN	NaN	NaN	NaN
NaN	NaN	NaN	NaN	542.77606	568.73737	NaN	NaN	NaN	NaN
NaN	NaN	NaN	NaN	543.0451	565.7269	NaN	NaN	NaN	NaN
NaN	NaN	NaN	NaN	543.4545	562.99036	NaN	NaN	NaN	NaN
NaN	NaN	NaN	NaN	543.859	560.27576	NaN	NaN	NaN	NaN
NaN	NaN	NaN	NaN	544.04065	557.4636	NaN	NaN	NaN	NaN
NaN	NaN	NaN	NaN	544.5287	554.5593	NaN	NaN	NaN	NaN
NaN	NaN	NaN	NaN	544.9208	551.6905	NaN	NaN	NaN	NaN
NaN	NaN	NaN	NaN	545.17664	549.0473	NaN	NaN	NaN	NaN
NaN	NaN	NaN	NaN	545.62476	546.2318	NaN	NaN	NaN	NaN
NaN	NaN	NaN	NaN	546.01324	543.6871	NaN	NaN	NaN	NaN
NaN	NaN	NaN	NaN	546.50494	540.9419	NaN	NaN	NaN	NaN
NaN	NaN	NaN	NaN	546.7808	538.3464	NaN	NaN	NaN	NaN
NaN	NaN	NaN	NaN	547.22284	535.7632	NaN	NaN	NaN	NaN
NaN	NaN	NaN	NaN	547.53076	533.10815	NaN	NaN	NaN	NaN
NaN	NaN	NaN	NaN	547.9126	530.532	NaN	NaN	NaN	NaN
NaN	NaN	NaN	NaN	548.34576	527.7802	NaN	NaN	NaN	NaN
NaN	NaN	NaN	NaN	548.7174	525.1067	NaN	NaN	NaN	NaN
NaN	NaN	NaN	NaN	549.16296	522.5283	NaN	NaN	NaN	NaN
NaN	NaN	NaN	NaN	549.5266	520.01434	NaN	NaN	NaN	NaN
NaN	NaN	NaN	NaN	550.00055	517.4801	NaN	NaN	NaN	NaN
NaN	NaN	NaN	NaN	550.3807	514.97095	NaN	NaN	NaN	NaN
NaN	NaN	NaN	NaN	550.80493	512.5928	NaN	NaN	NaN	NaN
NaN	NaN	NaN	NaN	551.2645	510.00107	NaN	NaN	NaN	NaN
NaN	NaN	NaN	NaN	551.6148	507.85406	NaN	NaN	NaN	NaN
NaN	NaN	NaN	NaN	552.0157	505.41983	NaN	NaN	NaN	NaN
NaN	NaN	NaN	NaN	552.2773	503.24017	NaN	NaN	NaN	NaN
NaN	NaN	NaN	NaN	552.7965	500.88513	NaN	NaN	NaN	NaN
NaN	NaN	NaN	NaN	553.20374	498.39206	NaN	NaN	NaN	NaN
NaN	NaN	NaN	NaN	553.6739	496.0429	NaN	NaN	NaN	NaN
NaN	NaN	NaN	NaN	554.0116	493.8947	NaN	NaN	NaN	NaN
NaN	NaN	NaN	NaN	554.3825	491.6774	NaN	NaN	NaN	NaN
NaN	NaN	NaN	NaN	554.8248	489.41684	NaN	NaN	NaN	NaN
NaN	NaN	NaN	NaN	555.1437	487.16815	NaN	NaN	NaN	NaN
NaN	NaN	NaN	NaN	555.4989	484.88107	NaN	NaN	NaN	NaN
NaN	NaN	NaN	NaN	555.9134	482.7231	NaN	NaN	NaN	NaN
NaN	NaN	NaN	NaN	556.305	480.5171	NaN	NaN	NaN	NaN
NaN	NaN	NaN	NaN	556.74774	478.40158	NaN	NaN	NaN	NaN
NaN	NaN	NaN	NaN	557.1014	476.14285	NaN	NaN	NaN	NaN
NaN	NaN	NaN	NaN	557.6323	473.8337	NaN	NaN	NaN	NaN
NaN	NaN	NaN	NaN	558.0388	471.7758	NaN	NaN	NaN	NaN
NaN	NaN	NaN	NaN	558.3185	469.60635	NaN	NaN	NaN	NaN
NaN	NaN	NaN	NaN	558.788	467.56223	NaN	NaN	NaN	NaN
NaN	NaN	NaN	NaN	559.1007	465.47455	NaN	NaN	NaN	NaN
NaN	NaN	NaN	NaN	559.51965	463.52084	NaN	NaN	NaN	NaN
NaN	NaN	NaN	NaN	559.82556	461.46732	NaN	NaN	NaN	NaN
NaN	NaN	NaN	NaN	560.3059	459.53412	NaN	NaN	NaN	NaN
NaN	NaN	NaN	NaN	560.68066	457.45868	NaN	NaN	NaN	NaN
NaN	NaN	NaN	NaN	561.10913	455.53403	NaN	NaN	NaN	NaN
NaN	NaN	NaN	NaN	561.457	453.641	NaN	NaN	NaN	NaN
NaN	NaN	NaN	NaN	561.8661	451.69788	NaN	NaN	NaN	NaN
NaN	NaN	NaN	NaN	562.35834	449.7488	NaN	NaN	NaN	NaN
NaN	NaN	NaN	NaN	562.76324	447.89783	NaN	NaN	NaN	NaN
NaN	NaN	NaN	NaN	563.2095	446.04236	NaN	NaN	NaN	NaN
NaN	NaN	NaN	NaN	563.5885	444.1691	NaN	NaN	NaN	NaN
NaN	NaN	NaN	NaN	563.9787	442.4184	NaN	NaN	NaN	NaN
NaN	NaN	NaN	NaN	564.38586	440.7319	NaN	NaN	NaN	NaN
NaN	NaN	NaN	NaN	564.8068	438.83374	NaN	NaN	NaN	NaN
NaN	NaN	NaN	NaN	565.32043	436.95142	NaN	NaN	NaN	NaN
NaN	NaN	NaN	NaN	565.6983	435.21848	NaN	NaN	NaN	NaN
NaN	NaN	NaN	NaN	566.1646	433.35574	NaN	NaN	NaN	NaN
NaN	NaN	NaN	NaN	566.69653	431.6339	NaN	NaN	NaN	NaN
NaN	NaN	NaN	NaN	566.992	429.91205	NaN	NaN	NaN	NaN
NaN	NaN	NaN	NaN	567.5174	428.2612	NaN	NaN	NaN	NaN
NaN	NaN	NaN	NaN	567.85425	426.67343	NaN	NaN	NaN	NaN
NaN	NaN	NaN	NaN	568.39014	425.0156	NaN	NaN	NaN	NaN
NaN	NaN	NaN	NaN	568.7743	423.43393	NaN	NaN	NaN	NaN
NaN	NaN	NaN	NaN	569.0822	421.82263	NaN	NaN	NaN	NaN
NaN	NaN	NaN	NaN	569.6033	420.33502	NaN	NaN	NaN	NaN
NaN	NaN	NaN	NaN	569.9332	418.75467	NaN	NaN	NaN	NaN
NaN	NaN	NaN	NaN	570.3147	417.34204	NaN	NaN	NaN	NaN
NaN	NaN	NaN	NaN	570.71356	415.7814	NaN	NaN	NaN	NaN
NaN	NaN	NaN	NaN	571.1497	414.28882	NaN	NaN	NaN	NaN
NaN	NaN	NaN	NaN	571.58655	412.67566	NaN	NaN	NaN	NaN
NaN	NaN	NaN	NaN	571.8684	411.2945	NaN	NaN	NaN	NaN
NaN	NaN	NaN	NaN	572.2746	409.94583	NaN	NaN	NaN	NaN
NaN	NaN	NaN	NaN	572.6595	408.44315	NaN	NaN	NaN	NaN
NaN	NaN	NaN	NaN	573.0118	407.11615	NaN	NaN	NaN	NaN
NaN	NaN	NaN	NaN	573.4172	405.6409	NaN	NaN	NaN	NaN
NaN	NaN	NaN	NaN	573.79065	404.33496	NaN	NaN	NaN	NaN
NaN	NaN	NaN	NaN	574.25464	402.84772	NaN	NaN	NaN	NaN
NaN	NaN	NaN	NaN	574.52594	401.6247	NaN	NaN	NaN	NaN
NaN	NaN	NaN	NaN	575.05664	400.26126	NaN	NaN	NaN	NaN
NaN	NaN	NaN	NaN	575.40454	399.03	NaN	NaN	NaN	NaN
NaN	NaN	NaN	NaN	575.7512	397.67355	NaN	NaN	NaN	NaN
NaN	NaN	NaN	NaN	576.1098	396.43497	NaN	NaN	NaN	NaN
NaN	NaN	NaN	NaN	576.56866	395.36264	NaN	NaN	NaN	NaN
NaN	NaN	NaN	NaN	576.9175	394.0631	NaN	NaN	NaN	NaN
NaN	NaN	NaN	NaN	577.3163	392.54016	NaN	NaN	NaN	NaN
NaN	NaN	NaN	NaN	577.7939	391.3939	NaN	NaN	NaN	NaN
NaN	NaN	NaN	NaN	578.14966	390.2287	NaN	NaN	NaN	NaN
NaN	NaN	NaN	NaN	578.48157	388.92383	NaN	NaN	NaN	NaN
NaN	NaN	NaN	NaN	578.9077	387.734	NaN	NaN	NaN	NaN
NaN	NaN	NaN	NaN	579.2731	386.60074	NaN	NaN	NaN	NaN
NaN	NaN	NaN	NaN	579.6161	385.5133	NaN	NaN	NaN	NaN
NaN	NaN	NaN	NaN	580.078	384.3561	NaN	NaN	NaN	NaN
NaN	NaN	NaN	NaN	580.4432	383.2219	NaN	NaN	NaN	NaN
NaN	NaN	NaN	NaN	580.82416	382.16147	NaN	NaN	NaN	NaN
NaN	NaN	NaN	NaN	581.19556	381.12576	NaN	NaN	NaN	NaN
NaN	NaN	NaN	NaN	581.61444	380.16748	NaN	NaN	NaN	NaN
NaN	NaN	NaN	NaN	582.0006	379.07642	NaN	NaN	NaN	NaN
NaN	NaN	NaN	NaN	582.3981	378.04437	NaN	NaN	NaN	NaN
NaN	NaN	NaN	NaN	582.67065	377.16824	NaN	NaN	NaN	NaN
NaN	NaN	NaN	NaN	583.25867	376.0687	NaN	NaN	NaN	NaN
NaN	NaN	NaN	NaN	583.58105	375.09714	NaN	NaN	NaN	NaN
NaN	NaN	NaN	NaN	583.99347	374.239	NaN	NaN	NaN	NaN
NaN	NaN	NaN	NaN	584.384	373.36603	NaN	NaN	NaN	NaN
NaN	NaN	NaN	NaN	584.74316	372.3963	NaN	NaN	NaN	NaN
NaN	NaN	NaN	NaN	585.21155	371.59058	NaN	NaN	NaN	NaN
NaN	NaN	NaN	NaN	585.5909	370.76434	NaN	NaN	NaN	NaN
NaN	NaN	NaN	NaN	585.9418	369.79892	NaN	NaN	NaN	NaN
NaN	NaN	NaN	NaN	586.3144	369.0916	NaN	NaN	NaN	NaN
NaN	NaN	NaN	NaN	586.7443	368.1901	NaN	NaN	NaN	NaN
NaN	NaN	NaN	NaN	587.0714	367.48453	NaN	NaN	NaN	NaN
NaN	NaN	NaN	NaN	587.5635	366.7539	NaN	NaN	NaN	NaN
NaN	NaN	NaN	NaN	587.9539	366.03174	NaN	NaN	NaN	NaN
NaN	NaN	NaN	NaN	588.3043	365.25656	NaN	NaN	NaN	NaN
NaN	NaN	NaN	NaN	588.8099	364.4666	NaN	NaN	NaN	NaN
NaN	NaN	NaN	NaN	589.09186	363.81265	NaN	NaN	NaN	NaN
NaN	NaN	NaN	NaN	589.494	363.17545	NaN	NaN	NaN	NaN
NaN	NaN	NaN	NaN	589.886	362.53918	NaN	NaN	NaN	NaN
NaN	NaN	NaN	NaN	590.24316	361.99704	NaN	NaN	NaN	NaN
NaN	NaN	NaN	NaN	590.5925	361.2993	NaN	NaN	NaN	NaN
NaN	NaN	NaN	NaN	591.0472	360.71027	NaN	NaN	NaN	NaN
NaN	NaN	NaN	NaN	591.4167	360.14856	NaN	NaN	NaN	NaN
NaN	NaN	NaN	NaN	591.8546	359.70386	NaN	NaN	NaN	NaN
NaN	NaN	NaN	NaN	592.16425	359.08182	NaN	NaN	NaN	NaN
NaN	NaN	NaN	NaN	592.60583	358.67032	NaN	NaN	NaN	NaN
NaN	NaN	NaN	NaN	592.9657	358.26715	NaN	NaN	NaN	NaN
NaN	NaN	NaN	NaN	593.39417	357.7056	NaN	NaN	NaN	NaN
NaN	NaN	NaN	NaN	593.7805	357.19635	NaN	NaN	NaN	NaN
NaN	NaN	NaN	NaN	594.1404	356.9064	NaN	NaN	NaN	NaN
NaN	NaN	NaN	NaN	594.563	356.4432	NaN	NaN	NaN	NaN
NaN	NaN	NaN	NaN	594.8654	356.08517	NaN	NaN	NaN	NaN
NaN	NaN	NaN	NaN	595.3346	355.7506	NaN	NaN	NaN	NaN
NaN	NaN	NaN	NaN	595.69135	355.2136	NaN	NaN	NaN	NaN
NaN	NaN	NaN	NaN	596.0973	354.99442	NaN	NaN	NaN	NaN
NaN	NaN	NaN	NaN	596.53345	354.6462	NaN	NaN	NaN	NaN
NaN	NaN	NaN	NaN	596.8032	354.349	NaN	NaN	NaN	NaN
NaN	NaN	NaN	NaN	597.3174	354.05032	NaN	NaN	NaN	NaN
NaN	NaN	NaN	NaN	597.5795	353.75095	NaN	NaN	NaN	NaN
NaN	NaN	NaN	NaN	597.9994	353.5285	NaN	NaN	NaN	NaN
NaN	NaN	NaN	NaN	598.5037	353.18533	NaN	NaN	NaN	NaN
NaN	NaN	NaN	NaN	598.7509	353.0508	NaN	NaN	NaN	NaN
NaN	NaN	NaN	NaN	599.17456	352.7531	NaN	NaN	NaN	NaN
NaN	NaN	NaN	NaN	599.5891	352.52634	NaN	NaN	NaN	NaN
NaN	NaN	NaN	NaN	599.9202	352.3304	NaN	NaN	NaN	NaN
NaN	NaN	NaN	NaN	600.2757	352.10718	NaN	NaN	NaN	NaN
NaN	NaN	NaN	NaN	600.7556	352.06485	NaN	NaN	NaN	NaN
NaN	NaN	NaN	NaN	601.03595	351.82382	NaN	NaN	NaN	NaN
NaN	NaN	NaN	NaN	601.3373	351.69504	NaN	NaN	NaN	NaN
NaN	NaN	NaN	NaN	601.7788	351.54462	NaN	NaN	NaN	NaN
NaN	NaN	NaN	NaN	602.1765	351.46542	NaN	NaN	NaN	NaN
NaN	NaN	NaN	NaN	602.58057	351.48636	NaN	NaN	NaN	NaN
NaN	NaN	NaN	NaN	602.87103	351.2924	NaN	NaN	NaN	NaN
NaN	NaN	NaN	NaN	603.33417	351.301	NaN	NaN	NaN	NaN
NaN	NaN	NaN	NaN	603.6561	351.1988	NaN	NaN	NaN	NaN
NaN	NaN	NaN	NaN	604.08527	351.26196	NaN	NaN	NaN	NaN
NaN	NaN	NaN	NaN	604.4866	351.30243	NaN	NaN	NaN	NaN
NaN	NaN	NaN	NaN	604.7558	351.36115	NaN	NaN	NaN	NaN
NaN	NaN	NaN	NaN	605.1923	351.4536	NaN	NaN	NaN	NaN
NaN	NaN	NaN	NaN	605.7071	351.472	NaN	NaN	NaN	NaN
NaN	NaN	NaN	NaN	605.9867	351.55328	NaN	NaN	NaN	NaN
NaN	NaN	NaN	NaN	606.2941	351.58405	NaN	NaN	NaN	NaN
NaN	NaN	NaN	NaN	606.68536	351.92194	NaN	NaN	NaN	NaN
NaN	NaN	NaN	NaN	606.9849	351.97528	NaN	NaN	NaN	NaN
NaN	NaN	NaN	NaN	607.47687	352.12607	NaN	NaN	NaN	NaN
NaN	NaN	NaN	NaN	607.8261	352.2379	NaN	NaN	NaN	NaN
NaN	NaN	NaN	NaN	608.2077	352.45248	NaN	NaN	NaN	NaN
NaN	NaN	NaN	NaN	608.5364	352.71576	NaN	NaN	NaN	NaN
NaN	NaN	NaN	NaN	608.9078	353.05582	NaN	NaN	NaN	NaN
NaN	NaN	NaN	NaN	609.2666	353.28357	NaN	NaN	NaN	NaN
NaN	NaN	NaN	NaN	609.7092	353.41486	NaN	NaN	NaN	NaN
NaN	NaN	NaN	NaN	609.98236	354.02975	NaN	NaN	NaN	NaN
NaN	NaN	NaN	NaN	610.3643	354.2176	NaN	NaN	NaN	NaN
NaN	NaN	NaN	NaN	610.81335	354.4633	NaN	NaN	NaN	NaN
NaN	NaN	NaN	NaN	611.0561	354.81342	NaN	NaN	NaN	NaN
NaN	NaN	NaN	NaN	611.48895	355.273	NaN	NaN	NaN	NaN
NaN	NaN	NaN	NaN	611.85266	355.6344	NaN	NaN	NaN	NaN
NaN	NaN	NaN	NaN	612.07776	356.1605	NaN	NaN	NaN	NaN
NaN	NaN	NaN	NaN	612.54517	356.56525	NaN	NaN	NaN	NaN
NaN	NaN	NaN	NaN	612.9338	357.10278	NaN	NaN	NaN	NaN
NaN	NaN	NaN	NaN	613.1917	357.5263	NaN	NaN	NaN	NaN
NaN	NaN	NaN	NaN	613.63	357.905	NaN	NaN	NaN	NaN
NaN	NaN	NaN	NaN	613.9567	358.44104	NaN	NaN	NaN	NaN
NaN	NaN	NaN	NaN	614.29425	358.98935	NaN	NaN	NaN	NaN
NaN	NaN	NaN	NaN	614.6307	359.5804	NaN	NaN	NaN	NaN
NaN	NaN	NaN	NaN	614.9994	360.07483	NaN	NaN	NaN	NaN
NaN	NaN	NaN	NaN	615.29846	360.6711	NaN	NaN	NaN	NaN
NaN	NaN	NaN	NaN	615.6643	361.23505	NaN	NaN	NaN	NaN
NaN	NaN	NaN	NaN	616.054	361.88882	NaN	NaN	NaN	NaN
NaN	NaN	NaN	NaN	616.34924	362.5464	NaN	NaN	NaN	NaN
NaN	NaN	NaN	NaN	616.65485	363.26257	NaN	NaN	NaN	NaN
NaN	NaN	NaN	NaN	617.03656	363.862	NaN	NaN	NaN	NaN
NaN	NaN	NaN	NaN	617.4404	364.51166	NaN	NaN	NaN	NaN
NaN	NaN	NaN	NaN	617.7642	365.27332	NaN	NaN	NaN	NaN
NaN	NaN	NaN	NaN	618.0163	365.97327	NaN	NaN	NaN	NaN
NaN	NaN	NaN	NaN	618.33875	366.58063	NaN	NaN	NaN	NaN
NaN	NaN	NaN	NaN	618.7634	367.4161	NaN	NaN	NaN	NaN
NaN	NaN	NaN	NaN	619.1144	368.17712	NaN	NaN	NaN	NaN
NaN	NaN	NaN	NaN	619.479	369.0072	NaN	NaN	NaN	NaN
NaN	NaN	NaN	NaN	619.8075	369.62747	NaN	NaN	NaN	NaN
NaN	NaN	NaN	NaN	620.18427	370.43396	NaN	NaN	NaN	NaN
NaN	NaN	NaN	NaN	620.4789	371.2401	NaN	NaN	NaN	NaN
NaN	NaN	NaN	NaN	620.9005	372.1406	NaN	NaN	NaN	NaN
NaN	NaN	NaN	NaN	621.2822	373.02325	NaN	NaN	NaN	NaN
NaN	NaN	NaN	NaN	621.6417	373.90396	NaN	NaN	NaN	NaN
NaN	NaN	NaN	NaN	622.018	374.69626	NaN	NaN	NaN	NaN
NaN	NaN	NaN	NaN	622.31854	375.59402	NaN	NaN	NaN	NaN
NaN	NaN	NaN	NaN	622.6691	376.5679	NaN	NaN	NaN	NaN
NaN	NaN	NaN	NaN	623.13916	377.45074	NaN	NaN	NaN	NaN
NaN	NaN	NaN	NaN	623.4803	378.37665	NaN	NaN	NaN	NaN
NaN	NaN	NaN	NaN	623.8338	379.47086	NaN	NaN	NaN	NaN
NaN	NaN	NaN	NaN	624.2124	380.39975	NaN	NaN	NaN	NaN
NaN	NaN	NaN	NaN	624.61035	381.40027	NaN	NaN	NaN	NaN
NaN	NaN	NaN	NaN	625.0987	382.40518	NaN	NaN	NaN	NaN
NaN	NaN	NaN	NaN	625.4254	383.3908	NaN	NaN	NaN	NaN
NaN	NaN	NaN	NaN	625.76385	384.52902	NaN	NaN	NaN	NaN
NaN	NaN	NaN	NaN	626.13855	385.51846	NaN	NaN	NaN	NaN
NaN	NaN	NaN	NaN	626.55145	386.66492	NaN	NaN	NaN	NaN
NaN	NaN	NaN	NaN	626.83813	387.78177	NaN	NaN	NaN	NaN
NaN	NaN	NaN	NaN	627.23944	388.94446	NaN	NaN	NaN	NaN
NaN	NaN	NaN	NaN	627.6312	390.19946	NaN	NaN	NaN	NaN
NaN	NaN	NaN	NaN	628.0716	391.45963	NaN	NaN	NaN	NaN
NaN	NaN	NaN	NaN	628.35	392.74103	NaN	NaN	NaN	NaN
NaN	NaN	NaN	NaN	628.6202	394.40152	NaN	NaN	NaN	NaN
NaN	NaN	NaN	NaN	628.82996	395.93326	NaN	NaN	NaN	NaN
NaN	NaN	NaN	NaN	629.2757	397.14133	NaN	NaN	NaN	NaN
NaN	NaN	NaN	NaN	629.4961	397.91342	NaN	NaN	NaN	NaN
NaN	NaN	NaN	NaN	629.81836	399.22656	NaN	NaN	NaN	NaN
NaN	NaN	NaN	NaN	630.1367	400.33984	NaN	NaN	NaN	NaN
NaN	NaN	NaN	NaN	630.6773	402.09058	NaN	NaN	NaN	NaN
NaN	NaN	NaN	NaN	630.93555	403.22552	NaN	NaN	NaN	NaN
NaN	NaN	NaN	NaN	631.2337	404.42062	NaN	NaN	NaN	NaN
NaN	NaN	NaN	NaN	631.5079	405.44086	NaN	NaN	NaN	NaN
NaN	NaN	NaN	NaN	631.83954	406.683	NaN	NaN	NaN	NaN
NaN	NaN	NaN	NaN	632.04834	408.15695	NaN	NaN	NaN	NaN
NaN	NaN	NaN	NaN	632.4199	409.91214	NaN	NaN	NaN	NaN
NaN	NaN	NaN	NaN	632.935	411.39963	NaN	NaN	NaN	NaN
NaN	NaN	NaN	NaN	633.23376	412.4844	NaN	NaN	NaN	NaN
NaN	NaN	NaN	NaN	633.5638	413.8763	NaN	NaN	NaN	NaN
NaN	NaN	NaN	NaN	634.0551	415.6936	NaN	NaN	NaN	NaN
NaN	NaN	NaN	NaN	634.25653	416.83725	NaN	NaN	NaN	NaN
NaN	NaN	NaN	NaN	634.6257	418.64636	NaN	NaN	NaN	NaN
NaN	NaN	NaN	NaN	634.88904	419.79242	NaN	NaN	NaN	NaN
NaN	NaN	NaN	NaN	635.24384	421.50906	NaN	NaN	NaN	NaN
NaN	NaN	NaN	NaN	635.50397	422.56604	NaN	NaN	NaN	NaN
NaN	NaN	NaN	NaN	635.80145	423.89972	NaN	NaN	NaN	NaN
NaN	NaN	NaN	NaN	636.20276	425.86246	NaN	NaN	NaN	NaN
NaN	NaN	NaN	NaN	636.42017	427.3076	NaN	NaN	NaN	NaN
NaN	NaN	NaN	NaN	637.0208	428.9453	NaN	NaN	NaN	NaN
NaN	NaN	NaN	NaN	637.168	430.32266	NaN	NaN	NaN	NaN
NaN	NaN	NaN	NaN	637.5081	431.76855	NaN	NaN	NaN	NaN
NaN	NaN	NaN	NaN	637.8329	433.44473	NaN	NaN	NaN	NaN
NaN	NaN	NaN	NaN	638.34845	434.87753	NaN	NaN	NaN	NaN
NaN	NaN	NaN	NaN	638.6032	436.8606	NaN	NaN	NaN	NaN
NaN	NaN	NaN	NaN	638.8796	438.33945	NaN	NaN	NaN	NaN
NaN	NaN	NaN	NaN	639.2742	440.21506	NaN	NaN	NaN	NaN
NaN	NaN	NaN	NaN	639.617	441.77756	NaN	NaN	NaN	NaN
NaN	NaN	NaN	NaN	639.9228	443.70807	NaN	NaN	NaN	NaN
NaN	NaN	NaN	NaN	640.388	445.66074	NaN	NaN	NaN	NaN
NaN	NaN	NaN	NaN	640.67163	446.90405	NaN	NaN	NaN	NaN
NaN	NaN	NaN	NaN	641.12274	449.21317	NaN	NaN	NaN	NaN
NaN	NaN	NaN	NaN	641.5063	451.64014	NaN	NaN	NaN	NaN
NaN	NaN	NaN	NaN	641.75305	453.91364	NaN	NaN	NaN	NaN
NaN	NaN	NaN	NaN	642.1108	455.40237	NaN	NaN	NaN	NaN
NaN	NaN	NaN	NaN	642.4529	457.33994	NaN	NaN	NaN	NaN
NaN	NaN	NaN	NaN	642.7173	459.32098	NaN	NaN	NaN	NaN
NaN	NaN	NaN	NaN	643.2569	460.7619	NaN	NaN	NaN	NaN
NaN	NaN	NaN	NaN	643.6187	462.99695	NaN	NaN	NaN	NaN
NaN	NaN	NaN	NaN	644.0623	466.65106	NaN	NaN	NaN	NaN
NaN	NaN	NaN	NaN	644.2923	469.79285	NaN	NaN	NaN	NaN
NaN	NaN	NaN	NaN	644.7709	472.19553	NaN	NaN	NaN	NaN
NaN	NaN	NaN	NaN	645.1393	474.0694	NaN	NaN	NaN	NaN
NaN	NaN	NaN	NaN	645.9287	476.37952	NaN	NaN	NaN	NaN
NaN	NaN	NaN	NaN	645.92523	477.69226	NaN	NaN	NaN	NaN
NaN	NaN	NaN	NaN	647.08264	481.67163	NaN	NaN	NaN	NaN
NaN	NaN	NaN	NaN	647.6346	485.61148	NaN	NaN	NaN	NaN
NaN	NaN	NaN	NaN	647.5088	488.3372	NaN	NaN	NaN	NaN
NaN	NaN	NaN	NaN	648.1878	490.52896	NaN	NaN	NaN	NaN
NaN	NaN	NaN	NaN	649.1962	489.61163	NaN	NaN	NaN	NaN
NaN	NaN	NaN	NaN	649.1897	492.82565	NaN	NaN	NaN	NaN
NaN	NaN	NaN	NaN	648.61993	496.168	NaN	NaN	NaN	NaN
NaN	NaN	NaN	NaN	649.7165	497.6111	NaN	NaN	NaN	NaN
NaN	NaN	NaN	NaN	649.76685	500.73898	NaN	NaN	NaN	NaN
NaN	NaN	NaN	NaN	650.25494	502.46207	NaN	NaN	NaN	NaN
NaN	NaN	NaN	NaN	650.504	504.2786	NaN	NaN	NaN	NaN
NaN	NaN	NaN	NaN	650.7411	506.1429	NaN	NaN	NaN	NaN
NaN	NaN	NaN	NaN	651.05817	508.33554	NaN	NaN	NaN	NaN
NaN	NaN	NaN	NaN	650.8132	511.31274	NaN	NaN	NaN	NaN
NaN	NaN	NaN	NaN	651.81586	513.0941	NaN	NaN	NaN	NaN
NaN	NaN	NaN	NaN	651.7793	515.0127	NaN	NaN	NaN	NaN
NaN	NaN	NaN	NaN	651.7221	518.303	NaN	NaN	NaN	NaN
NaN	NaN	NaN	NaN	651.9647	520.3072	NaN	NaN	NaN	NaN
NaN	NaN	NaN	NaN	652.1519	522.96716	NaN	NaN	NaN	NaN
NaN	NaN	NaN	NaN	652.7735	524.04944	NaN	NaN	NaN	NaN
NaN	NaN	NaN	NaN	653.31537	526.1761	NaN	NaN	NaN	NaN
NaN	NaN	NaN	NaN	653.4336	529.75	NaN	NaN	NaN	NaN
NaN	NaN	NaN	NaN	653.14124	532.5771	NaN	NaN	NaN	NaN
NaN	NaN	NaN	NaN	654.39575	533.8575	NaN	NaN	NaN	NaN
NaN	NaN	NaN	NaN	654.15546	537.0664	NaN	NaN	NaN	NaN
NaN	NaN	NaN	NaN	654.5993	538.95074	NaN	NaN	NaN	NaN
NaN	NaN	NaN	NaN	654.33856	541.85126	NaN	NaN	NaN	NaN
NaN	NaN	NaN	NaN	654.7367	544.4614	NaN	NaN	NaN	NaN
NaN	NaN	NaN	NaN	654.8869	546.63495	NaN	NaN	NaN	NaN
NaN	NaN	NaN	NaN	656.0271	547.67035	NaN	NaN	NaN	NaN
NaN	NaN	NaN	NaN	656.7906	549.10266	NaN	NaN	NaN	NaN
NaN	NaN	NaN	NaN	655.1999	556.1734	NaN	NaN	NaN	NaN
NaN	NaN	NaN	NaN	655.53577	558.39624	NaN	NaN	NaN	NaN
NaN	NaN	NaN	NaN	655.79865	560.62524	NaN	NaN	NaN	NaN
NaN	NaN	NaN	NaN	656.606	562.67395	NaN	NaN	NaN	NaN
NaN	NaN	NaN	NaN	656.021	565.32635	NaN	NaN	NaN	NaN
NaN	NaN	NaN	NaN	656.48425	567.4885	NaN	NaN	NaN	NaN
NaN	NaN	NaN	NaN	656.6102	569.4434	NaN	NaN	NaN	NaN
NaN	NaN	NaN	NaN	656.9055	570.8986	NaN	NaN	NaN	NaN
NaN	NaN	NaN	NaN	657.09344	572.38214	NaN	NaN	NaN	NaN
NaN	NaN	NaN	NaN	657.16833	573.4432	NaN	NaN	NaN	NaN
