# Supplementary material for: A novel power-amplified jumping behavior in larval beetles (Coleoptera: Laemophloeidae)
Source: PLoS One. 2022 Jan 19;17(1):e0256509. doi: 10.1371/journal.pone.0256509 (PMC8769368; doi:10.1371/journal.pone.0256509)
Supplement: S1 Data — (ZIP) [file pone.0256509.s002.zip › c_21382_421_croppedxypts.csv]

pt1_cam1_X	pt1_cam1_Y	pt2_cam1_X	pt2_cam1_Y	pt3_cam1_X	pt3_cam1_Y	pt4_cam1_X	pt4_cam1_Y	pt5_cam1_X	pt5_cam1_Y
671.5	601.167	776	604.667	725.88464	599.1731	34.667	53.333	124	54.667
NaN	NaN	NaN	NaN	725.8653	599.1375	NaN	NaN	NaN	NaN
NaN	NaN	NaN	NaN	725.70917	599.15234	NaN	NaN	NaN	NaN
NaN	NaN	NaN	NaN	725.73926	599.14453	NaN	NaN	NaN	NaN
NaN	NaN	NaN	NaN	725.6584	599.1777	NaN	NaN	NaN	NaN
NaN	NaN	NaN	NaN	725.7871	599.14496	NaN	NaN	NaN	NaN
NaN	NaN	NaN	NaN	725.6105	599.1354	NaN	NaN	NaN	NaN
NaN	NaN	NaN	NaN	725.80707	599.1597	NaN	NaN	NaN	NaN
NaN	NaN	NaN	NaN	725.93585	599.19104	NaN	NaN	NaN	NaN
NaN	NaN	NaN	NaN	725.8264	599.16943	NaN	NaN	NaN	NaN
NaN	NaN	NaN	NaN	725.8264	599.17773	NaN	NaN	NaN	NaN
NaN	NaN	NaN	NaN	725.78296	599.1685	NaN	NaN	NaN	NaN
NaN	NaN	NaN	NaN	725.6488	599.1815	NaN	NaN	NaN	NaN
NaN	NaN	NaN	NaN	725.70026	599.1658	NaN	NaN	NaN	NaN
NaN	NaN	NaN	NaN	725.70447	599.17456	NaN	NaN	NaN	NaN
NaN	NaN	NaN	NaN	725.66504	599.1699	NaN	NaN	NaN	NaN
NaN	NaN	NaN	NaN	725.8154	599.16254	NaN	NaN	NaN	NaN
NaN	NaN	NaN	NaN	725.6231	599.17633	NaN	NaN	NaN	NaN
NaN	NaN	NaN	NaN	725.7036	599.1648	NaN	NaN	NaN	NaN
NaN	NaN	NaN	NaN	725.7086	599.1801	NaN	NaN	NaN	NaN
NaN	NaN	NaN	NaN	725.80853	599.1873	NaN	NaN	NaN	NaN
NaN	NaN	NaN	NaN	725.75037	599.18604	NaN	NaN	NaN	NaN
NaN	NaN	NaN	NaN	725.6248	599.1852	NaN	NaN	NaN	NaN
NaN	NaN	NaN	NaN	725.6903	599.168	NaN	NaN	NaN	NaN
NaN	NaN	NaN	NaN	725.6395	599.16986	NaN	NaN	NaN	NaN
NaN	NaN	NaN	NaN	725.6655	599.1871	NaN	NaN	NaN	NaN
NaN	NaN	NaN	NaN	725.74756	599.1667	NaN	NaN	NaN	NaN
NaN	NaN	NaN	NaN	725.5651	599.1759	NaN	NaN	NaN	NaN
NaN	NaN	NaN	NaN	725.944	599.1653	NaN	NaN	NaN	NaN
NaN	NaN	NaN	NaN	725.71576	599.18463	NaN	NaN	NaN	NaN
NaN	NaN	NaN	NaN	725.75964	599.192	NaN	NaN	NaN	NaN
NaN	NaN	NaN	NaN	725.6405	599.169	NaN	NaN	NaN	NaN
NaN	NaN	NaN	NaN	725.67084	599.1736	NaN	NaN	NaN	NaN
NaN	NaN	NaN	NaN	725.7989	599.1653	NaN	NaN	NaN	NaN
NaN	NaN	NaN	NaN	725.57587	599.1869	NaN	NaN	NaN	NaN
NaN	NaN	NaN	NaN	725.6768	599.1837	NaN	NaN	NaN	NaN
NaN	NaN	NaN	NaN	725.89	599.1999	NaN	NaN	NaN	NaN
NaN	NaN	NaN	NaN	725.7794	599.175	NaN	NaN	NaN	NaN
NaN	NaN	NaN	NaN	725.8352	599.1759	NaN	NaN	NaN	NaN
NaN	NaN	NaN	NaN	725.72345	599.1745	NaN	NaN	NaN	NaN
NaN	NaN	NaN	NaN	725.7711	599.17773	NaN	NaN	NaN	NaN
NaN	NaN	NaN	NaN	725.68835	599.17175	NaN	NaN	NaN	NaN
NaN	NaN	NaN	NaN	725.9053	599.168	NaN	NaN	NaN	NaN
NaN	NaN	NaN	NaN	725.9119	599.1824	NaN	NaN	NaN	NaN
NaN	NaN	NaN	NaN	725.73175	599.19934	NaN	NaN	NaN	NaN
NaN	NaN	NaN	NaN	725.7569	599.1989	NaN	NaN	NaN	NaN
NaN	NaN	NaN	NaN	725.7946	599.17914	NaN	NaN	NaN	NaN
NaN	NaN	NaN	NaN	725.84534	599.18097	NaN	NaN	NaN	NaN
NaN	NaN	NaN	NaN	725.7483	599.1996	NaN	NaN	NaN	NaN
NaN	NaN	NaN	NaN	725.9224	599.15515	NaN	NaN	NaN	NaN
NaN	NaN	NaN	NaN	725.6637	599.1919	NaN	NaN	NaN	NaN
NaN	NaN	NaN	NaN	725.6837	599.16986	NaN	NaN	NaN	NaN
NaN	NaN	NaN	NaN	725.86707	599.17175	NaN	NaN	NaN	NaN
NaN	NaN	NaN	NaN	725.71387	599.1972	NaN	NaN	NaN	NaN
NaN	NaN	NaN	NaN	725.5747	599.1888	NaN	NaN	NaN	NaN
NaN	NaN	NaN	NaN	725.6468	599.1925	NaN	NaN	NaN	NaN
NaN	NaN	NaN	NaN	725.7033	599.1667	NaN	NaN	NaN	NaN
NaN	NaN	NaN	NaN	725.81635	599.20013	NaN	NaN	NaN	NaN
NaN	NaN	NaN	NaN	725.7452	599.2011	NaN	NaN	NaN	NaN
NaN	NaN	NaN	NaN	725.8075	599.1745	NaN	NaN	NaN	NaN
NaN	NaN	NaN	NaN	725.8531	599.1814	NaN	NaN	NaN	NaN
NaN	NaN	NaN	NaN	725.6989	599.15924	NaN	NaN	NaN	NaN
NaN	NaN	NaN	NaN	725.8937	599.174	NaN	NaN	NaN	NaN
NaN	NaN	NaN	NaN	725.6692	599.1796	NaN	NaN	NaN	NaN
NaN	NaN	NaN	NaN	725.78015	599.16437	NaN	NaN	NaN	NaN
NaN	NaN	NaN	NaN	725.7133	599.18005	NaN	NaN	NaN	NaN
NaN	NaN	NaN	NaN	725.7887	599.1671	NaN	NaN	NaN	NaN
NaN	NaN	NaN	NaN	725.8094	599.1892	NaN	NaN	NaN	NaN
NaN	NaN	NaN	NaN	725.76447	599.1708	NaN	NaN	NaN	NaN
NaN	NaN	NaN	NaN	725.84625	599.1565	NaN	NaN	NaN	NaN
NaN	NaN	NaN	NaN	725.90466	599.1776	NaN	NaN	NaN	NaN
NaN	NaN	NaN	NaN	725.6252	599.1551	NaN	NaN	NaN	NaN
NaN	NaN	NaN	NaN	725.8499	599.1639	NaN	NaN	NaN	NaN
NaN	NaN	NaN	NaN	725.81445	599.15515	NaN	NaN	NaN	NaN
NaN	NaN	NaN	NaN	725.8398	599.18915	NaN	NaN	NaN	NaN
NaN	NaN	NaN	NaN	725.70917	599.17035	NaN	NaN	NaN	NaN
NaN	NaN	NaN	NaN	725.6593	599.1399	NaN	NaN	NaN	NaN
NaN	NaN	NaN	NaN	725.74036	599.1616	NaN	NaN	NaN	NaN
NaN	NaN	NaN	NaN	725.8094	599.16296	NaN	NaN	NaN	NaN
NaN	NaN	NaN	NaN	725.7452	599.16943	NaN	NaN	NaN	NaN
NaN	NaN	NaN	NaN	725.58044	599.1741	NaN	NaN	NaN	NaN
NaN	NaN	NaN	NaN	725.7873	599.14777	NaN	NaN	NaN	NaN
NaN	NaN	NaN	NaN	725.7058	599.1506	NaN	NaN	NaN	NaN
NaN	NaN	NaN	NaN	725.87897	599.1667	NaN	NaN	NaN	NaN
NaN	NaN	NaN	NaN	725.73206	599.1367	NaN	NaN	NaN	NaN
NaN	NaN	NaN	NaN	725.81067	599.15186	NaN	NaN	NaN	NaN
NaN	NaN	NaN	NaN	725.77844	599.1831	NaN	NaN	NaN	NaN
NaN	NaN	NaN	NaN	725.86273	599.1607	NaN	NaN	NaN	NaN
NaN	NaN	NaN	NaN	725.7517	599.1501	NaN	NaN	NaN	NaN
NaN	NaN	NaN	NaN	725.76	599.157	NaN	NaN	NaN	NaN
NaN	NaN	NaN	NaN	725.6519	599.1616	NaN	NaN	NaN	NaN
NaN	NaN	NaN	NaN	725.7452	599.1598	NaN	NaN	NaN	NaN
NaN	NaN	NaN	NaN	725.75934	599.14215	NaN	NaN	NaN	NaN
NaN	NaN	NaN	NaN	725.713	599.1404	NaN	NaN	NaN	NaN
NaN	NaN	NaN	NaN	725.67334	599.138	NaN	NaN	NaN	NaN
NaN	NaN	NaN	NaN	725.6588	599.16437	NaN	NaN	NaN	NaN
NaN	NaN	NaN	NaN	725.77246	599.1487	NaN	NaN	NaN	NaN
NaN	NaN	NaN	NaN	725.79694	599.1437	NaN	NaN	NaN	NaN
NaN	NaN	NaN	NaN	725.6887	599.14874	NaN	NaN	NaN	NaN
NaN	NaN	NaN	NaN	725.67816	599.14777	NaN	NaN	NaN	NaN
NaN	NaN	NaN	NaN	725.7316	599.1463	NaN	NaN	NaN	NaN
NaN	NaN	NaN	NaN	725.8352	599.1413	NaN	NaN	NaN	NaN
NaN	NaN	NaN	NaN	725.71796	599.1524	NaN	NaN	NaN	NaN
NaN	NaN	NaN	NaN	725.62585	599.157	NaN	NaN	NaN	NaN
NaN	NaN	NaN	NaN	725.7141	599.15607	NaN	NaN	NaN	NaN
NaN	NaN	NaN	NaN	725.7465	599.1288	NaN	NaN	NaN	NaN
NaN	NaN	NaN	NaN	725.86414	599.17865	NaN	NaN	NaN	NaN
NaN	NaN	NaN	NaN	725.6616	599.1492	NaN	NaN	NaN	NaN
NaN	NaN	NaN	NaN	725.9055	599.15656	NaN	NaN	NaN	NaN
NaN	NaN	NaN	NaN	725.8407	599.15106	NaN	NaN	NaN	NaN
NaN	NaN	NaN	NaN	725.742	599.12726	NaN	NaN	NaN	NaN
NaN	NaN	NaN	NaN	725.7352	599.14374	NaN	NaN	NaN	NaN
NaN	NaN	NaN	NaN	725.69666	599.1565	NaN	NaN	NaN	NaN
NaN	NaN	NaN	NaN	725.7683	599.157	NaN	NaN	NaN	NaN
NaN	NaN	NaN	NaN	725.6961	599.145	NaN	NaN	NaN	NaN
NaN	NaN	NaN	NaN	725.9558	599.1658	NaN	NaN	NaN	NaN
NaN	NaN	NaN	NaN	725.69696	599.1515	NaN	NaN	NaN	NaN
NaN	NaN	NaN	NaN	725.7483	599.1593	NaN	NaN	NaN	NaN
NaN	NaN	NaN	NaN	725.7507	599.16943	NaN	NaN	NaN	NaN
NaN	NaN	NaN	NaN	725.8767	599.17316	NaN	NaN	NaN	NaN
NaN	NaN	NaN	NaN	725.71747	599.1593	NaN	NaN	NaN	NaN
NaN	NaN	NaN	NaN	725.83936	599.1565	NaN	NaN	NaN	NaN
NaN	NaN	NaN	NaN	725.79047	599.1404	NaN	NaN	NaN	NaN
NaN	NaN	NaN	NaN	725.76074	599.16437	NaN	NaN	NaN	NaN
NaN	NaN	NaN	NaN	725.78156	599.1477	NaN	NaN	NaN	NaN
NaN	NaN	NaN	NaN	725.58563	599.14777	NaN	NaN	NaN	NaN
NaN	NaN	NaN	NaN	725.6529	599.1474	NaN	NaN	NaN	NaN
NaN	NaN	NaN	NaN	725.72205	599.14276	NaN	NaN	NaN	NaN
NaN	NaN	NaN	NaN	725.6831	599.1463	NaN	NaN	NaN	NaN
NaN	NaN	NaN	NaN	725.61584	599.15656	NaN	NaN	NaN	NaN
NaN	NaN	NaN	NaN	725.6126	599.1456	NaN	NaN	NaN	NaN
NaN	NaN	NaN	NaN	725.6798	599.157	NaN	NaN	NaN	NaN
NaN	NaN	NaN	NaN	725.57245	599.1351	NaN	NaN	NaN	NaN
NaN	NaN	NaN	NaN	725.7517	599.157	NaN	NaN	NaN	NaN
NaN	NaN	NaN	NaN	725.694	599.1424	NaN	NaN	NaN	NaN
NaN	NaN	NaN	NaN	725.58575	599.1597	NaN	NaN	NaN	NaN
NaN	NaN	NaN	NaN	725.6793	599.15796	NaN	NaN	NaN	NaN
NaN	NaN	NaN	NaN	725.69946	599.16064	NaN	NaN	NaN	NaN
NaN	NaN	NaN	NaN	725.6623	599.14496	NaN	NaN	NaN	NaN
NaN	NaN	NaN	NaN	725.674	599.1602	NaN	NaN	NaN	NaN
NaN	NaN	NaN	NaN	725.7493	599.1565	NaN	NaN	NaN	NaN
NaN	NaN	NaN	NaN	725.7628	599.1335	NaN	NaN	NaN	NaN
NaN	NaN	NaN	NaN	725.8236	599.15137	NaN	NaN	NaN	NaN
NaN	NaN	NaN	NaN	725.89056	599.1593	NaN	NaN	NaN	NaN
NaN	NaN	NaN	NaN	725.80347	599.16486	NaN	NaN	NaN	NaN
NaN	NaN	NaN	NaN	725.67316	599.15515	NaN	NaN	NaN	NaN
NaN	NaN	NaN	NaN	725.7538	599.1593	NaN	NaN	NaN	NaN
NaN	NaN	NaN	NaN	725.8426	599.1741	NaN	NaN	NaN	NaN
NaN	NaN	NaN	NaN	725.56915	599.1252	NaN	NaN	NaN	NaN
NaN	NaN	NaN	NaN	725.82275	599.18	NaN	NaN	NaN	NaN
NaN	NaN	NaN	NaN	725.7164	599.15186	NaN	NaN	NaN	NaN
NaN	NaN	NaN	NaN	725.8129	599.14813	NaN	NaN	NaN	NaN
NaN	NaN	NaN	NaN	725.7089	599.1351	NaN	NaN	NaN	NaN
NaN	NaN	NaN	NaN	725.7372	599.1588	NaN	NaN	NaN	NaN
NaN	NaN	NaN	NaN	725.6063	599.14777	NaN	NaN	NaN	NaN
NaN	NaN	NaN	NaN	725.82043	599.1519	NaN	NaN	NaN	NaN
NaN	NaN	NaN	NaN	725.7201	599.16437	NaN	NaN	NaN	NaN
NaN	NaN	NaN	NaN	725.5942	599.12744	NaN	NaN	NaN	NaN
NaN	NaN	NaN	NaN	725.73334	599.1486	NaN	NaN	NaN	NaN
NaN	NaN	NaN	NaN	725.89197	599.1565	NaN	NaN	NaN	NaN
NaN	NaN	NaN	NaN	725.7907	599.17175	NaN	NaN	NaN	NaN
NaN	NaN	NaN	NaN	725.68146	599.1468	NaN	NaN	NaN	NaN
NaN	NaN	NaN	NaN	725.76416	599.1348	NaN	NaN	NaN	NaN
NaN	NaN	NaN	NaN	725.6399	599.1676	NaN	NaN	NaN	NaN
NaN	NaN	NaN	NaN	725.66736	599.1584	NaN	NaN	NaN	NaN
NaN	NaN	NaN	NaN	725.63574	599.1579	NaN	NaN	NaN	NaN
NaN	NaN	NaN	NaN	725.7895	599.15094	NaN	NaN	NaN	NaN
NaN	NaN	NaN	NaN	725.5943	599.13385	NaN	NaN	NaN	NaN
NaN	NaN	NaN	NaN	725.8765	599.15515	NaN	NaN	NaN	NaN
NaN	NaN	NaN	NaN	725.78534	599.15375	NaN	NaN	NaN	NaN
NaN	NaN	NaN	NaN	725.7438	599.14404	NaN	NaN	NaN	NaN
NaN	NaN	NaN	NaN	725.8121	599.1366	NaN	NaN	NaN	NaN
NaN	NaN	NaN	NaN	725.82825	599.1217	NaN	NaN	NaN	NaN
NaN	NaN	NaN	NaN	725.6729	599.1527	NaN	NaN	NaN	NaN
NaN	NaN	NaN	NaN	725.69666	599.15094	NaN	NaN	NaN	NaN
NaN	NaN	NaN	NaN	725.7796	599.168	NaN	NaN	NaN	NaN
NaN	NaN	NaN	NaN	725.64404	599.13715	NaN	NaN	NaN	NaN
NaN	NaN	NaN	NaN	725.80707	599.1514	NaN	NaN	NaN	NaN
NaN	NaN	NaN	NaN	725.6648	599.1385	NaN	NaN	NaN	NaN
NaN	NaN	NaN	NaN	725.62915	599.14166	NaN	NaN	NaN	NaN
NaN	NaN	NaN	NaN	725.6613	599.1398	NaN	NaN	NaN	NaN
NaN	NaN	NaN	NaN	725.73236	599.1653	NaN	NaN	NaN	NaN
NaN	NaN	NaN	NaN	725.7652	599.1464	NaN	NaN	NaN	NaN
NaN	NaN	NaN	NaN	725.794	599.1768	NaN	NaN	NaN	NaN
NaN	NaN	NaN	NaN	725.791	599.14825	NaN	NaN	NaN	NaN
NaN	NaN	NaN	NaN	725.6701	599.14594	NaN	NaN	NaN	NaN
NaN	NaN	NaN	NaN	725.7479	599.13574	NaN	NaN	NaN	NaN
NaN	NaN	NaN	NaN	725.94476	599.1533	NaN	NaN	NaN	NaN
NaN	NaN	NaN	NaN	725.9391	599.16064	NaN	NaN	NaN	NaN
NaN	NaN	NaN	NaN	725.85724	599.14417	NaN	NaN	NaN	NaN
NaN	NaN	NaN	NaN	725.7939	599.1337	NaN	NaN	NaN	NaN
NaN	NaN	NaN	NaN	725.71576	599.1501	NaN	NaN	NaN	NaN
NaN	NaN	NaN	NaN	725.6808	599.1412	NaN	NaN	NaN	NaN
NaN	NaN	NaN	NaN	725.79395	599.15796	NaN	NaN	NaN	NaN
NaN	NaN	NaN	NaN	725.56805	599.1486	NaN	NaN	NaN	NaN
NaN	NaN	NaN	NaN	725.86426	599.1565	NaN	NaN	NaN	NaN
NaN	NaN	NaN	NaN	725.7133	599.14545	NaN	NaN	NaN	NaN
NaN	NaN	NaN	NaN	725.6597	599.1472	NaN	NaN	NaN	NaN
NaN	NaN	NaN	NaN	725.8508	599.1423	NaN	NaN	NaN	NaN
NaN	NaN	NaN	NaN	725.6783	599.14905	NaN	NaN	NaN	NaN
NaN	NaN	NaN	NaN	725.70026	599.1575	NaN	NaN	NaN	NaN
NaN	NaN	NaN	NaN	725.85236	599.1407	NaN	NaN	NaN	NaN
NaN	NaN	NaN	NaN	725.7531	599.1412	NaN	NaN	NaN	NaN
NaN	NaN	NaN	NaN	725.8482	599.1532	NaN	NaN	NaN	NaN
NaN	NaN	NaN	NaN	725.5961	599.1365	NaN	NaN	NaN	NaN
NaN	NaN	NaN	NaN	725.49304	599.14307	NaN	NaN	NaN	NaN
NaN	NaN	NaN	NaN	725.6828	599.1593	NaN	NaN	NaN	NaN
NaN	NaN	NaN	NaN	725.70807	599.138	NaN	NaN	NaN	NaN
NaN	NaN	NaN	NaN	725.65924	599.1299	NaN	NaN	NaN	NaN
NaN	NaN	NaN	NaN	725.9185	599.16296	NaN	NaN	NaN	NaN
NaN	NaN	NaN	NaN	725.6863	599.10785	NaN	NaN	NaN	NaN
NaN	NaN	NaN	NaN	725.6091	599.13354	NaN	NaN	NaN	NaN
NaN	NaN	NaN	NaN	725.5937	599.128	NaN	NaN	NaN	NaN
NaN	NaN	NaN	NaN	725.7683	599.1431	NaN	NaN	NaN	NaN
NaN	NaN	NaN	NaN	725.7358	599.138	NaN	NaN	NaN	NaN
NaN	NaN	NaN	NaN	725.8121	599.15326	NaN	NaN	NaN	NaN
NaN	NaN	NaN	NaN	725.3875	599.13196	NaN	NaN	NaN	NaN
NaN	NaN	NaN	NaN	725.82	599.16205	NaN	NaN	NaN	NaN
NaN	NaN	NaN	NaN	725.7628	599.1514	NaN	NaN	NaN	NaN
NaN	NaN	NaN	NaN	725.539	599.12115	NaN	NaN	NaN	NaN
NaN	NaN	NaN	NaN	725.48474	599.14026	NaN	NaN	NaN	NaN
NaN	NaN	NaN	NaN	725.7946	599.157	NaN	NaN	NaN	NaN
NaN	NaN	NaN	NaN	725.94476	599.16986	NaN	NaN	NaN	NaN
NaN	NaN	NaN	NaN	725.6182	599.1439	NaN	NaN	NaN	NaN
NaN	NaN	NaN	NaN	725.7075	599.14764	NaN	NaN	NaN	NaN
NaN	NaN	NaN	NaN	725.7812	599.13293	NaN	NaN	NaN	NaN
NaN	NaN	NaN	NaN	725.8731	599.16296	NaN	NaN	NaN	NaN
NaN	NaN	NaN	NaN	725.67804	599.1342	NaN	NaN	NaN	NaN
NaN	NaN	NaN	NaN	725.825	599.1528	NaN	NaN	NaN	NaN
NaN	NaN	NaN	NaN	725.7374	599.155	NaN	NaN	NaN	NaN
NaN	NaN	NaN	NaN	725.6423	599.1388	NaN	NaN	NaN	NaN
NaN	NaN	NaN	NaN	725.64606	599.1292	NaN	NaN	NaN	NaN
NaN	NaN	NaN	NaN	725.68463	599.1252	NaN	NaN	NaN	NaN
NaN	NaN	NaN	NaN	725.8333	599.1234	NaN	NaN	NaN	NaN
NaN	NaN	NaN	NaN	725.76807	599.1653	NaN	NaN	NaN	NaN
NaN	NaN	NaN	NaN	725.7184	599.14954	NaN	NaN	NaN	NaN
NaN	NaN	NaN	NaN	725.7943	599.14716	NaN	NaN	NaN	NaN
NaN	NaN	NaN	NaN	725.90027	599.1332	NaN	NaN	NaN	NaN
NaN	NaN	NaN	NaN	725.75525	599.136	NaN	NaN	NaN	NaN
NaN	NaN	NaN	NaN	725.7741	599.1238	NaN	NaN	NaN	NaN
NaN	NaN	NaN	NaN	725.8403	599.1361	NaN	NaN	NaN	NaN
NaN	NaN	NaN	NaN	725.6877	599.1204	NaN	NaN	NaN	NaN
NaN	NaN	NaN	NaN	725.7587	599.13354	NaN	NaN	NaN	NaN
NaN	NaN	NaN	NaN	725.6816	599.1257	NaN	NaN	NaN	NaN
NaN	NaN	NaN	NaN	725.6653	599.1218	NaN	NaN	NaN	NaN
NaN	NaN	NaN	NaN	725.93915	599.11816	NaN	NaN	NaN	NaN
NaN	NaN	NaN	NaN	725.85693	599.14307	NaN	NaN	NaN	NaN
NaN	NaN	NaN	NaN	725.65204	599.12067	NaN	NaN	NaN	NaN
NaN	NaN	NaN	NaN	725.67365	599.1163	NaN	NaN	NaN	NaN
NaN	NaN	NaN	NaN	725.8017	599.1201	NaN	NaN	NaN	NaN
NaN	NaN	NaN	NaN	725.5982	599.1003	NaN	NaN	NaN	NaN
NaN	NaN	NaN	NaN	725.9596	599.1365	NaN	NaN	NaN	NaN
NaN	NaN	NaN	NaN	725.7979	599.1238	NaN	NaN	NaN	NaN
NaN	NaN	NaN	NaN	725.7098	599.13776	NaN	NaN	NaN	NaN
NaN	NaN	NaN	NaN	726.06506	599.1224	NaN	NaN	NaN	NaN
NaN	NaN	NaN	NaN	725.8324	599.1398	NaN	NaN	NaN	NaN
NaN	NaN	NaN	NaN	725.93475	599.1185	NaN	NaN	NaN	NaN
NaN	NaN	NaN	NaN	725.8315	599.13904	NaN	NaN	NaN	NaN
NaN	NaN	NaN	NaN	725.76294	599.13495	NaN	NaN	NaN	NaN
NaN	NaN	NaN	NaN	725.7881	599.1028	NaN	NaN	NaN	NaN
NaN	NaN	NaN	NaN	725.7975	599.09357	NaN	NaN	NaN	NaN
NaN	NaN	NaN	NaN	725.8764	599.0969	NaN	NaN	NaN	NaN
NaN	NaN	NaN	NaN	725.9025	599.1142	NaN	NaN	NaN	NaN
NaN	NaN	NaN	NaN	725.9701	599.11194	NaN	NaN	NaN	NaN
NaN	NaN	NaN	NaN	725.78674	599.1084	NaN	NaN	NaN	NaN
NaN	NaN	NaN	NaN	725.79456	599.1003	NaN	NaN	NaN	NaN
NaN	NaN	NaN	NaN	725.8175	599.11536	NaN	NaN	NaN	NaN
NaN	NaN	NaN	NaN	726.0383	599.0983	NaN	NaN	NaN	NaN
NaN	NaN	NaN	NaN	725.8729	599.1173	NaN	NaN	NaN	NaN
NaN	NaN	NaN	NaN	725.7294	599.114	NaN	NaN	NaN	NaN
NaN	NaN	NaN	NaN	726.0435	599.0927	NaN	NaN	NaN	NaN
NaN	NaN	NaN	NaN	725.81885	599.1264	NaN	NaN	NaN	NaN
NaN	NaN	NaN	NaN	725.9965	599.0955	NaN	NaN	NaN	NaN
NaN	NaN	NaN	NaN	725.9483	599.1159	NaN	NaN	NaN	NaN
NaN	NaN	NaN	NaN	726.048	599.10364	NaN	NaN	NaN	NaN
NaN	NaN	NaN	NaN	725.9951	599.11334	NaN	NaN	NaN	NaN
NaN	NaN	NaN	NaN	725.9755	599.1112	NaN	NaN	NaN	NaN
NaN	NaN	NaN	NaN	725.84784	599.08905	NaN	NaN	NaN	NaN
NaN	NaN	NaN	NaN	725.95465	599.08856	NaN	NaN	NaN	NaN
NaN	NaN	NaN	NaN	725.7661	599.0994	NaN	NaN	NaN	NaN
NaN	NaN	NaN	NaN	725.7441	599.0802	NaN	NaN	NaN	NaN
NaN	NaN	NaN	NaN	725.9748	599.11487	NaN	NaN	NaN	NaN
NaN	NaN	NaN	NaN	725.9614	599.0806	NaN	NaN	NaN	NaN
NaN	NaN	NaN	NaN	725.879	599.1084	NaN	NaN	NaN	NaN
NaN	NaN	NaN	NaN	725.7157	599.0742	NaN	NaN	NaN	NaN
NaN	NaN	NaN	NaN	725.82117	599.08905	NaN	NaN	NaN	NaN
NaN	NaN	NaN	NaN	725.9373	599.0891	NaN	NaN	NaN	NaN
NaN	NaN	NaN	NaN	725.8992	599.0714	NaN	NaN	NaN	NaN
NaN	NaN	NaN	NaN	725.7799	599.0654	NaN	NaN	NaN	NaN
NaN	NaN	NaN	NaN	725.9031	599.0816	NaN	NaN	NaN	NaN
NaN	NaN	NaN	NaN	725.87866	599.09045	NaN	NaN	NaN	NaN
NaN	NaN	NaN	NaN	725.8268	599.08203	NaN	NaN	NaN	NaN
NaN	NaN	NaN	NaN	726	599.0992	NaN	NaN	NaN	NaN
NaN	NaN	NaN	NaN	725.9022	599.1076	NaN	NaN	NaN	NaN
NaN	NaN	NaN	NaN	725.8768	599.06165	NaN	NaN	NaN	NaN
NaN	NaN	NaN	NaN	725.7909	599.0902	NaN	NaN	NaN	NaN
NaN	NaN	NaN	NaN	725.80853	599.0764	NaN	NaN	NaN	NaN
NaN	NaN	NaN	NaN	725.94055	599.07904	NaN	NaN	NaN	NaN
NaN	NaN	NaN	NaN	725.92236	599.07764	NaN	NaN	NaN	NaN
NaN	NaN	NaN	NaN	725.8474	599.0865	NaN	NaN	NaN	NaN
NaN	NaN	NaN	NaN	726.0007	599.0774	NaN	NaN	NaN	NaN
NaN	NaN	NaN	NaN	725.95593	599.06226	NaN	NaN	NaN	NaN
NaN	NaN	NaN	NaN	725.8555	599.0833	NaN	NaN	NaN	NaN
NaN	NaN	NaN	NaN	725.88043	599.06506	NaN	NaN	NaN	NaN
NaN	NaN	NaN	NaN	725.8207	599.0949	NaN	NaN	NaN	NaN
NaN	NaN	NaN	NaN	725.8571	599.0518	NaN	NaN	NaN	NaN
NaN	NaN	NaN	NaN	725.8291	599.10223	NaN	NaN	NaN	NaN
NaN	NaN	NaN	NaN	725.961	599.078	NaN	NaN	NaN	NaN
NaN	NaN	NaN	NaN	725.8844	599.07245	NaN	NaN	NaN	NaN
NaN	NaN	NaN	NaN	725.8705	599.0947	NaN	NaN	NaN	NaN
NaN	NaN	NaN	NaN	725.82446	599.0857	NaN	NaN	NaN	NaN
NaN	NaN	NaN	NaN	725.9474	599.09186	NaN	NaN	NaN	NaN
NaN	NaN	NaN	NaN	725.97107	599.07684	NaN	NaN	NaN	NaN
NaN	NaN	NaN	NaN	725.9652	599.08215	NaN	NaN	NaN	NaN
NaN	NaN	NaN	NaN	726.0301	599.07623	NaN	NaN	NaN	NaN
NaN	NaN	NaN	NaN	725.88007	599.09326	NaN	NaN	NaN	NaN
NaN	NaN	NaN	NaN	725.9769	599.0902	NaN	NaN	NaN	NaN
NaN	NaN	NaN	NaN	726.0742	599.07	NaN	NaN	NaN	NaN
NaN	NaN	NaN	NaN	725.9454	599.08124	NaN	NaN	NaN	NaN
NaN	NaN	NaN	NaN	725.7191	599.07306	NaN	NaN	NaN	NaN
NaN	NaN	NaN	NaN	725.9594	599.06165	NaN	NaN	NaN	NaN
NaN	NaN	NaN	NaN	725.9278	599.0989	NaN	NaN	NaN	NaN
NaN	NaN	NaN	NaN	725.94196	599.0692	NaN	NaN	NaN	NaN
NaN	NaN	NaN	NaN	725.85065	599.06665	NaN	NaN	NaN	NaN
NaN	NaN	NaN	NaN	725.7965	599.086	NaN	NaN	NaN	NaN
NaN	NaN	NaN	NaN	725.90674	599.054	NaN	NaN	NaN	NaN
NaN	NaN	NaN	NaN	726.05414	599.06396	NaN	NaN	NaN	NaN
NaN	NaN	NaN	NaN	726.1897	599.06415	NaN	NaN	NaN	NaN
NaN	NaN	NaN	NaN	725.8873	599.04364	NaN	NaN	NaN	NaN
NaN	NaN	NaN	NaN	726.25037	599.0582	NaN	NaN	NaN	NaN
NaN	NaN	NaN	NaN	725.9157	599.0421	NaN	NaN	NaN	NaN
NaN	NaN	NaN	NaN	726.0788	599.04254	NaN	NaN	NaN	NaN
NaN	NaN	NaN	NaN	725.8871	599.03436	NaN	NaN	NaN	NaN
NaN	NaN	NaN	NaN	725.9399	599.0488	NaN	NaN	NaN	NaN
NaN	NaN	NaN	NaN	725.97687	599.0484	NaN	NaN	NaN	NaN
NaN	NaN	NaN	NaN	726.0007	599.0498	NaN	NaN	NaN	NaN
NaN	NaN	NaN	NaN	725.9727	599.06506	NaN	NaN	NaN	NaN
NaN	NaN	NaN	NaN	726.0077	599.08624	NaN	NaN	NaN	NaN
NaN	NaN	NaN	NaN	726.0014	599.04504	NaN	NaN	NaN	NaN
NaN	NaN	NaN	NaN	725.966	599.01135	NaN	NaN	NaN	NaN
NaN	NaN	NaN	NaN	726.0056	599.0643	NaN	NaN	NaN	NaN
NaN	NaN	NaN	NaN	726.1185	598.9993	NaN	NaN	NaN	NaN
NaN	NaN	NaN	NaN	726.1031	599.0568	NaN	NaN	NaN	NaN
NaN	NaN	NaN	NaN	726.0007	599.03296	NaN	NaN	NaN	NaN
NaN	NaN	NaN	NaN	726.0546	599.021	NaN	NaN	NaN	NaN
NaN	NaN	NaN	NaN	726.1493	599.0197	NaN	NaN	NaN	NaN
NaN	NaN	NaN	NaN	725.94977	599.04315	NaN	NaN	NaN	NaN
NaN	NaN	NaN	NaN	726.00494	599.01764	NaN	NaN	NaN	NaN
NaN	NaN	NaN	NaN	725.9565	598.9972	NaN	NaN	NaN	NaN
NaN	NaN	NaN	NaN	725.9937	599.0259	NaN	NaN	NaN	NaN
NaN	NaN	NaN	NaN	726.0907	599.00214	NaN	NaN	NaN	NaN
NaN	NaN	NaN	NaN	726.0949	599.00775	NaN	NaN	NaN	NaN
NaN	NaN	NaN	NaN	726.0091	598.9979	NaN	NaN	NaN	NaN
NaN	NaN	NaN	NaN	726.0949	598.98944	NaN	NaN	NaN	NaN
NaN	NaN	NaN	NaN	726.1982	598.98517	NaN	NaN	NaN	NaN
NaN	NaN	NaN	NaN	726.13025	598.9944	NaN	NaN	NaN	NaN
NaN	NaN	NaN	NaN	726.2465	598.993	NaN	NaN	NaN	NaN
NaN	NaN	NaN	NaN	726.1578	598.9986	NaN	NaN	NaN	NaN
NaN	NaN	NaN	NaN	726.2328	598.99365	NaN	NaN	NaN	NaN
NaN	NaN	NaN	NaN	726.14404	598.976	NaN	NaN	NaN	NaN
NaN	NaN	NaN	NaN	726.17413	598.94806	NaN	NaN	NaN	NaN
NaN	NaN	NaN	NaN	726.19666	598.9663	NaN	NaN	NaN	NaN
NaN	NaN	NaN	NaN	726.1465	598.9535	NaN	NaN	NaN	NaN
NaN	NaN	NaN	NaN	726.1187	598.99164	NaN	NaN	NaN	NaN
NaN	NaN	NaN	NaN	726.3469	598.9565	NaN	NaN	NaN	NaN
NaN	NaN	NaN	NaN	726.1155	598.9704	NaN	NaN	NaN	NaN
NaN	NaN	NaN	NaN	726.2862	598.9754	NaN	NaN	NaN	NaN
NaN	NaN	NaN	NaN	726.2846	598.9545	NaN	NaN	NaN	NaN
NaN	NaN	NaN	NaN	726.1252	598.9625	NaN	NaN	NaN	NaN
NaN	NaN	NaN	NaN	726.2056	598.9507	NaN	NaN	NaN	NaN
NaN	NaN	NaN	NaN	726.08203	598.97406	NaN	NaN	NaN	NaN
NaN	NaN	NaN	NaN	726.2427	598.9685	NaN	NaN	NaN	NaN
NaN	NaN	NaN	NaN	726.1961	598.993	NaN	NaN	NaN	NaN
NaN	NaN	NaN	NaN	726.14325	598.93115	NaN	NaN	NaN	NaN
NaN	NaN	NaN	NaN	726.1478	598.9413	NaN	NaN	NaN	NaN
NaN	NaN	NaN	NaN	726.15533	598.9355	NaN	NaN	NaN	NaN
NaN	NaN	NaN	NaN	726.227	598.9314	NaN	NaN	NaN	NaN
NaN	NaN	NaN	NaN	726.1498	598.9501	NaN	NaN	NaN	NaN
NaN	NaN	NaN	NaN	726.10223	598.9471	NaN	NaN	NaN	NaN
NaN	NaN	NaN	NaN	726.08356	598.9348	NaN	NaN	NaN	NaN
NaN	NaN	NaN	NaN	726.25214	598.92816	NaN	NaN	NaN	NaN
NaN	NaN	NaN	NaN	726.12726	598.93604	NaN	NaN	NaN	NaN
NaN	NaN	NaN	NaN	726.2468	598.9613	NaN	NaN	NaN	NaN
NaN	NaN	NaN	NaN	726.257	598.93536	NaN	NaN	NaN	NaN
NaN	NaN	NaN	NaN	726.05634	598.92676	NaN	NaN	NaN	NaN
NaN	NaN	NaN	NaN	726.2398	598.94586	NaN	NaN	NaN	NaN
NaN	NaN	NaN	NaN	726.031	598.92957	NaN	NaN	NaN	NaN
NaN	NaN	NaN	NaN	726.12976	598.9383	NaN	NaN	NaN	NaN
NaN	NaN	NaN	NaN	726.2847	598.90796	NaN	NaN	NaN	NaN
NaN	NaN	NaN	NaN	726.2058	598.9257	NaN	NaN	NaN	NaN
NaN	NaN	NaN	NaN	726.00574	598.90283	NaN	NaN	NaN	NaN
NaN	NaN	NaN	NaN	726.1971	598.90814	NaN	NaN	NaN	NaN
NaN	NaN	NaN	NaN	726.19916	598.9138	NaN	NaN	NaN	NaN
NaN	NaN	NaN	NaN	726.21246	598.9405	NaN	NaN	NaN	NaN
NaN	NaN	NaN	NaN	726.24115	598.9144	NaN	NaN	NaN	NaN
NaN	NaN	NaN	NaN	726.1563	598.91864	NaN	NaN	NaN	NaN
NaN	NaN	NaN	NaN	726.122	598.9175	NaN	NaN	NaN	NaN
NaN	NaN	NaN	NaN	726.1451	598.91833	NaN	NaN	NaN	NaN
NaN	NaN	NaN	NaN	726.11017	598.9195	NaN	NaN	NaN	NaN
NaN	NaN	NaN	NaN	726.01917	598.9057	NaN	NaN	NaN	NaN
NaN	NaN	NaN	NaN	726.0014	598.9122	NaN	NaN	NaN	NaN
NaN	NaN	NaN	NaN	726.039	598.8773	NaN	NaN	NaN	NaN
NaN	NaN	NaN	NaN	726.1671	598.9377	NaN	NaN	NaN	NaN
NaN	NaN	NaN	NaN	726.22626	598.8872	NaN	NaN	NaN	NaN
NaN	NaN	NaN	NaN	726.15393	598.91846	NaN	NaN	NaN	NaN
NaN	NaN	NaN	NaN	726.1455	598.9252	NaN	NaN	NaN	NaN
NaN	NaN	NaN	NaN	726.1479	598.92114	NaN	NaN	NaN	NaN
NaN	NaN	NaN	NaN	726.1577	598.91016	NaN	NaN	NaN	NaN
NaN	NaN	NaN	NaN	726.2248	598.89856	NaN	NaN	NaN	NaN
NaN	NaN	NaN	NaN	726.00995	598.90765	NaN	NaN	NaN	NaN
NaN	NaN	NaN	NaN	726.244	598.92755	NaN	NaN	NaN	NaN
NaN	NaN	NaN	NaN	726.0607	598.86725	NaN	NaN	NaN	NaN
NaN	NaN	NaN	NaN	726.1178	598.9175	NaN	NaN	NaN	NaN
NaN	NaN	NaN	NaN	726.13135	598.9322	NaN	NaN	NaN	NaN
NaN	NaN	NaN	NaN	726.0513	598.8946	NaN	NaN	NaN	NaN
NaN	NaN	NaN	NaN	726.0433	598.9085	NaN	NaN	NaN	NaN
NaN	NaN	NaN	NaN	726.01404	598.89325	NaN	NaN	NaN	NaN
NaN	NaN	NaN	NaN	726.2185	598.8833	NaN	NaN	NaN	NaN
NaN	NaN	NaN	NaN	726.02545	598.9124	NaN	NaN	NaN	NaN
NaN	NaN	NaN	NaN	726.22	598.90027	NaN	NaN	NaN	NaN
NaN	NaN	NaN	NaN	726.09125	598.89465	NaN	NaN	NaN	NaN
NaN	NaN	NaN	NaN	726.0779	598.89374	NaN	NaN	NaN	NaN
NaN	NaN	NaN	NaN	726.0238	598.87396	NaN	NaN	NaN	NaN
NaN	NaN	NaN	NaN	726.1497	598.9124	NaN	NaN	NaN	NaN
NaN	NaN	NaN	NaN	726.14734	598.8994	NaN	NaN	NaN	NaN
NaN	NaN	NaN	NaN	726.21466	598.88275	NaN	NaN	NaN	NaN
NaN	NaN	NaN	NaN	726.1573	598.8822	NaN	NaN	NaN	NaN
NaN	NaN	NaN	NaN	726.0777	598.87146	NaN	NaN	NaN	NaN
NaN	NaN	NaN	NaN	726.325	598.8798	NaN	NaN	NaN	NaN
NaN	NaN	NaN	NaN	726.21936	598.88745	NaN	NaN	NaN	NaN
NaN	NaN	NaN	NaN	726.2192	598.89435	NaN	NaN	NaN	NaN
NaN	NaN	NaN	NaN	726.2243	598.8938	NaN	NaN	NaN	NaN
NaN	NaN	NaN	NaN	725.9865	598.86456	NaN	NaN	NaN	NaN
NaN	NaN	NaN	NaN	726.19916	598.87994	NaN	NaN	NaN	NaN
NaN	NaN	NaN	NaN	726.0785	598.8423	NaN	NaN	NaN	NaN
NaN	NaN	NaN	NaN	726.1681	598.8955	NaN	NaN	NaN	NaN
NaN	NaN	NaN	NaN	726.0763	598.88086	NaN	NaN	NaN	NaN
NaN	NaN	NaN	NaN	726.2461	598.8823	NaN	NaN	NaN	NaN
NaN	NaN	NaN	NaN	726.10114	598.8522	NaN	NaN	NaN	NaN
NaN	NaN	NaN	NaN	726.2198	598.89404	NaN	NaN	NaN	NaN
NaN	NaN	NaN	NaN	726.20703	598.8366	NaN	NaN	NaN	NaN
NaN	NaN	NaN	NaN	726.2306	598.8371	NaN	NaN	NaN	NaN
NaN	NaN	NaN	NaN	726.2212	598.8656	NaN	NaN	NaN	NaN
NaN	NaN	NaN	NaN	726.1572	598.85834	NaN	NaN	NaN	NaN
NaN	NaN	NaN	NaN	726.1946	598.87213	NaN	NaN	NaN	NaN
NaN	NaN	NaN	NaN	726.15814	598.86456	NaN	NaN	NaN	NaN
NaN	NaN	NaN	NaN	726.289	598.8474	NaN	NaN	NaN	NaN
NaN	NaN	NaN	NaN	726.28735	598.8394	NaN	NaN	NaN	NaN
NaN	NaN	NaN	NaN	726.15204	598.8395	NaN	NaN	NaN	NaN
NaN	NaN	NaN	NaN	726.21204	598.84607	NaN	NaN	NaN	NaN
NaN	NaN	NaN	NaN	726.1488	598.8244	NaN	NaN	NaN	NaN
NaN	NaN	NaN	NaN	726.2321	598.85065	NaN	NaN	NaN	NaN
NaN	NaN	NaN	NaN	726.1742	598.8216	NaN	NaN	NaN	NaN
NaN	NaN	NaN	NaN	726.12146	598.8489	NaN	NaN	NaN	NaN
NaN	NaN	NaN	NaN	726.1662	598.86053	NaN	NaN	NaN	NaN
NaN	NaN	NaN	NaN	726.3704	598.8535	NaN	NaN	NaN	NaN
NaN	NaN	NaN	NaN	726.20087	598.81885	NaN	NaN	NaN	NaN
NaN	NaN	NaN	NaN	726.1983	598.8343	NaN	NaN	NaN	NaN
NaN	NaN	NaN	NaN	726.14215	598.8253	NaN	NaN	NaN	NaN
NaN	NaN	NaN	NaN	726.17285	598.83	NaN	NaN	NaN	NaN
NaN	NaN	NaN	NaN	726.2334	598.8159	NaN	NaN	NaN	NaN
NaN	NaN	NaN	NaN	726.18506	598.8376	NaN	NaN	NaN	NaN
NaN	NaN	NaN	NaN	726.1252	598.8154	NaN	NaN	NaN	NaN
NaN	NaN	NaN	NaN	726.22455	598.80365	NaN	NaN	NaN	NaN
NaN	NaN	NaN	NaN	726.06964	598.79395	NaN	NaN	NaN	NaN
NaN	NaN	NaN	NaN	726.20636	598.81775	NaN	NaN	NaN	NaN
NaN	NaN	NaN	NaN	726.2677	598.81726	NaN	NaN	NaN	NaN
NaN	NaN	NaN	NaN	726.1568	598.822	NaN	NaN	NaN	NaN
NaN	NaN	NaN	NaN	726.08417	598.81256	NaN	NaN	NaN	NaN
NaN	NaN	NaN	NaN	726.3357	598.8329	NaN	NaN	NaN	NaN
NaN	NaN	NaN	NaN	726.38135	598.8234	NaN	NaN	NaN	NaN
NaN	NaN	NaN	NaN	726.23944	598.7986	NaN	NaN	NaN	NaN
NaN	NaN	NaN	NaN	726.3093	598.8192	NaN	NaN	NaN	NaN
NaN	NaN	NaN	NaN	726.2606	598.81445	NaN	NaN	NaN	NaN
NaN	NaN	NaN	NaN	726.27545	598.8107	NaN	NaN	NaN	NaN
NaN	NaN	NaN	NaN	726.296	598.8102	NaN	NaN	NaN	NaN
NaN	NaN	NaN	NaN	726.169	598.80835	NaN	NaN	NaN	NaN
NaN	NaN	NaN	NaN	726.2149	598.8007	NaN	NaN	NaN	NaN
NaN	NaN	NaN	NaN	726.26965	598.80194	NaN	NaN	NaN	NaN
NaN	NaN	NaN	NaN	726.1209	598.80695	NaN	NaN	NaN	NaN
NaN	NaN	NaN	NaN	726.09546	598.81824	NaN	NaN	NaN	NaN
NaN	NaN	NaN	NaN	726.1761	598.7845	NaN	NaN	NaN	NaN
NaN	NaN	NaN	NaN	726.1984	598.7959	NaN	NaN	NaN	NaN
NaN	NaN	NaN	NaN	726.2599	598.80084	NaN	NaN	NaN	NaN
NaN	NaN	NaN	NaN	726.1121	598.8117	NaN	NaN	NaN	NaN
NaN	NaN	NaN	NaN	726.17505	598.82355	NaN	NaN	NaN	NaN
NaN	NaN	NaN	NaN	726.1737	598.81366	NaN	NaN	NaN	NaN
NaN	NaN	NaN	NaN	726.162	598.8028	NaN	NaN	NaN	NaN
NaN	NaN	NaN	NaN	726.0989	598.79376	NaN	NaN	NaN	NaN
NaN	NaN	NaN	NaN	726.2141	598.7831	NaN	NaN	NaN	NaN
NaN	NaN	NaN	NaN	726.2856	598.7934	NaN	NaN	NaN	NaN
NaN	NaN	NaN	NaN	726.2789	598.8099	NaN	NaN	NaN	NaN
NaN	NaN	NaN	NaN	726.31726	598.81305	NaN	NaN	NaN	NaN
NaN	NaN	NaN	NaN	726.2038	598.8032	NaN	NaN	NaN	NaN
NaN	NaN	NaN	NaN	726.2264	598.7863	NaN	NaN	NaN	NaN
NaN	NaN	NaN	NaN	726.11633	598.7807	NaN	NaN	NaN	NaN
NaN	NaN	NaN	NaN	726.12006	598.79236	NaN	NaN	NaN	NaN
NaN	NaN	NaN	NaN	726.3456	598.8088	NaN	NaN	NaN	NaN
NaN	NaN	NaN	NaN	726.3248	598.79376	NaN	NaN	NaN	NaN
NaN	NaN	NaN	NaN	726.27997	598.7976	NaN	NaN	NaN	NaN
NaN	NaN	NaN	NaN	726.1685	598.7962	NaN	NaN	NaN	NaN
NaN	NaN	NaN	NaN	726.1653	598.80365	NaN	NaN	NaN	NaN
NaN	NaN	NaN	NaN	726.19635	598.77966	NaN	NaN	NaN	NaN
NaN	NaN	NaN	NaN	726.1727	598.81885	NaN	NaN	NaN	NaN
NaN	NaN	NaN	NaN	726.1775	598.79297	NaN	NaN	NaN	NaN
NaN	NaN	NaN	NaN	726.08875	598.78735	NaN	NaN	NaN	NaN
NaN	NaN	NaN	NaN	726.2557	598.79236	NaN	NaN	NaN	NaN
NaN	NaN	NaN	NaN	726.30536	598.8046	NaN	NaN	NaN	NaN
NaN	NaN	NaN	NaN	726.234	598.77026	NaN	NaN	NaN	NaN
NaN	NaN	NaN	NaN	726.11884	598.80096	NaN	NaN	NaN	NaN
NaN	NaN	NaN	NaN	726.1375	598.7905	NaN	NaN	NaN	NaN
NaN	NaN	NaN	NaN	726.3107	598.79376	NaN	NaN	NaN	NaN
NaN	NaN	NaN	NaN	726.14075	598.773	NaN	NaN	NaN	NaN
NaN	NaN	NaN	NaN	726.04535	598.7691	NaN	NaN	NaN	NaN
NaN	NaN	NaN	NaN	726.3135	598.7847	NaN	NaN	NaN	NaN
NaN	NaN	NaN	NaN	726.1832	598.76135	NaN	NaN	NaN	NaN
NaN	NaN	NaN	NaN	726.4309	598.768	NaN	NaN	NaN	NaN
NaN	NaN	NaN	NaN	726.1	598.7851	NaN	NaN	NaN	NaN
NaN	NaN	NaN	NaN	726.1766	598.77966	NaN	NaN	NaN	NaN
NaN	NaN	NaN	NaN	726.04364	598.78735	NaN	NaN	NaN	NaN
NaN	NaN	NaN	NaN	726.24054	598.7735	NaN	NaN	NaN	NaN
NaN	NaN	NaN	NaN	726.3634	598.75916	NaN	NaN	NaN	NaN
NaN	NaN	NaN	NaN	726.3206	598.7627	NaN	NaN	NaN	NaN
NaN	NaN	NaN	NaN	726.1195	598.7532	NaN	NaN	NaN	NaN
NaN	NaN	NaN	NaN	726.2433	598.7764	NaN	NaN	NaN	NaN
NaN	NaN	NaN	NaN	726.24756	598.73553	NaN	NaN	NaN	NaN
NaN	NaN	NaN	NaN	726.2024	598.76373	NaN	NaN	NaN	NaN
NaN	NaN	NaN	NaN	726.2351	598.77905	NaN	NaN	NaN	NaN
NaN	NaN	NaN	NaN	726.21063	598.7596	NaN	NaN	NaN	NaN
NaN	NaN	NaN	NaN	726.01624	598.73553	NaN	NaN	NaN	NaN
NaN	NaN	NaN	NaN	726.27686	598.7557	NaN	NaN	NaN	NaN
NaN	NaN	NaN	NaN	726.2376	598.7567	NaN	NaN	NaN	NaN
NaN	NaN	NaN	NaN	726.20544	598.7398	NaN	NaN	NaN	NaN
NaN	NaN	NaN	NaN	726.04865	598.74963	NaN	NaN	NaN	NaN
NaN	NaN	NaN	NaN	726.1954	598.7595	NaN	NaN	NaN	NaN
NaN	NaN	NaN	NaN	726.0785	598.75037	NaN	NaN	NaN	NaN
NaN	NaN	NaN	NaN	726.07935	598.75354	NaN	NaN	NaN	NaN
NaN	NaN	NaN	NaN	726.177	598.73413	NaN	NaN	NaN	NaN
NaN	NaN	NaN	NaN	726.2702	598.7624	NaN	NaN	NaN	NaN
NaN	NaN	NaN	NaN	726.43396	598.7388	NaN	NaN	NaN	NaN
NaN	NaN	NaN	NaN	726.257	598.76685	NaN	NaN	NaN	NaN
NaN	NaN	NaN	NaN	726.17413	598.7458	NaN	NaN	NaN	NaN
NaN	NaN	NaN	NaN	726.5611	598.7273	NaN	NaN	NaN	NaN
NaN	NaN	NaN	NaN	726.1356	598.726	NaN	NaN	NaN	NaN
NaN	NaN	NaN	NaN	726.39465	598.72614	NaN	NaN	NaN	NaN
NaN	NaN	NaN	NaN	726.3233	598.7426	NaN	NaN	NaN	NaN
NaN	NaN	NaN	NaN	726.31805	598.72565	NaN	NaN	NaN	NaN
NaN	NaN	NaN	NaN	726.32513	598.7172	NaN	NaN	NaN	NaN
NaN	NaN	NaN	NaN	726.32153	598.7748	NaN	NaN	NaN	NaN
NaN	NaN	NaN	NaN	726.39185	598.7149	NaN	NaN	NaN	NaN
NaN	NaN	NaN	NaN	726.1451	598.7056	NaN	NaN	NaN	NaN
NaN	NaN	NaN	NaN	726.4308	598.7429	NaN	NaN	NaN	NaN
NaN	NaN	NaN	NaN	726.2052	598.73694	NaN	NaN	NaN	NaN
NaN	NaN	NaN	NaN	726.19904	598.66174	NaN	NaN	NaN	NaN
NaN	NaN	NaN	NaN	726.22754	598.69244	NaN	NaN	NaN	NaN
NaN	NaN	NaN	NaN	726.2789	598.7056	NaN	NaN	NaN	NaN
NaN	NaN	NaN	NaN	726.1554	598.7166	NaN	NaN	NaN	NaN
NaN	NaN	NaN	NaN	726.1353	598.68933	NaN	NaN	NaN	NaN
NaN	NaN	NaN	NaN	726.31885	598.72614	NaN	NaN	NaN	NaN
NaN	NaN	NaN	NaN	726.2129	598.6938	NaN	NaN	NaN	NaN
NaN	NaN	NaN	NaN	726.4311	598.7208	NaN	NaN	NaN	NaN
NaN	NaN	NaN	NaN	726.1601	598.69464	NaN	NaN	NaN	NaN
NaN	NaN	NaN	NaN	726.4619	598.7045	NaN	NaN	NaN	NaN
NaN	NaN	NaN	NaN	726.237	598.7039	NaN	NaN	NaN	NaN
NaN	NaN	NaN	NaN	726.476	598.69885	NaN	NaN	NaN	NaN
NaN	NaN	NaN	NaN	726.2444	598.7163	NaN	NaN	NaN	NaN
NaN	NaN	NaN	NaN	726.35535	598.6858	NaN	NaN	NaN	NaN
NaN	NaN	NaN	NaN	726.2052	598.6904	NaN	NaN	NaN	NaN
NaN	NaN	NaN	NaN	726.366	598.7045	NaN	NaN	NaN	NaN
NaN	NaN	NaN	NaN	726.5112	598.67554	NaN	NaN	NaN	NaN
NaN	NaN	NaN	NaN	726.3465	598.6761	NaN	NaN	NaN	NaN
NaN	NaN	NaN	NaN	726.3205	598.69354	NaN	NaN	NaN	NaN
NaN	NaN	NaN	NaN	726.2257	598.66174	NaN	NaN	NaN	NaN
NaN	NaN	NaN	NaN	726.3101	598.7053	NaN	NaN	NaN	NaN
NaN	NaN	NaN	NaN	726.35876	598.6986	NaN	NaN	NaN	NaN
NaN	NaN	NaN	NaN	726.25104	598.70087	NaN	NaN	NaN	NaN
NaN	NaN	NaN	NaN	726.35474	598.69183	NaN	NaN	NaN	NaN
NaN	NaN	NaN	NaN	726.3394	598.6901	NaN	NaN	NaN	NaN
NaN	NaN	NaN	NaN	726.34247	598.6758	NaN	NaN	NaN	NaN
NaN	NaN	NaN	NaN	726.3228	598.6927	NaN	NaN	NaN	NaN
NaN	NaN	NaN	NaN	726.3456	598.6714	NaN	NaN	NaN	NaN
NaN	NaN	NaN	NaN	726.30426	598.6575	NaN	NaN	NaN	NaN
NaN	NaN	NaN	NaN	726.282	598.7025	NaN	NaN	NaN	NaN
NaN	NaN	NaN	NaN	726.2149	598.7065	NaN	NaN	NaN	NaN
NaN	NaN	NaN	NaN	726.3408	598.6958	NaN	NaN	NaN	NaN
NaN	NaN	NaN	NaN	726.5631	598.69214	NaN	NaN	NaN	NaN
NaN	NaN	NaN	NaN	726.31854	598.6758	NaN	NaN	NaN	NaN
NaN	NaN	NaN	NaN	726.1144	598.6893	NaN	NaN	NaN	NaN
NaN	NaN	NaN	NaN	726.3031	598.6955	NaN	NaN	NaN	NaN
NaN	NaN	NaN	NaN	726.265	598.6734	NaN	NaN	NaN	NaN
NaN	NaN	NaN	NaN	726.3571	598.6542	NaN	NaN	NaN	NaN
NaN	NaN	NaN	NaN	726.29047	598.6744	NaN	NaN	NaN	NaN
NaN	NaN	NaN	NaN	726.4337	598.67346	NaN	NaN	NaN	NaN
NaN	NaN	NaN	NaN	726.21124	598.6535	NaN	NaN	NaN	NaN
NaN	NaN	NaN	NaN	726.45654	598.69775	NaN	NaN	NaN	NaN
NaN	NaN	NaN	NaN	726.2189	598.6762	NaN	NaN	NaN	NaN
NaN	NaN	NaN	NaN	726.46216	598.6781	NaN	NaN	NaN	NaN
NaN	NaN	NaN	NaN	726.3101	598.6885	NaN	NaN	NaN	NaN
NaN	NaN	NaN	NaN	726.27386	598.63763	NaN	NaN	NaN	NaN
NaN	NaN	NaN	NaN	726.5212	598.6354	NaN	NaN	NaN	NaN
NaN	NaN	NaN	NaN	726.33405	598.6364	NaN	NaN	NaN	NaN
NaN	NaN	NaN	NaN	726.4552	598.67365	NaN	NaN	NaN	NaN
NaN	NaN	NaN	NaN	726.3787	598.68195	NaN	NaN	NaN	NaN
NaN	NaN	NaN	NaN	726.5099	598.6718	NaN	NaN	NaN	NaN
NaN	NaN	NaN	NaN	726.4605	598.67487	NaN	NaN	NaN	NaN
NaN	NaN	NaN	NaN	726.38965	598.65137	NaN	NaN	NaN	NaN
NaN	NaN	NaN	NaN	726.29974	598.6591	NaN	NaN	NaN	NaN
NaN	NaN	NaN	NaN	726.38043	598.6758	NaN	NaN	NaN	NaN
NaN	NaN	NaN	NaN	726.3608	598.6927	NaN	NaN	NaN	NaN
NaN	NaN	NaN	NaN	726.47174	598.6653	NaN	NaN	NaN	NaN
NaN	NaN	NaN	NaN	726.31726	598.61755	NaN	NaN	NaN	NaN
NaN	NaN	NaN	NaN	726.3773	598.69324	NaN	NaN	NaN	NaN
NaN	NaN	NaN	NaN	726.30566	598.6592	NaN	NaN	NaN	NaN
NaN	NaN	NaN	NaN	726.46344	598.6772	NaN	NaN	NaN	NaN
NaN	NaN	NaN	NaN	726.4238	598.65515	NaN	NaN	NaN	NaN
NaN	NaN	NaN	NaN	726.41406	598.6718	NaN	NaN	NaN	NaN
NaN	NaN	NaN	NaN	726.3451	598.662	NaN	NaN	NaN	NaN
NaN	NaN	NaN	NaN	726.5298	598.63336	NaN	NaN	NaN	NaN
NaN	NaN	NaN	NaN	726.3796	598.65265	NaN	NaN	NaN	NaN
NaN	NaN	NaN	NaN	726.2676	598.63947	NaN	NaN	NaN	NaN
NaN	NaN	NaN	NaN	726.42365	598.65985	NaN	NaN	NaN	NaN
NaN	NaN	NaN	NaN	726.51697	598.65155	NaN	NaN	NaN	NaN
NaN	NaN	NaN	NaN	726.35657	598.6772	NaN	NaN	NaN	NaN
NaN	NaN	NaN	NaN	726.52527	598.6671	NaN	NaN	NaN	NaN
NaN	NaN	NaN	NaN	726.63116	598.66504	NaN	NaN	NaN	NaN
NaN	NaN	NaN	NaN	726.4027	598.63824	NaN	NaN	NaN	NaN
NaN	NaN	NaN	NaN	726.5256	598.6449	NaN	NaN	NaN	NaN
NaN	NaN	NaN	NaN	726.4196	598.64105	NaN	NaN	NaN	NaN
NaN	NaN	NaN	NaN	726.35333	598.66925	NaN	NaN	NaN	NaN
NaN	NaN	NaN	NaN	726.56036	598.6531	NaN	NaN	NaN	NaN
NaN	NaN	NaN	NaN	726.5959	598.65936	NaN	NaN	NaN	NaN
NaN	NaN	NaN	NaN	726.277	598.6795	NaN	NaN	NaN	NaN
NaN	NaN	NaN	NaN	726.4379	598.64246	NaN	NaN	NaN	NaN
NaN	NaN	NaN	NaN	726.38684	598.66693	NaN	NaN	NaN	NaN
NaN	NaN	NaN	NaN	726.4449	598.6808	NaN	NaN	NaN	NaN
NaN	NaN	NaN	NaN	726.38635	598.6591	NaN	NaN	NaN	NaN
NaN	NaN	NaN	NaN	726.38666	598.6813	NaN	NaN	NaN	NaN
NaN	NaN	NaN	NaN	726.4986	598.65985	NaN	NaN	NaN	NaN
NaN	NaN	NaN	NaN	726.56506	598.66266	NaN	NaN	NaN	NaN
NaN	NaN	NaN	NaN	726.4518	598.64325	NaN	NaN	NaN	NaN
NaN	NaN	NaN	NaN	726.4887	598.6584	NaN	NaN	NaN	NaN
NaN	NaN	NaN	NaN	726.4425	598.6767	NaN	NaN	NaN	NaN
NaN	NaN	NaN	NaN	726.5254	598.65234	NaN	NaN	NaN	NaN
NaN	NaN	NaN	NaN	726.3545	598.6583	NaN	NaN	NaN	NaN
NaN	NaN	NaN	NaN	726.4831	598.66315	NaN	NaN	NaN	NaN
NaN	NaN	NaN	NaN	726.30115	598.65936	NaN	NaN	NaN	NaN
NaN	NaN	NaN	NaN	726.4194	598.6372	NaN	NaN	NaN	NaN
NaN	NaN	NaN	NaN	726.4605	598.6622	NaN	NaN	NaN	NaN
NaN	NaN	NaN	NaN	726.56195	598.6634	NaN	NaN	NaN	NaN
NaN	NaN	NaN	NaN	726.4803	598.6535	NaN	NaN	NaN	NaN
NaN	NaN	NaN	NaN	726.4774	598.6525	NaN	NaN	NaN	NaN
NaN	NaN	NaN	NaN	726.5098	598.66174	NaN	NaN	NaN	NaN
NaN	NaN	NaN	NaN	726.4888	598.66876	NaN	NaN	NaN	NaN
NaN	NaN	NaN	NaN	726.41974	598.6803	NaN	NaN	NaN	NaN
NaN	NaN	NaN	NaN	726.4605	598.64526	NaN	NaN	NaN	NaN
NaN	NaN	NaN	NaN	726.28925	598.67395	NaN	NaN	NaN	NaN
NaN	NaN	NaN	NaN	726.44385	598.6699	NaN	NaN	NaN	NaN
NaN	NaN	NaN	NaN	726.41	598.6491	NaN	NaN	NaN	NaN
NaN	NaN	NaN	NaN	726.46356	598.67926	NaN	NaN	NaN	NaN
NaN	NaN	NaN	NaN	726.4052	598.67395	NaN	NaN	NaN	NaN
NaN	NaN	NaN	NaN	726.56464	598.6573	NaN	NaN	NaN	NaN
NaN	NaN	NaN	NaN	726.2634	598.6388	NaN	NaN	NaN	NaN
NaN	NaN	NaN	NaN	726.5042	598.64484	NaN	NaN	NaN	NaN
NaN	NaN	NaN	NaN	726.57025	598.67413	NaN	NaN	NaN	NaN
NaN	NaN	NaN	NaN	726.5057	598.6895	NaN	NaN	NaN	NaN
NaN	NaN	NaN	NaN	726.3457	598.6655	NaN	NaN	NaN	NaN
NaN	NaN	NaN	NaN	726.24896	598.6532	NaN	NaN	NaN	NaN
NaN	NaN	NaN	NaN	726.5014	598.70795	NaN	NaN	NaN	NaN
NaN	NaN	NaN	NaN	726.4646	598.65155	NaN	NaN	NaN	NaN
NaN	NaN	NaN	NaN	726.3422	598.669	NaN	NaN	NaN	NaN
NaN	NaN	NaN	NaN	726.3808	598.6739	NaN	NaN	NaN	NaN
NaN	NaN	NaN	NaN	726.5493	598.6817	NaN	NaN	NaN	NaN
NaN	NaN	NaN	NaN	726.40283	598.6437	NaN	NaN	NaN	NaN
NaN	NaN	NaN	NaN	726.3197	598.6549	NaN	NaN	NaN	NaN
NaN	NaN	NaN	NaN	726.4775	598.6578	NaN	NaN	NaN	NaN
NaN	NaN	NaN	NaN	726.35834	598.67	NaN	NaN	NaN	NaN
NaN	NaN	NaN	NaN	726.5266	598.67365	NaN	NaN	NaN	NaN
NaN	NaN	NaN	NaN	726.27466	598.6704	NaN	NaN	NaN	NaN
NaN	NaN	NaN	NaN	726.41266	598.6634	NaN	NaN	NaN	NaN
NaN	NaN	NaN	NaN	726.54663	598.6638	NaN	NaN	NaN	NaN
NaN	NaN	NaN	NaN	726.32776	598.6639	NaN	NaN	NaN	NaN
NaN	NaN	NaN	NaN	726.5339	598.6481	NaN	NaN	NaN	NaN
NaN	NaN	NaN	NaN	726.5127	598.6596	NaN	NaN	NaN	NaN
NaN	NaN	NaN	NaN	726.3752	598.6473	NaN	NaN	NaN	NaN
NaN	NaN	NaN	NaN	726.42926	598.66266	NaN	NaN	NaN	NaN
NaN	NaN	NaN	NaN	726.4451	598.6547	NaN	NaN	NaN	NaN
NaN	NaN	NaN	NaN	726.4025	598.637	NaN	NaN	NaN	NaN
NaN	NaN	NaN	NaN	726.5099	598.6549	NaN	NaN	NaN	NaN
NaN	NaN	NaN	NaN	726.4577	598.65936	NaN	NaN	NaN	NaN
NaN	NaN	NaN	NaN	726.45337	598.6596	NaN	NaN	NaN	NaN
NaN	NaN	NaN	NaN	726.2272	598.66455	NaN	NaN	NaN	NaN
NaN	NaN	NaN	NaN	726.35126	598.6105	NaN	NaN	NaN	NaN
NaN	NaN	NaN	NaN	726.4097	598.6481	NaN	NaN	NaN	NaN
NaN	NaN	NaN	NaN	726.36505	598.6264	NaN	NaN	NaN	NaN
NaN	NaN	NaN	NaN	726.54767	598.63043	NaN	NaN	NaN	NaN
NaN	NaN	NaN	NaN	726.4319	598.6518	NaN	NaN	NaN	NaN
NaN	NaN	NaN	NaN	726.2767	598.64185	NaN	NaN	NaN	NaN
NaN	NaN	NaN	NaN	726.41516	598.66406	NaN	NaN	NaN	NaN
NaN	NaN	NaN	NaN	726.38824	598.6584	NaN	NaN	NaN	NaN
NaN	NaN	NaN	NaN	726.39484	598.64166	NaN	NaN	NaN	NaN
NaN	NaN	NaN	NaN	726.4269	598.6406	NaN	NaN	NaN	NaN
NaN	NaN	NaN	NaN	726.5253	598.63947	NaN	NaN	NaN	NaN
NaN	NaN	NaN	NaN	726.38715	598.6199	NaN	NaN	NaN	NaN
NaN	NaN	NaN	NaN	726.5014	598.6549	NaN	NaN	NaN	NaN
NaN	NaN	NaN	NaN	726.56647	598.6273	NaN	NaN	NaN	NaN
NaN	NaN	NaN	NaN	726.3563	598.61127	NaN	NaN	NaN	NaN
NaN	NaN	NaN	NaN	726.38965	598.61035	NaN	NaN	NaN	NaN
NaN	NaN	NaN	NaN	726.4436	598.61566	NaN	NaN	NaN	NaN
NaN	NaN	NaN	NaN	726.4381	598.6477	NaN	NaN	NaN	NaN
NaN	NaN	NaN	NaN	726.3709	598.61633	NaN	NaN	NaN	NaN
NaN	NaN	NaN	NaN	726.45087	598.63904	NaN	NaN	NaN	NaN
NaN	NaN	NaN	NaN	726.5759	598.60547	NaN	NaN	NaN	NaN
NaN	NaN	NaN	NaN	726.40125	598.61	NaN	NaN	NaN	NaN
NaN	NaN	NaN	NaN	726.4324	598.6169	NaN	NaN	NaN	NaN
NaN	NaN	NaN	NaN	726.4153	598.61017	NaN	NaN	NaN	NaN
NaN	NaN	NaN	NaN	726.56683	598.6223	NaN	NaN	NaN	NaN
NaN	NaN	NaN	NaN	726.5028	598.6044	NaN	NaN	NaN	NaN
NaN	NaN	NaN	NaN	726.48456	598.6069	NaN	NaN	NaN	NaN
NaN	NaN	NaN	NaN	726.4407	598.6003	NaN	NaN	NaN	NaN
NaN	NaN	NaN	NaN	726.47455	598.613	NaN	NaN	NaN	NaN
NaN	NaN	NaN	NaN	726.54224	598.60565	NaN	NaN	NaN	NaN
NaN	NaN	NaN	NaN	726.4536	598.61395	NaN	NaN	NaN	NaN
NaN	NaN	NaN	NaN	726.541	598.5948	NaN	NaN	NaN	NaN
NaN	NaN	NaN	NaN	726.5043	598.59064	NaN	NaN	NaN	NaN
NaN	NaN	NaN	NaN	726.4291	598.578	NaN	NaN	NaN	NaN
NaN	NaN	NaN	NaN	726.4788	598.58746	NaN	NaN	NaN	NaN
NaN	NaN	NaN	NaN	726.4845	598.5804	NaN	NaN	NaN	NaN
NaN	NaN	NaN	NaN	726.4661	598.58606	NaN	NaN	NaN	NaN
NaN	NaN	NaN	NaN	726.47174	598.5975	NaN	NaN	NaN	NaN
NaN	NaN	NaN	NaN	726.56195	598.60425	NaN	NaN	NaN	NaN
NaN	NaN	NaN	NaN	726.56537	598.5895	NaN	NaN	NaN	NaN
NaN	NaN	NaN	NaN	726.3366	598.59296	NaN	NaN	NaN	NaN
NaN	NaN	NaN	NaN	726.52405	598.5891	NaN	NaN	NaN	NaN
NaN	NaN	NaN	NaN	726.42676	598.57745	NaN	NaN	NaN	NaN
NaN	NaN	NaN	NaN	726.47174	598.5819	NaN	NaN	NaN	NaN
NaN	NaN	NaN	NaN	726.50854	598.54126	NaN	NaN	NaN	NaN
NaN	NaN	NaN	NaN	726.59515	598.5625	NaN	NaN	NaN	NaN
NaN	NaN	NaN	NaN	726.58923	598.57367	NaN	NaN	NaN	NaN
NaN	NaN	NaN	NaN	726.48584	598.5779	NaN	NaN	NaN	NaN
NaN	NaN	NaN	NaN	726.41785	598.5864	NaN	NaN	NaN	NaN
NaN	NaN	NaN	NaN	726.53253	598.57214	NaN	NaN	NaN	NaN
NaN	NaN	NaN	NaN	726.2892	598.5456	NaN	NaN	NaN	NaN
NaN	NaN	NaN	NaN	726.55817	598.5596	NaN	NaN	NaN	NaN
NaN	NaN	NaN	NaN	726.4478	598.5677	NaN	NaN	NaN	NaN
NaN	NaN	NaN	NaN	726.52423	598.54987	NaN	NaN	NaN	NaN
NaN	NaN	NaN	NaN	726.37854	598.5833	NaN	NaN	NaN	NaN
NaN	NaN	NaN	NaN	726.6097	598.55414	NaN	NaN	NaN	NaN
NaN	NaN	NaN	NaN	726.48157	598.5709	NaN	NaN	NaN	NaN
NaN	NaN	NaN	NaN	726.5878	598.58215	NaN	NaN	NaN	NaN
NaN	NaN	NaN	NaN	726.5839	598.5526	NaN	NaN	NaN	NaN
NaN	NaN	NaN	NaN	726.4163	598.56384	NaN	NaN	NaN	NaN
NaN	NaN	NaN	NaN	726.4915	598.57355	NaN	NaN	NaN	NaN
NaN	NaN	NaN	NaN	726.38513	598.54395	NaN	NaN	NaN	NaN
NaN	NaN	NaN	NaN	726.6503	598.53827	NaN	NaN	NaN	NaN
NaN	NaN	NaN	NaN	726.4504	598.561	NaN	NaN	NaN	NaN
NaN	NaN	NaN	NaN	726.5171	598.5541	NaN	NaN	NaN	NaN
NaN	NaN	NaN	NaN	726.4673	598.52277	NaN	NaN	NaN	NaN
NaN	NaN	NaN	NaN	726.6638	598.56213	NaN	NaN	NaN	NaN
NaN	NaN	NaN	NaN	726.5524	598.5524	NaN	NaN	NaN	NaN
NaN	NaN	NaN	NaN	726.6056	598.5499	NaN	NaN	NaN	NaN
NaN	NaN	NaN	NaN	726.5413	598.55273	NaN	NaN	NaN	NaN
NaN	NaN	NaN	NaN	726.63824	598.5423	NaN	NaN	NaN	NaN
NaN	NaN	NaN	NaN	726.456	598.52985	NaN	NaN	NaN	NaN
NaN	NaN	NaN	NaN	726.30676	598.58746	NaN	NaN	NaN	NaN
NaN	NaN	NaN	NaN	726.48724	598.5568	NaN	NaN	NaN	NaN
NaN	NaN	NaN	NaN	726.5142	598.5427	NaN	NaN	NaN	NaN
NaN	NaN	NaN	NaN	726.6624	598.5452	NaN	NaN	NaN	NaN
NaN	NaN	NaN	NaN	726.5627	598.5356	NaN	NaN	NaN	NaN
NaN	NaN	NaN	NaN	726.5895	598.55963	NaN	NaN	NaN	NaN
NaN	NaN	NaN	NaN	726.4359	598.55414	NaN	NaN	NaN	NaN
NaN	NaN	NaN	NaN	726.53687	598.5454	NaN	NaN	NaN	NaN
NaN	NaN	NaN	NaN	726.4773	598.544	NaN	NaN	NaN	NaN
NaN	NaN	NaN	NaN	726.3279	598.5356	NaN	NaN	NaN	NaN
NaN	NaN	NaN	NaN	726.4872	598.5427	NaN	NaN	NaN	NaN
NaN	NaN	NaN	NaN	726.439	598.53687	NaN	NaN	NaN	NaN
NaN	NaN	NaN	NaN	726.55707	598.5399	NaN	NaN	NaN	NaN
NaN	NaN	NaN	NaN	726.61	598.5423	NaN	NaN	NaN	NaN
NaN	NaN	NaN	NaN	726.45233	598.53784	NaN	NaN	NaN	NaN
NaN	NaN	NaN	NaN	726.47595	598.5297	NaN	NaN	NaN	NaN
NaN	NaN	NaN	NaN	726.59204	598.5099	NaN	NaN	NaN	NaN
NaN	NaN	NaN	NaN	726.60736	598.53815	NaN	NaN	NaN	NaN
NaN	NaN	NaN	NaN	726.51697	598.52264	NaN	NaN	NaN	NaN
NaN	NaN	NaN	NaN	726.52124	598.5241	NaN	NaN	NaN	NaN
NaN	NaN	NaN	NaN	726.5454	598.5227	NaN	NaN	NaN	NaN
NaN	NaN	NaN	NaN	726.38666	598.48584	NaN	NaN	NaN	NaN
NaN	NaN	NaN	NaN	726.57324	598.5028	NaN	NaN	NaN	NaN
NaN	NaN	NaN	NaN	726.5228	598.4772	NaN	NaN	NaN	NaN
NaN	NaN	NaN	NaN	726.5338	598.4887	NaN	NaN	NaN	NaN
NaN	NaN	NaN	NaN	726.61066	598.4759	NaN	NaN	NaN	NaN
NaN	NaN	NaN	NaN	726.42694	598.5042	NaN	NaN	NaN	NaN
NaN	NaN	NaN	NaN	726.47754	598.507	NaN	NaN	NaN	NaN
NaN	NaN	NaN	NaN	726.51843	598.48157	NaN	NaN	NaN	NaN
NaN	NaN	NaN	NaN	726.43353	598.48444	NaN	NaN	NaN	NaN
NaN	NaN	NaN	NaN	726.42065	598.4901	NaN	NaN	NaN	NaN
NaN	NaN	NaN	NaN	726.55225	598.5042	NaN	NaN	NaN	NaN
NaN	NaN	NaN	NaN	726.462	598.4916	NaN	NaN	NaN	NaN
NaN	NaN	NaN	NaN	726.3732	598.4704	NaN	NaN	NaN	NaN
NaN	NaN	NaN	NaN	726.54913	598.5042	NaN	NaN	NaN	NaN
NaN	NaN	NaN	NaN	726.43536	598.4888	NaN	NaN	NaN	NaN
NaN	NaN	NaN	NaN	726.4534	598.4676	NaN	NaN	NaN	NaN
NaN	NaN	NaN	NaN	726.43713	598.4595	NaN	NaN	NaN	NaN
NaN	NaN	NaN	NaN	726.33405	598.4803	NaN	NaN	NaN	NaN
NaN	NaN	NaN	NaN	726.48315	598.4719	NaN	NaN	NaN	NaN
NaN	NaN	NaN	NaN	726.51544	598.46216	NaN	NaN	NaN	NaN
NaN	NaN	NaN	NaN	726.5226	598.4577	NaN	NaN	NaN	NaN
NaN	NaN	NaN	NaN	726.5983	598.43256	NaN	NaN	NaN	NaN
NaN	NaN	NaN	NaN	726.3817	598.45776	NaN	NaN	NaN	NaN
NaN	NaN	NaN	NaN	726.56903	598.4507	NaN	NaN	NaN	NaN
NaN	NaN	NaN	NaN	726.41174	598.4566	NaN	NaN	NaN	NaN
NaN	NaN	NaN	NaN	726.38983	598.4407	NaN	NaN	NaN	NaN
NaN	NaN	NaN	NaN	726.5099	598.41547	NaN	NaN	NaN	NaN
NaN	NaN	NaN	NaN	726.4087	598.4705	NaN	NaN	NaN	NaN
NaN	NaN	NaN	NaN	726.43634	598.42926	NaN	NaN	NaN	NaN
NaN	NaN	NaN	NaN	726.4574	598.4418	NaN	NaN	NaN	NaN
NaN	NaN	NaN	NaN	726.4831	598.4083	NaN	NaN	NaN	NaN
NaN	NaN	NaN	NaN	726.5242	598.4616	NaN	NaN	NaN	NaN
NaN	NaN	NaN	NaN	726.52985	598.4289	NaN	NaN	NaN	NaN
NaN	NaN	NaN	NaN	726.4144	598.42847	NaN	NaN	NaN	NaN
NaN	NaN	NaN	NaN	726.29376	598.4223	NaN	NaN	NaN	NaN
NaN	NaN	NaN	NaN	726.5818	598.4365	NaN	NaN	NaN	NaN
NaN	NaN	NaN	NaN	726.42523	598.4534	NaN	NaN	NaN	NaN
NaN	NaN	NaN	NaN	726.48456	598.40857	NaN	NaN	NaN	NaN
NaN	NaN	NaN	NaN	726.5408	598.4241	NaN	NaN	NaN	NaN
NaN	NaN	NaN	NaN	726.3628	598.43353	NaN	NaN	NaN	NaN
NaN	NaN	NaN	NaN	726.59204	598.432	NaN	NaN	NaN	NaN
NaN	NaN	NaN	NaN	726.47473	598.43115	NaN	NaN	NaN	NaN
NaN	NaN	NaN	NaN	726.71783	598.43494	NaN	NaN	NaN	NaN
NaN	NaN	NaN	NaN	726.3764	598.4073	NaN	NaN	NaN	NaN
NaN	NaN	NaN	NaN	726.6014	598.40283	NaN	NaN	NaN	NaN
NaN	NaN	NaN	NaN	726.60297	598.4055	NaN	NaN	NaN	NaN
NaN	NaN	NaN	NaN	726.53107	598.4181	NaN	NaN	NaN	NaN
NaN	NaN	NaN	NaN	726.61584	598.38983	NaN	NaN	NaN	NaN
NaN	NaN	NaN	NaN	726.4788	598.41394	NaN	NaN	NaN	NaN
NaN	NaN	NaN	NaN	726.5847	598.39124	NaN	NaN	NaN	NaN
NaN	NaN	NaN	NaN	726.64465	598.395	NaN	NaN	NaN	NaN
NaN	NaN	NaN	NaN	726.51984	598.4136	NaN	NaN	NaN	NaN
NaN	NaN	NaN	NaN	726.6858	598.38934	NaN	NaN	NaN	NaN
NaN	NaN	NaN	NaN	726.44934	598.3917	NaN	NaN	NaN	NaN
NaN	NaN	NaN	NaN	726.39594	598.4241	NaN	NaN	NaN	NaN
NaN	NaN	NaN	NaN	726.4703	598.36707	NaN	NaN	NaN	NaN
NaN	NaN	NaN	NaN	726.5478	598.3931	NaN	NaN	NaN	NaN
NaN	NaN	NaN	NaN	726.637	598.387	NaN	NaN	NaN	NaN
NaN	NaN	NaN	NaN	726.5	598.3859	NaN	NaN	NaN	NaN
NaN	NaN	NaN	NaN	726.6331	598.4037	NaN	NaN	NaN	NaN
NaN	NaN	NaN	NaN	726.43933	598.39984	NaN	NaN	NaN	NaN
NaN	NaN	NaN	NaN	726.5226	598.4011	NaN	NaN	NaN	NaN
NaN	NaN	NaN	NaN	726.531	598.3732	NaN	NaN	NaN	NaN
NaN	NaN	NaN	NaN	726.4425	598.36536	NaN	NaN	NaN	NaN
NaN	NaN	NaN	NaN	726.48035	598.39606	NaN	NaN	NaN	NaN
NaN	NaN	NaN	NaN	726.493	598.3748	NaN	NaN	NaN	NaN
NaN	NaN	NaN	NaN	726.63153	598.37415	NaN	NaN	NaN	NaN
NaN	NaN	NaN	NaN	726.5099	598.35754	NaN	NaN	NaN	NaN
NaN	NaN	NaN	NaN	726.5042	598.3622	NaN	NaN	NaN	NaN
NaN	NaN	NaN	NaN	726.6633	598.3764	NaN	NaN	NaN	NaN
NaN	NaN	NaN	NaN	726.4592	598.372	NaN	NaN	NaN	NaN
NaN	NaN	NaN	NaN	726.50995	598.35754	NaN	NaN	NaN	NaN
NaN	NaN	NaN	NaN	726.4348	598.3598	NaN	NaN	NaN	NaN
NaN	NaN	NaN	NaN	726.5832	598.37164	NaN	NaN	NaN	NaN
NaN	NaN	NaN	NaN	726.43964	598.3666	NaN	NaN	NaN	NaN
NaN	NaN	NaN	NaN	726.4887	598.37445	NaN	NaN	NaN	NaN
NaN	NaN	NaN	NaN	726.5311	598.36707	NaN	NaN	NaN	NaN
NaN	NaN	NaN	NaN	726.56226	598.38965	NaN	NaN	NaN	NaN
NaN	NaN	NaN	NaN	726.46344	598.358	NaN	NaN	NaN	NaN
NaN	NaN	NaN	NaN	726.5976	598.3699	NaN	NaN	NaN	NaN
NaN	NaN	NaN	NaN	726.5833	598.34607	NaN	NaN	NaN	NaN
NaN	NaN	NaN	NaN	726.4269	598.3706	NaN	NaN	NaN	NaN
NaN	NaN	NaN	NaN	726.442	598.3699	NaN	NaN	NaN	NaN
NaN	NaN	NaN	NaN	726.5989	598.3446	NaN	NaN	NaN	NaN
NaN	NaN	NaN	NaN	726.54254	598.3298	NaN	NaN	NaN	NaN
NaN	NaN	NaN	NaN	726.48175	598.32587	NaN	NaN	NaN	NaN
NaN	NaN	NaN	NaN	726.4845	598.3378	NaN	NaN	NaN	NaN
NaN	NaN	NaN	NaN	726.5042	598.35754	NaN	NaN	NaN	NaN
NaN	NaN	NaN	NaN	726.5	598.3196	NaN	NaN	NaN	NaN
NaN	NaN	NaN	NaN	726.46606	598.33307	NaN	NaN	NaN	NaN
NaN	NaN	NaN	NaN	726.62445	598.3232	NaN	NaN	NaN	NaN
NaN	NaN	NaN	NaN	726.4182	598.3519	NaN	NaN	NaN	NaN
NaN	NaN	NaN	NaN	726.639	598.3227	NaN	NaN	NaN	NaN
NaN	NaN	NaN	NaN	726.6619	598.32526	NaN	NaN	NaN	NaN
NaN	NaN	NaN	NaN	726.605	598.3397	NaN	NaN	NaN	NaN
NaN	NaN	NaN	NaN	726.6445	598.3187	NaN	NaN	NaN	NaN
NaN	NaN	NaN	NaN	726.6344	598.33875	NaN	NaN	NaN	NaN
NaN	NaN	NaN	NaN	726.6836	598.3305	NaN	NaN	NaN	NaN
NaN	NaN	NaN	NaN	726.7922	598.2986	NaN	NaN	NaN	NaN
NaN	NaN	NaN	NaN	726.5795	598.31537	NaN	NaN	NaN	NaN
NaN	NaN	NaN	NaN	726.6463	598.30115	NaN	NaN	NaN	NaN
NaN	NaN	NaN	NaN	726.78	598.2886	NaN	NaN	NaN	NaN
NaN	NaN	NaN	NaN	726.7162	598.31366	NaN	NaN	NaN	NaN
NaN	NaN	NaN	NaN	726.62286	598.3107	NaN	NaN	NaN	NaN
NaN	NaN	NaN	NaN	726.6388	598.2974	NaN	NaN	NaN	NaN
NaN	NaN	NaN	NaN	726.5922	598.2844	NaN	NaN	NaN	NaN
NaN	NaN	NaN	NaN	726.6061	598.3034	NaN	NaN	NaN	NaN
NaN	NaN	NaN	NaN	726.67847	598.2932	NaN	NaN	NaN	NaN
NaN	NaN	NaN	NaN	726.8049	598.2692	NaN	NaN	NaN	NaN
NaN	NaN	NaN	NaN	726.5227	598.2869	NaN	NaN	NaN	NaN
NaN	NaN	NaN	NaN	726.72046	598.288	NaN	NaN	NaN	NaN
NaN	NaN	NaN	NaN	726.40295	598.2933	NaN	NaN	NaN	NaN
NaN	NaN	NaN	NaN	726.7157	598.2614	NaN	NaN	NaN	NaN
NaN	NaN	NaN	NaN	726.75995	598.2358	NaN	NaN	NaN	NaN
NaN	NaN	NaN	NaN	726.75995	598.21735	NaN	NaN	NaN	NaN
NaN	NaN	NaN	NaN	726.8656	598.2169	NaN	NaN	NaN	NaN
NaN	NaN	NaN	NaN	726.60156	598.2377	NaN	NaN	NaN	NaN
NaN	NaN	NaN	NaN	726.7634	598.18695	NaN	NaN	NaN	NaN
NaN	NaN	NaN	NaN	726.89435	598.2192	NaN	NaN	NaN	NaN
NaN	NaN	NaN	NaN	726.8768	598.1912	NaN	NaN	NaN	NaN
NaN	NaN	NaN	NaN	726.7043	598.2057	NaN	NaN	NaN	NaN
NaN	NaN	NaN	NaN	726.8817	598.1648	NaN	NaN	NaN	NaN
NaN	NaN	NaN	NaN	726.8258	598.2026	NaN	NaN	NaN	NaN
NaN	NaN	NaN	NaN	726.90283	598.17236	NaN	NaN	NaN	NaN
NaN	NaN	NaN	NaN	726.7642	598.1918	NaN	NaN	NaN	NaN
NaN	NaN	NaN	NaN	726.90027	598.1577	NaN	NaN	NaN	NaN
NaN	NaN	NaN	NaN	726.88873	598.1507	NaN	NaN	NaN	NaN
NaN	NaN	NaN	NaN	726.7642	598.169	NaN	NaN	NaN	NaN
NaN	NaN	NaN	NaN	726.80475	598.1362	NaN	NaN	NaN	NaN
NaN	NaN	NaN	NaN	726.9131	598.1225	NaN	NaN	NaN	NaN
NaN	NaN	NaN	NaN	726.76953	598.1199	NaN	NaN	NaN	NaN
NaN	NaN	NaN	NaN	726.93787	598.11017	NaN	NaN	NaN	NaN
NaN	NaN	NaN	NaN	726.7458	598.12854	NaN	NaN	NaN	NaN
NaN	NaN	NaN	NaN	726.9124	598.11584	NaN	NaN	NaN	NaN
NaN	NaN	NaN	NaN	726.94855	598.1157	NaN	NaN	NaN	NaN
NaN	NaN	NaN	NaN	726.8191	598.1083	NaN	NaN	NaN	NaN
NaN	NaN	NaN	NaN	726.7883	598.05115	NaN	NaN	NaN	NaN
NaN	NaN	NaN	NaN	726.7475	598.0633	NaN	NaN	NaN	NaN
NaN	NaN	NaN	NaN	726.6408	598.1131	NaN	NaN	NaN	NaN
NaN	NaN	NaN	NaN	726.77313	598.0249	NaN	NaN	NaN	NaN
NaN	NaN	NaN	NaN	726.7904	598.07654	NaN	NaN	NaN	NaN
NaN	NaN	NaN	NaN	726.8367	598.044	NaN	NaN	NaN	NaN
NaN	NaN	NaN	NaN	726.87286	598.0339	NaN	NaN	NaN	NaN
NaN	NaN	NaN	NaN	726.84375	598.02985	NaN	NaN	NaN	NaN
NaN	NaN	NaN	NaN	726.86273	598.0135	NaN	NaN	NaN	NaN
NaN	NaN	NaN	NaN	726.8286	597.9936	NaN	NaN	NaN	NaN
NaN	NaN	NaN	NaN	726.8343	597.9694	NaN	NaN	NaN	NaN
NaN	NaN	NaN	NaN	726.82477	597.9416	NaN	NaN	NaN	NaN
NaN	NaN	NaN	NaN	726.9851	597.9298	NaN	NaN	NaN	NaN
NaN	NaN	NaN	NaN	726.7685	597.973	NaN	NaN	NaN	NaN
NaN	NaN	NaN	NaN	727.0331	597.93604	NaN	NaN	NaN	NaN
NaN	NaN	NaN	NaN	726.975	597.9721	NaN	NaN	NaN	NaN
NaN	NaN	NaN	NaN	726.8847	597.95544	NaN	NaN	NaN	NaN
NaN	NaN	NaN	NaN	726.9233	597.94885	NaN	NaN	NaN	NaN
NaN	NaN	NaN	NaN	726.9648	597.93524	NaN	NaN	NaN	NaN
NaN	NaN	NaN	NaN	727.0578	597.9536	NaN	NaN	NaN	NaN
NaN	NaN	NaN	NaN	727.0093	597.9194	NaN	NaN	NaN	NaN
NaN	NaN	NaN	NaN	726.84326	597.9397	NaN	NaN	NaN	NaN
NaN	NaN	NaN	NaN	726.8736	597.956	NaN	NaN	NaN	NaN
NaN	NaN	NaN	NaN	726.8935	597.919	NaN	NaN	NaN	NaN
NaN	NaN	NaN	NaN	726.9872	597.90454	NaN	NaN	NaN	NaN
NaN	NaN	NaN	NaN	726.94824	597.9369	NaN	NaN	NaN	NaN
NaN	NaN	NaN	NaN	726.8437	597.93524	NaN	NaN	NaN	NaN
NaN	NaN	NaN	NaN	726.92737	597.9189	NaN	NaN	NaN	NaN
NaN	NaN	NaN	NaN	726.883	597.9383	NaN	NaN	NaN	NaN
NaN	NaN	NaN	NaN	727.0461	597.9156	NaN	NaN	NaN	NaN
NaN	NaN	NaN	NaN	726.9617	597.92755	NaN	NaN	NaN	NaN
NaN	NaN	NaN	NaN	726.9684	597.9121	NaN	NaN	NaN	NaN
NaN	NaN	NaN	NaN	726.898	597.9292	NaN	NaN	NaN	NaN
NaN	NaN	NaN	NaN	726.87964	597.9126	NaN	NaN	NaN	NaN
NaN	NaN	NaN	NaN	727.1885	597.9168	NaN	NaN	NaN	NaN
NaN	NaN	NaN	NaN	726.6705	597.9219	NaN	NaN	NaN	NaN
NaN	NaN	NaN	NaN	726.9929	597.9205	NaN	NaN	NaN	NaN
NaN	NaN	NaN	NaN	726.87213	597.8949	NaN	NaN	NaN	NaN
NaN	NaN	NaN	NaN	727.0099	597.9023	NaN	NaN	NaN	NaN
NaN	NaN	NaN	NaN	726.8748	597.8734	NaN	NaN	NaN	NaN
NaN	NaN	NaN	NaN	726.97125	597.87787	NaN	NaN	NaN	NaN
NaN	NaN	NaN	NaN	726.9249	597.8895	NaN	NaN	NaN	NaN
NaN	NaN	NaN	NaN	726.92633	597.88055	NaN	NaN	NaN	NaN
NaN	NaN	NaN	NaN	726.8798	597.867	NaN	NaN	NaN	NaN
NaN	NaN	NaN	NaN	727.0592	597.84094	NaN	NaN	NaN	NaN
NaN	NaN	NaN	NaN	727.00714	597.85187	NaN	NaN	NaN	NaN
NaN	NaN	NaN	NaN	726.7578	597.8796	NaN	NaN	NaN	NaN
NaN	NaN	NaN	NaN	726.944	597.883	NaN	NaN	NaN	NaN
NaN	NaN	NaN	NaN	727.05884	597.86597	NaN	NaN	NaN	NaN
NaN	NaN	NaN	NaN	726.8574	597.8546	NaN	NaN	NaN	NaN
NaN	NaN	NaN	NaN	726.98444	597.8598	NaN	NaN	NaN	NaN
NaN	NaN	NaN	NaN	726.8823	597.8367	NaN	NaN	NaN	NaN
NaN	NaN	NaN	NaN	726.9801	597.831	NaN	NaN	NaN	NaN
NaN	NaN	NaN	NaN	726.8551	597.8139	NaN	NaN	NaN	NaN
NaN	NaN	NaN	NaN	726.9595	597.84564	NaN	NaN	NaN	NaN
NaN	NaN	NaN	NaN	726.88745	597.8191	NaN	NaN	NaN	NaN
NaN	NaN	NaN	NaN	726.97296	597.8319	NaN	NaN	NaN	NaN
NaN	NaN	NaN	NaN	726.9397	597.8348	NaN	NaN	NaN	NaN
NaN	NaN	NaN	NaN	726.97235	597.84186	NaN	NaN	NaN	NaN
NaN	NaN	NaN	NaN	726.9908	597.84326	NaN	NaN	NaN	NaN
NaN	NaN	NaN	NaN	726.9432	597.8196	NaN	NaN	NaN	NaN
NaN	NaN	NaN	NaN	727.03925	597.8181	NaN	NaN	NaN	NaN
NaN	NaN	NaN	NaN	726.90796	597.7953	NaN	NaN	NaN	NaN
NaN	NaN	NaN	NaN	727.02	597.8057	NaN	NaN	NaN	NaN
NaN	NaN	NaN	NaN	726.82855	597.7943	NaN	NaN	NaN	NaN
NaN	NaN	NaN	NaN	726.9787	597.81537	NaN	NaN	NaN	NaN
NaN	NaN	NaN	NaN	727.0557	597.8046	NaN	NaN	NaN	NaN
NaN	NaN	NaN	NaN	727.00073	597.8234	NaN	NaN	NaN	NaN
NaN	NaN	NaN	NaN	726.7034	597.803	NaN	NaN	NaN	NaN
NaN	NaN	NaN	NaN	726.8892	597.8324	NaN	NaN	NaN	NaN
NaN	NaN	NaN	NaN	726.8759	597.81134	NaN	NaN	NaN	NaN
NaN	NaN	NaN	NaN	726.88196	597.81476	NaN	NaN	NaN	NaN
NaN	NaN	NaN	NaN	726.9054	597.81866	NaN	NaN	NaN	NaN
NaN	NaN	NaN	NaN	726.884	597.798	NaN	NaN	NaN	NaN
NaN	NaN	NaN	NaN	726.8229	597.7845	NaN	NaN	NaN	NaN
NaN	NaN	NaN	NaN	726.8812	597.80865	NaN	NaN	NaN	NaN
NaN	NaN	NaN	NaN	726.7461	597.80725	NaN	NaN	NaN	NaN
NaN	NaN	NaN	NaN	726.87427	597.81213	NaN	NaN	NaN	NaN
NaN	NaN	NaN	NaN	726.94824	597.8106	NaN	NaN	NaN	NaN
NaN	NaN	NaN	NaN	726.8314	597.75037	NaN	NaN	NaN	NaN
NaN	NaN	NaN	NaN	726.92676	597.7916	NaN	NaN	NaN	NaN
NaN	NaN	NaN	NaN	727.0319	597.8149	NaN	NaN	NaN	NaN
NaN	NaN	NaN	NaN	726.766	597.7603	NaN	NaN	NaN	NaN
NaN	NaN	NaN	NaN	726.85986	597.7404	NaN	NaN	NaN	NaN
NaN	NaN	NaN	NaN	726.84625	597.78735	NaN	NaN	NaN	NaN
NaN	NaN	NaN	NaN	726.74896	597.7617	NaN	NaN	NaN	NaN
NaN	NaN	NaN	NaN	726.8324	597.7939	NaN	NaN	NaN	NaN
NaN	NaN	NaN	NaN	726.8357	597.77454	NaN	NaN	NaN	NaN
NaN	NaN	NaN	NaN	726.7357	597.79144	NaN	NaN	NaN	NaN
NaN	NaN	NaN	NaN	726.706	597.7575	NaN	NaN	NaN	NaN
NaN	NaN	NaN	NaN	726.75635	597.77905	NaN	NaN	NaN	NaN
NaN	NaN	NaN	NaN	726.87146	597.77826	NaN	NaN	NaN	NaN
NaN	NaN	NaN	NaN	726.87	597.75714	NaN	NaN	NaN	NaN
NaN	NaN	NaN	NaN	726.77716	597.7514	NaN	NaN	NaN	NaN
NaN	NaN	NaN	NaN	726.73285	597.7486	NaN	NaN	NaN	NaN
NaN	NaN	NaN	NaN	726.5688	597.745	NaN	NaN	NaN	NaN
NaN	NaN	NaN	NaN	726.7148	597.7447	NaN	NaN	NaN	NaN
NaN	NaN	NaN	NaN	726.97284	597.77	NaN	NaN	NaN	NaN
NaN	NaN	NaN	NaN	726.7841	597.7457	NaN	NaN	NaN	NaN
NaN	NaN	NaN	NaN	726.72	597.7371	NaN	NaN	NaN	NaN
NaN	NaN	NaN	NaN	726.87036	597.7422	NaN	NaN	NaN	NaN
NaN	NaN	NaN	NaN	726.79083	597.73065	NaN	NaN	NaN	NaN
NaN	NaN	NaN	NaN	726.6158	597.7055	NaN	NaN	NaN	NaN
NaN	NaN	NaN	NaN	726.96497	597.75323	NaN	NaN	NaN	NaN
NaN	NaN	NaN	NaN	726.78	597.71716	NaN	NaN	NaN	NaN
NaN	NaN	NaN	NaN	726.9529	597.7286	NaN	NaN	NaN	NaN
NaN	NaN	NaN	NaN	726.867	597.7347	NaN	NaN	NaN	NaN
NaN	NaN	NaN	NaN	726.94556	597.74927	NaN	NaN	NaN	NaN
NaN	NaN	NaN	NaN	726.8101	597.7276	NaN	NaN	NaN	NaN
NaN	NaN	NaN	NaN	726.8723	597.71686	NaN	NaN	NaN	NaN
NaN	NaN	NaN	NaN	726.83954	597.7411	NaN	NaN	NaN	NaN
NaN	NaN	NaN	NaN	726.79944	597.7378	NaN	NaN	NaN	NaN
NaN	NaN	NaN	NaN	726.9157	597.7486	NaN	NaN	NaN	NaN
NaN	NaN	NaN	NaN	726.8888	597.74677	NaN	NaN	NaN	NaN
NaN	NaN	NaN	NaN	726.7246	597.7146	NaN	NaN	NaN	NaN
NaN	NaN	NaN	NaN	726.80963	597.75287	NaN	NaN	NaN	NaN
NaN	NaN	NaN	NaN	726.95013	597.72363	NaN	NaN	NaN	NaN
NaN	NaN	NaN	NaN	726.8324	597.69543	NaN	NaN	NaN	NaN
NaN	NaN	NaN	NaN	726.66547	597.70685	NaN	NaN	NaN	NaN
NaN	NaN	NaN	NaN	726.6304	597.70917	NaN	NaN	NaN	NaN
NaN	NaN	NaN	NaN	726.6079	597.7029	NaN	NaN	NaN	NaN
NaN	NaN	NaN	NaN	726.904	597.7321	NaN	NaN	NaN	NaN
NaN	NaN	NaN	NaN	726.7855	597.6908	NaN	NaN	NaN	NaN
NaN	NaN	NaN	NaN	726.75745	597.729	NaN	NaN	NaN	NaN
NaN	NaN	NaN	NaN	726.75964	597.72394	NaN	NaN	NaN	NaN
NaN	NaN	NaN	NaN	726.8467	597.71344	NaN	NaN	NaN	NaN
NaN	NaN	NaN	NaN	726.6388	597.7017	NaN	NaN	NaN	NaN
NaN	NaN	NaN	NaN	726.73145	597.7057	NaN	NaN	NaN	NaN
NaN	NaN	NaN	NaN	726.9416	597.755	NaN	NaN	NaN	NaN
NaN	NaN	NaN	NaN	726.82104	597.7443	NaN	NaN	NaN	NaN
NaN	NaN	NaN	NaN	726.76465	597.7232	NaN	NaN	NaN	NaN
NaN	NaN	NaN	NaN	726.64984	597.696	NaN	NaN	NaN	NaN
NaN	NaN	NaN	NaN	726.72064	597.68195	NaN	NaN	NaN	NaN
NaN	NaN	NaN	NaN	726.87067	597.6724	NaN	NaN	NaN	NaN
NaN	NaN	NaN	NaN	726.8343	597.68365	NaN	NaN	NaN	NaN
NaN	NaN	NaN	NaN	726.7931	597.7155	NaN	NaN	NaN	NaN
NaN	NaN	NaN	NaN	726.62665	597.68994	NaN	NaN	NaN	NaN
NaN	NaN	NaN	NaN	726.6621	597.6879	NaN	NaN	NaN	NaN
NaN	NaN	NaN	NaN	726.783	597.69684	NaN	NaN	NaN	NaN
NaN	NaN	NaN	NaN	726.7921	597.6856	NaN	NaN	NaN	NaN
NaN	NaN	NaN	NaN	727.0057	597.7251	NaN	NaN	NaN	NaN
NaN	NaN	NaN	NaN	726.69196	597.68195	NaN	NaN	NaN	NaN
NaN	NaN	NaN	NaN	726.7206	597.69305	NaN	NaN	NaN	NaN
NaN	NaN	NaN	NaN	726.8596	597.69055	NaN	NaN	NaN	NaN
NaN	NaN	NaN	NaN	726.63916	597.6793	NaN	NaN	NaN	NaN
NaN	NaN	NaN	NaN	726.6166	597.65686	NaN	NaN	NaN	NaN
NaN	NaN	NaN	NaN	726.7682	597.6983	NaN	NaN	NaN	NaN
NaN	NaN	NaN	NaN	726.8896	597.6977	NaN	NaN	NaN	NaN
NaN	NaN	NaN	NaN	726.67267	597.6856	NaN	NaN	NaN	NaN
NaN	NaN	NaN	NaN	726.68536	597.68677	NaN	NaN	NaN	NaN
NaN	NaN	NaN	NaN	726.80115	597.65564	NaN	NaN	NaN	NaN
NaN	NaN	NaN	NaN	726.8401	597.66064	NaN	NaN	NaN	NaN
NaN	NaN	NaN	NaN	726.66016	597.6746	NaN	NaN	NaN	NaN
NaN	NaN	NaN	NaN	726.6902	597.68445	NaN	NaN	NaN	NaN
NaN	NaN	NaN	NaN	726.908	597.6767	NaN	NaN	NaN	NaN
NaN	NaN	NaN	NaN	726.7192	597.6877	NaN	NaN	NaN	NaN
NaN	NaN	NaN	NaN	726.8257	597.6822	NaN	NaN	NaN	NaN
NaN	NaN	NaN	NaN	726.6901	597.66547	NaN	NaN	NaN	NaN
NaN	NaN	NaN	NaN	726.6527	597.6729	NaN	NaN	NaN	NaN
NaN	NaN	NaN	NaN	726.7346	597.6688	NaN	NaN	NaN	NaN
NaN	NaN	NaN	NaN	726.63043	597.66376	NaN	NaN	NaN	NaN
NaN	NaN	NaN	NaN	726.78467	597.6604	NaN	NaN	NaN	NaN
NaN	NaN	NaN	NaN	726.73376	597.6616	NaN	NaN	NaN	NaN
NaN	NaN	NaN	NaN	726.7888	597.6638	NaN	NaN	NaN	NaN
NaN	NaN	NaN	NaN	726.8198	597.6621	NaN	NaN	NaN	NaN
NaN	NaN	NaN	NaN	726.664	597.6712	NaN	NaN	NaN	NaN
NaN	NaN	NaN	NaN	726.6342	597.6501	NaN	NaN	NaN	NaN
NaN	NaN	NaN	NaN	726.8276	597.6558	NaN	NaN	NaN	NaN
NaN	NaN	NaN	NaN	726.6693	597.67224	NaN	NaN	NaN	NaN
NaN	NaN	NaN	NaN	726.63074	597.65515	NaN	NaN	NaN	NaN
NaN	NaN	NaN	NaN	726.66547	597.65393	NaN	NaN	NaN	NaN
NaN	NaN	NaN	NaN	726.7435	597.6672	NaN	NaN	NaN	NaN
NaN	NaN	NaN	NaN	726.73773	597.6513	NaN	NaN	NaN	NaN
NaN	NaN	NaN	NaN	726.56915	597.63257	NaN	NaN	NaN	NaN
NaN	NaN	NaN	NaN	726.85394	597.65393	NaN	NaN	NaN	NaN
NaN	NaN	NaN	NaN	726.7759	597.67096	NaN	NaN	NaN	NaN
NaN	NaN	NaN	NaN	726.6383	597.6281	NaN	NaN	NaN	NaN
NaN	NaN	NaN	NaN	726.49567	597.6404	NaN	NaN	NaN	NaN
NaN	NaN	NaN	NaN	726.8601	597.6779	NaN	NaN	NaN	NaN
NaN	NaN	NaN	NaN	726.70807	597.63873	NaN	NaN	NaN	NaN
NaN	NaN	NaN	NaN	726.7685	597.6379	NaN	NaN	NaN	NaN
NaN	NaN	NaN	NaN	726.76263	597.6688	NaN	NaN	NaN	NaN
NaN	NaN	NaN	NaN	726.67316	597.67316	NaN	NaN	NaN	NaN
NaN	NaN	NaN	NaN	726.8752	597.6645	NaN	NaN	NaN	NaN
NaN	NaN	NaN	NaN	726.7003	597.6585	NaN	NaN	NaN	NaN
NaN	NaN	NaN	NaN	726.58344	597.64966	NaN	NaN	NaN	NaN
NaN	NaN	NaN	NaN	726.80804	597.66046	NaN	NaN	NaN	NaN
NaN	NaN	NaN	NaN	726.68414	597.62085	NaN	NaN	NaN	NaN
NaN	NaN	NaN	NaN	726.5849	597.546	NaN	NaN	NaN	NaN
NaN	NaN	NaN	NaN	726.6059	597.4785	NaN	NaN	NaN	NaN
NaN	NaN	NaN	NaN	726.78265	597.4446	NaN	NaN	NaN	NaN
NaN	NaN	NaN	NaN	726.7877	597.4088	NaN	NaN	NaN	NaN
NaN	NaN	NaN	NaN	726.73254	597.403	NaN	NaN	NaN	NaN
NaN	NaN	NaN	NaN	726.7691	597.41504	NaN	NaN	NaN	NaN
NaN	NaN	NaN	NaN	726.74	597.4514	NaN	NaN	NaN	NaN
NaN	NaN	NaN	NaN	726.6398	597.4187	NaN	NaN	NaN	NaN
NaN	NaN	NaN	NaN	726.8713	597.436	NaN	NaN	NaN	NaN
NaN	NaN	NaN	NaN	726.84753	597.36523	NaN	NaN	NaN	NaN
NaN	NaN	NaN	NaN	726.8024	597.3445	NaN	NaN	NaN	NaN
NaN	NaN	NaN	NaN	726.7859	597.3407	NaN	NaN	NaN	NaN
NaN	NaN	NaN	NaN	726.87427	597.2952	NaN	NaN	NaN	NaN
NaN	NaN	NaN	NaN	726.68805	597.25354	NaN	NaN	NaN	NaN
NaN	NaN	NaN	NaN	726.92737	597.2621	NaN	NaN	NaN	NaN
NaN	NaN	NaN	NaN	726.7262	597.26953	NaN	NaN	NaN	NaN
NaN	NaN	NaN	NaN	726.74146	597.277	NaN	NaN	NaN	NaN
NaN	NaN	NaN	NaN	726.7926	597.2713	NaN	NaN	NaN	NaN
NaN	NaN	NaN	NaN	726.8263	597.274	NaN	NaN	NaN	NaN
NaN	NaN	NaN	NaN	726.8088	597.262	NaN	NaN	NaN	NaN
NaN	NaN	NaN	NaN	726.7742	597.2969	NaN	NaN	NaN	NaN
NaN	NaN	NaN	NaN	726.911	597.27686	NaN	NaN	NaN	NaN
NaN	NaN	NaN	NaN	726.74786	597.272	NaN	NaN	NaN	NaN
NaN	NaN	NaN	NaN	726.9151	597.27606	NaN	NaN	NaN	NaN
NaN	NaN	NaN	NaN	726.7309	597.25635	NaN	NaN	NaN	NaN
NaN	NaN	NaN	NaN	726.6667	597.2877	NaN	NaN	NaN	NaN
NaN	NaN	NaN	NaN	726.7567	597.2688	NaN	NaN	NaN	NaN
NaN	NaN	NaN	NaN	726.9611	597.27655	NaN	NaN	NaN	NaN
NaN	NaN	NaN	NaN	726.8139	597.3082	NaN	NaN	NaN	NaN
NaN	NaN	NaN	NaN	726.871	597.28705	NaN	NaN	NaN	NaN
NaN	NaN	NaN	NaN	726.8711	597.3074	NaN	NaN	NaN	NaN
NaN	NaN	NaN	NaN	726.5913	597.2446	NaN	NaN	NaN	NaN
NaN	NaN	NaN	NaN	726.8804	597.2849	NaN	NaN	NaN	NaN
NaN	NaN	NaN	NaN	726.86646	597.25854	NaN	NaN	NaN	NaN
NaN	NaN	NaN	NaN	726.80914	597.21936	NaN	NaN	NaN	NaN
NaN	NaN	NaN	NaN	726.8343	597.22095	NaN	NaN	NaN	NaN
NaN	NaN	NaN	NaN	726.8343	597.2383	NaN	NaN	NaN	NaN
NaN	NaN	NaN	NaN	726.7486	597.2131	NaN	NaN	NaN	NaN
NaN	NaN	NaN	NaN	726.7823	597.2078	NaN	NaN	NaN	NaN
NaN	NaN	NaN	NaN	726.6804	597.24146	NaN	NaN	NaN	NaN
NaN	NaN	NaN	NaN	726.6695	597.2094	NaN	NaN	NaN	NaN
NaN	NaN	NaN	NaN	726.8176	597.1824	NaN	NaN	NaN	NaN
NaN	NaN	NaN	NaN	726.62054	597.18726	NaN	NaN	NaN	NaN
NaN	NaN	NaN	NaN	726.6154	597.1854	NaN	NaN	NaN	NaN
NaN	NaN	NaN	NaN	726.8333	597.1825	NaN	NaN	NaN	NaN
NaN	NaN	NaN	NaN	726.8587	597.17004	NaN	NaN	NaN	NaN
NaN	NaN	NaN	NaN	726.7248	597.13403	NaN	NaN	NaN	NaN
NaN	NaN	NaN	NaN	726.881	597.08154	NaN	NaN	NaN	NaN
NaN	NaN	NaN	NaN	726.94604	597.064	NaN	NaN	NaN	NaN
NaN	NaN	NaN	NaN	727.18933	597.052	NaN	NaN	NaN	NaN
NaN	NaN	NaN	NaN	727.25037	596.99786	NaN	NaN	NaN	NaN
NaN	NaN	NaN	NaN	726.9383	597.01666	NaN	NaN	NaN	NaN
NaN	NaN	NaN	NaN	726.8155	596.99493	NaN	NaN	NaN	NaN
NaN	NaN	NaN	NaN	726.8705	596.99207	NaN	NaN	NaN	NaN
NaN	NaN	NaN	NaN	726.7911	597.0144	NaN	NaN	NaN	NaN
NaN	NaN	NaN	NaN	727.03314	597	NaN	NaN	NaN	NaN
NaN	NaN	NaN	NaN	726.7388	596.9732	NaN	NaN	NaN	NaN
NaN	NaN	NaN	NaN	726.94604	596.95044	NaN	NaN	NaN	NaN
NaN	NaN	NaN	NaN	726.99567	596.86456	NaN	NaN	NaN	NaN
NaN	NaN	NaN	NaN	727.1456	596.7238	NaN	NaN	NaN	NaN
NaN	NaN	NaN	NaN	727.3997	596.6576	NaN	NaN	NaN	NaN
NaN	NaN	NaN	NaN	727.2884	596.6174	NaN	NaN	NaN	NaN
NaN	NaN	NaN	NaN	727.4055	596.62646	NaN	NaN	NaN	NaN
NaN	NaN	NaN	NaN	727.3302	596.6306	NaN	NaN	NaN	NaN
NaN	NaN	NaN	NaN	727.36975	596.6071	NaN	NaN	NaN	NaN
NaN	NaN	NaN	NaN	727.27454	596.61414	NaN	NaN	NaN	NaN
NaN	NaN	NaN	NaN	727.4232	596.6116	NaN	NaN	NaN	NaN
NaN	NaN	NaN	NaN	727.2489	596.603	NaN	NaN	NaN	NaN
NaN	NaN	NaN	NaN	727.35736	596.60046	NaN	NaN	NaN	NaN
NaN	NaN	NaN	NaN	727.3644	596.6039	NaN	NaN	NaN	NaN
NaN	NaN	NaN	NaN	727.3511	596.5394	NaN	NaN	NaN	NaN
NaN	NaN	NaN	NaN	727.441	596.5144	NaN	NaN	NaN	NaN
NaN	NaN	NaN	NaN	727.0702	596.49713	NaN	NaN	NaN	NaN
NaN	NaN	NaN	NaN	727.08215	596.49133	NaN	NaN	NaN	NaN
NaN	NaN	NaN	NaN	727.33093	596.513	NaN	NaN	NaN	NaN
NaN	NaN	NaN	NaN	727.45935	596.5261	NaN	NaN	NaN	NaN
NaN	NaN	NaN	NaN	727.34827	596.5072	NaN	NaN	NaN	NaN
NaN	NaN	NaN	NaN	727.35284	596.4596	NaN	NaN	NaN	NaN
NaN	NaN	NaN	NaN	727.24963	596.46405	NaN	NaN	NaN	NaN
NaN	NaN	NaN	NaN	727.19556	596.4639	NaN	NaN	NaN	NaN
NaN	NaN	NaN	NaN	727.4293	596.48126	NaN	NaN	NaN	NaN
NaN	NaN	NaN	NaN	727.23486	596.4625	NaN	NaN	NaN	NaN
NaN	NaN	NaN	NaN	727.24567	596.44073	NaN	NaN	NaN	NaN
NaN	NaN	NaN	NaN	727.2194	596.42377	NaN	NaN	NaN	NaN
NaN	NaN	NaN	NaN	727.0759	596.3596	NaN	NaN	NaN	NaN
NaN	NaN	NaN	NaN	726.95013	596.3148	NaN	NaN	NaN	NaN
NaN	NaN	NaN	NaN	726.959	596.31006	NaN	NaN	NaN	NaN
NaN	NaN	NaN	NaN	727.1212	596.3379	NaN	NaN	NaN	NaN
NaN	NaN	NaN	NaN	727.0849	596.30884	NaN	NaN	NaN	NaN
NaN	NaN	NaN	NaN	727.1652	596.37463	NaN	NaN	NaN	NaN
NaN	NaN	NaN	NaN	727.06366	596.3483	NaN	NaN	NaN	NaN
NaN	NaN	NaN	NaN	727.0627	596.3177	NaN	NaN	NaN	NaN
NaN	NaN	NaN	NaN	727.2241	596.35345	NaN	NaN	NaN	NaN
NaN	NaN	NaN	NaN	726.9558	596.35187	NaN	NaN	NaN	NaN
NaN	NaN	NaN	NaN	726.96686	596.3242	NaN	NaN	NaN	NaN
NaN	NaN	NaN	NaN	727.09143	596.33716	NaN	NaN	NaN	NaN
NaN	NaN	NaN	NaN	727.199	596.33453	NaN	NaN	NaN	NaN
NaN	NaN	NaN	NaN	726.91833	596.3209	NaN	NaN	NaN	NaN
NaN	NaN	NaN	NaN	727.10657	596.3269	NaN	NaN	NaN	NaN
NaN	NaN	NaN	NaN	727.0665	596.33545	NaN	NaN	NaN	NaN
NaN	NaN	NaN	NaN	727.1141	596.33215	NaN	NaN	NaN	NaN
NaN	NaN	NaN	NaN	726.9632	596.285	NaN	NaN	NaN	NaN
NaN	NaN	NaN	NaN	726.9685	596.3109	NaN	NaN	NaN	NaN
NaN	NaN	NaN	NaN	727.05554	596.31244	NaN	NaN	NaN	NaN
NaN	NaN	NaN	NaN	727.0257	596.2714	NaN	NaN	NaN	NaN
NaN	NaN	NaN	NaN	727.10657	596.2325	NaN	NaN	NaN	NaN
NaN	NaN	NaN	NaN	727.08514	596.231	NaN	NaN	NaN	NaN
NaN	NaN	NaN	NaN	727.199	596.2218	NaN	NaN	NaN	NaN
NaN	NaN	NaN	NaN	727.1777	596.21204	NaN	NaN	NaN	NaN
NaN	NaN	NaN	NaN	727.16003	596.2068	NaN	NaN	NaN	NaN
NaN	NaN	NaN	NaN	727.17096	596.21674	NaN	NaN	NaN	NaN
NaN	NaN	NaN	NaN	727.1815	596.1901	NaN	NaN	NaN	NaN
NaN	NaN	NaN	NaN	727.1904	596.2061	NaN	NaN	NaN	NaN
NaN	NaN	NaN	NaN	727.0877	596.2104	NaN	NaN	NaN	NaN
NaN	NaN	NaN	NaN	726.9957	596.18945	NaN	NaN	NaN	NaN
NaN	NaN	NaN	NaN	727.21344	596.22205	NaN	NaN	NaN	NaN
NaN	NaN	NaN	NaN	727.0812	596.1638	NaN	NaN	NaN	NaN
NaN	NaN	NaN	NaN	727.0377	596.15436	NaN	NaN	NaN	NaN
NaN	NaN	NaN	NaN	727.0107	596.1671	NaN	NaN	NaN	NaN
NaN	NaN	NaN	NaN	727.1046	596.1476	NaN	NaN	NaN	NaN
NaN	NaN	NaN	NaN	727.3052	596.0888	NaN	NaN	NaN	NaN
NaN	NaN	NaN	NaN	727.2112	596.0934	NaN	NaN	NaN	NaN
NaN	NaN	NaN	NaN	727.4668	596.0657	NaN	NaN	NaN	NaN
NaN	NaN	NaN	NaN	727.24963	596.018	NaN	NaN	NaN	NaN
NaN	NaN	NaN	NaN	727.3362	595.8661	NaN	NaN	NaN	NaN
NaN	NaN	NaN	NaN	727.30115	595.794	NaN	NaN	NaN	NaN
NaN	NaN	NaN	NaN	727.40186	595.7105	NaN	NaN	NaN	NaN
NaN	NaN	NaN	NaN	727.5369	595.75995	NaN	NaN	NaN	NaN
NaN	NaN	NaN	NaN	727.42737	595.76636	NaN	NaN	NaN	NaN
NaN	NaN	NaN	NaN	727.24896	595.74396	NaN	NaN	NaN	NaN
NaN	NaN	NaN	NaN	727.5199	595.7319	NaN	NaN	NaN	NaN
NaN	NaN	NaN	NaN	727.42	595.73	NaN	NaN	NaN	NaN
NaN	NaN	NaN	NaN	727.4303	595.7077	NaN	NaN	NaN	NaN
NaN	NaN	NaN	NaN	727.51135	595.70624	NaN	NaN	NaN	NaN
NaN	NaN	NaN	NaN	727.33685	595.64044	NaN	NaN	NaN	NaN
NaN	NaN	NaN	NaN	727.3187	595.61334	NaN	NaN	NaN	NaN
NaN	NaN	NaN	NaN	727.5071	595.6023	NaN	NaN	NaN	NaN
NaN	NaN	NaN	NaN	727.52136	595.6024	NaN	NaN	NaN	NaN
NaN	NaN	NaN	NaN	727.49713	595.6065	NaN	NaN	NaN	NaN
NaN	NaN	NaN	NaN	727.61145	595.54144	NaN	NaN	NaN	NaN
NaN	NaN	NaN	NaN	727.54315	595.49426	NaN	NaN	NaN	NaN
NaN	NaN	NaN	NaN	727.59247	595.50433	NaN	NaN	NaN	NaN
NaN	NaN	NaN	NaN	727.67365	595.49274	NaN	NaN	NaN	NaN
NaN	NaN	NaN	NaN	727.51166	595.4346	NaN	NaN	NaN	NaN
NaN	NaN	NaN	NaN	727.7374	595.4482	NaN	NaN	NaN	NaN
NaN	NaN	NaN	NaN	727.7206	595.4681	NaN	NaN	NaN	NaN
NaN	NaN	NaN	NaN	727.6416	595.40027	NaN	NaN	NaN	NaN
NaN	NaN	NaN	NaN	727.33307	595.36475	NaN	NaN	NaN	NaN
NaN	NaN	NaN	NaN	727.3723	595.3293	NaN	NaN	NaN	NaN
NaN	NaN	NaN	NaN	727.5476	595.2691	NaN	NaN	NaN	NaN
NaN	NaN	NaN	NaN	727.5144	595.24457	NaN	NaN	NaN	NaN
NaN	NaN	NaN	NaN	727.36926	595.18536	NaN	NaN	NaN	NaN
NaN	NaN	NaN	NaN	727.3823	595.08966	NaN	NaN	NaN	NaN
NaN	NaN	NaN	NaN	727.51996	595.0307	NaN	NaN	NaN	NaN
NaN	NaN	NaN	NaN	727.71356	595.0248	NaN	NaN	NaN	NaN
NaN	NaN	NaN	NaN	727.48145	594.9857	NaN	NaN	NaN	NaN
NaN	NaN	NaN	NaN	727.7279	594.96295	NaN	NaN	NaN	NaN
NaN	NaN	NaN	NaN	727.6557	594.93	NaN	NaN	NaN	NaN
NaN	NaN	NaN	NaN	727.7108	594.93445	NaN	NaN	NaN	NaN
NaN	NaN	NaN	NaN	727.7571	594.9133	NaN	NaN	NaN	NaN
NaN	NaN	NaN	NaN	727.7063	594.8926	NaN	NaN	NaN	NaN
NaN	NaN	NaN	NaN	727.7017	594.8462	NaN	NaN	NaN	NaN
NaN	NaN	NaN	NaN	727.59314	594.8209	NaN	NaN	NaN	NaN
NaN	NaN	NaN	NaN	727.8419	594.8319	NaN	NaN	NaN	NaN
NaN	NaN	NaN	NaN	727.78345	594.71295	NaN	NaN	NaN	NaN
NaN	NaN	NaN	NaN	727.75354	594.6951	NaN	NaN	NaN	NaN
NaN	NaN	NaN	NaN	728.0488	594.7184	NaN	NaN	NaN	NaN
NaN	NaN	NaN	NaN	727.95557	594.72925	NaN	NaN	NaN	NaN
NaN	NaN	NaN	NaN	727.7712	594.6707	NaN	NaN	NaN	NaN
NaN	NaN	NaN	NaN	727.9438	594.6441	NaN	NaN	NaN	NaN
NaN	NaN	NaN	NaN	727.8454	594.6219	NaN	NaN	NaN	NaN
NaN	NaN	NaN	NaN	727.7754	594.52606	NaN	NaN	NaN	NaN
NaN	NaN	NaN	NaN	727.8319	594.4899	NaN	NaN	NaN	NaN
NaN	NaN	NaN	NaN	727.9104	594.49854	NaN	NaN	NaN	NaN
NaN	NaN	NaN	NaN	727.9288	594.4487	NaN	NaN	NaN	NaN
NaN	NaN	NaN	NaN	727.8543	594.4386	NaN	NaN	NaN	NaN
NaN	NaN	NaN	NaN	727.92633	594.4471	NaN	NaN	NaN	NaN
NaN	NaN	NaN	NaN	727.8208	594.40027	NaN	NaN	NaN	NaN
NaN	NaN	NaN	NaN	727.92755	594.3895	NaN	NaN	NaN	NaN
NaN	NaN	NaN	NaN	727.93207	594.34406	NaN	NaN	NaN	NaN
NaN	NaN	NaN	NaN	728.02155	594.32184	NaN	NaN	NaN	NaN
NaN	NaN	NaN	NaN	727.7467	594.217	NaN	NaN	NaN	NaN
NaN	NaN	NaN	NaN	727.7759	594.24854	NaN	NaN	NaN	NaN
NaN	NaN	NaN	NaN	727.67004	594.25793	NaN	NaN	NaN	NaN
NaN	NaN	NaN	NaN	727.7147	594.2046	NaN	NaN	NaN	NaN
NaN	NaN	NaN	NaN	727.90204	594.18445	NaN	NaN	NaN	NaN
NaN	NaN	NaN	NaN	727.77466	594.21674	NaN	NaN	NaN	NaN
NaN	NaN	NaN	NaN	727.90314	594.1944	NaN	NaN	NaN	NaN
NaN	NaN	NaN	NaN	728.0675	594.1494	NaN	NaN	NaN	NaN
NaN	NaN	NaN	NaN	727.82806	594.13153	NaN	NaN	NaN	NaN
NaN	NaN	NaN	NaN	727.99854	594.0712	NaN	NaN	NaN	NaN
NaN	NaN	NaN	NaN	728.15845	593.88806	NaN	NaN	NaN	NaN
NaN	NaN	NaN	NaN	728.32465	593.3826	NaN	NaN	NaN	NaN
NaN	NaN	NaN	NaN	729.01495	591.867	NaN	NaN	NaN	NaN
NaN	NaN	NaN	NaN	729.849	589.9858	NaN	NaN	NaN	NaN
NaN	NaN	NaN	NaN	730.2951	587.5462	NaN	NaN	NaN	NaN
NaN	NaN	NaN	NaN	730.62537	584.75073	NaN	NaN	NaN	NaN
NaN	NaN	NaN	NaN	731.74286	581.79285	NaN	NaN	NaN	NaN
NaN	NaN	NaN	NaN	732.9255	578.7837	NaN	NaN	NaN	NaN
NaN	NaN	NaN	NaN	733.7067	576.05444	NaN	NaN	NaN	NaN
NaN	NaN	NaN	NaN	734.1962	572.798	NaN	NaN	NaN	NaN
NaN	NaN	NaN	NaN	735.17725	569.82855	NaN	NaN	NaN	NaN
NaN	NaN	NaN	NaN	736.00934	567.0036	NaN	NaN	NaN	NaN
NaN	NaN	NaN	NaN	736.4242	564.00726	NaN	NaN	NaN	NaN
NaN	NaN	NaN	NaN	737.1696	560.9823	NaN	NaN	NaN	NaN
NaN	NaN	NaN	NaN	738.1261	558.1129	NaN	NaN	NaN	NaN
NaN	NaN	NaN	NaN	738.52686	555.1328	NaN	NaN	NaN	NaN
NaN	NaN	NaN	NaN	739.446	552.07227	NaN	NaN	NaN	NaN
NaN	NaN	NaN	NaN	740.25854	549.22595	NaN	NaN	NaN	NaN
NaN	NaN	NaN	NaN	740.7889	546.54	NaN	NaN	NaN	NaN
NaN	NaN	NaN	NaN	741.67017	543.6566	NaN	NaN	NaN	NaN
NaN	NaN	NaN	NaN	742.2647	540.6971	NaN	NaN	NaN	NaN
NaN	NaN	NaN	NaN	743.0498	538.0364	NaN	NaN	NaN	NaN
NaN	NaN	NaN	NaN	743.82837	535.2149	NaN	NaN	NaN	NaN
NaN	NaN	NaN	NaN	744.5208	532.45984	NaN	NaN	NaN	NaN
NaN	NaN	NaN	NaN	745.0727	529.7702	NaN	NaN	NaN	NaN
NaN	NaN	NaN	NaN	745.8147	527.1824	NaN	NaN	NaN	NaN
NaN	NaN	NaN	NaN	746.6635	524.6504	NaN	NaN	NaN	NaN
NaN	NaN	NaN	NaN	747.2755	521.7892	NaN	NaN	NaN	NaN
NaN	NaN	NaN	NaN	747.95026	519.0696	NaN	NaN	NaN	NaN
NaN	NaN	NaN	NaN	748.7262	516.3933	NaN	NaN	NaN	NaN
NaN	NaN	NaN	NaN	749.3443	513.9867	NaN	NaN	NaN	NaN
NaN	NaN	NaN	NaN	750.0613	511.49164	NaN	NaN	NaN	NaN
NaN	NaN	NaN	NaN	750.82776	508.88077	NaN	NaN	NaN	NaN
NaN	NaN	NaN	NaN	751.5423	506.62415	NaN	NaN	NaN	NaN
NaN	NaN	NaN	NaN	752.11694	504.082	NaN	NaN	NaN	NaN
NaN	NaN	NaN	NaN	752.8009	501.76364	NaN	NaN	NaN	NaN
NaN	NaN	NaN	NaN	753.5198	499.33246	NaN	NaN	NaN	NaN
NaN	NaN	NaN	NaN	754.1431	496.9889	NaN	NaN	NaN	NaN
NaN	NaN	NaN	NaN	755.0168	494.64084	NaN	NaN	NaN	NaN
NaN	NaN	NaN	NaN	755.7013	492.58	NaN	NaN	NaN	NaN
NaN	NaN	NaN	NaN	756.3072	490.03726	NaN	NaN	NaN	NaN
NaN	NaN	NaN	NaN	757.1243	487.65768	NaN	NaN	NaN	NaN
NaN	NaN	NaN	NaN	757.85443	485.14685	NaN	NaN	NaN	NaN
NaN	NaN	NaN	NaN	758.5811	482.91318	NaN	NaN	NaN	NaN
NaN	NaN	NaN	NaN	759.23114	480.48846	NaN	NaN	NaN	NaN
NaN	NaN	NaN	NaN	760.0082	478.1926	NaN	NaN	NaN	NaN
NaN	NaN	NaN	NaN	760.70953	475.78857	NaN	NaN	NaN	NaN
NaN	NaN	NaN	NaN	761.6128	473.4699	NaN	NaN	NaN	NaN
NaN	NaN	NaN	NaN	762.2965	471.1417	NaN	NaN	NaN	NaN
NaN	NaN	NaN	NaN	763.1591	469.04135	NaN	NaN	NaN	NaN
NaN	NaN	NaN	NaN	763.93256	466.91992	NaN	NaN	NaN	NaN
NaN	NaN	NaN	NaN	764.64197	464.67337	NaN	NaN	NaN	NaN
NaN	NaN	NaN	NaN	765.6089	462.3924	NaN	NaN	NaN	NaN
NaN	NaN	NaN	NaN	766.4451	460.19897	NaN	NaN	NaN	NaN
NaN	NaN	NaN	NaN	767.2167	458.15384	NaN	NaN	NaN	NaN
NaN	NaN	NaN	NaN	768.0007	455.93262	NaN	NaN	NaN	NaN
NaN	NaN	NaN	NaN	768.77924	453.7961	NaN	NaN	NaN	NaN
NaN	NaN	NaN	NaN	769.5508	451.59894	NaN	NaN	NaN	NaN
NaN	NaN	NaN	NaN	770.2842	449.46994	NaN	NaN	NaN	NaN
NaN	NaN	NaN	NaN	771.07623	447.3126	NaN	NaN	NaN	NaN
NaN	NaN	NaN	NaN	771.8826	445.18137	NaN	NaN	NaN	NaN
NaN	NaN	NaN	NaN	772.6875	443.1061	NaN	NaN	NaN	NaN
NaN	NaN	NaN	NaN	773.3826	441.0795	NaN	NaN	NaN	NaN
NaN	NaN	NaN	NaN	774.10486	439.0608	NaN	NaN	NaN	NaN
NaN	NaN	NaN	NaN	774.88477	437.03894	NaN	NaN	NaN	NaN
NaN	NaN	NaN	NaN	775.72815	434.86874	NaN	NaN	NaN	NaN
NaN	NaN	NaN	NaN	776.4259	432.9541	NaN	NaN	NaN	NaN
NaN	NaN	NaN	NaN	777.25244	430.72296	NaN	NaN	NaN	NaN
NaN	NaN	NaN	NaN	777.9556	428.92545	NaN	NaN	NaN	NaN
NaN	NaN	NaN	NaN	778.7981	426.84583	NaN	NaN	NaN	NaN
NaN	NaN	NaN	NaN	779.5018	424.93182	NaN	NaN	NaN	NaN
NaN	NaN	NaN	NaN	780.3969	423.22876	NaN	NaN	NaN	NaN
NaN	NaN	NaN	NaN	781.22876	421.40775	NaN	NaN	NaN	NaN
NaN	NaN	NaN	NaN	781.8071	419.52997	NaN	NaN	NaN	NaN
NaN	NaN	NaN	NaN	782.4405	417.85873	NaN	NaN	NaN	NaN
NaN	NaN	NaN	NaN	783.1078	416.02417	NaN	NaN	NaN	NaN
NaN	NaN	NaN	NaN	783.8578	414.3312	NaN	NaN	NaN	NaN
NaN	NaN	NaN	NaN	784.60126	412.6936	NaN	NaN	NaN	NaN
NaN	NaN	NaN	NaN	785.42346	411.0113	NaN	NaN	NaN	NaN
NaN	NaN	NaN	NaN	786.1667	409.33755	NaN	NaN	NaN	NaN
NaN	NaN	NaN	NaN	786.9578	407.59586	NaN	NaN	NaN	NaN
NaN	NaN	NaN	NaN	787.8654	406.07748	NaN	NaN	NaN	NaN
NaN	NaN	NaN	NaN	788.64764	404.4762	NaN	NaN	NaN	NaN
NaN	NaN	NaN	NaN	789.39844	402.98126	NaN	NaN	NaN	NaN
NaN	NaN	NaN	NaN	790.2156	401.38684	NaN	NaN	NaN	NaN
NaN	NaN	NaN	NaN	790.9708	399.79147	NaN	NaN	NaN	NaN
NaN	NaN	NaN	NaN	791.7219	398.41388	NaN	NaN	NaN	NaN
NaN	NaN	NaN	NaN	792.6288	396.902	NaN	NaN	NaN	NaN
NaN	NaN	NaN	NaN	793.43286	395.29715	NaN	NaN	NaN	NaN
NaN	NaN	NaN	NaN	794.14136	393.6716	NaN	NaN	NaN	NaN
NaN	NaN	NaN	NaN	794.8851	392.1759	NaN	NaN	NaN	NaN
NaN	NaN	NaN	NaN	795.6038	390.6202	NaN	NaN	NaN	NaN
NaN	NaN	NaN	NaN	796.28827	389.02185	NaN	NaN	NaN	NaN
NaN	NaN	NaN	NaN	797.0896	387.55615	NaN	NaN	NaN	NaN
NaN	NaN	NaN	NaN	797.82495	386.15787	NaN	NaN	NaN	NaN
NaN	NaN	NaN	NaN	798.6479	384.7317	NaN	NaN	NaN	NaN
NaN	NaN	NaN	NaN	799.3847	383.32382	NaN	NaN	NaN	NaN
NaN	NaN	NaN	NaN	800.1112	381.93042	NaN	NaN	NaN	NaN
NaN	NaN	NaN	NaN	800.8052	380.47922	NaN	NaN	NaN	NaN
NaN	NaN	NaN	NaN	801.63727	379.11438	NaN	NaN	NaN	NaN
NaN	NaN	NaN	NaN	802.36865	377.69376	NaN	NaN	NaN	NaN
NaN	NaN	NaN	NaN	803.0403	376.41168	NaN	NaN	NaN	NaN
NaN	NaN	NaN	NaN	803.88965	375.30902	NaN	NaN	NaN	NaN
NaN	NaN	NaN	NaN	804.63367	373.97302	NaN	NaN	NaN	NaN
NaN	NaN	NaN	NaN	805.28314	372.56622	NaN	NaN	NaN	NaN
NaN	NaN	NaN	NaN	806.0809	371.36288	NaN	NaN	NaN	NaN
NaN	NaN	NaN	NaN	806.73267	370.12485	NaN	NaN	NaN	NaN
NaN	NaN	NaN	NaN	807.5853	368.8622	NaN	NaN	NaN	NaN
NaN	NaN	NaN	NaN	808.2905	367.70157	NaN	NaN	NaN	NaN
NaN	NaN	NaN	NaN	809.00586	366.5652	NaN	NaN	NaN	NaN
NaN	NaN	NaN	NaN	809.7441	365.37796	NaN	NaN	NaN	NaN
NaN	NaN	NaN	NaN	810.3719	364.28955	NaN	NaN	NaN	NaN
NaN	NaN	NaN	NaN	811.06445	363.11316	NaN	NaN	NaN	NaN
NaN	NaN	NaN	NaN	811.9556	361.9516	NaN	NaN	NaN	NaN
NaN	NaN	NaN	NaN	812.6124	360.78915	NaN	NaN	NaN	NaN
NaN	NaN	NaN	NaN	813.38574	359.8239	NaN	NaN	NaN	NaN
NaN	NaN	NaN	NaN	813.95844	358.70377	NaN	NaN	NaN	NaN
NaN	NaN	NaN	NaN	814.8144	357.6721	NaN	NaN	NaN	NaN
NaN	NaN	NaN	NaN	815.5337	356.63074	NaN	NaN	NaN	NaN
NaN	NaN	NaN	NaN	816.2605	355.56766	NaN	NaN	NaN	NaN
NaN	NaN	NaN	NaN	817.10614	354.79105	NaN	NaN	NaN	NaN
NaN	NaN	NaN	NaN	817.7453	353.6957	NaN	NaN	NaN	NaN
NaN	NaN	NaN	NaN	818.71985	352.8298	NaN	NaN	NaN	NaN
NaN	NaN	NaN	NaN	819.464	351.95868	NaN	NaN	NaN	NaN
NaN	NaN	NaN	NaN	820.18884	350.90427	NaN	NaN	NaN	NaN
NaN	NaN	NaN	NaN	820.7838	349.95383	NaN	NaN	NaN	NaN
NaN	NaN	NaN	NaN	821.4132	349.01535	NaN	NaN	NaN	NaN
NaN	NaN	NaN	NaN	822.31915	348.2008	NaN	NaN	NaN	NaN
NaN	NaN	NaN	NaN	822.9993	347.40994	NaN	NaN	NaN	NaN
NaN	NaN	NaN	NaN	823.82855	346.62207	NaN	NaN	NaN	NaN
NaN	NaN	NaN	NaN	824.5724	345.79474	NaN	NaN	NaN	NaN
NaN	NaN	NaN	NaN	825.18024	344.8683	NaN	NaN	NaN	NaN
NaN	NaN	NaN	NaN	825.9459	344.0867	NaN	NaN	NaN	NaN
NaN	NaN	NaN	NaN	826.70337	343.25674	NaN	NaN	NaN	NaN
NaN	NaN	NaN	NaN	827.4472	342.4022	NaN	NaN	NaN	NaN
NaN	NaN	NaN	NaN	828.10767	341.71283	NaN	NaN	NaN	NaN
NaN	NaN	NaN	NaN	828.8678	340.83463	NaN	NaN	NaN	NaN
NaN	NaN	NaN	NaN	829.6491	340.2288	NaN	NaN	NaN	NaN
NaN	NaN	NaN	NaN	830.3777	339.56052	NaN	NaN	NaN	NaN
NaN	NaN	NaN	NaN	831.02045	338.97955	NaN	NaN	NaN	NaN
NaN	NaN	NaN	NaN	831.74744	338.31473	NaN	NaN	NaN	NaN
NaN	NaN	NaN	NaN	832.5829	337.67474	NaN	NaN	NaN	NaN
NaN	NaN	NaN	NaN	833.3289	337.19687	NaN	NaN	NaN	NaN
NaN	NaN	NaN	NaN	834.1262	336.6325	NaN	NaN	NaN	NaN
NaN	NaN	NaN	NaN	834.85004	336.06964	NaN	NaN	NaN	NaN
NaN	NaN	NaN	NaN	835.58496	335.6367	NaN	NaN	NaN	NaN
NaN	NaN	NaN	NaN	836.2826	335.02298	NaN	NaN	NaN	NaN
NaN	NaN	NaN	NaN	837.07874	334.70392	NaN	NaN	NaN	NaN
NaN	NaN	NaN	NaN	837.88806	334.1766	NaN	NaN	NaN	NaN
NaN	NaN	NaN	NaN	838.60297	333.663	NaN	NaN	NaN	NaN
NaN	NaN	NaN	NaN	839.34344	333.32037	NaN	NaN	NaN	NaN
NaN	NaN	NaN	NaN	840.19556	332.87546	NaN	NaN	NaN	NaN
NaN	NaN	NaN	NaN	840.8961	332.5717	NaN	NaN	NaN	NaN
NaN	NaN	NaN	NaN	841.7121	332.24908	NaN	NaN	NaN	NaN
NaN	NaN	NaN	NaN	842.3897	331.82974	NaN	NaN	NaN	NaN
NaN	NaN	NaN	NaN	843.1494	331.44336	NaN	NaN	NaN	NaN
NaN	NaN	NaN	NaN	843.93097	331.1816	NaN	NaN	NaN	NaN
NaN	NaN	NaN	NaN	844.7746	330.90646	NaN	NaN	NaN	NaN
NaN	NaN	NaN	NaN	845.45984	330.59247	NaN	NaN	NaN	NaN
NaN	NaN	NaN	NaN	846.17554	330.34625	NaN	NaN	NaN	NaN
NaN	NaN	NaN	NaN	846.9727	330.2382	NaN	NaN	NaN	NaN
NaN	NaN	NaN	NaN	847.6875	330.02206	NaN	NaN	NaN	NaN
NaN	NaN	NaN	NaN	848.48376	329.65836	NaN	NaN	NaN	NaN
NaN	NaN	NaN	NaN	849.2275	329.485	NaN	NaN	NaN	NaN
NaN	NaN	NaN	NaN	850.0519	329.26202	NaN	NaN	NaN	NaN
NaN	NaN	NaN	NaN	850.67346	329.17603	NaN	NaN	NaN	NaN
NaN	NaN	NaN	NaN	851.5206	328.9652	NaN	NaN	NaN	NaN
NaN	NaN	NaN	NaN	852.3094	328.93994	NaN	NaN	NaN	NaN
NaN	NaN	NaN	NaN	852.96564	328.79233	NaN	NaN	NaN	NaN
NaN	NaN	NaN	NaN	853.5898	328.6394	NaN	NaN	NaN	NaN
NaN	NaN	NaN	NaN	854.5354	328.6349	NaN	NaN	NaN	NaN
NaN	NaN	NaN	NaN	855.4387	328.66852	NaN	NaN	NaN	NaN
NaN	NaN	NaN	NaN	856.05975	328.6069	NaN	NaN	NaN	NaN
NaN	NaN	NaN	NaN	856.8966	328.60556	NaN	NaN	NaN	NaN
NaN	NaN	NaN	NaN	857.5837	328.60245	NaN	NaN	NaN	NaN
NaN	NaN	NaN	NaN	858.38837	328.62054	NaN	NaN	NaN	NaN
NaN	NaN	NaN	NaN	859.1742	328.75674	NaN	NaN	NaN	NaN
NaN	NaN	NaN	NaN	859.89044	328.77933	NaN	NaN	NaN	NaN
NaN	NaN	NaN	NaN	860.59515	328.93994	NaN	NaN	NaN	NaN
NaN	NaN	NaN	NaN	861.3111	329.0651	NaN	NaN	NaN	NaN
NaN	NaN	NaN	NaN	862.13385	329.23227	NaN	NaN	NaN	NaN
NaN	NaN	NaN	NaN	862.85876	329.47565	NaN	NaN	NaN	NaN
NaN	NaN	NaN	NaN	863.64355	329.86304	NaN	NaN	NaN	NaN
NaN	NaN	NaN	NaN	864.4567	330.09735	NaN	NaN	NaN	NaN
NaN	NaN	NaN	NaN	865.07544	330.28275	NaN	NaN	NaN	NaN
NaN	NaN	NaN	NaN	865.6821	330.60596	NaN	NaN	NaN	NaN
NaN	NaN	NaN	NaN	866.3404	330.74756	NaN	NaN	NaN	NaN
NaN	NaN	NaN	NaN	867.0832	331.04443	NaN	NaN	NaN	NaN
NaN	NaN	NaN	NaN	867.7009	331.23734	NaN	NaN	NaN	NaN
NaN	NaN	NaN	NaN	868.3075	331.42175	NaN	NaN	NaN	NaN
NaN	NaN	NaN	NaN	869.0333	331.80234	NaN	NaN	NaN	NaN
NaN	NaN	NaN	NaN	869.64	331.9688	NaN	NaN	NaN	NaN
NaN	NaN	NaN	NaN	870.37775	332.28497	NaN	NaN	NaN	NaN
NaN	NaN	NaN	NaN	870.9811	332.58453	NaN	NaN	NaN	NaN
NaN	NaN	NaN	NaN	871.8171	332.91464	NaN	NaN	NaN	NaN
NaN	NaN	NaN	NaN	872.47736	333.19165	NaN	NaN	NaN	NaN
NaN	NaN	NaN	NaN	873.2397	333.57162	NaN	NaN	NaN	NaN
NaN	NaN	NaN	NaN	873.8764	333.88873	NaN	NaN	NaN	NaN
NaN	NaN	NaN	NaN	874.6084	334.23306	NaN	NaN	NaN	NaN
NaN	NaN	NaN	NaN	875.2952	334.64096	NaN	NaN	NaN	NaN
NaN	NaN	NaN	NaN	875.9428	335.02432	NaN	NaN	NaN	NaN
NaN	NaN	NaN	NaN	876.7104	335.3818	NaN	NaN	NaN	NaN
NaN	NaN	NaN	NaN	877.3443	335.85007	NaN	NaN	NaN	NaN
NaN	NaN	NaN	NaN	878.13135	336.42346	NaN	NaN	NaN	NaN
NaN	NaN	NaN	NaN	878.8742	336.8464	NaN	NaN	NaN	NaN
NaN	NaN	NaN	NaN	879.4776	337.32462	NaN	NaN	NaN	NaN
NaN	NaN	NaN	NaN	880.2374	337.8828	NaN	NaN	NaN	NaN
NaN	NaN	NaN	NaN	881.016	338.38205	NaN	NaN	NaN	NaN
NaN	NaN	NaN	NaN	881.66547	338.88284	NaN	NaN	NaN	NaN
NaN	NaN	NaN	NaN	882.3534	339.351	NaN	NaN	NaN	NaN
NaN	NaN	NaN	NaN	883.0763	340.0218	NaN	NaN	NaN	NaN
NaN	NaN	NaN	NaN	883.80255	340.67047	NaN	NaN	NaN	NaN
NaN	NaN	NaN	NaN	884.3854	341.21048	NaN	NaN	NaN	NaN
NaN	NaN	NaN	NaN	885.17645	341.8492	NaN	NaN	NaN	NaN
NaN	NaN	NaN	NaN	885.83417	342.49878	NaN	NaN	NaN	NaN
NaN	NaN	NaN	NaN	886.605	343.1862	NaN	NaN	NaN	NaN
NaN	NaN	NaN	NaN	887.19147	343.8767	NaN	NaN	NaN	NaN
NaN	NaN	NaN	NaN	887.90076	344.54218	NaN	NaN	NaN	NaN
NaN	NaN	NaN	NaN	888.7326	345.3632	NaN	NaN	NaN	NaN
NaN	NaN	NaN	NaN	889.4591	346.06134	NaN	NaN	NaN	NaN
NaN	NaN	NaN	NaN	890.0243	346.89514	NaN	NaN	NaN	NaN
NaN	NaN	NaN	NaN	890.80707	347.60968	NaN	NaN	NaN	NaN
NaN	NaN	NaN	NaN	891.5717	348.44785	NaN	NaN	NaN	NaN
NaN	NaN	NaN	NaN	892.2782	349.24188	NaN	NaN	NaN	NaN
NaN	NaN	NaN	NaN	892.89923	350.06284	NaN	NaN	NaN	NaN
NaN	NaN	NaN	NaN	893.56335	350.84772	NaN	NaN	NaN	NaN
NaN	NaN	NaN	NaN	894.23224	351.71286	NaN	NaN	NaN	NaN
NaN	NaN	NaN	NaN	894.92993	352.48505	NaN	NaN	NaN	NaN
NaN	NaN	NaN	NaN	895.9117	353.57336	NaN	NaN	NaN	NaN
NaN	NaN	NaN	NaN	896.3915	354.30054	NaN	NaN	NaN	NaN
NaN	NaN	NaN	NaN	897.07434	355.33218	NaN	NaN	NaN	NaN
NaN	NaN	NaN	NaN	897.8563	356.1768	NaN	NaN	NaN	NaN
NaN	NaN	NaN	NaN	898.64575	357.14713	NaN	NaN	NaN	NaN
NaN	NaN	NaN	NaN	899.2291	358.03625	NaN	NaN	NaN	NaN
NaN	NaN	NaN	NaN	899.9747	359.1361	NaN	NaN	NaN	NaN
NaN	NaN	NaN	NaN	900.56903	360.08148	NaN	NaN	NaN	NaN
NaN	NaN	NaN	NaN	901.35516	361.08496	NaN	NaN	NaN	NaN
NaN	NaN	NaN	NaN	901.9965	362.22107	NaN	NaN	NaN	NaN
NaN	NaN	NaN	NaN	902.8051	363.15604	NaN	NaN	NaN	NaN
NaN	NaN	NaN	NaN	903.4168	364.40707	NaN	NaN	NaN	NaN
NaN	NaN	NaN	NaN	904.19946	365.441	NaN	NaN	NaN	NaN
NaN	NaN	NaN	NaN	904.8291	366.66107	NaN	NaN	NaN	NaN
NaN	NaN	NaN	NaN	905.6257	367.80386	NaN	NaN	NaN	NaN
NaN	NaN	NaN	NaN	906.2816	368.9052	NaN	NaN	NaN	NaN
NaN	NaN	NaN	NaN	907.04645	370.12433	NaN	NaN	NaN	NaN
NaN	NaN	NaN	NaN	907.5952	371.28775	NaN	NaN	NaN	NaN
NaN	NaN	NaN	NaN	908.4334	372.44565	NaN	NaN	NaN	NaN
NaN	NaN	NaN	NaN	909.24194	373.74463	NaN	NaN	NaN	NaN
NaN	NaN	NaN	NaN	909.6796	374.92493	NaN	NaN	NaN	NaN
NaN	NaN	NaN	NaN	910.50134	376.208	NaN	NaN	NaN	NaN
NaN	NaN	NaN	NaN	911.20953	377.5252	NaN	NaN	NaN	NaN
NaN	NaN	NaN	NaN	911.79034	378.8229	NaN	NaN	NaN	NaN
NaN	NaN	NaN	NaN	912.3927	380.10663	NaN	NaN	NaN	NaN
NaN	NaN	NaN	NaN	912.9434	381.45395	NaN	NaN	NaN	NaN
NaN	NaN	NaN	NaN	913.77625	382.82556	NaN	NaN	NaN	NaN
NaN	NaN	NaN	NaN	914.4781	384.20837	NaN	NaN	NaN	NaN
NaN	NaN	NaN	NaN	914.978	385.83075	NaN	NaN	NaN	NaN
NaN	NaN	NaN	NaN	915.53314	387.1	NaN	NaN	NaN	NaN
NaN	NaN	NaN	NaN	916.28546	388.53064	NaN	NaN	NaN	NaN
NaN	NaN	NaN	NaN	916.99054	389.99936	NaN	NaN	NaN	NaN
NaN	NaN	NaN	NaN	917.6839	391.21158	NaN	NaN	NaN	NaN
NaN	NaN	NaN	NaN	918.2095	392.93268	NaN	NaN	NaN	NaN
NaN	NaN	NaN	NaN	918.8985	394.44095	NaN	NaN	NaN	NaN
NaN	NaN	NaN	NaN	919.5675	396.00308	NaN	NaN	NaN	NaN
NaN	NaN	NaN	NaN	920.15894	397.65347	NaN	NaN	NaN	NaN
NaN	NaN	NaN	NaN	920.8747	399.1776	NaN	NaN	NaN	NaN
NaN	NaN	NaN	NaN	921.46375	400.71765	NaN	NaN	NaN	NaN
NaN	NaN	NaN	NaN	922.1443	402.3108	NaN	NaN	NaN	NaN
NaN	NaN	NaN	NaN	922.7943	403.78226	NaN	NaN	NaN	NaN
NaN	NaN	NaN	NaN	923.4259	405.38943	NaN	NaN	NaN	NaN
NaN	NaN	NaN	NaN	924.08746	406.9439	NaN	NaN	NaN	NaN
NaN	NaN	NaN	NaN	924.71735	408.49512	NaN	NaN	NaN	NaN
NaN	NaN	NaN	NaN	925.4655	410.18597	NaN	NaN	NaN	NaN
NaN	NaN	NaN	NaN	926.0516	411.74692	NaN	NaN	NaN	NaN
NaN	NaN	NaN	NaN	926.77124	413.41888	NaN	NaN	NaN	NaN
NaN	NaN	NaN	NaN	927.3028	414.984	NaN	NaN	NaN	NaN
NaN	NaN	NaN	NaN	928.0209	416.6919	NaN	NaN	NaN	NaN
NaN	NaN	NaN	NaN	928.74805	418.55936	NaN	NaN	NaN	NaN
NaN	NaN	NaN	NaN	929.2769	420.24503	NaN	NaN	NaN	NaN
NaN	NaN	NaN	NaN	929.83875	421.81982	NaN	NaN	NaN	NaN
NaN	NaN	NaN	NaN	930.58093	423.43964	NaN	NaN	NaN	NaN
NaN	NaN	NaN	NaN	931.33496	425.2864	NaN	NaN	NaN	NaN
NaN	NaN	NaN	NaN	931.82477	427.23648	NaN	NaN	NaN	NaN
NaN	NaN	NaN	NaN	932.5099	428.72348	NaN	NaN	NaN	NaN
NaN	NaN	NaN	NaN	933.06976	430.50146	NaN	NaN	NaN	NaN
NaN	NaN	NaN	NaN	933.84454	432.48978	NaN	NaN	NaN	NaN
NaN	NaN	NaN	NaN	934.3819	434.59418	NaN	NaN	NaN	NaN
NaN	NaN	NaN	NaN	935.0136	436.57425	NaN	NaN	NaN	NaN
NaN	NaN	NaN	NaN	935.64795	438.5701	NaN	NaN	NaN	NaN
NaN	NaN	NaN	NaN	936.2358	440.44778	NaN	NaN	NaN	NaN
NaN	NaN	NaN	NaN	936.869	442.35464	NaN	NaN	NaN	NaN
NaN	NaN	NaN	NaN	937.64404	444.3756	NaN	NaN	NaN	NaN
NaN	NaN	NaN	NaN	938.2682	446.50165	NaN	NaN	NaN	NaN
NaN	NaN	NaN	NaN	939.02356	448.52356	NaN	NaN	NaN	NaN
NaN	NaN	NaN	NaN	939.5859	450.67172	NaN	NaN	NaN	NaN
NaN	NaN	NaN	NaN	940.5	452.78305	NaN	NaN	NaN	NaN
NaN	NaN	NaN	NaN	941.2458	454.82034	NaN	NaN	NaN	NaN
NaN	NaN	NaN	NaN	942.2715	456.74054	NaN	NaN	NaN	NaN
NaN	NaN	NaN	NaN	942.8613	458.9589	NaN	NaN	NaN	NaN
NaN	NaN	NaN	NaN	943.76654	461.0418	NaN	NaN	NaN	NaN
NaN	NaN	NaN	NaN	944.51044	463.2509	NaN	NaN	NaN	NaN
NaN	NaN	NaN	NaN	945.2317	465.4878	NaN	NaN	NaN	NaN
NaN	NaN	NaN	NaN	946.1052	467.57825	NaN	NaN	NaN	NaN
NaN	NaN	NaN	NaN	946.8466	469.78943	NaN	NaN	NaN	NaN
NaN	NaN	NaN	NaN	947.4689	472.0692	NaN	NaN	NaN	NaN
NaN	NaN	NaN	NaN	948.1667	474.26923	NaN	NaN	NaN	NaN
NaN	NaN	NaN	NaN	948.8675	476.4453	NaN	NaN	NaN	NaN
NaN	NaN	NaN	NaN	949.6136	478.64236	NaN	NaN	NaN	NaN
NaN	NaN	NaN	NaN	950.1878	480.91068	NaN	NaN	NaN	NaN
NaN	NaN	NaN	NaN	950.8545	483.22357	NaN	NaN	NaN	NaN
NaN	NaN	NaN	NaN	951.36707	485.64557	NaN	NaN	NaN	NaN
NaN	NaN	NaN	NaN	951.9829	488.01553	NaN	NaN	NaN	NaN
NaN	NaN	NaN	NaN	952.5855	490.2807	NaN	NaN	NaN	NaN
NaN	NaN	NaN	NaN	953.3049	492.50763	NaN	NaN	NaN	NaN
NaN	NaN	NaN	NaN	953.85394	494.881	NaN	NaN	NaN	NaN
NaN	NaN	NaN	NaN	954.61694	497.12668	NaN	NaN	NaN	NaN
NaN	NaN	NaN	NaN	955.1204	499.48248	NaN	NaN	NaN	NaN
NaN	NaN	NaN	NaN	955.90594	501.91333	NaN	NaN	NaN	NaN
NaN	NaN	NaN	NaN	956.47406	504.14697	NaN	NaN	NaN	NaN
NaN	NaN	NaN	NaN	957.2258	506.60968	NaN	NaN	NaN	NaN
NaN	NaN	NaN	NaN	957.8626	508.9844	NaN	NaN	NaN	NaN
NaN	NaN	NaN	NaN	958.4082	511.4534	NaN	NaN	NaN	NaN
NaN	NaN	NaN	NaN	959.19403	513.8477	NaN	NaN	NaN	NaN
NaN	NaN	NaN	NaN	959.88153	516.21625	NaN	NaN	NaN	NaN
NaN	NaN	NaN	NaN	960.41736	518.71545	NaN	NaN	NaN	NaN
NaN	NaN	NaN	NaN	961.09973	521.21295	NaN	NaN	NaN	NaN
NaN	NaN	NaN	NaN	961.75476	523.82385	NaN	NaN	NaN	NaN
NaN	NaN	NaN	NaN	962.31525	526.4579	NaN	NaN	NaN	NaN
NaN	NaN	NaN	NaN	963.072	528.97327	NaN	NaN	NaN	NaN
NaN	NaN	NaN	NaN	963.63104	531.57886	NaN	NaN	NaN	NaN
NaN	NaN	NaN	NaN	964.3277	534.12585	NaN	NaN	NaN	NaN
NaN	NaN	NaN	NaN	964.9152	536.8004	NaN	NaN	NaN	NaN
NaN	NaN	NaN	NaN	965.6879	539.36176	NaN	NaN	NaN	NaN
NaN	NaN	NaN	NaN	966.2256	542.03955	NaN	NaN	NaN	NaN
NaN	NaN	NaN	NaN	966.97473	544.6556	NaN	NaN	NaN	NaN
NaN	NaN	NaN	NaN	967.5909	547.29974	NaN	NaN	NaN	NaN
NaN	NaN	NaN	NaN	968.25824	550.0335	NaN	NaN	NaN	NaN
NaN	NaN	NaN	NaN	969.04834	552.73706	NaN	NaN	NaN	NaN
NaN	NaN	NaN	NaN	969.58344	555.38916	NaN	NaN	NaN	NaN
NaN	NaN	NaN	NaN	970.29266	558.17194	NaN	NaN	NaN	NaN
NaN	NaN	NaN	NaN	971.0774	560.9135	NaN	NaN	NaN	NaN
NaN	NaN	NaN	NaN	971.6564	563.5854	NaN	NaN	NaN	NaN
NaN	NaN	NaN	NaN	972.3401	566.46857	NaN	NaN	NaN	NaN
NaN	NaN	NaN	NaN	972.97864	569.25806	NaN	NaN	NaN	NaN
NaN	NaN	NaN	NaN	973.659	572.189	NaN	NaN	NaN	NaN
NaN	NaN	NaN	NaN	974.214	574.96	NaN	NaN	NaN	NaN
NaN	NaN	NaN	NaN	975.154	578.057	NaN	NaN	NaN	NaN
NaN	NaN	NaN	NaN	975.554	580.483	NaN	NaN	NaN	NaN
NaN	NaN	NaN	NaN	976.596	583.659	NaN	NaN	NaN	NaN
