# Supplementary material for: A novel power-amplified jumping behavior in larval beetles (Coleoptera: Laemophloeidae)
Source: PLoS One. 2022 Jan 19;17(1):e0256509. doi: 10.1371/journal.pone.0256509 (PMC8769368; doi:10.1371/journal.pone.0256509)
Supplement: S1 Data — (ZIP) [file pone.0256509.s002.zip › c_21382_422_croppedxypts.csv]

pt1_cam1_X	pt1_cam1_Y	pt2_cam1_X	pt2_cam1_Y	pt3_cam1_X	pt3_cam1_Y	pt4_cam1_X	pt4_cam1_Y	pt5_cam1_X	pt5_cam1_Y
874	599	964.333	596.667	922.1175	594.255	924.667	505	1014	504.667
NaN	NaN	NaN	NaN	921.86615	594.25397	NaN	NaN	NaN	NaN
NaN	NaN	NaN	NaN	921.86835	594.228	NaN	NaN	NaN	NaN
NaN	NaN	NaN	NaN	921.8295	594.2461	NaN	NaN	NaN	NaN
NaN	NaN	NaN	NaN	921.92834	594.2192	NaN	NaN	NaN	NaN
NaN	NaN	NaN	NaN	921.7067	594.2511	NaN	NaN	NaN	NaN
NaN	NaN	NaN	NaN	921.94025	594.2449	NaN	NaN	NaN	NaN
NaN	NaN	NaN	NaN	921.75037	594.2698	NaN	NaN	NaN	NaN
NaN	NaN	NaN	NaN	921.85645	594.2619	NaN	NaN	NaN	NaN
NaN	NaN	NaN	NaN	921.678	594.2453	NaN	NaN	NaN	NaN
NaN	NaN	NaN	NaN	921.8237	594.23956	NaN	NaN	NaN	NaN
NaN	NaN	NaN	NaN	921.9329	594.27203	NaN	NaN	NaN	NaN
NaN	NaN	NaN	NaN	921.6485	594.2409	NaN	NaN	NaN	NaN
NaN	NaN	NaN	NaN	921.83813	594.25433	NaN	NaN	NaN	NaN
NaN	NaN	NaN	NaN	921.8104	594.24963	NaN	NaN	NaN	NaN
NaN	NaN	NaN	NaN	921.69855	594.09717	NaN	NaN	NaN	NaN
NaN	NaN	NaN	NaN	921.76514	594.25507	NaN	NaN	NaN	NaN
NaN	NaN	NaN	NaN	921.9577	594.25323	NaN	NaN	NaN	NaN
NaN	NaN	NaN	NaN	921.8228	594.2317	NaN	NaN	NaN	NaN
NaN	NaN	NaN	NaN	921.6652	594.271	NaN	NaN	NaN	NaN
NaN	NaN	NaN	NaN	921.69653	594.24384	NaN	NaN	NaN	NaN
NaN	NaN	NaN	NaN	921.66547	594.23956	NaN	NaN	NaN	NaN
NaN	NaN	NaN	NaN	921.7642	594.2402	NaN	NaN	NaN	NaN
NaN	NaN	NaN	NaN	921.94104	594.24963	NaN	NaN	NaN	NaN
NaN	NaN	NaN	NaN	921.8387	594.2093	NaN	NaN	NaN	NaN
NaN	NaN	NaN	NaN	921.7909	594.2164	NaN	NaN	NaN	NaN
NaN	NaN	NaN	NaN	921.74023	594.24817	NaN	NaN	NaN	NaN
NaN	NaN	NaN	NaN	921.6711	594.2222	NaN	NaN	NaN	NaN
NaN	NaN	NaN	NaN	921.5945	594.23694	NaN	NaN	NaN	NaN
NaN	NaN	NaN	NaN	921.8146	594.2359	NaN	NaN	NaN	NaN
NaN	NaN	NaN	NaN	921.7547	594.25977	NaN	NaN	NaN	NaN
NaN	NaN	NaN	NaN	921.8455	594.22766	NaN	NaN	NaN	NaN
NaN	NaN	NaN	NaN	921.94037	594.07526	NaN	NaN	NaN	NaN
NaN	NaN	NaN	NaN	921.52734	594.2583	NaN	NaN	NaN	NaN
NaN	NaN	NaN	NaN	921.8338	594.2388	NaN	NaN	NaN	NaN
NaN	NaN	NaN	NaN	921.81244	594.1715	NaN	NaN	NaN	NaN
NaN	NaN	NaN	NaN	921.9226	594.1848	NaN	NaN	NaN	NaN
NaN	NaN	NaN	NaN	921.7944	594.2287	NaN	NaN	NaN	NaN
NaN	NaN	NaN	NaN	921.85913	594.22845	NaN	NaN	NaN	NaN
NaN	NaN	NaN	NaN	921.8454	594.24457	NaN	NaN	NaN	NaN
NaN	NaN	NaN	NaN	921.8599	594.2388	NaN	NaN	NaN	NaN
NaN	NaN	NaN	NaN	921.85474	594.2168	NaN	NaN	NaN	NaN
NaN	NaN	NaN	NaN	921.5947	594.22595	NaN	NaN	NaN	NaN
NaN	NaN	NaN	NaN	921.8951	594.21344	NaN	NaN	NaN	NaN
NaN	NaN	NaN	NaN	921.98584	593.9603	NaN	NaN	NaN	NaN
NaN	NaN	NaN	NaN	921.63025	594.0152	NaN	NaN	NaN	NaN
NaN	NaN	NaN	NaN	921.9234	594.23267	NaN	NaN	NaN	NaN
NaN	NaN	NaN	NaN	921.77954	594.2161	NaN	NaN	NaN	NaN
NaN	NaN	NaN	NaN	921.6814	594.2315	NaN	NaN	NaN	NaN
NaN	NaN	NaN	NaN	921.7588	594.20905	NaN	NaN	NaN	NaN
NaN	NaN	NaN	NaN	921.7787	594.2286	NaN	NaN	NaN	NaN
NaN	NaN	NaN	NaN	921.8656	594.2298	NaN	NaN	NaN	NaN
NaN	NaN	NaN	NaN	921.9934	594.173	NaN	NaN	NaN	NaN
NaN	NaN	NaN	NaN	921.78	594.1906	NaN	NaN	NaN	NaN
NaN	NaN	NaN	NaN	921.99567	594.1792	NaN	NaN	NaN	NaN
NaN	NaN	NaN	NaN	921.8684	594.19006	NaN	NaN	NaN	NaN
NaN	NaN	NaN	NaN	921.8651	594.1657	NaN	NaN	NaN	NaN
NaN	NaN	NaN	NaN	921.8994	594.20483	NaN	NaN	NaN	NaN
NaN	NaN	NaN	NaN	921.9178	594.17975	NaN	NaN	NaN	NaN
NaN	NaN	NaN	NaN	921.8289	594.1915	NaN	NaN	NaN	NaN
NaN	NaN	NaN	NaN	922.1897	594.18384	NaN	NaN	NaN	NaN
NaN	NaN	NaN	NaN	921.9046	594.15027	NaN	NaN	NaN	NaN
NaN	NaN	NaN	NaN	921.9846	594.2042	NaN	NaN	NaN	NaN
NaN	NaN	NaN	NaN	921.8348	594.20056	NaN	NaN	NaN	NaN
NaN	NaN	NaN	NaN	921.9047	594.178	NaN	NaN	NaN	NaN
NaN	NaN	NaN	NaN	922.1174	594.1478	NaN	NaN	NaN	NaN
NaN	NaN	NaN	NaN	922.1905	594.1438	NaN	NaN	NaN	NaN
NaN	NaN	NaN	NaN	921.9874	594.1237	NaN	NaN	NaN	NaN
NaN	NaN	NaN	NaN	922.1554	594.0939	NaN	NaN	NaN	NaN
NaN	NaN	NaN	NaN	922.2128	594.09186	NaN	NaN	NaN	NaN
NaN	NaN	NaN	NaN	922.1274	594.0935	NaN	NaN	NaN	NaN
NaN	NaN	NaN	NaN	922.20984	594.0862	NaN	NaN	NaN	NaN
NaN	NaN	NaN	NaN	922.153	594.09735	NaN	NaN	NaN	NaN
NaN	NaN	NaN	NaN	922.11414	594.1228	NaN	NaN	NaN	NaN
NaN	NaN	NaN	NaN	921.9702	594.0982	NaN	NaN	NaN	NaN
NaN	NaN	NaN	NaN	922.16766	594.0875	NaN	NaN	NaN	NaN
NaN	NaN	NaN	NaN	922.22076	594.0731	NaN	NaN	NaN	NaN
NaN	NaN	NaN	NaN	922.0347	594.0554	NaN	NaN	NaN	NaN
NaN	NaN	NaN	NaN	922.20087	594.06396	NaN	NaN	NaN	NaN
NaN	NaN	NaN	NaN	922.0252	594.06824	NaN	NaN	NaN	NaN
NaN	NaN	NaN	NaN	922.1519	594.0531	NaN	NaN	NaN	NaN
NaN	NaN	NaN	NaN	922.26465	594.0468	NaN	NaN	NaN	NaN
NaN	NaN	NaN	NaN	922.1806	594.0612	NaN	NaN	NaN	NaN
NaN	NaN	NaN	NaN	922.38544	594.0492	NaN	NaN	NaN	NaN
NaN	NaN	NaN	NaN	921.9702	594.04614	NaN	NaN	NaN	NaN
NaN	NaN	NaN	NaN	922.11664	594.02747	NaN	NaN	NaN	NaN
NaN	NaN	NaN	NaN	922.1434	594.04083	NaN	NaN	NaN	NaN
NaN	NaN	NaN	NaN	922.0852	594.0378	NaN	NaN	NaN	NaN
NaN	NaN	NaN	NaN	922.3687	594.0413	NaN	NaN	NaN	NaN
NaN	NaN	NaN	NaN	921.98145	594.026	NaN	NaN	NaN	NaN
NaN	NaN	NaN	NaN	922.1439	593.99854	NaN	NaN	NaN	NaN
NaN	NaN	NaN	NaN	922.07166	594.02435	NaN	NaN	NaN	NaN
NaN	NaN	NaN	NaN	922.1815	594.03424	NaN	NaN	NaN	NaN
NaN	NaN	NaN	NaN	922.2806	594.0314	NaN	NaN	NaN	NaN
NaN	NaN	NaN	NaN	922.17896	594.01544	NaN	NaN	NaN	NaN
NaN	NaN	NaN	NaN	922.1774	594	NaN	NaN	NaN	NaN
NaN	NaN	NaN	NaN	922.26886	594.0378	NaN	NaN	NaN	NaN
NaN	NaN	NaN	NaN	922.39545	593.9757	NaN	NaN	NaN	NaN
NaN	NaN	NaN	NaN	922.27454	593.9846	NaN	NaN	NaN	NaN
NaN	NaN	NaN	NaN	922.0985	593.99927	NaN	NaN	NaN	NaN
NaN	NaN	NaN	NaN	922.39435	594	NaN	NaN	NaN	NaN
NaN	NaN	NaN	NaN	922.55457	594.01324	NaN	NaN	NaN	NaN
NaN	NaN	NaN	NaN	922.1696	593.98	NaN	NaN	NaN	NaN
NaN	NaN	NaN	NaN	922.2281	594.023	NaN	NaN	NaN	NaN
NaN	NaN	NaN	NaN	922.071	594.0396	NaN	NaN	NaN	NaN
NaN	NaN	NaN	NaN	922.21094	594.01624	NaN	NaN	NaN	NaN
NaN	NaN	NaN	NaN	922.0763	593.9963	NaN	NaN	NaN	NaN
NaN	NaN	NaN	NaN	921.91345	594.003	NaN	NaN	NaN	NaN
NaN	NaN	NaN	NaN	922.138	593.98816	NaN	NaN	NaN	NaN
NaN	NaN	NaN	NaN	922.3114	593.97076	NaN	NaN	NaN	NaN
NaN	NaN	NaN	NaN	922.2261	593.986	NaN	NaN	NaN	NaN
NaN	NaN	NaN	NaN	922.14246	594	NaN	NaN	NaN	NaN
NaN	NaN	NaN	NaN	922.1863	593.9772	NaN	NaN	NaN	NaN
NaN	NaN	NaN	NaN	922.2841	593.96844	NaN	NaN	NaN	NaN
NaN	NaN	NaN	NaN	922.08716	594.0067	NaN	NaN	NaN	NaN
NaN	NaN	NaN	NaN	922.1716	593.96893	NaN	NaN	NaN	NaN
NaN	NaN	NaN	NaN	921.93134	593.9535	NaN	NaN	NaN	NaN
NaN	NaN	NaN	NaN	922.16223	593.9794	NaN	NaN	NaN	NaN
NaN	NaN	NaN	NaN	922.003	593.9522	NaN	NaN	NaN	NaN
NaN	NaN	NaN	NaN	922.37134	593.9269	NaN	NaN	NaN	NaN
NaN	NaN	NaN	NaN	922.30676	593.96265	NaN	NaN	NaN	NaN
NaN	NaN	NaN	NaN	922.2655	593.9897	NaN	NaN	NaN	NaN
NaN	NaN	NaN	NaN	922.1825	593.93176	NaN	NaN	NaN	NaN
NaN	NaN	NaN	NaN	922.151	593.9545	NaN	NaN	NaN	NaN
NaN	NaN	NaN	NaN	922.0539	593.9609	NaN	NaN	NaN	NaN
NaN	NaN	NaN	NaN	922.0846	593.9644	NaN	NaN	NaN	NaN
NaN	NaN	NaN	NaN	922.14014	593.96313	NaN	NaN	NaN	NaN
NaN	NaN	NaN	NaN	922.21155	593.9556	NaN	NaN	NaN	NaN
NaN	NaN	NaN	NaN	921.9897	593.93384	NaN	NaN	NaN	NaN
NaN	NaN	NaN	NaN	922.1495	593.9507	NaN	NaN	NaN	NaN
NaN	NaN	NaN	NaN	922.1544	593.94855	NaN	NaN	NaN	NaN
NaN	NaN	NaN	NaN	922.15393	593.95013	NaN	NaN	NaN	NaN
NaN	NaN	NaN	NaN	921.98004	593.9771	NaN	NaN	NaN	NaN
NaN	NaN	NaN	NaN	922.21405	593.95184	NaN	NaN	NaN	NaN
NaN	NaN	NaN	NaN	922.1393	593.9428	NaN	NaN	NaN	NaN
NaN	NaN	NaN	NaN	921.9905	593.9376	NaN	NaN	NaN	NaN
NaN	NaN	NaN	NaN	921.95575	593.8967	NaN	NaN	NaN	NaN
NaN	NaN	NaN	NaN	921.9189	593.9189	NaN	NaN	NaN	NaN
NaN	NaN	NaN	NaN	922.239	593.8739	NaN	NaN	NaN	NaN
NaN	NaN	NaN	NaN	922.313	593.96246	NaN	NaN	NaN	NaN
NaN	NaN	NaN	NaN	922.11926	593.9341	NaN	NaN	NaN	NaN
NaN	NaN	NaN	NaN	922.2338	593.8794	NaN	NaN	NaN	NaN
NaN	NaN	NaN	NaN	922.1691	593.9334	NaN	NaN	NaN	NaN
NaN	NaN	NaN	NaN	922.2578	593.8997	NaN	NaN	NaN	NaN
NaN	NaN	NaN	NaN	922.0786	593.89764	NaN	NaN	NaN	NaN
NaN	NaN	NaN	NaN	922.11786	593.91437	NaN	NaN	NaN	NaN
NaN	NaN	NaN	NaN	922.18036	593.8827	NaN	NaN	NaN	NaN
NaN	NaN	NaN	NaN	922.243	593.8752	NaN	NaN	NaN	NaN
NaN	NaN	NaN	NaN	922.11273	593.88727	NaN	NaN	NaN	NaN
NaN	NaN	NaN	NaN	922.296	593.6398	NaN	NaN	NaN	NaN
NaN	NaN	NaN	NaN	922.40857	593.8687	NaN	NaN	NaN	NaN
NaN	NaN	NaN	NaN	922.1241	593.8847	NaN	NaN	NaN	NaN
NaN	NaN	NaN	NaN	922.2405	593.90765	NaN	NaN	NaN	NaN
NaN	NaN	NaN	NaN	922.15546	593.9	NaN	NaN	NaN	NaN
NaN	NaN	NaN	NaN	922.30237	593.941	NaN	NaN	NaN	NaN
NaN	NaN	NaN	NaN	922.1303	593.90356	NaN	NaN	NaN	NaN
NaN	NaN	NaN	NaN	922.2982	593.8962	NaN	NaN	NaN	NaN
NaN	NaN	NaN	NaN	922.31055	593.6866	NaN	NaN	NaN	NaN
NaN	NaN	NaN	NaN	921.9413	593.91156	NaN	NaN	NaN	NaN
NaN	NaN	NaN	NaN	922.23834	593.8968	NaN	NaN	NaN	NaN
NaN	NaN	NaN	NaN	922.10205	593.914	NaN	NaN	NaN	NaN
NaN	NaN	NaN	NaN	922.2261	593.9507	NaN	NaN	NaN	NaN
NaN	NaN	NaN	NaN	922.1441	593.9809	NaN	NaN	NaN	NaN
NaN	NaN	NaN	NaN	922.06366	593.9407	NaN	NaN	NaN	NaN
NaN	NaN	NaN	NaN	922.0704	593.9296	NaN	NaN	NaN	NaN
NaN	NaN	NaN	NaN	922.1147	593.93384	NaN	NaN	NaN	NaN
NaN	NaN	NaN	NaN	922.2804	593.9553	NaN	NaN	NaN	NaN
NaN	NaN	NaN	NaN	922.3721	593.93896	NaN	NaN	NaN	NaN
NaN	NaN	NaN	NaN	922.04785	593.9772	NaN	NaN	NaN	NaN
NaN	NaN	NaN	NaN	922.1652	593.9221	NaN	NaN	NaN	NaN
NaN	NaN	NaN	NaN	922.2346	593.96625	NaN	NaN	NaN	NaN
NaN	NaN	NaN	NaN	922.18134	593.95374	NaN	NaN	NaN	NaN
NaN	NaN	NaN	NaN	922.28186	593.93634	NaN	NaN	NaN	NaN
NaN	NaN	NaN	NaN	921.9949	593.9212	NaN	NaN	NaN	NaN
NaN	NaN	NaN	NaN	922.395	593.9519	NaN	NaN	NaN	NaN
NaN	NaN	NaN	NaN	922.0529	593.9882	NaN	NaN	NaN	NaN
NaN	NaN	NaN	NaN	922.1112	593.9462	NaN	NaN	NaN	NaN
NaN	NaN	NaN	NaN	922.2172	593.9875	NaN	NaN	NaN	NaN
NaN	NaN	NaN	NaN	922.0985	593.97156	NaN	NaN	NaN	NaN
NaN	NaN	NaN	NaN	922.2364	593.961	NaN	NaN	NaN	NaN
NaN	NaN	NaN	NaN	922.3484	593.95483	NaN	NaN	NaN	NaN
NaN	NaN	NaN	NaN	922.58795	593.96625	NaN	NaN	NaN	NaN
NaN	NaN	NaN	NaN	922.4198	593.95624	NaN	NaN	NaN	NaN
NaN	NaN	NaN	NaN	922.1993	593.9593	NaN	NaN	NaN	NaN
NaN	NaN	NaN	NaN	922.41003	593.96313	NaN	NaN	NaN	NaN
NaN	NaN	NaN	NaN	922.3674	593.95624	NaN	NaN	NaN	NaN
NaN	NaN	NaN	NaN	922.5221	593.9536	NaN	NaN	NaN	NaN
NaN	NaN	NaN	NaN	922.4586	593.9609	NaN	NaN	NaN	NaN
NaN	NaN	NaN	NaN	922.3203	593.958	NaN	NaN	NaN	NaN
NaN	NaN	NaN	NaN	922.25037	593.85297	NaN	NaN	NaN	NaN
NaN	NaN	NaN	NaN	922.22144	593.9589	NaN	NaN	NaN	NaN
NaN	NaN	NaN	NaN	922.179	593.9971	NaN	NaN	NaN	NaN
NaN	NaN	NaN	NaN	922.41644	593.8055	NaN	NaN	NaN	NaN
NaN	NaN	NaN	NaN	922.46484	593.9392	NaN	NaN	NaN	NaN
NaN	NaN	NaN	NaN	922.14856	593.95294	NaN	NaN	NaN	NaN
NaN	NaN	NaN	NaN	922.19763	593.9764	NaN	NaN	NaN	NaN
NaN	NaN	NaN	NaN	922.0416	593.95544	NaN	NaN	NaN	NaN
NaN	NaN	NaN	NaN	922.3265	593.9662	NaN	NaN	NaN	NaN
NaN	NaN	NaN	NaN	922.26105	593.9498	NaN	NaN	NaN	NaN
NaN	NaN	NaN	NaN	922.0746	593.9693	NaN	NaN	NaN	NaN
NaN	NaN	NaN	NaN	922.4912	593.91205	NaN	NaN	NaN	NaN
NaN	NaN	NaN	NaN	922.1127	593.9389	NaN	NaN	NaN	NaN
NaN	NaN	NaN	NaN	922.34717	593.99554	NaN	NaN	NaN	NaN
NaN	NaN	NaN	NaN	922.01385	593.9978	NaN	NaN	NaN	NaN
NaN	NaN	NaN	NaN	922.5299	593.7123	NaN	NaN	NaN	NaN
NaN	NaN	NaN	NaN	922.227	593.9273	NaN	NaN	NaN	NaN
NaN	NaN	NaN	NaN	922.25037	593.96826	NaN	NaN	NaN	NaN
NaN	NaN	NaN	NaN	922.20013	593.98596	NaN	NaN	NaN	NaN
NaN	NaN	NaN	NaN	922.4107	593.9641	NaN	NaN	NaN	NaN
NaN	NaN	NaN	NaN	922.3719	593.9772	NaN	NaN	NaN	NaN
NaN	NaN	NaN	NaN	922.31647	593.9626	NaN	NaN	NaN	NaN
NaN	NaN	NaN	NaN	922.1323	593.9588	NaN	NaN	NaN	NaN
NaN	NaN	NaN	NaN	922.23236	593.96027	NaN	NaN	NaN	NaN
NaN	NaN	NaN	NaN	922.18097	593.9904	NaN	NaN	NaN	NaN
NaN	NaN	NaN	NaN	922.51013	593.9209	NaN	NaN	NaN	NaN
NaN	NaN	NaN	NaN	922.14276	593.96265	NaN	NaN	NaN	NaN
NaN	NaN	NaN	NaN	922.19507	593.99176	NaN	NaN	NaN	NaN
NaN	NaN	NaN	NaN	922.26575	593.989	NaN	NaN	NaN	NaN
NaN	NaN	NaN	NaN	922.1212	593.9644	NaN	NaN	NaN	NaN
NaN	NaN	NaN	NaN	922.38727	593.9729	NaN	NaN	NaN	NaN
NaN	NaN	NaN	NaN	922.23236	593.9706	NaN	NaN	NaN	NaN
NaN	NaN	NaN	NaN	922.1549	593.9552	NaN	NaN	NaN	NaN
NaN	NaN	NaN	NaN	922.2947	593.9579	NaN	NaN	NaN	NaN
NaN	NaN	NaN	NaN	922.27844	593.94165	NaN	NaN	NaN	NaN
NaN	NaN	NaN	NaN	922.22797	593.9471	NaN	NaN	NaN	NaN
NaN	NaN	NaN	NaN	922.2957	593.65717	NaN	NaN	NaN	NaN
NaN	NaN	NaN	NaN	922.2953	593.94476	NaN	NaN	NaN	NaN
NaN	NaN	NaN	NaN	922.30176	593.9361	NaN	NaN	NaN	NaN
NaN	NaN	NaN	NaN	922.2596	593.92773	NaN	NaN	NaN	NaN
NaN	NaN	NaN	NaN	922.22925	593.9032	NaN	NaN	NaN	NaN
NaN	NaN	NaN	NaN	922.0399	593.9068	NaN	NaN	NaN	NaN
NaN	NaN	NaN	NaN	922.285	593.8888	NaN	NaN	NaN	NaN
NaN	NaN	NaN	NaN	922.4474	593.91376	NaN	NaN	NaN	NaN
NaN	NaN	NaN	NaN	922.3458	593.9053	NaN	NaN	NaN	NaN
NaN	NaN	NaN	NaN	922.4616	593.9092	NaN	NaN	NaN	NaN
NaN	NaN	NaN	NaN	922.3571	593.8991	NaN	NaN	NaN	NaN
NaN	NaN	NaN	NaN	922.51025	593.8421	NaN	NaN	NaN	NaN
NaN	NaN	NaN	NaN	922.23865	593.85974	NaN	NaN	NaN	NaN
NaN	NaN	NaN	NaN	922.41473	593.87646	NaN	NaN	NaN	NaN
NaN	NaN	NaN	NaN	922.62756	593.8343	NaN	NaN	NaN	NaN
NaN	NaN	NaN	NaN	922.4183	593.9029	NaN	NaN	NaN	NaN
NaN	NaN	NaN	NaN	922.36707	593.64453	NaN	NaN	NaN	NaN
NaN	NaN	NaN	NaN	922.53546	593.8604	NaN	NaN	NaN	NaN
NaN	NaN	NaN	NaN	922.5597	593.81006	NaN	NaN	NaN	NaN
NaN	NaN	NaN	NaN	922.34534	593.8564	NaN	NaN	NaN	NaN
NaN	NaN	NaN	NaN	922.3966	593.8309	NaN	NaN	NaN	NaN
NaN	NaN	NaN	NaN	922.4837	593.8328	NaN	NaN	NaN	NaN
NaN	NaN	NaN	NaN	922.36835	593.83875	NaN	NaN	NaN	NaN
NaN	NaN	NaN	NaN	922.5133	593.80725	NaN	NaN	NaN	NaN
NaN	NaN	NaN	NaN	922.35443	593.86615	NaN	NaN	NaN	NaN
NaN	NaN	NaN	NaN	922.38104	593.8568	NaN	NaN	NaN	NaN
NaN	NaN	NaN	NaN	922.43335	593.6739	NaN	NaN	NaN	NaN
NaN	NaN	NaN	NaN	922.338	593.8209	NaN	NaN	NaN	NaN
NaN	NaN	NaN	NaN	922.35095	593.85767	NaN	NaN	NaN	NaN
NaN	NaN	NaN	NaN	922.5488	593.5431	NaN	NaN	NaN	NaN
NaN	NaN	NaN	NaN	922.58813	593.79517	NaN	NaN	NaN	NaN
NaN	NaN	NaN	NaN	922.4792	593.812	NaN	NaN	NaN	NaN
NaN	NaN	NaN	NaN	922.5617	593.55597	NaN	NaN	NaN	NaN
NaN	NaN	NaN	NaN	922.36835	593.81506	NaN	NaN	NaN	NaN
NaN	NaN	NaN	NaN	922.49854	593.5495	NaN	NaN	NaN	NaN
NaN	NaN	NaN	NaN	922.3955	593.81793	NaN	NaN	NaN	NaN
NaN	NaN	NaN	NaN	922.41693	593.8516	NaN	NaN	NaN	NaN
NaN	NaN	NaN	NaN	922.4534	593.6892	NaN	NaN	NaN	NaN
NaN	NaN	NaN	NaN	922.51794	593.84827	NaN	NaN	NaN	NaN
NaN	NaN	NaN	NaN	922.5	593.8215	NaN	NaN	NaN	NaN
NaN	NaN	NaN	NaN	922.5712	593.68317	NaN	NaN	NaN	NaN
NaN	NaN	NaN	NaN	922.4826	593.5738	NaN	NaN	NaN	NaN
NaN	NaN	NaN	NaN	922.36975	593.82935	NaN	NaN	NaN	NaN
NaN	NaN	NaN	NaN	922.5901	593.8442	NaN	NaN	NaN	NaN
NaN	NaN	NaN	NaN	922.4559	593.80884	NaN	NaN	NaN	NaN
NaN	NaN	NaN	NaN	922.51337	593.8611	NaN	NaN	NaN	NaN
NaN	NaN	NaN	NaN	922.676	593.8166	NaN	NaN	NaN	NaN
NaN	NaN	NaN	NaN	922.3263	593.69855	NaN	NaN	NaN	NaN
NaN	NaN	NaN	NaN	922.41595	593.8702	NaN	NaN	NaN	NaN
NaN	NaN	NaN	NaN	922.46625	593.69354	NaN	NaN	NaN	NaN
NaN	NaN	NaN	NaN	922.51337	593.8294	NaN	NaN	NaN	NaN
NaN	NaN	NaN	NaN	922.494	593.84625	NaN	NaN	NaN	NaN
NaN	NaN	NaN	NaN	922.5427	593.7445	NaN	NaN	NaN	NaN
NaN	NaN	NaN	NaN	922.4955	593.8503	NaN	NaN	NaN	NaN
NaN	NaN	NaN	NaN	922.5503	593.8432	NaN	NaN	NaN	NaN
NaN	NaN	NaN	NaN	922.5706	593.6729	NaN	NaN	NaN	NaN
NaN	NaN	NaN	NaN	922.5205	593.7155	NaN	NaN	NaN	NaN
NaN	NaN	NaN	NaN	922.1567	593.83136	NaN	NaN	NaN	NaN
NaN	NaN	NaN	NaN	922.7243	593.6592	NaN	NaN	NaN	NaN
NaN	NaN	NaN	NaN	922.50867	593.5928	NaN	NaN	NaN	NaN
NaN	NaN	NaN	NaN	922.4435	593.53766	NaN	NaN	NaN	NaN
NaN	NaN	NaN	NaN	922.4422	593.8333	NaN	NaN	NaN	NaN
NaN	NaN	NaN	NaN	922.48987	593.57104	NaN	NaN	NaN	NaN
NaN	NaN	NaN	NaN	922.46375	593.5797	NaN	NaN	NaN	NaN
NaN	NaN	NaN	NaN	922.38416	593.651	NaN	NaN	NaN	NaN
NaN	NaN	NaN	NaN	922.59076	593.53314	NaN	NaN	NaN	NaN
NaN	NaN	NaN	NaN	922.6717	593.5529	NaN	NaN	NaN	NaN
NaN	NaN	NaN	NaN	922.43274	593.62573	NaN	NaN	NaN	NaN
NaN	NaN	NaN	NaN	922.56525	593.6493	NaN	NaN	NaN	NaN
NaN	NaN	NaN	NaN	922.54736	593.51294	NaN	NaN	NaN	NaN
NaN	NaN	NaN	NaN	922.6336	593.5575	NaN	NaN	NaN	NaN
NaN	NaN	NaN	NaN	922.4593	593.5887	NaN	NaN	NaN	NaN
NaN	NaN	NaN	NaN	922.3721	593.6221	NaN	NaN	NaN	NaN
NaN	NaN	NaN	NaN	922.5274	593.6515	NaN	NaN	NaN	NaN
NaN	NaN	NaN	NaN	922.5174	593.63934	NaN	NaN	NaN	NaN
NaN	NaN	NaN	NaN	922.519	593.67224	NaN	NaN	NaN	NaN
NaN	NaN	NaN	NaN	922.52014	593.556	NaN	NaN	NaN	NaN
NaN	NaN	NaN	NaN	922.58466	593.533	NaN	NaN	NaN	NaN
NaN	NaN	NaN	NaN	922.3801	593.66815	NaN	NaN	NaN	NaN
NaN	NaN	NaN	NaN	922.3795	593.61755	NaN	NaN	NaN	NaN
NaN	NaN	NaN	NaN	922.4797	593.6379	NaN	NaN	NaN	NaN
NaN	NaN	NaN	NaN	922.32416	593.58575	NaN	NaN	NaN	NaN
NaN	NaN	NaN	NaN	922.15295	593.6397	NaN	NaN	NaN	NaN
NaN	NaN	NaN	NaN	922.59106	593.63727	NaN	NaN	NaN	NaN
NaN	NaN	NaN	NaN	922.5215	593.46564	NaN	NaN	NaN	NaN
NaN	NaN	NaN	NaN	922.46814	593.5971	NaN	NaN	NaN	NaN
NaN	NaN	NaN	NaN	922.40857	593.59576	NaN	NaN	NaN	NaN
NaN	NaN	NaN	NaN	922.49713	593.56366	NaN	NaN	NaN	NaN
NaN	NaN	NaN	NaN	922.36505	593.6016	NaN	NaN	NaN	NaN
NaN	NaN	NaN	NaN	922.2721	593.82684	NaN	NaN	NaN	NaN
NaN	NaN	NaN	NaN	922.52905	593.6088	NaN	NaN	NaN	NaN
NaN	NaN	NaN	NaN	922.33356	593.58466	NaN	NaN	NaN	NaN
NaN	NaN	NaN	NaN	922.4828	593.52435	NaN	NaN	NaN	NaN
NaN	NaN	NaN	NaN	922.4766	593.5482	NaN	NaN	NaN	NaN
NaN	NaN	NaN	NaN	922.3955	593.6306	NaN	NaN	NaN	NaN
NaN	NaN	NaN	NaN	922.1873	593.56195	NaN	NaN	NaN	NaN
NaN	NaN	NaN	NaN	922.25995	593.6694	NaN	NaN	NaN	NaN
NaN	NaN	NaN	NaN	922.44324	593.5306	NaN	NaN	NaN	NaN
NaN	NaN	NaN	NaN	922.5733	593.4583	NaN	NaN	NaN	NaN
NaN	NaN	NaN	NaN	922.27924	593.47833	NaN	NaN	NaN	NaN
NaN	NaN	NaN	NaN	922.48694	593.593	NaN	NaN	NaN	NaN
NaN	NaN	NaN	NaN	922.28613	593.47833	NaN	NaN	NaN	NaN
NaN	NaN	NaN	NaN	922.37427	593.4971	NaN	NaN	NaN	NaN
NaN	NaN	NaN	NaN	922.3904	593.55994	NaN	NaN	NaN	NaN
NaN	NaN	NaN	NaN	922.36255	593.5468	NaN	NaN	NaN	NaN
NaN	NaN	NaN	NaN	922.4828	593.46704	NaN	NaN	NaN	NaN
NaN	NaN	NaN	NaN	922.2345	593.49854	NaN	NaN	NaN	NaN
NaN	NaN	NaN	NaN	922.39166	593.52344	NaN	NaN	NaN	NaN
NaN	NaN	NaN	NaN	922.21387	593.53503	NaN	NaN	NaN	NaN
NaN	NaN	NaN	NaN	922.2818	593.4624	NaN	NaN	NaN	NaN
NaN	NaN	NaN	NaN	922.5335	593.5233	NaN	NaN	NaN	NaN
NaN	NaN	NaN	NaN	922.2912	593.5574	NaN	NaN	NaN	NaN
NaN	NaN	NaN	NaN	922.2638	593.50867	NaN	NaN	NaN	NaN
NaN	NaN	NaN	NaN	922.2551	593.5733	NaN	NaN	NaN	NaN
NaN	NaN	NaN	NaN	922.28894	593.4709	NaN	NaN	NaN	NaN
NaN	NaN	NaN	NaN	922.2471	593.54095	NaN	NaN	NaN	NaN
NaN	NaN	NaN	NaN	922.40656	593.4898	NaN	NaN	NaN	NaN
NaN	NaN	NaN	NaN	922.3208	593.5	NaN	NaN	NaN	NaN
NaN	NaN	NaN	NaN	922.23755	593.5044	NaN	NaN	NaN	NaN
NaN	NaN	NaN	NaN	922.48553	593.58685	NaN	NaN	NaN	NaN
NaN	NaN	NaN	NaN	922.69055	593.4126	NaN	NaN	NaN	NaN
NaN	NaN	NaN	NaN	922.6081	593.428	NaN	NaN	NaN	NaN
NaN	NaN	NaN	NaN	922.5058	593.54944	NaN	NaN	NaN	NaN
NaN	NaN	NaN	NaN	922.4669	593.49426	NaN	NaN	NaN	NaN
NaN	NaN	NaN	NaN	922.36426	593.51605	NaN	NaN	NaN	NaN
NaN	NaN	NaN	NaN	922.50146	593.50146	NaN	NaN	NaN	NaN
NaN	NaN	NaN	NaN	922.1793	593.49854	NaN	NaN	NaN	NaN
NaN	NaN	NaN	NaN	922.4105	593.4567	NaN	NaN	NaN	NaN
NaN	NaN	NaN	NaN	922.48706	593.4211	NaN	NaN	NaN	NaN
NaN	NaN	NaN	NaN	922.31104	593.4375	NaN	NaN	NaN	NaN
NaN	NaN	NaN	NaN	922.3153	593.526	NaN	NaN	NaN	NaN
NaN	NaN	NaN	NaN	922.45703	593.4484	NaN	NaN	NaN	NaN
NaN	NaN	NaN	NaN	922.4842	593.46545	NaN	NaN	NaN	NaN
NaN	NaN	NaN	NaN	922.58057	593.42084	NaN	NaN	NaN	NaN
NaN	NaN	NaN	NaN	922.29504	593.5029	NaN	NaN	NaN	NaN
NaN	NaN	NaN	NaN	922.34827	593.40173	NaN	NaN	NaN	NaN
NaN	NaN	NaN	NaN	922.4971	593.4608	NaN	NaN	NaN	NaN
NaN	NaN	NaN	NaN	922.56525	593.46814	NaN	NaN	NaN	NaN
NaN	NaN	NaN	NaN	922.45233	593.54913	NaN	NaN	NaN	NaN
NaN	NaN	NaN	NaN	922.58215	593.3847	NaN	NaN	NaN	NaN
NaN	NaN	NaN	NaN	922.328	593.4971	NaN	NaN	NaN	NaN
NaN	NaN	NaN	NaN	922.4186	593.50433	NaN	NaN	NaN	NaN
NaN	NaN	NaN	NaN	922.3852	593.4593	NaN	NaN	NaN	NaN
NaN	NaN	NaN	NaN	922.27356	593.455	NaN	NaN	NaN	NaN
NaN	NaN	NaN	NaN	922.3232	593.4362	NaN	NaN	NaN	NaN
NaN	NaN	NaN	NaN	922.5144	593.35736	NaN	NaN	NaN	NaN
NaN	NaN	NaN	NaN	922.5744	593.4471	NaN	NaN	NaN	NaN
NaN	NaN	NaN	NaN	922.44604	593.4067	NaN	NaN	NaN	NaN
NaN	NaN	NaN	NaN	922.2367	593.3532	NaN	NaN	NaN	NaN
NaN	NaN	NaN	NaN	922.3046	593.4175	NaN	NaN	NaN	NaN
NaN	NaN	NaN	NaN	922.61304	593.4783	NaN	NaN	NaN	NaN
NaN	NaN	NaN	NaN	922.2206	593.47943	NaN	NaN	NaN	NaN
NaN	NaN	NaN	NaN	922.29596	593.4523	NaN	NaN	NaN	NaN
NaN	NaN	NaN	NaN	922.4553	593.39484	NaN	NaN	NaN	NaN
NaN	NaN	NaN	NaN	922.2602	593.38666	NaN	NaN	NaN	NaN
NaN	NaN	NaN	NaN	922.51324	593.4544	NaN	NaN	NaN	NaN
NaN	NaN	NaN	NaN	922.4635	593.4314	NaN	NaN	NaN	NaN
NaN	NaN	NaN	NaN	922.3728	593.3714	NaN	NaN	NaN	NaN
NaN	NaN	NaN	NaN	922.21075	593.4012	NaN	NaN	NaN	NaN
NaN	NaN	NaN	NaN	922.5818	593.37946	NaN	NaN	NaN	NaN
NaN	NaN	NaN	NaN	922.445	593.3669	NaN	NaN	NaN	NaN
NaN	NaN	NaN	NaN	922.0821	593.37537	NaN	NaN	NaN	NaN
NaN	NaN	NaN	NaN	922.4442	593.47064	NaN	NaN	NaN	NaN
NaN	NaN	NaN	NaN	922.2642	593.44617	NaN	NaN	NaN	NaN
NaN	NaN	NaN	NaN	922.42645	593.41766	NaN	NaN	NaN	NaN
NaN	NaN	NaN	NaN	922.4266	593.4207	NaN	NaN	NaN	NaN
NaN	NaN	NaN	NaN	922.2878	593.38226	NaN	NaN	NaN	NaN
NaN	NaN	NaN	NaN	922.5072	593.3687	NaN	NaN	NaN	NaN
NaN	NaN	NaN	NaN	922.49274	593.46375	NaN	NaN	NaN	NaN
NaN	NaN	NaN	NaN	922.29504	593.377	NaN	NaN	NaN	NaN
NaN	NaN	NaN	NaN	922.30115	593.43713	NaN	NaN	NaN	NaN
NaN	NaN	NaN	NaN	922.41223	593.3777	NaN	NaN	NaN	NaN
NaN	NaN	NaN	NaN	922.43304	593.43884	NaN	NaN	NaN	NaN
NaN	NaN	NaN	NaN	922.3326	593.39954	NaN	NaN	NaN	NaN
NaN	NaN	NaN	NaN	922.4769	593.4063	NaN	NaN	NaN	NaN
NaN	NaN	NaN	NaN	922.4526	593.33765	NaN	NaN	NaN	NaN
NaN	NaN	NaN	NaN	922.3418	593.4187	NaN	NaN	NaN	NaN
NaN	NaN	NaN	NaN	922.5543	593.453	NaN	NaN	NaN	NaN
NaN	NaN	NaN	NaN	922.3638	593.4058	NaN	NaN	NaN	NaN
NaN	NaN	NaN	NaN	922.61	593.3365	NaN	NaN	NaN	NaN
NaN	NaN	NaN	NaN	922.4235	593.35284	NaN	NaN	NaN	NaN
NaN	NaN	NaN	NaN	922.20886	593.3588	NaN	NaN	NaN	NaN
NaN	NaN	NaN	NaN	922.4258	593.39374	NaN	NaN	NaN	NaN
NaN	NaN	NaN	NaN	922.3414	593.4141	NaN	NaN	NaN	NaN
NaN	NaN	NaN	NaN	922.37134	593.4459	NaN	NaN	NaN	NaN
NaN	NaN	NaN	NaN	922.4596	593.33405	NaN	NaN	NaN	NaN
NaN	NaN	NaN	NaN	922.4798	593.34827	NaN	NaN	NaN	NaN
NaN	NaN	NaN	NaN	922.48553	593.34784	NaN	NaN	NaN	NaN
NaN	NaN	NaN	NaN	922.47534	593.3319	NaN	NaN	NaN	NaN
NaN	NaN	NaN	NaN	922.43335	593.37103	NaN	NaN	NaN	NaN
NaN	NaN	NaN	NaN	922.32416	593.3125	NaN	NaN	NaN	NaN
NaN	NaN	NaN	NaN	922.5246	593.2873	NaN	NaN	NaN	NaN
NaN	NaN	NaN	NaN	922.6076	593.38806	NaN	NaN	NaN	NaN
NaN	NaN	NaN	NaN	922.4234	593.3338	NaN	NaN	NaN	NaN
NaN	NaN	NaN	NaN	922.31213	593.4704	NaN	NaN	NaN	NaN
NaN	NaN	NaN	NaN	922.5189	593.4215	NaN	NaN	NaN	NaN
NaN	NaN	NaN	NaN	922.4055	593.37933	NaN	NaN	NaN	NaN
NaN	NaN	NaN	NaN	922.60345	593.3333	NaN	NaN	NaN	NaN
NaN	NaN	NaN	NaN	922.47943	593.3884	NaN	NaN	NaN	NaN
NaN	NaN	NaN	NaN	922.4067	593.4271	NaN	NaN	NaN	NaN
NaN	NaN	NaN	NaN	922.30176	593.4475	NaN	NaN	NaN	NaN
NaN	NaN	NaN	NaN	922.31024	593.4168	NaN	NaN	NaN	NaN
NaN	NaN	NaN	NaN	922.2753	593.4368	NaN	NaN	NaN	NaN
NaN	NaN	NaN	NaN	922.49567	593.37573	NaN	NaN	NaN	NaN
NaN	NaN	NaN	NaN	922.4039	593.35077	NaN	NaN	NaN	NaN
NaN	NaN	NaN	NaN	922.45306	593.478	NaN	NaN	NaN	NaN
NaN	NaN	NaN	NaN	922.2261	593.3913	NaN	NaN	NaN	NaN
NaN	NaN	NaN	NaN	922.58405	593.3049	NaN	NaN	NaN	NaN
NaN	NaN	NaN	NaN	922.3476	593.41144	NaN	NaN	NaN	NaN
NaN	NaN	NaN	NaN	922.4767	593.40393	NaN	NaN	NaN	NaN
NaN	NaN	NaN	NaN	922.3603	593.33405	NaN	NaN	NaN	NaN
NaN	NaN	NaN	NaN	922.6768	593.3261	NaN	NaN	NaN	NaN
NaN	NaN	NaN	NaN	922.4477	593.3532	NaN	NaN	NaN	NaN
NaN	NaN	NaN	NaN	922.5439	593.3947	NaN	NaN	NaN	NaN
NaN	NaN	NaN	NaN	922.4137	593.336	NaN	NaN	NaN	NaN
NaN	NaN	NaN	NaN	922.53516	593.40045	NaN	NaN	NaN	NaN
NaN	NaN	NaN	NaN	922.38806	593.3125	NaN	NaN	NaN	NaN
NaN	NaN	NaN	NaN	922.37317	593.32654	NaN	NaN	NaN	NaN
NaN	NaN	NaN	NaN	922.4288	593.29944	NaN	NaN	NaN	NaN
NaN	NaN	NaN	NaN	922.825	593.40045	NaN	NaN	NaN	NaN
NaN	NaN	NaN	NaN	922.497	593.4732	NaN	NaN	NaN	NaN
NaN	NaN	NaN	NaN	922.51154	593.33093	NaN	NaN	NaN	NaN
NaN	NaN	NaN	NaN	922.58344	593.37555	NaN	NaN	NaN	NaN
NaN	NaN	NaN	NaN	922.6508	593.33014	NaN	NaN	NaN	NaN
NaN	NaN	NaN	NaN	922.73865	593.3009	NaN	NaN	NaN	NaN
NaN	NaN	NaN	NaN	922.81213	593.26154	NaN	NaN	NaN	NaN
NaN	NaN	NaN	NaN	922.6027	593.28	NaN	NaN	NaN	NaN
NaN	NaN	NaN	NaN	922.56354	593.35675	NaN	NaN	NaN	NaN
NaN	NaN	NaN	NaN	922.4518	593.34796	NaN	NaN	NaN	NaN
NaN	NaN	NaN	NaN	922.75684	593.311	NaN	NaN	NaN	NaN
NaN	NaN	NaN	NaN	922.7227	593.34717	NaN	NaN	NaN	NaN
NaN	NaN	NaN	NaN	922.53864	593.4941	NaN	NaN	NaN	NaN
NaN	NaN	NaN	NaN	922.66327	593.3338	NaN	NaN	NaN	NaN
NaN	NaN	NaN	NaN	922.5281	593.37	NaN	NaN	NaN	NaN
NaN	NaN	NaN	NaN	922.66003	593.3502	NaN	NaN	NaN	NaN
NaN	NaN	NaN	NaN	922.7467	593.2985	NaN	NaN	NaN	NaN
NaN	NaN	NaN	NaN	922.5595	593.34906	NaN	NaN	NaN	NaN
NaN	NaN	NaN	NaN	922.7747	593.3663	NaN	NaN	NaN	NaN
NaN	NaN	NaN	NaN	922.77594	593.34674	NaN	NaN	NaN	NaN
NaN	NaN	NaN	NaN	922.76636	593.3603	NaN	NaN	NaN	NaN
NaN	NaN	NaN	NaN	922.6493	593.3464	NaN	NaN	NaN	NaN
NaN	NaN	NaN	NaN	922.8582	593.35236	NaN	NaN	NaN	NaN
NaN	NaN	NaN	NaN	922.80896	593.3536	NaN	NaN	NaN	NaN
NaN	NaN	NaN	NaN	922.7079	593.3726	NaN	NaN	NaN	NaN
NaN	NaN	NaN	NaN	922.6691	593.34265	NaN	NaN	NaN	NaN
NaN	NaN	NaN	NaN	922.6544	593.38086	NaN	NaN	NaN	NaN
NaN	NaN	NaN	NaN	922.7863	593.3326	NaN	NaN	NaN	NaN
NaN	NaN	NaN	NaN	922.746	593.41364	NaN	NaN	NaN	NaN
NaN	NaN	NaN	NaN	922.68115	593.3464	NaN	NaN	NaN	NaN
NaN	NaN	NaN	NaN	922.562	593.35675	NaN	NaN	NaN	NaN
NaN	NaN	NaN	NaN	922.592	593.3365	NaN	NaN	NaN	NaN
NaN	NaN	NaN	NaN	922.64325	593.32056	NaN	NaN	NaN	NaN
NaN	NaN	NaN	NaN	922.68744	593.38434	NaN	NaN	NaN	NaN
NaN	NaN	NaN	NaN	922.7551	593.34753	NaN	NaN	NaN	NaN
NaN	NaN	NaN	NaN	922.69824	593.30896	NaN	NaN	NaN	NaN
NaN	NaN	NaN	NaN	922.69415	593.3175	NaN	NaN	NaN	NaN
NaN	NaN	NaN	NaN	922.5837	593.3546	NaN	NaN	NaN	NaN
NaN	NaN	NaN	NaN	922.6263	593.3781	NaN	NaN	NaN	NaN
NaN	NaN	NaN	NaN	922.7358	593.29767	NaN	NaN	NaN	NaN
NaN	NaN	NaN	NaN	922.62134	593.3304	NaN	NaN	NaN	NaN
NaN	NaN	NaN	NaN	922.72546	593.3243	NaN	NaN	NaN	NaN
NaN	NaN	NaN	NaN	922.7663	593.3104	NaN	NaN	NaN	NaN
NaN	NaN	NaN	NaN	922.7761	593.2411	NaN	NaN	NaN	NaN
NaN	NaN	NaN	NaN	922.6808	593.3411	NaN	NaN	NaN	NaN
NaN	NaN	NaN	NaN	922.5074	593.31714	NaN	NaN	NaN	NaN
NaN	NaN	NaN	NaN	922.7637	593.18585	NaN	NaN	NaN	NaN
NaN	NaN	NaN	NaN	922.6773	593.2805	NaN	NaN	NaN	NaN
NaN	NaN	NaN	NaN	922.627	593.2591	NaN	NaN	NaN	NaN
NaN	NaN	NaN	NaN	922.81915	593.2731	NaN	NaN	NaN	NaN
NaN	NaN	NaN	NaN	922.5854	593.1845	NaN	NaN	NaN	NaN
NaN	NaN	NaN	NaN	922.6909	593.2636	NaN	NaN	NaN	NaN
NaN	NaN	NaN	NaN	922.7062	593.2408	NaN	NaN	NaN	NaN
NaN	NaN	NaN	NaN	922.6918	593.1662	NaN	NaN	NaN	NaN
NaN	NaN	NaN	NaN	922.7689	593.18024	NaN	NaN	NaN	NaN
NaN	NaN	NaN	NaN	922.5029	593.23895	NaN	NaN	NaN	NaN
NaN	NaN	NaN	NaN	922.77045	593.23553	NaN	NaN	NaN	NaN
NaN	NaN	NaN	NaN	922.7427	593.17834	NaN	NaN	NaN	NaN
NaN	NaN	NaN	NaN	922.7118	593.25885	NaN	NaN	NaN	NaN
NaN	NaN	NaN	NaN	922.60223	593.294	NaN	NaN	NaN	NaN
NaN	NaN	NaN	NaN	922.72534	593.2187	NaN	NaN	NaN	NaN
NaN	NaN	NaN	NaN	922.7738	593.1969	NaN	NaN	NaN	NaN
NaN	NaN	NaN	NaN	922.7301	593.1947	NaN	NaN	NaN	NaN
NaN	NaN	NaN	NaN	922.7222	593.17706	NaN	NaN	NaN	NaN
NaN	NaN	NaN	NaN	922.7914	593.2672	NaN	NaN	NaN	NaN
NaN	NaN	NaN	NaN	922.9246	593.1325	NaN	NaN	NaN	NaN
NaN	NaN	NaN	NaN	922.8778	593.1563	NaN	NaN	NaN	NaN
NaN	NaN	NaN	NaN	922.87115	593.0788	NaN	NaN	NaN	NaN
NaN	NaN	NaN	NaN	922.86285	593.19763	NaN	NaN	NaN	NaN
NaN	NaN	NaN	NaN	923.15063	593.15796	NaN	NaN	NaN	NaN
NaN	NaN	NaN	NaN	922.7806	593.21045	NaN	NaN	NaN	NaN
NaN	NaN	NaN	NaN	922.7899	593.1509	NaN	NaN	NaN	NaN
NaN	NaN	NaN	NaN	923.0627	593.1487	NaN	NaN	NaN	NaN
NaN	NaN	NaN	NaN	922.8935	593.1435	NaN	NaN	NaN	NaN
NaN	NaN	NaN	NaN	922.80225	593.13556	NaN	NaN	NaN	NaN
NaN	NaN	NaN	NaN	923.2087	592.9652	NaN	NaN	NaN	NaN
NaN	NaN	NaN	NaN	923.15265	593.076	NaN	NaN	NaN	NaN
NaN	NaN	NaN	NaN	922.9852	593.12573	NaN	NaN	NaN	NaN
NaN	NaN	NaN	NaN	923.13727	593.0815	NaN	NaN	NaN	NaN
NaN	NaN	NaN	NaN	923.0991	593.08453	NaN	NaN	NaN	NaN
NaN	NaN	NaN	NaN	923.03394	593.14014	NaN	NaN	NaN	NaN
NaN	NaN	NaN	NaN	923.0994	593.1009	NaN	NaN	NaN	NaN
NaN	NaN	NaN	NaN	922.9545	593.07184	NaN	NaN	NaN	NaN
NaN	NaN	NaN	NaN	923.0214	593.1086	NaN	NaN	NaN	NaN
NaN	NaN	NaN	NaN	922.7522	593.07715	NaN	NaN	NaN	NaN
NaN	NaN	NaN	NaN	922.8289	593.11035	NaN	NaN	NaN	NaN
NaN	NaN	NaN	NaN	923.07184	593.1129	NaN	NaN	NaN	NaN
NaN	NaN	NaN	NaN	922.80914	593.0902	NaN	NaN	NaN	NaN
NaN	NaN	NaN	NaN	923.0598	593.0643	NaN	NaN	NaN	NaN
NaN	NaN	NaN	NaN	922.9593	593.09406	NaN	NaN	NaN	NaN
NaN	NaN	NaN	NaN	923.0074	593.12427	NaN	NaN	NaN	NaN
NaN	NaN	NaN	NaN	922.9256	593.1399	NaN	NaN	NaN	NaN
NaN	NaN	NaN	NaN	922.8964	593.0529	NaN	NaN	NaN	NaN
NaN	NaN	NaN	NaN	922.9248	593.0782	NaN	NaN	NaN	NaN
NaN	NaN	NaN	NaN	922.90936	593.00146	NaN	NaN	NaN	NaN
NaN	NaN	NaN	NaN	923.0082	593.02155	NaN	NaN	NaN	NaN
NaN	NaN	NaN	NaN	922.75446	593.04144	NaN	NaN	NaN	NaN
NaN	NaN	NaN	NaN	922.87775	593.0183	NaN	NaN	NaN	NaN
NaN	NaN	NaN	NaN	922.9912	592.9825	NaN	NaN	NaN	NaN
NaN	NaN	NaN	NaN	922.8938	592.9882	NaN	NaN	NaN	NaN
NaN	NaN	NaN	NaN	923.0351	592.9035	NaN	NaN	NaN	NaN
NaN	NaN	NaN	NaN	922.9167	592.95465	NaN	NaN	NaN	NaN
NaN	NaN	NaN	NaN	922.6241	592.7788	NaN	NaN	NaN	NaN
NaN	NaN	NaN	NaN	922.7844	592.9178	NaN	NaN	NaN	NaN
NaN	NaN	NaN	NaN	922.99493	592.82947	NaN	NaN	NaN	NaN
NaN	NaN	NaN	NaN	922.7591	592.83044	NaN	NaN	NaN	NaN
NaN	NaN	NaN	NaN	922.8669	592.929	NaN	NaN	NaN	NaN
NaN	NaN	NaN	NaN	922.70715	592.95905	NaN	NaN	NaN	NaN
NaN	NaN	NaN	NaN	923.0277	592.80615	NaN	NaN	NaN	NaN
NaN	NaN	NaN	NaN	922.8994	592.8713	NaN	NaN	NaN	NaN
NaN	NaN	NaN	NaN	922.7874	592.8518	NaN	NaN	NaN	NaN
NaN	NaN	NaN	NaN	922.761	592.8328	NaN	NaN	NaN	NaN
NaN	NaN	NaN	NaN	922.82745	592.83923	NaN	NaN	NaN	NaN
NaN	NaN	NaN	NaN	922.9602	592.7729	NaN	NaN	NaN	NaN
NaN	NaN	NaN	NaN	922.87354	592.89435	NaN	NaN	NaN	NaN
NaN	NaN	NaN	NaN	923.11053	592.765	NaN	NaN	NaN	NaN
NaN	NaN	NaN	NaN	923.0089	592.86945	NaN	NaN	NaN	NaN
NaN	NaN	NaN	NaN	922.76044	592.8274	NaN	NaN	NaN	NaN
NaN	NaN	NaN	NaN	922.80237	592.78174	NaN	NaN	NaN	NaN
NaN	NaN	NaN	NaN	923.05524	592.67084	NaN	NaN	NaN	NaN
NaN	NaN	NaN	NaN	923.04425	592.6917	NaN	NaN	NaN	NaN
NaN	NaN	NaN	NaN	923.04535	592.7734	NaN	NaN	NaN	NaN
NaN	NaN	NaN	NaN	923.05457	592.75037	NaN	NaN	NaN	NaN
NaN	NaN	NaN	NaN	922.86017	592.686	NaN	NaN	NaN	NaN
NaN	NaN	NaN	NaN	922.82697	592.69586	NaN	NaN	NaN	NaN
NaN	NaN	NaN	NaN	922.7921	592.67584	NaN	NaN	NaN	NaN
NaN	NaN	NaN	NaN	922.83875	592.70764	NaN	NaN	NaN	NaN
NaN	NaN	NaN	NaN	923.1211	592.77783	NaN	NaN	NaN	NaN
NaN	NaN	NaN	NaN	922.8566	592.73474	NaN	NaN	NaN	NaN
NaN	NaN	NaN	NaN	923.0947	592.6762	NaN	NaN	NaN	NaN
NaN	NaN	NaN	NaN	923.11743	592.6713	NaN	NaN	NaN	NaN
NaN	NaN	NaN	NaN	923.0897	592.6779	NaN	NaN	NaN	NaN
NaN	NaN	NaN	NaN	922.82587	592.68835	NaN	NaN	NaN	NaN
NaN	NaN	NaN	NaN	922.8926	592.6689	NaN	NaN	NaN	NaN
NaN	NaN	NaN	NaN	922.8568	592.685	NaN	NaN	NaN	NaN
NaN	NaN	NaN	NaN	922.8789	592.6649	NaN	NaN	NaN	NaN
NaN	NaN	NaN	NaN	922.9391	592.6072	NaN	NaN	NaN	NaN
NaN	NaN	NaN	NaN	923.1377	592.6782	NaN	NaN	NaN	NaN
NaN	NaN	NaN	NaN	922.8982	592.70953	NaN	NaN	NaN	NaN
NaN	NaN	NaN	NaN	923.08386	592.5614	NaN	NaN	NaN	NaN
NaN	NaN	NaN	NaN	922.97394	592.5671	NaN	NaN	NaN	NaN
NaN	NaN	NaN	NaN	923.0438	592.61	NaN	NaN	NaN	NaN
NaN	NaN	NaN	NaN	923.0842	592.63116	NaN	NaN	NaN	NaN
NaN	NaN	NaN	NaN	923.06775	592.60693	NaN	NaN	NaN	NaN
NaN	NaN	NaN	NaN	923.2489	592.5133	NaN	NaN	NaN	NaN
NaN	NaN	NaN	NaN	923.097	592.56866	NaN	NaN	NaN	NaN
NaN	NaN	NaN	NaN	922.91266	592.49097	NaN	NaN	NaN	NaN
NaN	NaN	NaN	NaN	922.94794	592.48065	NaN	NaN	NaN	NaN
NaN	NaN	NaN	NaN	923.2551	592.363	NaN	NaN	NaN	NaN
NaN	NaN	NaN	NaN	923.08777	592.4792	NaN	NaN	NaN	NaN
NaN	NaN	NaN	NaN	923.0535	592.411	NaN	NaN	NaN	NaN
NaN	NaN	NaN	NaN	923.0363	592.45557	NaN	NaN	NaN	NaN
NaN	NaN	NaN	NaN	923.0303	592.3656	NaN	NaN	NaN	NaN
NaN	NaN	NaN	NaN	923.30237	592.393	NaN	NaN	NaN	NaN
NaN	NaN	NaN	NaN	923.1295	592.3795	NaN	NaN	NaN	NaN
NaN	NaN	NaN	NaN	923.01556	592.40076	NaN	NaN	NaN	NaN
NaN	NaN	NaN	NaN	923.0418	592.4239	NaN	NaN	NaN	NaN
NaN	NaN	NaN	NaN	923.2952	592.3431	NaN	NaN	NaN	NaN
NaN	NaN	NaN	NaN	923.19354	592.28625	NaN	NaN	NaN	NaN
NaN	NaN	NaN	NaN	923.3086	592.2611	NaN	NaN	NaN	NaN
NaN	NaN	NaN	NaN	923.1576	592.322	NaN	NaN	NaN	NaN
NaN	NaN	NaN	NaN	923.02545	592.28894	NaN	NaN	NaN	NaN
NaN	NaN	NaN	NaN	923.3737	592.22363	NaN	NaN	NaN	NaN
NaN	NaN	NaN	NaN	923.1433	592.3194	NaN	NaN	NaN	NaN
NaN	NaN	NaN	NaN	923.47595	592.2699	NaN	NaN	NaN	NaN
NaN	NaN	NaN	NaN	923.37256	592.26013	NaN	NaN	NaN	NaN
NaN	NaN	NaN	NaN	923.27563	592.26074	NaN	NaN	NaN	NaN
NaN	NaN	NaN	NaN	923.2429	592.3356	NaN	NaN	NaN	NaN
NaN	NaN	NaN	NaN	923.1642	592.2136	NaN	NaN	NaN	NaN
NaN	NaN	NaN	NaN	923.17615	592.1866	NaN	NaN	NaN	NaN
NaN	NaN	NaN	NaN	923.16815	592.20685	NaN	NaN	NaN	NaN
NaN	NaN	NaN	NaN	923.01953	592.2012	NaN	NaN	NaN	NaN
NaN	NaN	NaN	NaN	923.25116	592.16364	NaN	NaN	NaN	NaN
NaN	NaN	NaN	NaN	923.2801	592.2018	NaN	NaN	NaN	NaN
NaN	NaN	NaN	NaN	923.4203	592.2023	NaN	NaN	NaN	NaN
NaN	NaN	NaN	NaN	923.1803	592.2318	NaN	NaN	NaN	NaN
NaN	NaN	NaN	NaN	923.1324	592.1581	NaN	NaN	NaN	NaN
NaN	NaN	NaN	NaN	923.38855	592.1401	NaN	NaN	NaN	NaN
NaN	NaN	NaN	NaN	923.2657	592.1552	NaN	NaN	NaN	NaN
NaN	NaN	NaN	NaN	923.15405	592.1556	NaN	NaN	NaN	NaN
NaN	NaN	NaN	NaN	923.4133	592.15173	NaN	NaN	NaN	NaN
NaN	NaN	NaN	NaN	923.3629	592.114	NaN	NaN	NaN	NaN
NaN	NaN	NaN	NaN	923.25757	592.1091	NaN	NaN	NaN	NaN
NaN	NaN	NaN	NaN	923.3524	592.05725	NaN	NaN	NaN	NaN
NaN	NaN	NaN	NaN	923.54956	592.0766	NaN	NaN	NaN	NaN
NaN	NaN	NaN	NaN	923.515	592.0937	NaN	NaN	NaN	NaN
NaN	NaN	NaN	NaN	923.61096	592.05927	NaN	NaN	NaN	NaN
NaN	NaN	NaN	NaN	923.7009	591.9033	NaN	NaN	NaN	NaN
NaN	NaN	NaN	NaN	923.94916	591.6942	NaN	NaN	NaN	NaN
NaN	NaN	NaN	NaN	923.8436	591.5555	NaN	NaN	NaN	NaN
NaN	NaN	NaN	NaN	923.81	591.447	NaN	NaN	NaN	NaN
NaN	NaN	NaN	NaN	924.22437	591.2856	NaN	NaN	NaN	NaN
NaN	NaN	NaN	NaN	924.00385	591.14624	NaN	NaN	NaN	NaN
NaN	NaN	NaN	NaN	924.04767	591.0446	NaN	NaN	NaN	NaN
NaN	NaN	NaN	NaN	924.17645	590.96747	NaN	NaN	NaN	NaN
NaN	NaN	NaN	NaN	924.23065	590.9056	NaN	NaN	NaN	NaN
NaN	NaN	NaN	NaN	924.1764	590.93713	NaN	NaN	NaN	NaN
NaN	NaN	NaN	NaN	924.1946	590.90466	NaN	NaN	NaN	NaN
NaN	NaN	NaN	NaN	924.1631	590.88947	NaN	NaN	NaN	NaN
NaN	NaN	NaN	NaN	924.2886	590.8843	NaN	NaN	NaN	NaN
NaN	NaN	NaN	NaN	924.26514	590.8732	NaN	NaN	NaN	NaN
NaN	NaN	NaN	NaN	924.264	590.8742	NaN	NaN	NaN	NaN
NaN	NaN	NaN	NaN	924.209	590.83435	NaN	NaN	NaN	NaN
NaN	NaN	NaN	NaN	924.42755	590.819	NaN	NaN	NaN	NaN
NaN	NaN	NaN	NaN	924.3232	590.7989	NaN	NaN	NaN	NaN
NaN	NaN	NaN	NaN	924.33154	590.8401	NaN	NaN	NaN	NaN
NaN	NaN	NaN	NaN	924.2981	590.8474	NaN	NaN	NaN	NaN
NaN	NaN	NaN	NaN	924.4785	590.77454	NaN	NaN	NaN	NaN
NaN	NaN	NaN	NaN	924.3141	590.825	NaN	NaN	NaN	NaN
NaN	NaN	NaN	NaN	924.51086	590.83435	NaN	NaN	NaN	NaN
NaN	NaN	NaN	NaN	924.40076	590.79614	NaN	NaN	NaN	NaN
NaN	NaN	NaN	NaN	924.2438	590.81055	NaN	NaN	NaN	NaN
NaN	NaN	NaN	NaN	924.2524	590.7774	NaN	NaN	NaN	NaN
NaN	NaN	NaN	NaN	924.5635	590.7616	NaN	NaN	NaN	NaN
NaN	NaN	NaN	NaN	924.458	590.8095	NaN	NaN	NaN	NaN
NaN	NaN	NaN	NaN	924.3487	590.7964	NaN	NaN	NaN	NaN
NaN	NaN	NaN	NaN	924.47974	590.78705	NaN	NaN	NaN	NaN
NaN	NaN	NaN	NaN	924.35736	590.76044	NaN	NaN	NaN	NaN
NaN	NaN	NaN	NaN	924.31744	590.72	NaN	NaN	NaN	NaN
NaN	NaN	NaN	NaN	924.3785	590.7477	NaN	NaN	NaN	NaN
NaN	NaN	NaN	NaN	924.4799	590.7593	NaN	NaN	NaN	NaN
NaN	NaN	NaN	NaN	924.375	590.6991	NaN	NaN	NaN	NaN
NaN	NaN	NaN	NaN	924.5248	590.6674	NaN	NaN	NaN	NaN
NaN	NaN	NaN	NaN	924.3816	590.6947	NaN	NaN	NaN	NaN
NaN	NaN	NaN	NaN	924.5571	590.6682	NaN	NaN	NaN	NaN
NaN	NaN	NaN	NaN	924.5707	590.66895	NaN	NaN	NaN	NaN
NaN	NaN	NaN	NaN	924.50775	590.64307	NaN	NaN	NaN	NaN
NaN	NaN	NaN	NaN	924.5572	590.63293	NaN	NaN	NaN	NaN
NaN	NaN	NaN	NaN	924.6605	590.50916	NaN	NaN	NaN	NaN
NaN	NaN	NaN	NaN	924.4907	590.5742	NaN	NaN	NaN	NaN
NaN	NaN	NaN	NaN	924.5202	590.5311	NaN	NaN	NaN	NaN
NaN	NaN	NaN	NaN	924.56335	590.4536	NaN	NaN	NaN	NaN
NaN	NaN	NaN	NaN	924.5532	590.5125	NaN	NaN	NaN	NaN
NaN	NaN	NaN	NaN	924.6513	590.45166	NaN	NaN	NaN	NaN
NaN	NaN	NaN	NaN	924.7274	590.48755	NaN	NaN	NaN	NaN
NaN	NaN	NaN	NaN	924.7111	590.47534	NaN	NaN	NaN	NaN
NaN	NaN	NaN	NaN	924.6566	590.4938	NaN	NaN	NaN	NaN
NaN	NaN	NaN	NaN	924.7941	590.39166	NaN	NaN	NaN	NaN
NaN	NaN	NaN	NaN	924.72943	590.41785	NaN	NaN	NaN	NaN
NaN	NaN	NaN	NaN	924.6736	590.3909	NaN	NaN	NaN	NaN
NaN	NaN	NaN	NaN	924.6646	590.3523	NaN	NaN	NaN	NaN
NaN	NaN	NaN	NaN	924.58966	590.34546	NaN	NaN	NaN	NaN
NaN	NaN	NaN	NaN	924.5642	590.2706	NaN	NaN	NaN	NaN
NaN	NaN	NaN	NaN	924.6233	590.22144	NaN	NaN	NaN	NaN
NaN	NaN	NaN	NaN	924.42175	590.22394	NaN	NaN	NaN	NaN
NaN	NaN	NaN	NaN	924.62537	590.22784	NaN	NaN	NaN	NaN
NaN	NaN	NaN	NaN	924.4786	590.27026	NaN	NaN	NaN	NaN
NaN	NaN	NaN	NaN	924.61584	590.2424	NaN	NaN	NaN	NaN
NaN	NaN	NaN	NaN	924.6068	590.2647	NaN	NaN	NaN	NaN
NaN	NaN	NaN	NaN	924.48157	590.21625	NaN	NaN	NaN	NaN
NaN	NaN	NaN	NaN	924.70703	590.2565	NaN	NaN	NaN	NaN
NaN	NaN	NaN	NaN	924.5898	590.2306	NaN	NaN	NaN	NaN
NaN	NaN	NaN	NaN	924.595	590.20447	NaN	NaN	NaN	NaN
NaN	NaN	NaN	NaN	924.63416	590.20276	NaN	NaN	NaN	NaN
NaN	NaN	NaN	NaN	924.454	590.17175	NaN	NaN	NaN	NaN
NaN	NaN	NaN	NaN	924.47235	590.1682	NaN	NaN	NaN	NaN
NaN	NaN	NaN	NaN	924.5061	590.1769	NaN	NaN	NaN	NaN
NaN	NaN	NaN	NaN	924.59814	590.1626	NaN	NaN	NaN	NaN
NaN	NaN	NaN	NaN	924.67175	590.12115	NaN	NaN	NaN	NaN
NaN	NaN	NaN	NaN	924.6892	590.0939	NaN	NaN	NaN	NaN
NaN	NaN	NaN	NaN	924.75305	590.09814	NaN	NaN	NaN	NaN
NaN	NaN	NaN	NaN	924.8775	590.0393	NaN	NaN	NaN	NaN
NaN	NaN	NaN	NaN	924.8266	589.9969	NaN	NaN	NaN	NaN
NaN	NaN	NaN	NaN	924.96747	589.9907	NaN	NaN	NaN	NaN
NaN	NaN	NaN	NaN	924.8032	589.915	NaN	NaN	NaN	NaN
NaN	NaN	NaN	NaN	924.8614	589.8706	NaN	NaN	NaN	NaN
NaN	NaN	NaN	NaN	924.85596	589.8806	NaN	NaN	NaN	NaN
NaN	NaN	NaN	NaN	924.798	589.87634	NaN	NaN	NaN	NaN
NaN	NaN	NaN	NaN	924.9931	589.8829	NaN	NaN	NaN	NaN
NaN	NaN	NaN	NaN	924.89105	589.7921	NaN	NaN	NaN	NaN
NaN	NaN	NaN	NaN	924.9224	589.8441	NaN	NaN	NaN	NaN
NaN	NaN	NaN	NaN	924.8023	589.82214	NaN	NaN	NaN	NaN
NaN	NaN	NaN	NaN	924.85724	589.7595	NaN	NaN	NaN	NaN
NaN	NaN	NaN	NaN	924.91345	589.719	NaN	NaN	NaN	NaN
NaN	NaN	NaN	NaN	925.0329	589.6899	NaN	NaN	NaN	NaN
NaN	NaN	NaN	NaN	924.9303	589.7045	NaN	NaN	NaN	NaN
NaN	NaN	NaN	NaN	924.94196	589.61914	NaN	NaN	NaN	NaN
NaN	NaN	NaN	NaN	924.88873	589.65247	NaN	NaN	NaN	NaN
NaN	NaN	NaN	NaN	925.0539	589.63806	NaN	NaN	NaN	NaN
NaN	NaN	NaN	NaN	924.8942	589.6522	NaN	NaN	NaN	NaN
NaN	NaN	NaN	NaN	925.08246	589.6407	NaN	NaN	NaN	NaN
NaN	NaN	NaN	NaN	924.92834	589.61127	NaN	NaN	NaN	NaN
NaN	NaN	NaN	NaN	924.9737	589.5812	NaN	NaN	NaN	NaN
NaN	NaN	NaN	NaN	925.0038	589.6248	NaN	NaN	NaN	NaN
NaN	NaN	NaN	NaN	925.02277	589.59576	NaN	NaN	NaN	NaN
NaN	NaN	NaN	NaN	925.19183	589.5589	NaN	NaN	NaN	NaN
NaN	NaN	NaN	NaN	925.0218	589.4128	NaN	NaN	NaN	NaN
NaN	NaN	NaN	NaN	925.1135	589.48047	NaN	NaN	NaN	NaN
NaN	NaN	NaN	NaN	925.0755	589.429	NaN	NaN	NaN	NaN
NaN	NaN	NaN	NaN	925.17865	589.44147	NaN	NaN	NaN	NaN
NaN	NaN	NaN	NaN	925.19714	589.461	NaN	NaN	NaN	NaN
NaN	NaN	NaN	NaN	925.1436	589.42633	NaN	NaN	NaN	NaN
NaN	NaN	NaN	NaN	925.20544	589.423	NaN	NaN	NaN	NaN
NaN	NaN	NaN	NaN	925.18115	589.4491	NaN	NaN	NaN	NaN
NaN	NaN	NaN	NaN	925.2225	589.45325	NaN	NaN	NaN	NaN
NaN	NaN	NaN	NaN	925.29156	589.32025	NaN	NaN	NaN	NaN
NaN	NaN	NaN	NaN	925.43994	589.34985	NaN	NaN	NaN	NaN
NaN	NaN	NaN	NaN	925.3552	589.34924	NaN	NaN	NaN	NaN
NaN	NaN	NaN	NaN	925.30853	589.24927	NaN	NaN	NaN	NaN
NaN	NaN	NaN	NaN	925.3067	589.22144	NaN	NaN	NaN	NaN
NaN	NaN	NaN	NaN	925.4042	589.27246	NaN	NaN	NaN	NaN
NaN	NaN	NaN	NaN	925.497	589.2919	NaN	NaN	NaN	NaN
NaN	NaN	NaN	NaN	925.4713	589.2149	NaN	NaN	NaN	NaN
NaN	NaN	NaN	NaN	925.5424	589.29846	NaN	NaN	NaN	NaN
NaN	NaN	NaN	NaN	925.4315	589.28723	NaN	NaN	NaN	NaN
NaN	NaN	NaN	NaN	925.5225	589.24023	NaN	NaN	NaN	NaN
NaN	NaN	NaN	NaN	925.4909	589.23376	NaN	NaN	NaN	NaN
NaN	NaN	NaN	NaN	925.4457	589.2919	NaN	NaN	NaN	NaN
NaN	NaN	NaN	NaN	925.39307	589.2349	NaN	NaN	NaN	NaN
NaN	NaN	NaN	NaN	925.38306	589.2062	NaN	NaN	NaN	NaN
NaN	NaN	NaN	NaN	925.32227	589.1672	NaN	NaN	NaN	NaN
NaN	NaN	NaN	NaN	925.3862	589.27545	NaN	NaN	NaN	NaN
NaN	NaN	NaN	NaN	925.43146	589.20197	NaN	NaN	NaN	NaN
NaN	NaN	NaN	NaN	925.4248	589.2293	NaN	NaN	NaN	NaN
NaN	NaN	NaN	NaN	925.3922	589.2051	NaN	NaN	NaN	NaN
NaN	NaN	NaN	NaN	925.6471	589.26227	NaN	NaN	NaN	NaN
NaN	NaN	NaN	NaN	925.5268	589.2262	NaN	NaN	NaN	NaN
NaN	NaN	NaN	NaN	925.5313	589.1915	NaN	NaN	NaN	NaN
NaN	NaN	NaN	NaN	925.5208	589.1399	NaN	NaN	NaN	NaN
NaN	NaN	NaN	NaN	925.49854	589.0842	NaN	NaN	NaN	NaN
NaN	NaN	NaN	NaN	925.4537	589.05457	NaN	NaN	NaN	NaN
NaN	NaN	NaN	NaN	925.57965	589.0044	NaN	NaN	NaN	NaN
NaN	NaN	NaN	NaN	925.6569	589.0044	NaN	NaN	NaN	NaN
NaN	NaN	NaN	NaN	925.6689	589.02277	NaN	NaN	NaN	NaN
NaN	NaN	NaN	NaN	925.62146	588.9652	NaN	NaN	NaN	NaN
NaN	NaN	NaN	NaN	925.3373	589.01184	NaN	NaN	NaN	NaN
NaN	NaN	NaN	NaN	925.5484	589.00586	NaN	NaN	NaN	NaN
NaN	NaN	NaN	NaN	925.4661	588.9639	NaN	NaN	NaN	NaN
NaN	NaN	NaN	NaN	925.6552	589.0666	NaN	NaN	NaN	NaN
NaN	NaN	NaN	NaN	925.68036	588.956	NaN	NaN	NaN	NaN
NaN	NaN	NaN	NaN	925.67865	589.0139	NaN	NaN	NaN	NaN
NaN	NaN	NaN	NaN	925.6178	588.958	NaN	NaN	NaN	NaN
NaN	NaN	NaN	NaN	925.64136	588.9595	NaN	NaN	NaN	NaN
NaN	NaN	NaN	NaN	925.5044	588.90265	NaN	NaN	NaN	NaN
NaN	NaN	NaN	NaN	925.7773	588.9749	NaN	NaN	NaN	NaN
NaN	NaN	NaN	NaN	925.67883	588.9083	NaN	NaN	NaN	NaN
NaN	NaN	NaN	NaN	925.73267	588.88293	NaN	NaN	NaN	NaN
NaN	NaN	NaN	NaN	925.7445	588.8968	NaN	NaN	NaN	NaN
NaN	NaN	NaN	NaN	925.86633	588.8737	NaN	NaN	NaN	NaN
NaN	NaN	NaN	NaN	925.77747	588.8264	NaN	NaN	NaN	NaN
NaN	NaN	NaN	NaN	925.7427	588.8677	NaN	NaN	NaN	NaN
NaN	NaN	NaN	NaN	925.89026	588.8667	NaN	NaN	NaN	NaN
NaN	NaN	NaN	NaN	925.68933	588.83136	NaN	NaN	NaN	NaN
NaN	NaN	NaN	NaN	925.8781	588.7511	NaN	NaN	NaN	NaN
NaN	NaN	NaN	NaN	925.66254	588.8133	NaN	NaN	NaN	NaN
NaN	NaN	NaN	NaN	925.85284	588.765	NaN	NaN	NaN	NaN
NaN	NaN	NaN	NaN	925.8373	588.7563	NaN	NaN	NaN	NaN
NaN	NaN	NaN	NaN	925.76355	588.73425	NaN	NaN	NaN	NaN
NaN	NaN	NaN	NaN	925.70233	588.6569	NaN	NaN	NaN	NaN
NaN	NaN	NaN	NaN	925.9597	588.70935	NaN	NaN	NaN	NaN
NaN	NaN	NaN	NaN	925.78864	588.6851	NaN	NaN	NaN	NaN
NaN	NaN	NaN	NaN	925.88745	588.73395	NaN	NaN	NaN	NaN
NaN	NaN	NaN	NaN	925.7386	588.67377	NaN	NaN	NaN	NaN
NaN	NaN	NaN	NaN	925.6924	588.65564	NaN	NaN	NaN	NaN
NaN	NaN	NaN	NaN	925.82153	588.68585	NaN	NaN	NaN	NaN
NaN	NaN	NaN	NaN	925.9219	588.681	NaN	NaN	NaN	NaN
NaN	NaN	NaN	NaN	925.7694	588.58344	NaN	NaN	NaN	NaN
NaN	NaN	NaN	NaN	925.7167	588.5688	NaN	NaN	NaN	NaN
NaN	NaN	NaN	NaN	925.8509	588.5482	NaN	NaN	NaN	NaN
NaN	NaN	NaN	NaN	925.91315	588.54236	NaN	NaN	NaN	NaN
NaN	NaN	NaN	NaN	925.95465	588.55994	NaN	NaN	NaN	NaN
NaN	NaN	NaN	NaN	925.9233	588.51917	NaN	NaN	NaN	NaN
NaN	NaN	NaN	NaN	926.0036	588.4666	NaN	NaN	NaN	NaN
NaN	NaN	NaN	NaN	926.28687	588.3584	NaN	NaN	NaN	NaN
NaN	NaN	NaN	NaN	926.2206	588.27203	NaN	NaN	NaN	NaN
NaN	NaN	NaN	NaN	926.16425	588.29913	NaN	NaN	NaN	NaN
NaN	NaN	NaN	NaN	926.26654	588.30695	NaN	NaN	NaN	NaN
NaN	NaN	NaN	NaN	926.0465	588.173	NaN	NaN	NaN	NaN
NaN	NaN	NaN	NaN	926.2224	588.25146	NaN	NaN	NaN	NaN
NaN	NaN	NaN	NaN	926.3151	588.2875	NaN	NaN	NaN	NaN
NaN	NaN	NaN	NaN	926.2321	588.2249	NaN	NaN	NaN	NaN
NaN	NaN	NaN	NaN	926.0933	588.3192	NaN	NaN	NaN	NaN
NaN	NaN	NaN	NaN	925.9744	588.262	NaN	NaN	NaN	NaN
NaN	NaN	NaN	NaN	926.198	588.29193	NaN	NaN	NaN	NaN
NaN	NaN	NaN	NaN	926.1537	588.1724	NaN	NaN	NaN	NaN
NaN	NaN	NaN	NaN	926.0887	588.0785	NaN	NaN	NaN	NaN
NaN	NaN	NaN	NaN	926.1105	588.07416	NaN	NaN	NaN	NaN
NaN	NaN	NaN	NaN	926.28735	588.01294	NaN	NaN	NaN	NaN
NaN	NaN	NaN	NaN	925.9559	587.7853	NaN	NaN	NaN	NaN
NaN	NaN	NaN	NaN	925.94165	587.54285	NaN	NaN	NaN	NaN
NaN	NaN	NaN	NaN	926.06244	587.25323	NaN	NaN	NaN	NaN
NaN	NaN	NaN	NaN	925.92474	586.9432	NaN	NaN	NaN	NaN
NaN	NaN	NaN	NaN	926.0601	586.7051	NaN	NaN	NaN	NaN
NaN	NaN	NaN	NaN	926.07184	586.40857	NaN	NaN	NaN	NaN
NaN	NaN	NaN	NaN	926.0165	586.30255	NaN	NaN	NaN	NaN
NaN	NaN	NaN	NaN	925.96576	586.3392	NaN	NaN	NaN	NaN
NaN	NaN	NaN	NaN	926.01807	586.2619	NaN	NaN	NaN	NaN
NaN	NaN	NaN	NaN	926.0562	586.24927	NaN	NaN	NaN	NaN
NaN	NaN	NaN	NaN	926.0455	586.4021	NaN	NaN	NaN	NaN
NaN	NaN	NaN	NaN	926.2741	586.2971	NaN	NaN	NaN	NaN
NaN	NaN	NaN	NaN	926.26556	586.2511	NaN	NaN	NaN	NaN
NaN	NaN	NaN	NaN	926.24756	586.34906	NaN	NaN	NaN	NaN
NaN	NaN	NaN	NaN	926.24445	586.3375	NaN	NaN	NaN	NaN
NaN	NaN	NaN	NaN	926.1513	586.2248	NaN	NaN	NaN	NaN
NaN	NaN	NaN	NaN	926.2194	586.1978	NaN	NaN	NaN	NaN
NaN	NaN	NaN	NaN	926.27423	586.23804	NaN	NaN	NaN	NaN
NaN	NaN	NaN	NaN	926.30493	586.2182	NaN	NaN	NaN	NaN
NaN	NaN	NaN	NaN	926.43054	586.18304	NaN	NaN	NaN	NaN
NaN	NaN	NaN	NaN	926.43066	586.1662	NaN	NaN	NaN	NaN
NaN	NaN	NaN	NaN	926.4312	586.23065	NaN	NaN	NaN	NaN
NaN	NaN	NaN	NaN	926.43634	586.2048	NaN	NaN	NaN	NaN
NaN	NaN	NaN	NaN	926.3681	586.16956	NaN	NaN	NaN	NaN
NaN	NaN	NaN	NaN	926.4339	586.2256	NaN	NaN	NaN	NaN
NaN	NaN	NaN	NaN	926.3802	586.1633	NaN	NaN	NaN	NaN
NaN	NaN	NaN	NaN	926.381	586.2073	NaN	NaN	NaN	NaN
NaN	NaN	NaN	NaN	926.3932	586.12537	NaN	NaN	NaN	NaN
NaN	NaN	NaN	NaN	926.5371	586.0464	NaN	NaN	NaN	NaN
NaN	NaN	NaN	NaN	926.46655	586.14856	NaN	NaN	NaN	NaN
NaN	NaN	NaN	NaN	926.47217	586.1078	NaN	NaN	NaN	NaN
NaN	NaN	NaN	NaN	926.5939	585.99927	NaN	NaN	NaN	NaN
NaN	NaN	NaN	NaN	926.64264	586.0307	NaN	NaN	NaN	NaN
NaN	NaN	NaN	NaN	926.5927	586.02924	NaN	NaN	NaN	NaN
NaN	NaN	NaN	NaN	926.5874	586.01	NaN	NaN	NaN	NaN
NaN	NaN	NaN	NaN	926.5957	586.04	NaN	NaN	NaN	NaN
NaN	NaN	NaN	NaN	926.5531	586.09357	NaN	NaN	NaN	NaN
NaN	NaN	NaN	NaN	926.65717	586.04	NaN	NaN	NaN	NaN
NaN	NaN	NaN	NaN	926.68713	586.02	NaN	NaN	NaN	NaN
NaN	NaN	NaN	NaN	926.6837	586.09393	NaN	NaN	NaN	NaN
NaN	NaN	NaN	NaN	926.6569	585.9422	NaN	NaN	NaN	NaN
NaN	NaN	NaN	NaN	926.6542	585.95276	NaN	NaN	NaN	NaN
NaN	NaN	NaN	NaN	926.7759	585.9179	NaN	NaN	NaN	NaN
NaN	NaN	NaN	NaN	926.6151	585.86615	NaN	NaN	NaN	NaN
NaN	NaN	NaN	NaN	926.79236	585.7712	NaN	NaN	NaN	NaN
NaN	NaN	NaN	NaN	926.6043	585.7	NaN	NaN	NaN	NaN
NaN	NaN	NaN	NaN	926.87415	585.73627	NaN	NaN	NaN	NaN
NaN	NaN	NaN	NaN	926.90894	585.69745	NaN	NaN	NaN	NaN
NaN	NaN	NaN	NaN	926.7546	585.55347	NaN	NaN	NaN	NaN
NaN	NaN	NaN	NaN	926.7985	585.5855	NaN	NaN	NaN	NaN
NaN	NaN	NaN	NaN	926.97705	585.4764	NaN	NaN	NaN	NaN
NaN	NaN	NaN	NaN	926.93835	585.4678	NaN	NaN	NaN	NaN
NaN	NaN	NaN	NaN	926.8552	585.4007	NaN	NaN	NaN	NaN
NaN	NaN	NaN	NaN	926.9043	585.52155	NaN	NaN	NaN	NaN
NaN	NaN	NaN	NaN	927.01385	585.3934	NaN	NaN	NaN	NaN
NaN	NaN	NaN	NaN	927.0759	585.39465	NaN	NaN	NaN	NaN
NaN	NaN	NaN	NaN	927.16846	585.4307	NaN	NaN	NaN	NaN
NaN	NaN	NaN	NaN	927.16846	585.35443	NaN	NaN	NaN	NaN
NaN	NaN	NaN	NaN	927.1389	585.25415	NaN	NaN	NaN	NaN
NaN	NaN	NaN	NaN	927.147	585.2215	NaN	NaN	NaN	NaN
NaN	NaN	NaN	NaN	927.0789	585.20715	NaN	NaN	NaN	NaN
NaN	NaN	NaN	NaN	927.24585	585.06903	NaN	NaN	NaN	NaN
NaN	NaN	NaN	NaN	927.1088	585.0124	NaN	NaN	NaN	NaN
NaN	NaN	NaN	NaN	927.13055	585.0528	NaN	NaN	NaN	NaN
NaN	NaN	NaN	NaN	927.062	584.99725	NaN	NaN	NaN	NaN
NaN	NaN	NaN	NaN	927.14276	585.0255	NaN	NaN	NaN	NaN
NaN	NaN	NaN	NaN	927.14014	585.13074	NaN	NaN	NaN	NaN
NaN	NaN	NaN	NaN	927.0956	585.0097	NaN	NaN	NaN	NaN
NaN	NaN	NaN	NaN	927.2056	585.12634	NaN	NaN	NaN	NaN
NaN	NaN	NaN	NaN	927.15393	585.0613	NaN	NaN	NaN	NaN
NaN	NaN	NaN	NaN	927.06744	584.927	NaN	NaN	NaN	NaN
NaN	NaN	NaN	NaN	927.1361	584.83057	NaN	NaN	NaN	NaN
NaN	NaN	NaN	NaN	927.1231	584.8672	NaN	NaN	NaN	NaN
NaN	NaN	NaN	NaN	927.1141	584.72675	NaN	NaN	NaN	NaN
NaN	NaN	NaN	NaN	927.17706	584.7366	NaN	NaN	NaN	NaN
NaN	NaN	NaN	NaN	927.1607	584.69037	NaN	NaN	NaN	NaN
NaN	NaN	NaN	NaN	927.16486	584.56757	NaN	NaN	NaN	NaN
NaN	NaN	NaN	NaN	927.3222	584.57684	NaN	NaN	NaN	NaN
NaN	NaN	NaN	NaN	927.29803	584.4435	NaN	NaN	NaN	NaN
NaN	NaN	NaN	NaN	927.2036	584.45844	NaN	NaN	NaN	NaN
NaN	NaN	NaN	NaN	927.35095	584.5153	NaN	NaN	NaN	NaN
NaN	NaN	NaN	NaN	927.26044	584.4805	NaN	NaN	NaN	NaN
NaN	NaN	NaN	NaN	927.36053	584.54047	NaN	NaN	NaN	NaN
NaN	NaN	NaN	NaN	927.2716	584.4777	NaN	NaN	NaN	NaN
NaN	NaN	NaN	NaN	927.31195	584.5427	NaN	NaN	NaN	NaN
NaN	NaN	NaN	NaN	927.38525	584.5014	NaN	NaN	NaN	NaN
NaN	NaN	NaN	NaN	927.39886	584.4944	NaN	NaN	NaN	NaN
NaN	NaN	NaN	NaN	927.30536	584.5212	NaN	NaN	NaN	NaN
NaN	NaN	NaN	NaN	927.3438	584.5126	NaN	NaN	NaN	NaN
NaN	NaN	NaN	NaN	927.34735	584.5336	NaN	NaN	NaN	NaN
NaN	NaN	NaN	NaN	927.3145	584.5237	NaN	NaN	NaN	NaN
NaN	NaN	NaN	NaN	927.1939	584.476	NaN	NaN	NaN	NaN
NaN	NaN	NaN	NaN	927.3196	584.46783	NaN	NaN	NaN	NaN
NaN	NaN	NaN	NaN	927.30084	584.461	NaN	NaN	NaN	NaN
NaN	NaN	NaN	NaN	927.3489	584.5184	NaN	NaN	NaN	NaN
NaN	NaN	NaN	NaN	927.3098	584.4846	NaN	NaN	NaN	NaN
NaN	NaN	NaN	NaN	927.3153	584.53613	NaN	NaN	NaN	NaN
NaN	NaN	NaN	NaN	927.296	584.4915	NaN	NaN	NaN	NaN
NaN	NaN	NaN	NaN	927.33936	584.4288	NaN	NaN	NaN	NaN
NaN	NaN	NaN	NaN	927.3717	584.4707	NaN	NaN	NaN	NaN
NaN	NaN	NaN	NaN	927.34467	584.40155	NaN	NaN	NaN	NaN
NaN	NaN	NaN	NaN	927.5455	584.3693	NaN	NaN	NaN	NaN
NaN	NaN	NaN	NaN	927.4717	584.2847	NaN	NaN	NaN	NaN
NaN	NaN	NaN	NaN	927.36646	584.1968	NaN	NaN	NaN	NaN
NaN	NaN	NaN	NaN	927.48615	584.0145	NaN	NaN	NaN	NaN
NaN	NaN	NaN	NaN	927.4945	583.9704	NaN	NaN	NaN	NaN
NaN	NaN	NaN	NaN	927.7514	583.82404	NaN	NaN	NaN	NaN
NaN	NaN	NaN	NaN	927.73444	583.5854	NaN	NaN	NaN	NaN
NaN	NaN	NaN	NaN	927.8048	583.5345	NaN	NaN	NaN	NaN
NaN	NaN	NaN	NaN	927.9931	583.52356	NaN	NaN	NaN	NaN
NaN	NaN	NaN	NaN	928.01733	583.39734	NaN	NaN	NaN	NaN
NaN	NaN	NaN	NaN	928.17444	583.4423	NaN	NaN	NaN	NaN
NaN	NaN	NaN	NaN	928.16254	583.38293	NaN	NaN	NaN	NaN
NaN	NaN	NaN	NaN	928.0228	583.42944	NaN	NaN	NaN	NaN
NaN	NaN	NaN	NaN	928.1003	583.41565	NaN	NaN	NaN	NaN
NaN	NaN	NaN	NaN	927.9952	583.38446	NaN	NaN	NaN	NaN
NaN	NaN	NaN	NaN	928.08026	583.46295	NaN	NaN	NaN	NaN
NaN	NaN	NaN	NaN	928.13104	583.3696	NaN	NaN	NaN	NaN
NaN	NaN	NaN	NaN	928.02484	583.3481	NaN	NaN	NaN	NaN
NaN	NaN	NaN	NaN	928.1077	583.4006	NaN	NaN	NaN	NaN
NaN	NaN	NaN	NaN	928.12933	583.3465	NaN	NaN	NaN	NaN
NaN	NaN	NaN	NaN	928.0394	583.31604	NaN	NaN	NaN	NaN
NaN	NaN	NaN	NaN	928.0631	583.2975	NaN	NaN	NaN	NaN
NaN	NaN	NaN	NaN	928.1354	583.3577	NaN	NaN	NaN	NaN
NaN	NaN	NaN	NaN	928.16064	583.3387	NaN	NaN	NaN	NaN
NaN	NaN	NaN	NaN	928.03534	583.30164	NaN	NaN	NaN	NaN
NaN	NaN	NaN	NaN	928.0915	583.37756	NaN	NaN	NaN	NaN
NaN	NaN	NaN	NaN	928.1176	583.25104	NaN	NaN	NaN	NaN
NaN	NaN	NaN	NaN	928.07574	583.3113	NaN	NaN	NaN	NaN
NaN	NaN	NaN	NaN	928.17725	583.3359	NaN	NaN	NaN	NaN
NaN	NaN	NaN	NaN	928.1776	583.26544	NaN	NaN	NaN	NaN
NaN	NaN	NaN	NaN	928.0926	583.20917	NaN	NaN	NaN	NaN
NaN	NaN	NaN	NaN	928.27686	583.02924	NaN	NaN	NaN	NaN
NaN	NaN	NaN	NaN	928.3706	582.94745	NaN	NaN	NaN	NaN
NaN	NaN	NaN	NaN	928.38574	582.96936	NaN	NaN	NaN	NaN
NaN	NaN	NaN	NaN	928.49316	582.897	NaN	NaN	NaN	NaN
NaN	NaN	NaN	NaN	928.5027	582.98236	NaN	NaN	NaN	NaN
NaN	NaN	NaN	NaN	928.5273	583.01886	NaN	NaN	NaN	NaN
NaN	NaN	NaN	NaN	928.64923	582.90314	NaN	NaN	NaN	NaN
NaN	NaN	NaN	NaN	928.5391	582.9407	NaN	NaN	NaN	NaN
NaN	NaN	NaN	NaN	928.64453	582.95703	NaN	NaN	NaN	NaN
NaN	NaN	NaN	NaN	928.65283	582.9443	NaN	NaN	NaN	NaN
NaN	NaN	NaN	NaN	928.6571	582.74634	NaN	NaN	NaN	NaN
NaN	NaN	NaN	NaN	928.71234	582.789	NaN	NaN	NaN	NaN
NaN	NaN	NaN	NaN	928.71454	582.9486	NaN	NaN	NaN	NaN
NaN	NaN	NaN	NaN	928.69214	582.96277	NaN	NaN	NaN	NaN
NaN	NaN	NaN	NaN	928.8108	582.7757	NaN	NaN	NaN	NaN
NaN	NaN	NaN	NaN	928.8177	582.81635	NaN	NaN	NaN	NaN
NaN	NaN	NaN	NaN	928.7598	582.7314	NaN	NaN	NaN	NaN
NaN	NaN	NaN	NaN	928.7018	583.0317	NaN	NaN	NaN	NaN
NaN	NaN	NaN	NaN	928.7861	582.74066	NaN	NaN	NaN	NaN
NaN	NaN	NaN	NaN	928.78107	582.8935	NaN	NaN	NaN	NaN
NaN	NaN	NaN	NaN	928.8651	582.74164	NaN	NaN	NaN	NaN
NaN	NaN	NaN	NaN	928.8949	582.65393	NaN	NaN	NaN	NaN
NaN	NaN	NaN	NaN	928.9321	582.7819	NaN	NaN	NaN	NaN
NaN	NaN	NaN	NaN	929.1404	582.56415	NaN	NaN	NaN	NaN
NaN	NaN	NaN	NaN	929.1483	582.57385	NaN	NaN	NaN	NaN
NaN	NaN	NaN	NaN	929.06836	582.4892	NaN	NaN	NaN	NaN
NaN	NaN	NaN	NaN	929.1582	582.54004	NaN	NaN	NaN	NaN
NaN	NaN	NaN	NaN	929.1716	582.5268	NaN	NaN	NaN	NaN
NaN	NaN	NaN	NaN	929.123	582.42914	NaN	NaN	NaN	NaN
NaN	NaN	NaN	NaN	929.07086	582.6483	NaN	NaN	NaN	NaN
NaN	NaN	NaN	NaN	929.215	582.46674	NaN	NaN	NaN	NaN
NaN	NaN	NaN	NaN	929.06024	582.4859	NaN	NaN	NaN	NaN
NaN	NaN	NaN	NaN	929.19855	582.2862	NaN	NaN	NaN	NaN
NaN	NaN	NaN	NaN	929.2724	582.2189	NaN	NaN	NaN	NaN
NaN	NaN	NaN	NaN	929.4252	582.21783	NaN	NaN	NaN	NaN
NaN	NaN	NaN	NaN	929.18146	582.2386	NaN	NaN	NaN	NaN
NaN	NaN	NaN	NaN	929.57965	582.1056	NaN	NaN	NaN	NaN
NaN	NaN	NaN	NaN	929.4366	582.22314	NaN	NaN	NaN	NaN
NaN	NaN	NaN	NaN	929.4379	582.16846	NaN	NaN	NaN	NaN
NaN	NaN	NaN	NaN	929.4133	582.26196	NaN	NaN	NaN	NaN
NaN	NaN	NaN	NaN	929.5278	582.0767	NaN	NaN	NaN	NaN
NaN	NaN	NaN	NaN	929.3361	582.2045	NaN	NaN	NaN	NaN
NaN	NaN	NaN	NaN	929.44867	582.0842	NaN	NaN	NaN	NaN
NaN	NaN	NaN	NaN	929.49866	582.0625	NaN	NaN	NaN	NaN
NaN	NaN	NaN	NaN	929.5318	582.10266	NaN	NaN	NaN	NaN
NaN	NaN	NaN	NaN	929.42554	582.0159	NaN	NaN	NaN	NaN
NaN	NaN	NaN	NaN	929.5841	582.0545	NaN	NaN	NaN	NaN
NaN	NaN	NaN	NaN	929.517	581.983	NaN	NaN	NaN	NaN
NaN	NaN	NaN	NaN	929.45764	581.94543	NaN	NaN	NaN	NaN
NaN	NaN	NaN	NaN	929.8086	581.93536	NaN	NaN	NaN	NaN
NaN	NaN	NaN	NaN	930.02673	581.749	NaN	NaN	NaN	NaN
NaN	NaN	NaN	NaN	930.0216	581.7477	NaN	NaN	NaN	NaN
NaN	NaN	NaN	NaN	929.88043	581.96436	NaN	NaN	NaN	NaN
NaN	NaN	NaN	NaN	929.9579	581.9031	NaN	NaN	NaN	NaN
NaN	NaN	NaN	NaN	930.1732	581.81104	NaN	NaN	NaN	NaN
NaN	NaN	NaN	NaN	929.91095	581.95294	NaN	NaN	NaN	NaN
NaN	NaN	NaN	NaN	930.0013	581.913	NaN	NaN	NaN	NaN
NaN	NaN	NaN	NaN	929.9738	581.96234	NaN	NaN	NaN	NaN
NaN	NaN	NaN	NaN	930.0783	581.8316	NaN	NaN	NaN	NaN
NaN	NaN	NaN	NaN	929.93353	581.9821	NaN	NaN	NaN	NaN
NaN	NaN	NaN	NaN	929.9635	581.9558	NaN	NaN	NaN	NaN
NaN	NaN	NaN	NaN	930.0528	581.77966	NaN	NaN	NaN	NaN
NaN	NaN	NaN	NaN	930.04596	581.7454	NaN	NaN	NaN	NaN
NaN	NaN	NaN	NaN	930.06165	581.9752	NaN	NaN	NaN	NaN
NaN	NaN	NaN	NaN	929.8969	581.82477	NaN	NaN	NaN	NaN
NaN	NaN	NaN	NaN	930.08936	581.58936	NaN	NaN	NaN	NaN
NaN	NaN	NaN	NaN	930.38684	581.578	NaN	NaN	NaN	NaN
NaN	NaN	NaN	NaN	930.3222	581.59674	NaN	NaN	NaN	NaN
NaN	NaN	NaN	NaN	930.4389	581.4493	NaN	NaN	NaN	NaN
NaN	NaN	NaN	NaN	930.4401	581.47394	NaN	NaN	NaN	NaN
NaN	NaN	NaN	NaN	930.49744	581.46893	NaN	NaN	NaN	NaN
NaN	NaN	NaN	NaN	930.3747	581.4367	NaN	NaN	NaN	NaN
NaN	NaN	NaN	NaN	930.46094	581.4375	NaN	NaN	NaN	NaN
NaN	NaN	NaN	NaN	930.3909	581.4065	NaN	NaN	NaN	NaN
NaN	NaN	NaN	NaN	930.3755	581.6715	NaN	NaN	NaN	NaN
NaN	NaN	NaN	NaN	930.40155	581.4443	NaN	NaN	NaN	NaN
NaN	NaN	NaN	NaN	930.4547	581.49744	NaN	NaN	NaN	NaN
NaN	NaN	NaN	NaN	930.56793	581.3461	NaN	NaN	NaN	NaN
NaN	NaN	NaN	NaN	930.63403	581.36725	NaN	NaN	NaN	NaN
NaN	NaN	NaN	NaN	930.624	581.2817	NaN	NaN	NaN	NaN
NaN	NaN	NaN	NaN	930.6255	581.3706	NaN	NaN	NaN	NaN
NaN	NaN	NaN	NaN	930.50507	581.5101	NaN	NaN	NaN	NaN
NaN	NaN	NaN	NaN	930.6068	581.4421	NaN	NaN	NaN	NaN
NaN	NaN	NaN	NaN	930.4937	581.5013	NaN	NaN	NaN	NaN
NaN	NaN	NaN	NaN	930.5452	581.2765	NaN	NaN	NaN	NaN
NaN	NaN	NaN	NaN	930.7264	581.3564	NaN	NaN	NaN	NaN
NaN	NaN	NaN	NaN	930.4596	581.5808	NaN	NaN	NaN	NaN
NaN	NaN	NaN	NaN	930.6198	581.33984	NaN	NaN	NaN	NaN
NaN	NaN	NaN	NaN	930.58636	581.6177	NaN	NaN	NaN	NaN
NaN	NaN	NaN	NaN	930.5304	581.538	NaN	NaN	NaN	NaN
NaN	NaN	NaN	NaN	930.7065	581.37225	NaN	NaN	NaN	NaN
NaN	NaN	NaN	NaN	930.64136	581.3469	NaN	NaN	NaN	NaN
NaN	NaN	NaN	NaN	930.6964	581.3614	NaN	NaN	NaN	NaN
NaN	NaN	NaN	NaN	930.75836	581.437	NaN	NaN	NaN	NaN
NaN	NaN	NaN	NaN	930.68243	581.41077	NaN	NaN	NaN	NaN
NaN	NaN	NaN	NaN	930.4962	581.61194	NaN	NaN	NaN	NaN
NaN	NaN	NaN	NaN	930.5892	581.5653	NaN	NaN	NaN	NaN
NaN	NaN	NaN	NaN	930.6984	581.4027	NaN	NaN	NaN	NaN
NaN	NaN	NaN	NaN	930.68427	581.46265	NaN	NaN	NaN	NaN
NaN	NaN	NaN	NaN	930.68286	581.41046	NaN	NaN	NaN	NaN
NaN	NaN	NaN	NaN	930.5456	581.54175	NaN	NaN	NaN	NaN
NaN	NaN	NaN	NaN	930.6226	581.6075	NaN	NaN	NaN	NaN
NaN	NaN	NaN	NaN	930.5682	581.6667	NaN	NaN	NaN	NaN
NaN	NaN	NaN	NaN	930.6566	581.6429	NaN	NaN	NaN	NaN
NaN	NaN	NaN	NaN	930.7513	581.45746	NaN	NaN	NaN	NaN
NaN	NaN	NaN	NaN	930.7416	581.4483	NaN	NaN	NaN	NaN
NaN	NaN	NaN	NaN	930.61615	581.63763	NaN	NaN	NaN	NaN
NaN	NaN	NaN	NaN	930.5812	581.65375	NaN	NaN	NaN	NaN
NaN	NaN	NaN	NaN	930.57324	581.6705	NaN	NaN	NaN	NaN
NaN	NaN	NaN	NaN	930.7073	581.3705	NaN	NaN	NaN	NaN
NaN	NaN	NaN	NaN	930.7812	581.4937	NaN	NaN	NaN	NaN
NaN	NaN	NaN	NaN	930.6259	581.6963	NaN	NaN	NaN	NaN
NaN	NaN	NaN	NaN	930.82306	581.4768	NaN	NaN	NaN	NaN
NaN	NaN	NaN	NaN	930.8312	581.51917	NaN	NaN	NaN	NaN
NaN	NaN	NaN	NaN	930.78876	581.63873	NaN	NaN	NaN	NaN
NaN	NaN	NaN	NaN	930.90955	581.4638	NaN	NaN	NaN	NaN
NaN	NaN	NaN	NaN	931.10767	581.29486	NaN	NaN	NaN	NaN
NaN	NaN	NaN	NaN	931.28845	581.1923	NaN	NaN	NaN	NaN
NaN	NaN	NaN	NaN	931.163	581.09	NaN	NaN	NaN	NaN
NaN	NaN	NaN	NaN	931.4975	580.6955	NaN	NaN	NaN	NaN
NaN	NaN	NaN	NaN	931.92145	579.78864	NaN	NaN	NaN	NaN
NaN	NaN	NaN	NaN	932.34766	579.0148	NaN	NaN	NaN	NaN
NaN	NaN	NaN	NaN	932.9385	577.5012	NaN	NaN	NaN	NaN
NaN	NaN	NaN	NaN	933.4246	575.6331	NaN	NaN	NaN	NaN
NaN	NaN	NaN	NaN	934.31464	573.8135	NaN	NaN	NaN	NaN
NaN	NaN	NaN	NaN	934.83636	571.12244	NaN	NaN	NaN	NaN
NaN	NaN	NaN	NaN	935.25165	568.90155	NaN	NaN	NaN	NaN
NaN	NaN	NaN	NaN	935.3118	566.6336	NaN	NaN	NaN	NaN
NaN	NaN	NaN	NaN	935.9076	564.78107	NaN	NaN	NaN	NaN
NaN	NaN	NaN	NaN	936.4026	562.6028	NaN	NaN	NaN	NaN
NaN	NaN	NaN	NaN	936.6738	557.6631	NaN	NaN	NaN	NaN
NaN	NaN	NaN	NaN	937.20917	555.3105	NaN	NaN	NaN	NaN
NaN	NaN	NaN	NaN	937.69556	552.72363	NaN	NaN	NaN	NaN
NaN	NaN	NaN	NaN	938.05554	550.12244	NaN	NaN	NaN	NaN
NaN	NaN	NaN	NaN	938.3735	547.6446	NaN	NaN	NaN	NaN
NaN	NaN	NaN	NaN	938.8	545.0253	NaN	NaN	NaN	NaN
NaN	NaN	NaN	NaN	939.2181	542.6253	NaN	NaN	NaN	NaN
NaN	NaN	NaN	NaN	939.59534	540.08923	NaN	NaN	NaN	NaN
NaN	NaN	NaN	NaN	939.9889	537.68225	NaN	NaN	NaN	NaN
NaN	NaN	NaN	NaN	940.63055	535.33374	NaN	NaN	NaN	NaN
NaN	NaN	NaN	NaN	940.9339	533.07104	NaN	NaN	NaN	NaN
NaN	NaN	NaN	NaN	941.33374	530.8151	NaN	NaN	NaN	NaN
NaN	NaN	NaN	NaN	941.7914	528.5237	NaN	NaN	NaN	NaN
NaN	NaN	NaN	NaN	942.2454	526.10345	NaN	NaN	NaN	NaN
NaN	NaN	NaN	NaN	942.5828	523.7339	NaN	NaN	NaN	NaN
NaN	NaN	NaN	NaN	943.0254	521.5285	NaN	NaN	NaN	NaN
NaN	NaN	NaN	NaN	943.5839	519.34814	NaN	NaN	NaN	NaN
NaN	NaN	NaN	NaN	944.0528	517.3944	NaN	NaN	NaN	NaN
NaN	NaN	NaN	NaN	944.40704	515.18774	NaN	NaN	NaN	NaN
NaN	NaN	NaN	NaN	944.995	513.1925	NaN	NaN	NaN	NaN
NaN	NaN	NaN	NaN	945.2503	510.90622	NaN	NaN	NaN	NaN
NaN	NaN	NaN	NaN	945.76355	508.81033	NaN	NaN	NaN	NaN
NaN	NaN	NaN	NaN	946.2413	506.82	NaN	NaN	NaN	NaN
NaN	NaN	NaN	NaN	946.6093	504.75714	NaN	NaN	NaN	NaN
NaN	NaN	NaN	NaN	947.09875	502.80682	NaN	NaN	NaN	NaN
NaN	NaN	NaN	NaN	947.4924	500.79352	NaN	NaN	NaN	NaN
NaN	NaN	NaN	NaN	948.0063	498.79398	NaN	NaN	NaN	NaN
NaN	NaN	NaN	NaN	948.4699	496.99435	NaN	NaN	NaN	NaN
NaN	NaN	NaN	NaN	948.8367	495.00946	NaN	NaN	NaN	NaN
NaN	NaN	NaN	NaN	949.1852	492.92606	NaN	NaN	NaN	NaN
NaN	NaN	NaN	NaN	949.65845	491.05133	NaN	NaN	NaN	NaN
NaN	NaN	NaN	NaN	950.17633	489.32117	NaN	NaN	NaN	NaN
NaN	NaN	NaN	NaN	950.49243	487.27625	NaN	NaN	NaN	NaN
NaN	NaN	NaN	NaN	950.88275	485.25128	NaN	NaN	NaN	NaN
NaN	NaN	NaN	NaN	951.1399	483.21503	NaN	NaN	NaN	NaN
NaN	NaN	NaN	NaN	951.4896	481.37515	NaN	NaN	NaN	NaN
NaN	NaN	NaN	NaN	951.93634	479.41818	NaN	NaN	NaN	NaN
NaN	NaN	NaN	NaN	952.3794	477.60767	NaN	NaN	NaN	NaN
NaN	NaN	NaN	NaN	952.7192	475.83463	NaN	NaN	NaN	NaN
NaN	NaN	NaN	NaN	953.1966	474.0625	NaN	NaN	NaN	NaN
NaN	NaN	NaN	NaN	953.38654	472.0686	NaN	NaN	NaN	NaN
NaN	NaN	NaN	NaN	953.8351	470.53192	NaN	NaN	NaN	NaN
NaN	NaN	NaN	NaN	954.2664	468.73752	NaN	NaN	NaN	NaN
NaN	NaN	NaN	NaN	954.64307	467.0073	NaN	NaN	NaN	NaN
NaN	NaN	NaN	NaN	954.97534	465.28296	NaN	NaN	NaN	NaN
NaN	NaN	NaN	NaN	955.3624	463.71033	NaN	NaN	NaN	NaN
NaN	NaN	NaN	NaN	955.76495	461.96738	NaN	NaN	NaN	NaN
NaN	NaN	NaN	NaN	956.1785	460.44992	NaN	NaN	NaN	NaN
NaN	NaN	NaN	NaN	956.57446	458.6968	NaN	NaN	NaN	NaN
NaN	NaN	NaN	NaN	956.8944	457.123	NaN	NaN	NaN	NaN
NaN	NaN	NaN	NaN	957.2713	455.53058	NaN	NaN	NaN	NaN
NaN	NaN	NaN	NaN	957.5947	453.95468	NaN	NaN	NaN	NaN
NaN	NaN	NaN	NaN	958.0557	452.33087	NaN	NaN	NaN	NaN
NaN	NaN	NaN	NaN	958.4827	450.75366	NaN	NaN	NaN	NaN
NaN	NaN	NaN	NaN	958.6631	449.20755	NaN	NaN	NaN	NaN
NaN	NaN	NaN	NaN	959.11786	447.79947	NaN	NaN	NaN	NaN
NaN	NaN	NaN	NaN	959.53766	446.33066	NaN	NaN	NaN	NaN
NaN	NaN	NaN	NaN	959.8591	444.79538	NaN	NaN	NaN	NaN
NaN	NaN	NaN	NaN	960.2327	443.2992	NaN	NaN	NaN	NaN
NaN	NaN	NaN	NaN	960.5677	441.99527	NaN	NaN	NaN	NaN
NaN	NaN	NaN	NaN	961.05035	440.31476	NaN	NaN	NaN	NaN
NaN	NaN	NaN	NaN	961.25305	438.99933	NaN	NaN	NaN	NaN
NaN	NaN	NaN	NaN	961.7585	437.6211	NaN	NaN	NaN	NaN
NaN	NaN	NaN	NaN	961.9899	436.15637	NaN	NaN	NaN	NaN
NaN	NaN	NaN	NaN	962.4541	434.73483	NaN	NaN	NaN	NaN
NaN	NaN	NaN	NaN	962.68463	433.29514	NaN	NaN	NaN	NaN
NaN	NaN	NaN	NaN	962.8628	432.0194	NaN	NaN	NaN	NaN
NaN	NaN	NaN	NaN	963.3914	430.80832	NaN	NaN	NaN	NaN
NaN	NaN	NaN	NaN	963.5822	429.50684	NaN	NaN	NaN	NaN
NaN	NaN	NaN	NaN	963.9717	428.24933	NaN	NaN	NaN	NaN
NaN	NaN	NaN	NaN	964.50543	427.02167	NaN	NaN	NaN	NaN
NaN	NaN	NaN	NaN	964.60693	425.877	NaN	NaN	NaN	NaN
NaN	NaN	NaN	NaN	965.0638	424.57114	NaN	NaN	NaN	NaN
NaN	NaN	NaN	NaN	965.41534	423.4664	NaN	NaN	NaN	NaN
NaN	NaN	NaN	NaN	965.8782	422.21237	NaN	NaN	NaN	NaN
NaN	NaN	NaN	NaN	966.21204	421.09973	NaN	NaN	NaN	NaN
NaN	NaN	NaN	NaN	966.6352	419.8775	NaN	NaN	NaN	NaN
NaN	NaN	NaN	NaN	966.823	418.83243	NaN	NaN	NaN	NaN
NaN	NaN	NaN	NaN	967.35736	417.8311	NaN	NaN	NaN	NaN
NaN	NaN	NaN	NaN	967.5641	416.8351	NaN	NaN	NaN	NaN
NaN	NaN	NaN	NaN	967.7341	415.77335	NaN	NaN	NaN	NaN
NaN	NaN	NaN	NaN	968.15704	414.77136	NaN	NaN	NaN	NaN
NaN	NaN	NaN	NaN	968.5082	413.7962	NaN	NaN	NaN	NaN
NaN	NaN	NaN	NaN	968.78375	412.88608	NaN	NaN	NaN	NaN
NaN	NaN	NaN	NaN	969.1282	411.85974	NaN	NaN	NaN	NaN
NaN	NaN	NaN	NaN	969.51764	410.80392	NaN	NaN	NaN	NaN
NaN	NaN	NaN	NaN	969.8387	410.02075	NaN	NaN	NaN	NaN
NaN	NaN	NaN	NaN	970.062	409.01617	NaN	NaN	NaN	NaN
NaN	NaN	NaN	NaN	970.66736	408.11945	NaN	NaN	NaN	NaN
NaN	NaN	NaN	NaN	970.8585	407.26685	NaN	NaN	NaN	NaN
NaN	NaN	NaN	NaN	971.0876	406.4097	NaN	NaN	NaN	NaN
NaN	NaN	NaN	NaN	971.38495	405.537	NaN	NaN	NaN	NaN
NaN	NaN	NaN	NaN	971.66327	404.6687	NaN	NaN	NaN	NaN
NaN	NaN	NaN	NaN	972.0027	403.89517	NaN	NaN	NaN	NaN
NaN	NaN	NaN	NaN	972.4489	403.24194	NaN	NaN	NaN	NaN
NaN	NaN	NaN	NaN	972.84424	402.10135	NaN	NaN	NaN	NaN
NaN	NaN	NaN	NaN	973.1861	401.7596	NaN	NaN	NaN	NaN
NaN	NaN	NaN	NaN	973.4307	401.40326	NaN	NaN	NaN	NaN
NaN	NaN	NaN	NaN	973.78534	400.57	NaN	NaN	NaN	NaN
NaN	NaN	NaN	NaN	974.02704	399.59595	NaN	NaN	NaN	NaN
NaN	NaN	NaN	NaN	974.43555	398.88925	NaN	NaN	NaN	NaN
NaN	NaN	NaN	NaN	974.97107	398.16217	NaN	NaN	NaN	NaN
NaN	NaN	NaN	NaN	975.21545	397.14023	NaN	NaN	NaN	NaN
NaN	NaN	NaN	NaN	975.3967	396.64944	NaN	NaN	NaN	NaN
NaN	NaN	NaN	NaN	975.9272	395.79126	NaN	NaN	NaN	NaN
NaN	NaN	NaN	NaN	976.245	394.97293	NaN	NaN	NaN	NaN
NaN	NaN	NaN	NaN	976.4797	394.78357	NaN	NaN	NaN	NaN
NaN	NaN	NaN	NaN	976.8401	394.3232	NaN	NaN	NaN	NaN
NaN	NaN	NaN	NaN	977.11096	393.6	NaN	NaN	NaN	NaN
NaN	NaN	NaN	NaN	977.5135	393.13562	NaN	NaN	NaN	NaN
NaN	NaN	NaN	NaN	977.832	392.6613	NaN	NaN	NaN	NaN
NaN	NaN	NaN	NaN	978.1473	392.12973	NaN	NaN	NaN	NaN
NaN	NaN	NaN	NaN	978.416	391.69376	NaN	NaN	NaN	NaN
NaN	NaN	NaN	NaN	978.9168	391.3674	NaN	NaN	NaN	NaN
NaN	NaN	NaN	NaN	979.21826	390.73764	NaN	NaN	NaN	NaN
NaN	NaN	NaN	NaN	979.4799	390.39825	NaN	NaN	NaN	NaN
NaN	NaN	NaN	NaN	979.8194	389.97574	NaN	NaN	NaN	NaN
NaN	NaN	NaN	NaN	980.2965	389.57898	NaN	NaN	NaN	NaN
NaN	NaN	NaN	NaN	980.50665	389.15292	NaN	NaN	NaN	NaN
NaN	NaN	NaN	NaN	980.873	388.8201	NaN	NaN	NaN	NaN
NaN	NaN	NaN	NaN	981.2233	388.49603	NaN	NaN	NaN	NaN
NaN	NaN	NaN	NaN	981.57367	388.21448	NaN	NaN	NaN	NaN
NaN	NaN	NaN	NaN	981.8982	387.9752	NaN	NaN	NaN	NaN
NaN	NaN	NaN	NaN	982.2107	387.55548	NaN	NaN	NaN	NaN
NaN	NaN	NaN	NaN	982.64343	387.4348	NaN	NaN	NaN	NaN
NaN	NaN	NaN	NaN	982.9052	387.03986	NaN	NaN	NaN	NaN
NaN	NaN	NaN	NaN	983.1975	386.78534	NaN	NaN	NaN	NaN
NaN	NaN	NaN	NaN	983.6832	386.62564	NaN	NaN	NaN	NaN
NaN	NaN	NaN	NaN	983.9246	386.403	NaN	NaN	NaN	NaN
NaN	NaN	NaN	NaN	984.11456	386.04968	NaN	NaN	NaN	NaN
NaN	NaN	NaN	NaN	984.5758	386.2365	NaN	NaN	NaN	NaN
NaN	NaN	NaN	NaN	984.9039	386.07935	NaN	NaN	NaN	NaN
NaN	NaN	NaN	NaN	985.321	385.74515	NaN	NaN	NaN	NaN
NaN	NaN	NaN	NaN	985.6248	385.9628	NaN	NaN	NaN	NaN
NaN	NaN	NaN	NaN	985.81537	385.81796	NaN	NaN	NaN	NaN
NaN	NaN	NaN	NaN	986.2966	385.29526	NaN	NaN	NaN	NaN
NaN	NaN	NaN	NaN	986.7198	385.1294	NaN	NaN	NaN	NaN
NaN	NaN	NaN	NaN	987.0932	385.13364	NaN	NaN	NaN	NaN
NaN	NaN	NaN	NaN	987.3861	384.98743	NaN	NaN	NaN	NaN
NaN	NaN	NaN	NaN	987.47815	384.47815	NaN	NaN	NaN	NaN
NaN	NaN	NaN	NaN	988.07574	385.55505	NaN	NaN	NaN	NaN
NaN	NaN	NaN	NaN	988.4281	385.0281	NaN	NaN	NaN	NaN
NaN	NaN	NaN	NaN	988.5529	385.29614	NaN	NaN	NaN	NaN
NaN	NaN	NaN	NaN	988.9954	385.34967	NaN	NaN	NaN	NaN
NaN	NaN	NaN	NaN	989.0779	385.1418	NaN	NaN	NaN	NaN
NaN	NaN	NaN	NaN	989.5106	385.1587	NaN	NaN	NaN	NaN
NaN	NaN	NaN	NaN	989.8797	385.31952	NaN	NaN	NaN	NaN
NaN	NaN	NaN	NaN	990.2659	385.46408	NaN	NaN	NaN	NaN
NaN	NaN	NaN	NaN	990.4906	385.33334	NaN	NaN	NaN	NaN
NaN	NaN	NaN	NaN	990.89624	385.38275	NaN	NaN	NaN	NaN
NaN	NaN	NaN	NaN	991.26984	385.53973	NaN	NaN	NaN	NaN
NaN	NaN	NaN	NaN	991.68304	386.02255	NaN	NaN	NaN	NaN
NaN	NaN	NaN	NaN	992.053	386.60464	NaN	NaN	NaN	NaN
NaN	NaN	NaN	NaN	992.22174	386.8875	NaN	NaN	NaN	NaN
NaN	NaN	NaN	NaN	992.2635	386.1473	NaN	NaN	NaN	NaN
NaN	NaN	NaN	NaN	992.67206	386.34335	NaN	NaN	NaN	NaN
NaN	NaN	NaN	NaN	993.02997	387.0068	NaN	NaN	NaN	NaN
NaN	NaN	NaN	NaN	993.64514	387.51978	NaN	NaN	NaN	NaN
NaN	NaN	NaN	NaN	993.99133	387.74768	NaN	NaN	NaN	NaN
NaN	NaN	NaN	NaN	994.02435	387.38318	NaN	NaN	NaN	NaN
NaN	NaN	NaN	NaN	994.9084	388.63614	NaN	NaN	NaN	NaN
NaN	NaN	NaN	NaN	994.728	388.772	NaN	NaN	NaN	NaN
NaN	NaN	NaN	NaN	995.22296	389.11874	NaN	NaN	NaN	NaN
NaN	NaN	NaN	NaN	995.5136	390.64	NaN	NaN	NaN	NaN
NaN	NaN	NaN	NaN	995.6266	390.3555	NaN	NaN	NaN	NaN
NaN	NaN	NaN	NaN	996.5102	390.53442	NaN	NaN	NaN	NaN
NaN	NaN	NaN	NaN	996.9862	391.76892	NaN	NaN	NaN	NaN
NaN	NaN	NaN	NaN	997.1175	392.85022	NaN	NaN	NaN	NaN
NaN	NaN	NaN	NaN	998.17664	394.54926	NaN	NaN	NaN	NaN
NaN	NaN	NaN	NaN	998.742	396.1733	NaN	NaN	NaN	NaN
NaN	NaN	NaN	NaN	999.39594	397.1255	NaN	NaN	NaN	NaN
NaN	NaN	NaN	NaN	999.45056	397.76575	NaN	NaN	NaN	NaN
NaN	NaN	NaN	NaN	1000.037	397.38855	NaN	NaN	NaN	NaN
NaN	NaN	NaN	NaN	1000.22656	399.19254	NaN	NaN	NaN	NaN
NaN	NaN	NaN	NaN	1000.76215	400.03464	NaN	NaN	NaN	NaN
NaN	NaN	NaN	NaN	1001.0278	400.90186	NaN	NaN	NaN	NaN
NaN	NaN	NaN	NaN	1001.24243	402.08823	NaN	NaN	NaN	NaN
NaN	NaN	NaN	NaN	1001.05853	404.1307	NaN	NaN	NaN	NaN
NaN	NaN	NaN	NaN	1001.163	404.79108	NaN	NaN	NaN	NaN
NaN	NaN	NaN	NaN	1001.22363	406.4369	NaN	NaN	NaN	NaN
NaN	NaN	NaN	NaN	1001.5785	406.96756	NaN	NaN	NaN	NaN
NaN	NaN	NaN	NaN	1001.8958	407.65204	NaN	NaN	NaN	NaN
NaN	NaN	NaN	NaN	1002.1	408.33078	NaN	NaN	NaN	NaN
NaN	NaN	NaN	NaN	1002.5558	409.1338	NaN	NaN	NaN	NaN
NaN	NaN	NaN	NaN	1002.75793	409.77747	NaN	NaN	NaN	NaN
NaN	NaN	NaN	NaN	1003.0659	410.58765	NaN	NaN	NaN	NaN
NaN	NaN	NaN	NaN	1003.26483	411.0663	NaN	NaN	NaN	NaN
NaN	NaN	NaN	NaN	1003.60016	411.98932	NaN	NaN	NaN	NaN
NaN	NaN	NaN	NaN	1003.9213	412.86148	NaN	NaN	NaN	NaN
NaN	NaN	NaN	NaN	1004.23694	413.52737	NaN	NaN	NaN	NaN
NaN	NaN	NaN	NaN	1004.53906	414.21512	NaN	NaN	NaN	NaN
NaN	NaN	NaN	NaN	1004.71045	414.9234	NaN	NaN	NaN	NaN
NaN	NaN	NaN	NaN	1004.9554	415.70135	NaN	NaN	NaN	NaN
NaN	NaN	NaN	NaN	1005.24615	416.50595	NaN	NaN	NaN	NaN
NaN	NaN	NaN	NaN	1005.55896	417.22992	NaN	NaN	NaN	NaN
NaN	NaN	NaN	NaN	1006.02936	418.22192	NaN	NaN	NaN	NaN
NaN	NaN	NaN	NaN	1006.2337	418.98538	NaN	NaN	NaN	NaN
NaN	NaN	NaN	NaN	1006.4668	419.962	NaN	NaN	NaN	NaN
NaN	NaN	NaN	NaN	1006.7581	420.97943	NaN	NaN	NaN	NaN
NaN	NaN	NaN	NaN	1007.0328	421.90787	NaN	NaN	NaN	NaN
NaN	NaN	NaN	NaN	1007.44147	422.82623	NaN	NaN	NaN	NaN
NaN	NaN	NaN	NaN	1007.79724	423.8975	NaN	NaN	NaN	NaN
NaN	NaN	NaN	NaN	1008.22003	424.94366	NaN	NaN	NaN	NaN
NaN	NaN	NaN	NaN	1008.55426	425.86798	NaN	NaN	NaN	NaN
NaN	NaN	NaN	NaN	1008.75775	426.89343	NaN	NaN	NaN	NaN
NaN	NaN	NaN	NaN	1008.9731	427.63824	NaN	NaN	NaN	NaN
NaN	NaN	NaN	NaN	1009.0903	428.36343	NaN	NaN	NaN	NaN
NaN	NaN	NaN	NaN	1009.32776	429.42786	NaN	NaN	NaN	NaN
NaN	NaN	NaN	NaN	1009.52606	430.22623	NaN	NaN	NaN	NaN
NaN	NaN	NaN	NaN	1009.7067	431.03326	NaN	NaN	NaN	NaN
NaN	NaN	NaN	NaN	1009.8298	431.88565	NaN	NaN	NaN	NaN
NaN	NaN	NaN	NaN	1010.1395	432.8386	NaN	NaN	NaN	NaN
NaN	NaN	NaN	NaN	1010.3886	433.59586	NaN	NaN	NaN	NaN
NaN	NaN	NaN	NaN	1010.5823	434.428	NaN	NaN	NaN	NaN
NaN	NaN	NaN	NaN	1010.7253	435.52475	NaN	NaN	NaN	NaN
NaN	NaN	NaN	NaN	1010.9625	436.3062	NaN	NaN	NaN	NaN
NaN	NaN	NaN	NaN	1011.14874	437.03622	NaN	NaN	NaN	NaN
NaN	NaN	NaN	NaN	1011.2844	438.24594	NaN	NaN	NaN	NaN
NaN	NaN	NaN	NaN	1011.5553	439.65366	NaN	NaN	NaN	NaN
NaN	NaN	NaN	NaN	1011.7712	440.6007	NaN	NaN	NaN	NaN
NaN	NaN	NaN	NaN	1012.00696	441.4136	NaN	NaN	NaN	NaN
NaN	NaN	NaN	NaN	1012.2597	442.31998	NaN	NaN	NaN	NaN
NaN	NaN	NaN	NaN	1012.47314	444.0905	NaN	NaN	NaN	NaN
NaN	NaN	NaN	NaN	1012.7406	445.158	NaN	NaN	NaN	NaN
NaN	NaN	NaN	NaN	1012.94305	446.22018	NaN	NaN	NaN	NaN
NaN	NaN	NaN	NaN	1013.11115	447.43594	NaN	NaN	NaN	NaN
NaN	NaN	NaN	NaN	1013.3067	448.57004	NaN	NaN	NaN	NaN
NaN	NaN	NaN	NaN	1013.5908	449.66083	NaN	NaN	NaN	NaN
NaN	NaN	NaN	NaN	1013.84894	450.83746	NaN	NaN	NaN	NaN
NaN	NaN	NaN	NaN	1014.0178	451.87704	NaN	NaN	NaN	NaN
NaN	NaN	NaN	NaN	1014.25903	453.25613	NaN	NaN	NaN	NaN
NaN	NaN	NaN	NaN	1014.4514	454.4365	NaN	NaN	NaN	NaN
NaN	NaN	NaN	NaN	1014.69476	455.68668	NaN	NaN	NaN	NaN
NaN	NaN	NaN	NaN	1014.971	456.8754	NaN	NaN	NaN	NaN
NaN	NaN	NaN	NaN	1015.1206	458.0338	NaN	NaN	NaN	NaN
NaN	NaN	NaN	NaN	1015.3081	459.23236	NaN	NaN	NaN	NaN
NaN	NaN	NaN	NaN	1015.58685	461.12183	NaN	NaN	NaN	NaN
NaN	NaN	NaN	NaN	1015.76624	462.35605	NaN	NaN	NaN	NaN
NaN	NaN	NaN	NaN	1015.9907	463.86096	NaN	NaN	NaN	NaN
NaN	NaN	NaN	NaN	1016.1678	465.29028	NaN	NaN	NaN	NaN
NaN	NaN	NaN	NaN	1016.4739	466.50797	NaN	NaN	NaN	NaN
NaN	NaN	NaN	NaN	1016.62384	467.87042	NaN	NaN	NaN	NaN
NaN	NaN	NaN	NaN	1016.8772	469.40802	NaN	NaN	NaN	NaN
NaN	NaN	NaN	NaN	1017.0299	470.7755	NaN	NaN	NaN	NaN
NaN	NaN	NaN	NaN	1017.3532	472.07877	NaN	NaN	NaN	NaN
NaN	NaN	NaN	NaN	1017.5501	473.85452	NaN	NaN	NaN	NaN
NaN	NaN	NaN	NaN	1017.7728	475.2642	NaN	NaN	NaN	NaN
NaN	NaN	NaN	NaN	1017.9988	477.10443	NaN	NaN	NaN	NaN
NaN	NaN	NaN	NaN	1018.2437	478.7904	NaN	NaN	NaN	NaN
NaN	NaN	NaN	NaN	1018.3933	480.47394	NaN	NaN	NaN	NaN
NaN	NaN	NaN	NaN	1018.66644	482.623	NaN	NaN	NaN	NaN
NaN	NaN	NaN	NaN	1018.87103	484.3755	NaN	NaN	NaN	NaN
NaN	NaN	NaN	NaN	1019.1313	486.0808	NaN	NaN	NaN	NaN
NaN	NaN	NaN	NaN	1019.2522	487.6965	NaN	NaN	NaN	NaN
NaN	NaN	NaN	NaN	1019.3472	489.25	NaN	NaN	NaN	NaN
NaN	NaN	NaN	NaN	1019.6041	490.57654	NaN	NaN	NaN	NaN
NaN	NaN	NaN	NaN	1019.8744	492.5352	NaN	NaN	NaN	NaN
NaN	NaN	NaN	NaN	1019.96344	493.90768	NaN	NaN	NaN	NaN
NaN	NaN	NaN	NaN	1020.11816	495.89926	NaN	NaN	NaN	NaN
NaN	NaN	NaN	NaN	1020.16956	497.35767	NaN	NaN	NaN	NaN
NaN	NaN	NaN	NaN	1020.30884	499.163	NaN	NaN	NaN	NaN
NaN	NaN	NaN	NaN	1020.4458	500.7928	NaN	NaN	NaN	NaN
NaN	NaN	NaN	NaN	1020.69183	502.20743	NaN	NaN	NaN	NaN
NaN	NaN	NaN	NaN	1020.80164	504.13303	NaN	NaN	NaN	NaN
NaN	NaN	NaN	NaN	1021.0419	506.16745	NaN	NaN	NaN	NaN
NaN	NaN	NaN	NaN	1021.26447	507.92355	NaN	NaN	NaN	NaN
NaN	NaN	NaN	NaN	1021.4459	509.67792	NaN	NaN	NaN	NaN
NaN	NaN	NaN	NaN	1021.6678	511.52505	NaN	NaN	NaN	NaN
NaN	NaN	NaN	NaN	1021.9978	513.18274	NaN	NaN	NaN	NaN
NaN	NaN	NaN	NaN	1022.3286	514.93994	NaN	NaN	NaN	NaN
NaN	NaN	NaN	NaN	1022.4681	517.0915	NaN	NaN	NaN	NaN
NaN	NaN	NaN	NaN	1022.75336	518.7679	NaN	NaN	NaN	NaN
NaN	NaN	NaN	NaN	1022.93164	520.5072	NaN	NaN	NaN	NaN
NaN	NaN	NaN	NaN	1023.2921	522.2558	NaN	NaN	NaN	NaN
NaN	NaN	NaN	NaN	1023.443	523.888	NaN	NaN	NaN	NaN
NaN	NaN	NaN	NaN	1023.74854	525.8936	NaN	NaN	NaN	NaN
NaN	NaN	NaN	NaN	1023.8109	527.71234	NaN	NaN	NaN	NaN
NaN	NaN	NaN	NaN	1024.016	529.5206	NaN	NaN	NaN	NaN
NaN	NaN	NaN	NaN	1024.2562	531.57166	NaN	NaN	NaN	NaN
NaN	NaN	NaN	NaN	1024.5259	533.8343	NaN	NaN	NaN	NaN
NaN	NaN	NaN	NaN	1024.6802	535.5361	NaN	NaN	NaN	NaN
NaN	NaN	NaN	NaN	1024.8113	537.6249	NaN	NaN	NaN	NaN
NaN	NaN	NaN	NaN	1025.0128	539.50085	NaN	NaN	NaN	NaN
NaN	NaN	NaN	NaN	1025.2527	541.56384	NaN	NaN	NaN	NaN
NaN	NaN	NaN	NaN	1025.3995	543.34015	NaN	NaN	NaN	NaN
NaN	NaN	NaN	NaN	1025.5695	545.5113	NaN	NaN	NaN	NaN
NaN	NaN	NaN	NaN	1025.7736	547.3313	NaN	NaN	NaN	NaN
NaN	NaN	NaN	NaN	1025.9974	549.2701	NaN	NaN	NaN	NaN
NaN	NaN	NaN	NaN	1026.1531	551.47833	NaN	NaN	NaN	NaN
NaN	NaN	NaN	NaN	1026.0887	553.58795	NaN	NaN	NaN	NaN
NaN	NaN	NaN	NaN	1026.4967	556.3395	NaN	NaN	NaN	NaN
NaN	NaN	NaN	NaN	1026.2988	559.0601	NaN	NaN	NaN	NaN
NaN	NaN	NaN	NaN	1026.659	561.86676	NaN	NaN	NaN	NaN
NaN	NaN	NaN	NaN	1026.8885	564.19775	NaN	NaN	NaN	NaN
NaN	NaN	NaN	NaN	1027.3633	566.5857	NaN	NaN	NaN	NaN
NaN	NaN	NaN	NaN	1027.7286	568.8775	NaN	NaN	NaN	NaN
NaN	NaN	NaN	NaN	1027.6417	570.1892	NaN	NaN	NaN	NaN
NaN	NaN	NaN	NaN	1028.1276	571.48413	NaN	NaN	NaN	NaN
NaN	NaN	NaN	NaN	1028.1561	572.9736	NaN	NaN	NaN	NaN
NaN	NaN	NaN	NaN	1028.8818	574.413	NaN	NaN	NaN	NaN
NaN	NaN	NaN	NaN	1028.8402	576.01434	NaN	NaN	NaN	NaN
NaN	NaN	NaN	NaN	1029.4989	576.74945	NaN	NaN	NaN	NaN
NaN	NaN	NaN	NaN	1029.3971	578.54144	NaN	NaN	NaN	NaN
NaN	NaN	NaN	NaN	1029.9503	578.4395	NaN	NaN	NaN	NaN
