# Supplementary material for: A novel power-amplified jumping behavior in larval beetles (Coleoptera: Laemophloeidae)
Source: PLoS One. 2022 Jan 19;17(1):e0256509. doi: 10.1371/journal.pone.0256509 (PMC8769368; doi:10.1371/journal.pone.0256509)
Supplement: S1 Data — (ZIP) [file pone.0256509.s002.zip › c_21382_423_croppedxypts.csv]

pt1_cam1_X	pt1_cam1_Y	pt2_cam1_X	pt2_cam1_Y	pt3_cam1_X	pt3_cam1_Y	pt4_cam1_X	pt4_cam1_Y	pt5_cam1_X	pt5_cam1_Y
771.75	598.5	861.75	601	820.4429	593.9934	123	54.5	213	55.5
NaN	NaN	NaN	NaN	820.5279	594.0184	NaN	NaN	NaN	NaN
NaN	NaN	NaN	NaN	820.6711	593.9503	NaN	NaN	NaN	NaN
NaN	NaN	NaN	NaN	820.5966	593.929	NaN	NaN	NaN	NaN
NaN	NaN	NaN	NaN	820.48083	593.9507	NaN	NaN	NaN	NaN
NaN	NaN	NaN	NaN	820.40735	593.93677	NaN	NaN	NaN	NaN
NaN	NaN	NaN	NaN	820.27545	594.1362	NaN	NaN	NaN	NaN
NaN	NaN	NaN	NaN	820.44403	594.0125	NaN	NaN	NaN	NaN
NaN	NaN	NaN	NaN	820.5103	593.95215	NaN	NaN	NaN	NaN
NaN	NaN	NaN	NaN	820.21985	594.12744	NaN	NaN	NaN	NaN
NaN	NaN	NaN	NaN	820.5044	594.0295	NaN	NaN	NaN	NaN
NaN	NaN	NaN	NaN	820.23505	594.1452	NaN	NaN	NaN	NaN
NaN	NaN	NaN	NaN	820.12915	594.1967	NaN	NaN	NaN	NaN
NaN	NaN	NaN	NaN	820.1547	594.13824	NaN	NaN	NaN	NaN
NaN	NaN	NaN	NaN	820.5102	593.95056	NaN	NaN	NaN	NaN
NaN	NaN	NaN	NaN	820.34937	593.99927	NaN	NaN	NaN	NaN
NaN	NaN	NaN	NaN	820.54517	593.9854	NaN	NaN	NaN	NaN
NaN	NaN	NaN	NaN	820.2145	594.1308	NaN	NaN	NaN	NaN
NaN	NaN	NaN	NaN	820.4543	594.0398	NaN	NaN	NaN	NaN
NaN	NaN	NaN	NaN	820.0928	594.1516	NaN	NaN	NaN	NaN
NaN	NaN	NaN	NaN	820.49854	593.91583	NaN	NaN	NaN	NaN
NaN	NaN	NaN	NaN	820.1436	594.1406	NaN	NaN	NaN	NaN
NaN	NaN	NaN	NaN	820.2635	594.16766	NaN	NaN	NaN	NaN
NaN	NaN	NaN	NaN	820.25525	594.1373	NaN	NaN	NaN	NaN
NaN	NaN	NaN	NaN	820.3892	593.96826	NaN	NaN	NaN	NaN
NaN	NaN	NaN	NaN	820.4823	594.0398	NaN	NaN	NaN	NaN
NaN	NaN	NaN	NaN	820.4737	593.94525	NaN	NaN	NaN	NaN
NaN	NaN	NaN	NaN	820.27234	594.15625	NaN	NaN	NaN	NaN
NaN	NaN	NaN	NaN	820.41595	593.96606	NaN	NaN	NaN	NaN
NaN	NaN	NaN	NaN	820.5877	594.0044	NaN	NaN	NaN	NaN
NaN	NaN	NaN	NaN	820.6053	593.9605	NaN	NaN	NaN	NaN
NaN	NaN	NaN	NaN	820.31995	594.1756	NaN	NaN	NaN	NaN
NaN	NaN	NaN	NaN	820.30383	594.03687	NaN	NaN	NaN	NaN
NaN	NaN	NaN	NaN	820.02924	594.1492	NaN	NaN	NaN	NaN
NaN	NaN	NaN	NaN	820.53375	593.9816	NaN	NaN	NaN	NaN
NaN	NaN	NaN	NaN	820.3387	593.9912	NaN	NaN	NaN	NaN
NaN	NaN	NaN	NaN	820.3495	594.1751	NaN	NaN	NaN	NaN
NaN	NaN	NaN	NaN	820.303	594.12555	NaN	NaN	NaN	NaN
NaN	NaN	NaN	NaN	820.13525	594.1278	NaN	NaN	NaN	NaN
NaN	NaN	NaN	NaN	820.4882	594.01324	NaN	NaN	NaN	NaN
NaN	NaN	NaN	NaN	820.2451	594.1537	NaN	NaN	NaN	NaN
NaN	NaN	NaN	NaN	820.2126	594.18414	NaN	NaN	NaN	NaN
NaN	NaN	NaN	NaN	820.3195	594.13904	NaN	NaN	NaN	NaN
NaN	NaN	NaN	NaN	820.5029	594.03326	NaN	NaN	NaN	NaN
NaN	NaN	NaN	NaN	820.1391	594.1617	NaN	NaN	NaN	NaN
NaN	NaN	NaN	NaN	820.30475	594.1721	NaN	NaN	NaN	NaN
NaN	NaN	NaN	NaN	820.2115	594.1697	NaN	NaN	NaN	NaN
NaN	NaN	NaN	NaN	820.41486	594.0066	NaN	NaN	NaN	NaN
NaN	NaN	NaN	NaN	820.5264	593.9655	NaN	NaN	NaN	NaN
NaN	NaN	NaN	NaN	820.55554	593.9912	NaN	NaN	NaN	NaN
NaN	NaN	NaN	NaN	820.2451	594.17316	NaN	NaN	NaN	NaN
NaN	NaN	NaN	NaN	820.3924	594.09344	NaN	NaN	NaN	NaN
NaN	NaN	NaN	NaN	820.6206	593.97644	NaN	NaN	NaN	NaN
NaN	NaN	NaN	NaN	820.2429	594.1637	NaN	NaN	NaN	NaN
NaN	NaN	NaN	NaN	820.49854	593.94214	NaN	NaN	NaN	NaN
NaN	NaN	NaN	NaN	820.5885	593.9263	NaN	NaN	NaN	NaN
NaN	NaN	NaN	NaN	820.40674	594.1466	NaN	NaN	NaN	NaN
NaN	NaN	NaN	NaN	820.6713	593.87775	NaN	NaN	NaN	NaN
NaN	NaN	NaN	NaN	820.5634	593.98676	NaN	NaN	NaN	NaN
NaN	NaN	NaN	NaN	820.5236	593.9956	NaN	NaN	NaN	NaN
NaN	NaN	NaN	NaN	820.5959	593.98676	NaN	NaN	NaN	NaN
NaN	NaN	NaN	NaN	820.3408	594.1156	NaN	NaN	NaN	NaN
NaN	NaN	NaN	NaN	820.57715	593.93024	NaN	NaN	NaN	NaN
NaN	NaN	NaN	NaN	820.5727	593.957	NaN	NaN	NaN	NaN
NaN	NaN	NaN	NaN	820.6336	593.96405	NaN	NaN	NaN	NaN
NaN	NaN	NaN	NaN	820.43256	594.14166	NaN	NaN	NaN	NaN
NaN	NaN	NaN	NaN	820.31903	594.11237	NaN	NaN	NaN	NaN
NaN	NaN	NaN	NaN	820.5342	593.95764	NaN	NaN	NaN	NaN
NaN	NaN	NaN	NaN	820.6098	593.89465	NaN	NaN	NaN	NaN
NaN	NaN	NaN	NaN	820.57227	593.9248	NaN	NaN	NaN	NaN
NaN	NaN	NaN	NaN	820.6269	593.95374	NaN	NaN	NaN	NaN
NaN	NaN	NaN	NaN	820.59705	593.8853	NaN	NaN	NaN	NaN
NaN	NaN	NaN	NaN	820.59705	593.9059	NaN	NaN	NaN	NaN
NaN	NaN	NaN	NaN	820.4396	594.09216	NaN	NaN	NaN	NaN
NaN	NaN	NaN	NaN	820.68024	593.90765	NaN	NaN	NaN	NaN
NaN	NaN	NaN	NaN	820.67114	593.90625	NaN	NaN	NaN	NaN
NaN	NaN	NaN	NaN	820.66223	593.9189	NaN	NaN	NaN	NaN
NaN	NaN	NaN	NaN	820.546	593.89465	NaN	NaN	NaN	NaN
NaN	NaN	NaN	NaN	820.4323	594.0714	NaN	NaN	NaN	NaN
NaN	NaN	NaN	NaN	820.77704	593.9044	NaN	NaN	NaN	NaN
NaN	NaN	NaN	NaN	820.595	593.9362	NaN	NaN	NaN	NaN
NaN	NaN	NaN	NaN	820.57715	593.8739	NaN	NaN	NaN	NaN
NaN	NaN	NaN	NaN	820.71533	593.8835	NaN	NaN	NaN	NaN
NaN	NaN	NaN	NaN	820.53107	593.926	NaN	NaN	NaN	NaN
NaN	NaN	NaN	NaN	820.3039	594.09424	NaN	NaN	NaN	NaN
NaN	NaN	NaN	NaN	820.59467	593.92456	NaN	NaN	NaN	NaN
NaN	NaN	NaN	NaN	820.543	593.9095	NaN	NaN	NaN	NaN
NaN	NaN	NaN	NaN	820.571	593.90533	NaN	NaN	NaN	NaN
NaN	NaN	NaN	NaN	820.6484	593.8739	NaN	NaN	NaN	NaN
NaN	NaN	NaN	NaN	820.3414	594.06195	NaN	NaN	NaN	NaN
NaN	NaN	NaN	NaN	820.69763	593.9071	NaN	NaN	NaN	NaN
NaN	NaN	NaN	NaN	820.6331	593.858	NaN	NaN	NaN	NaN
NaN	NaN	NaN	NaN	820.5741	593.8778	NaN	NaN	NaN	NaN
NaN	NaN	NaN	NaN	820.65784	593.9012	NaN	NaN	NaN	NaN
NaN	NaN	NaN	NaN	820.6126	593.9104	NaN	NaN	NaN	NaN
NaN	NaN	NaN	NaN	820.491	593.8976	NaN	NaN	NaN	NaN
NaN	NaN	NaN	NaN	820.43854	594.05774	NaN	NaN	NaN	NaN
NaN	NaN	NaN	NaN	820.2568	594.0559	NaN	NaN	NaN	NaN
NaN	NaN	NaN	NaN	820.6607	593.8542	NaN	NaN	NaN	NaN
NaN	NaN	NaN	NaN	820.62036	593.8997	NaN	NaN	NaN	NaN
NaN	NaN	NaN	NaN	820.43524	594.03613	NaN	NaN	NaN	NaN
NaN	NaN	NaN	NaN	820.2732	594.0738	NaN	NaN	NaN	NaN
NaN	NaN	NaN	NaN	820.6551	593.8707	NaN	NaN	NaN	NaN
NaN	NaN	NaN	NaN	820.71844	593.89526	NaN	NaN	NaN	NaN
NaN	NaN	NaN	NaN	820.4807	593.91095	NaN	NaN	NaN	NaN
NaN	NaN	NaN	NaN	820.3261	594.05023	NaN	NaN	NaN	NaN
NaN	NaN	NaN	NaN	820.4098	594.04584	NaN	NaN	NaN	NaN
NaN	NaN	NaN	NaN	820.29034	594.02637	NaN	NaN	NaN	NaN
NaN	NaN	NaN	NaN	820.6034	593.8678	NaN	NaN	NaN	NaN
NaN	NaN	NaN	NaN	820.32556	594.07446	NaN	NaN	NaN	NaN
NaN	NaN	NaN	NaN	820.2768	594.0807	NaN	NaN	NaN	NaN
NaN	NaN	NaN	NaN	820.4941	593.90326	NaN	NaN	NaN	NaN
NaN	NaN	NaN	NaN	820.4644	593.9273	NaN	NaN	NaN	NaN
NaN	NaN	NaN	NaN	820.34033	594.09033	NaN	NaN	NaN	NaN
NaN	NaN	NaN	NaN	820.23346	594.0301	NaN	NaN	NaN	NaN
NaN	NaN	NaN	NaN	820.58124	593.8988	NaN	NaN	NaN	NaN
NaN	NaN	NaN	NaN	820.3439	594.1006	NaN	NaN	NaN	NaN
NaN	NaN	NaN	NaN	820.2326	594.09064	NaN	NaN	NaN	NaN
NaN	NaN	NaN	NaN	820.5472	593.882	NaN	NaN	NaN	NaN
NaN	NaN	NaN	NaN	820.17975	594.0574	NaN	NaN	NaN	NaN
NaN	NaN	NaN	NaN	820.5	593.88464	NaN	NaN	NaN	NaN
NaN	NaN	NaN	NaN	820.5133	593.91187	NaN	NaN	NaN	NaN
NaN	NaN	NaN	NaN	820.3997	594.0674	NaN	NaN	NaN	NaN
NaN	NaN	NaN	NaN	820.4853	593.8921	NaN	NaN	NaN	NaN
NaN	NaN	NaN	NaN	820.46014	593.86487	NaN	NaN	NaN	NaN
NaN	NaN	NaN	NaN	820.4438	593.93787	NaN	NaN	NaN	NaN
NaN	NaN	NaN	NaN	820.4049	593.92645	NaN	NaN	NaN	NaN
NaN	NaN	NaN	NaN	820.392	593.8935	NaN	NaN	NaN	NaN
NaN	NaN	NaN	NaN	820.2692	594.0732	NaN	NaN	NaN	NaN
NaN	NaN	NaN	NaN	820.338	593.9006	NaN	NaN	NaN	NaN
NaN	NaN	NaN	NaN	820.24023	594.1006	NaN	NaN	NaN	NaN
NaN	NaN	NaN	NaN	820.1384	594.05066	NaN	NaN	NaN	NaN
NaN	NaN	NaN	NaN	820.3431	593.91406	NaN	NaN	NaN	NaN
NaN	NaN	NaN	NaN	820.49414	593.85736	NaN	NaN	NaN	NaN
NaN	NaN	NaN	NaN	820.25116	594.0988	NaN	NaN	NaN	NaN
NaN	NaN	NaN	NaN	820.42706	593.94495	NaN	NaN	NaN	NaN
NaN	NaN	NaN	NaN	820.43805	593.9233	NaN	NaN	NaN	NaN
NaN	NaN	NaN	NaN	820.18085	594.0821	NaN	NaN	NaN	NaN
NaN	NaN	NaN	NaN	820.37463	593.941	NaN	NaN	NaN	NaN
NaN	NaN	NaN	NaN	819.9985	594.10486	NaN	NaN	NaN	NaN
NaN	NaN	NaN	NaN	820.5251	593.9136	NaN	NaN	NaN	NaN
NaN	NaN	NaN	NaN	820.24963	594.05475	NaN	NaN	NaN	NaN
NaN	NaN	NaN	NaN	820.3432	593.9275	NaN	NaN	NaN	NaN
NaN	NaN	NaN	NaN	820.3086	593.92584	NaN	NaN	NaN	NaN
NaN	NaN	NaN	NaN	820.14124	594.09045	NaN	NaN	NaN	NaN
NaN	NaN	NaN	NaN	820.44525	593.9556	NaN	NaN	NaN	NaN
NaN	NaN	NaN	NaN	820.33356	593.92944	NaN	NaN	NaN	NaN
NaN	NaN	NaN	NaN	820.21967	594.11017	NaN	NaN	NaN	NaN
NaN	NaN	NaN	NaN	820.1235	594.0949	NaN	NaN	NaN	NaN
NaN	NaN	NaN	NaN	820.02325	594.0727	NaN	NaN	NaN	NaN
NaN	NaN	NaN	NaN	820.3139	593.9328	NaN	NaN	NaN	NaN
NaN	NaN	NaN	NaN	820.4044	593.9103	NaN	NaN	NaN	NaN
NaN	NaN	NaN	NaN	820.2799	593.9254	NaN	NaN	NaN	NaN
NaN	NaN	NaN	NaN	820.36774	593.9517	NaN	NaN	NaN	NaN
NaN	NaN	NaN	NaN	820.106	594.082	NaN	NaN	NaN	NaN
NaN	NaN	NaN	NaN	820.3565	593.9438	NaN	NaN	NaN	NaN
NaN	NaN	NaN	NaN	820.5162	593.9441	NaN	NaN	NaN	NaN
NaN	NaN	NaN	NaN	820.13446	594.1193	NaN	NaN	NaN	NaN
NaN	NaN	NaN	NaN	820.40735	593.93823	NaN	NaN	NaN	NaN
NaN	NaN	NaN	NaN	820.35504	593.9793	NaN	NaN	NaN	NaN
NaN	NaN	NaN	NaN	820.1336	594.1126	NaN	NaN	NaN	NaN
NaN	NaN	NaN	NaN	820.28296	594.0943	NaN	NaN	NaN	NaN
NaN	NaN	NaN	NaN	820.5103	593.93384	NaN	NaN	NaN	NaN
NaN	NaN	NaN	NaN	820.4497	593.96747	NaN	NaN	NaN	NaN
NaN	NaN	NaN	NaN	820.1877	594.1336	NaN	NaN	NaN	NaN
NaN	NaN	NaN	NaN	820.5029	593.944	NaN	NaN	NaN	NaN
NaN	NaN	NaN	NaN	820.63196	593.9633	NaN	NaN	NaN	NaN
NaN	NaN	NaN	NaN	820.3385	593.937	NaN	NaN	NaN	NaN
NaN	NaN	NaN	NaN	820.3069	594.0748	NaN	NaN	NaN	NaN
NaN	NaN	NaN	NaN	820.31976	593.9697	NaN	NaN	NaN	NaN
NaN	NaN	NaN	NaN	820.16364	594.08374	NaN	NaN	NaN	NaN
NaN	NaN	NaN	NaN	820.37427	594.13324	NaN	NaN	NaN	NaN
NaN	NaN	NaN	NaN	820.4719	593.99335	NaN	NaN	NaN	NaN
NaN	NaN	NaN	NaN	820.2195	594.1229	NaN	NaN	NaN	NaN
NaN	NaN	NaN	NaN	820.5176	593.9399	NaN	NaN	NaN	NaN
NaN	NaN	NaN	NaN	820.285	594.1165	NaN	NaN	NaN	NaN
NaN	NaN	NaN	NaN	820.41125	594	NaN	NaN	NaN	NaN
NaN	NaN	NaN	NaN	820.12445	594.1622	NaN	NaN	NaN	NaN
NaN	NaN	NaN	NaN	820.58417	594.0155	NaN	NaN	NaN	NaN
NaN	NaN	NaN	NaN	820.53973	593.96765	NaN	NaN	NaN	NaN
NaN	NaN	NaN	NaN	820.5499	593.967	NaN	NaN	NaN	NaN
NaN	NaN	NaN	NaN	820.32227	594.1446	NaN	NaN	NaN	NaN
NaN	NaN	NaN	NaN	820.34424	593.9911	NaN	NaN	NaN	NaN
NaN	NaN	NaN	NaN	820.3153	594.17566	NaN	NaN	NaN	NaN
NaN	NaN	NaN	NaN	820.17017	594.16565	NaN	NaN	NaN	NaN
NaN	NaN	NaN	NaN	820.3356	594.1591	NaN	NaN	NaN	NaN
NaN	NaN	NaN	NaN	820.4243	594.0223	NaN	NaN	NaN	NaN
NaN	NaN	NaN	NaN	820.5957	593.9949	NaN	NaN	NaN	NaN
NaN	NaN	NaN	NaN	820.50146	593.99927	NaN	NaN	NaN	NaN
NaN	NaN	NaN	NaN	820.50446	593.99255	NaN	NaN	NaN	NaN
NaN	NaN	NaN	NaN	820.67017	594.0209	NaN	NaN	NaN	NaN
NaN	NaN	NaN	NaN	820.677	593.98376	NaN	NaN	NaN	NaN
NaN	NaN	NaN	NaN	820.61456	593.94934	NaN	NaN	NaN	NaN
NaN	NaN	NaN	NaN	820.5609	593.971	NaN	NaN	NaN	NaN
NaN	NaN	NaN	NaN	820.2205	594.1526	NaN	NaN	NaN	NaN
NaN	NaN	NaN	NaN	820.65826	593.99854	NaN	NaN	NaN	NaN
NaN	NaN	NaN	NaN	820.7382	593.99115	NaN	NaN	NaN	NaN
NaN	NaN	NaN	NaN	820.34607	594.1308	NaN	NaN	NaN	NaN
NaN	NaN	NaN	NaN	820.4791	594.1791	NaN	NaN	NaN	NaN
NaN	NaN	NaN	NaN	820.60077	594.0333	NaN	NaN	NaN	NaN
NaN	NaN	NaN	NaN	820.3541	594.19476	NaN	NaN	NaN	NaN
NaN	NaN	NaN	NaN	820.33685	594.1587	NaN	NaN	NaN	NaN
NaN	NaN	NaN	NaN	820.4851	594.1756	NaN	NaN	NaN	NaN
NaN	NaN	NaN	NaN	820.5073	593.98315	NaN	NaN	NaN	NaN
NaN	NaN	NaN	NaN	820.23206	594.2006	NaN	NaN	NaN	NaN
NaN	NaN	NaN	NaN	820.53516	594.00366	NaN	NaN	NaN	NaN
NaN	NaN	NaN	NaN	820.4853	594.03235	NaN	NaN	NaN	NaN
NaN	NaN	NaN	NaN	820.3182	594.2034	NaN	NaN	NaN	NaN
NaN	NaN	NaN	NaN	820.1722	594.22906	NaN	NaN	NaN	NaN
NaN	NaN	NaN	NaN	820.57983	593.97314	NaN	NaN	NaN	NaN
NaN	NaN	NaN	NaN	820.41016	594.0449	NaN	NaN	NaN	NaN
NaN	NaN	NaN	NaN	820.4271	594.0379	NaN	NaN	NaN	NaN
NaN	NaN	NaN	NaN	820.11163	594.2411	NaN	NaN	NaN	NaN
NaN	NaN	NaN	NaN	820.4636	594.0444	NaN	NaN	NaN	NaN
NaN	NaN	NaN	NaN	820.6504	594.09125	NaN	NaN	NaN	NaN
NaN	NaN	NaN	NaN	820.5088	594.027	NaN	NaN	NaN	NaN
NaN	NaN	NaN	NaN	820.4034	594.08417	NaN	NaN	NaN	NaN
NaN	NaN	NaN	NaN	820.33997	594.08	NaN	NaN	NaN	NaN
NaN	NaN	NaN	NaN	820.3155	594.08563	NaN	NaN	NaN	NaN
NaN	NaN	NaN	NaN	820.27246	594.244	NaN	NaN	NaN	NaN
NaN	NaN	NaN	NaN	820.3684	594.0351	NaN	NaN	NaN	NaN
NaN	NaN	NaN	NaN	820.4492	594.08057	NaN	NaN	NaN	NaN
NaN	NaN	NaN	NaN	820.38495	594.10474	NaN	NaN	NaN	NaN
NaN	NaN	NaN	NaN	820.45905	594.0687	NaN	NaN	NaN	NaN
NaN	NaN	NaN	NaN	820.3789	594.2444	NaN	NaN	NaN	NaN
NaN	NaN	NaN	NaN	820.1948	594.26294	NaN	NaN	NaN	NaN
NaN	NaN	NaN	NaN	820.4196	594.08185	NaN	NaN	NaN	NaN
NaN	NaN	NaN	NaN	820.46063	594.1195	NaN	NaN	NaN	NaN
NaN	NaN	NaN	NaN	820.6531	594.08746	NaN	NaN	NaN	NaN
NaN	NaN	NaN	NaN	820.4227	594.0773	NaN	NaN	NaN	NaN
NaN	NaN	NaN	NaN	820.4134	594.1417	NaN	NaN	NaN	NaN
NaN	NaN	NaN	NaN	820.4537	594.0933	NaN	NaN	NaN	NaN
NaN	NaN	NaN	NaN	820.59186	594.0729	NaN	NaN	NaN	NaN
NaN	NaN	NaN	NaN	820.2485	594.27844	NaN	NaN	NaN	NaN
NaN	NaN	NaN	NaN	820.33234	594.2864	NaN	NaN	NaN	NaN
NaN	NaN	NaN	NaN	820.26807	594.23413	NaN	NaN	NaN	NaN
NaN	NaN	NaN	NaN	820.0955	594.27167	NaN	NaN	NaN	NaN
NaN	NaN	NaN	NaN	820.3884	594.105	NaN	NaN	NaN	NaN
NaN	NaN	NaN	NaN	820.57983	594.09216	NaN	NaN	NaN	NaN
NaN	NaN	NaN	NaN	820.2292	594.253	NaN	NaN	NaN	NaN
NaN	NaN	NaN	NaN	820.4737	594.09357	NaN	NaN	NaN	NaN
NaN	NaN	NaN	NaN	820.46765	594.0868	NaN	NaN	NaN	NaN
NaN	NaN	NaN	NaN	820.237	594.2578	NaN	NaN	NaN	NaN
NaN	NaN	NaN	NaN	820.26044	594.2381	NaN	NaN	NaN	NaN
NaN	NaN	NaN	NaN	820.197	594.2776	NaN	NaN	NaN	NaN
NaN	NaN	NaN	NaN	820.2422	594.2764	NaN	NaN	NaN	NaN
NaN	NaN	NaN	NaN	820.22766	594.21875	NaN	NaN	NaN	NaN
NaN	NaN	NaN	NaN	820.60236	594.0731	NaN	NaN	NaN	NaN
NaN	NaN	NaN	NaN	820.45	594.0412	NaN	NaN	NaN	NaN
NaN	NaN	NaN	NaN	820.59796	594.09796	NaN	NaN	NaN	NaN
NaN	NaN	NaN	NaN	820.4927	594.0474	NaN	NaN	NaN	NaN
NaN	NaN	NaN	NaN	820.6003	594.0654	NaN	NaN	NaN	NaN
NaN	NaN	NaN	NaN	820.5994	594.0687	NaN	NaN	NaN	NaN
NaN	NaN	NaN	NaN	820.4254	594.019	NaN	NaN	NaN	NaN
NaN	NaN	NaN	NaN	820.55554	594.09357	NaN	NaN	NaN	NaN
NaN	NaN	NaN	NaN	820.6378	594.0865	NaN	NaN	NaN	NaN
NaN	NaN	NaN	NaN	820.6051	594.0796	NaN	NaN	NaN	NaN
NaN	NaN	NaN	NaN	820.23773	594.19	NaN	NaN	NaN	NaN
NaN	NaN	NaN	NaN	820.4136	594.2228	NaN	NaN	NaN	NaN
NaN	NaN	NaN	NaN	820.6012	594.0455	NaN	NaN	NaN	NaN
NaN	NaN	NaN	NaN	820.59784	594.0343	NaN	NaN	NaN	NaN
NaN	NaN	NaN	NaN	820.5526	594.0439	NaN	NaN	NaN	NaN
NaN	NaN	NaN	NaN	820.5457	594.0531	NaN	NaN	NaN	NaN
NaN	NaN	NaN	NaN	820.6971	594.0441	NaN	NaN	NaN	NaN
NaN	NaN	NaN	NaN	820.37726	594.2036	NaN	NaN	NaN	NaN
NaN	NaN	NaN	NaN	820.68036	593.9912	NaN	NaN	NaN	NaN
NaN	NaN	NaN	NaN	820.62225	593.99927	NaN	NaN	NaN	NaN
NaN	NaN	NaN	NaN	820.549	594.1701	NaN	NaN	NaN	NaN
NaN	NaN	NaN	NaN	820.2087	594.1592	NaN	NaN	NaN	NaN
NaN	NaN	NaN	NaN	820.69354	593.9912	NaN	NaN	NaN	NaN
NaN	NaN	NaN	NaN	820.3814	594.13965	NaN	NaN	NaN	NaN
NaN	NaN	NaN	NaN	820.7387	593.9687	NaN	NaN	NaN	NaN
NaN	NaN	NaN	NaN	820.5717	594.0271	NaN	NaN	NaN	NaN
NaN	NaN	NaN	NaN	820.70734	594.0412	NaN	NaN	NaN	NaN
NaN	NaN	NaN	NaN	820.6418	593.981	NaN	NaN	NaN	NaN
NaN	NaN	NaN	NaN	820.3376	594.1468	NaN	NaN	NaN	NaN
NaN	NaN	NaN	NaN	820.807	593.9474	NaN	NaN	NaN	NaN
NaN	NaN	NaN	NaN	820.7785	593.9963	NaN	NaN	NaN	NaN
NaN	NaN	NaN	NaN	820.8149	593.95337	NaN	NaN	NaN	NaN
NaN	NaN	NaN	NaN	820.76105	593.9956	NaN	NaN	NaN	NaN
NaN	NaN	NaN	NaN	820.6527	594.08685	NaN	NaN	NaN	NaN
NaN	NaN	NaN	NaN	820.78973	593.9681	NaN	NaN	NaN	NaN
NaN	NaN	NaN	NaN	820.5857	593.9771	NaN	NaN	NaN	NaN
NaN	NaN	NaN	NaN	820.54205	594.1066	NaN	NaN	NaN	NaN
NaN	NaN	NaN	NaN	820.84424	593.90686	NaN	NaN	NaN	NaN
NaN	NaN	NaN	NaN	821.0399	593.8772	NaN	NaN	NaN	NaN
NaN	NaN	NaN	NaN	820.6891	594.07184	NaN	NaN	NaN	NaN
NaN	NaN	NaN	NaN	820.97705	593.8659	NaN	NaN	NaN	NaN
NaN	NaN	NaN	NaN	820.80554	593.8472	NaN	NaN	NaN	NaN
NaN	NaN	NaN	NaN	820.5543	594.0249	NaN	NaN	NaN	NaN
NaN	NaN	NaN	NaN	820.7112	594.0294	NaN	NaN	NaN	NaN
NaN	NaN	NaN	NaN	820.7251	594.01965	NaN	NaN	NaN	NaN
NaN	NaN	NaN	NaN	820.7462	594.0257	NaN	NaN	NaN	NaN
NaN	NaN	NaN	NaN	820.7648	593.99927	NaN	NaN	NaN	NaN
NaN	NaN	NaN	NaN	821.0185	593.83777	NaN	NaN	NaN	NaN
NaN	NaN	NaN	NaN	821.03125	593.79016	NaN	NaN	NaN	NaN
NaN	NaN	NaN	NaN	820.9446	593.81903	NaN	NaN	NaN	NaN
NaN	NaN	NaN	NaN	820.6359	593.95166	NaN	NaN	NaN	NaN
NaN	NaN	NaN	NaN	820.75604	593.9684	NaN	NaN	NaN	NaN
NaN	NaN	NaN	NaN	821.0037	593.812	NaN	NaN	NaN	NaN
NaN	NaN	NaN	NaN	820.9704	593.8461	NaN	NaN	NaN	NaN
NaN	NaN	NaN	NaN	820.8269	593.7838	NaN	NaN	NaN	NaN
NaN	NaN	NaN	NaN	820.70514	593.9434	NaN	NaN	NaN	NaN
NaN	NaN	NaN	NaN	820.7452	593.8209	NaN	NaN	NaN	NaN
NaN	NaN	NaN	NaN	820.9299	593.81195	NaN	NaN	NaN	NaN
NaN	NaN	NaN	NaN	820.81213	593.78107	NaN	NaN	NaN	NaN
NaN	NaN	NaN	NaN	820.5968	593.9584	NaN	NaN	NaN	NaN
NaN	NaN	NaN	NaN	820.98676	593.75885	NaN	NaN	NaN	NaN
NaN	NaN	NaN	NaN	820.8964	593.787	NaN	NaN	NaN	NaN
NaN	NaN	NaN	NaN	820.7954	593.74963	NaN	NaN	NaN	NaN
NaN	NaN	NaN	NaN	820.6049	593.9078	NaN	NaN	NaN	NaN
NaN	NaN	NaN	NaN	820.9142	593.80475	NaN	NaN	NaN	NaN
NaN	NaN	NaN	NaN	820.775	593.77356	NaN	NaN	NaN	NaN
NaN	NaN	NaN	NaN	820.9498	593.74634	NaN	NaN	NaN	NaN
NaN	NaN	NaN	NaN	820.9194	593.7361	NaN	NaN	NaN	NaN
NaN	NaN	NaN	NaN	820.7427	593.7794	NaN	NaN	NaN	NaN
NaN	NaN	NaN	NaN	820.7997	593.693	NaN	NaN	NaN	NaN
NaN	NaN	NaN	NaN	820.6997	593.7529	NaN	NaN	NaN	NaN
NaN	NaN	NaN	NaN	820.807	593.7105	NaN	NaN	NaN	NaN
NaN	NaN	NaN	NaN	820.75183	593.7563	NaN	NaN	NaN	NaN
NaN	NaN	NaN	NaN	820.7239	593.7563	NaN	NaN	NaN	NaN
NaN	NaN	NaN	NaN	820.85895	593.75256	NaN	NaN	NaN	NaN
NaN	NaN	NaN	NaN	820.8892	593.71136	NaN	NaN	NaN	NaN
NaN	NaN	NaN	NaN	820.7654	593.7126	NaN	NaN	NaN	NaN
NaN	NaN	NaN	NaN	820.62573	593.9027	NaN	NaN	NaN	NaN
NaN	NaN	NaN	NaN	820.85767	593.6708	NaN	NaN	NaN	NaN
NaN	NaN	NaN	NaN	820.7423	593.6909	NaN	NaN	NaN	NaN
NaN	NaN	NaN	NaN	820.8133	593.6947	NaN	NaN	NaN	NaN
NaN	NaN	NaN	NaN	820.69763	593.7596	NaN	NaN	NaN	NaN
NaN	NaN	NaN	NaN	820.7629	593.754	NaN	NaN	NaN	NaN
NaN	NaN	NaN	NaN	820.80133	593.73486	NaN	NaN	NaN	NaN
NaN	NaN	NaN	NaN	820.80835	593.7144	NaN	NaN	NaN	NaN
NaN	NaN	NaN	NaN	820.76355	593.67865	NaN	NaN	NaN	NaN
NaN	NaN	NaN	NaN	820.6213	593.7071	NaN	NaN	NaN	NaN
NaN	NaN	NaN	NaN	820.67206	593.67206	NaN	NaN	NaN	NaN
NaN	NaN	NaN	NaN	820.64874	593.73566	NaN	NaN	NaN	NaN
NaN	NaN	NaN	NaN	820.93146	593.60785	NaN	NaN	NaN	NaN
NaN	NaN	NaN	NaN	820.7719	593.69006	NaN	NaN	NaN	NaN
NaN	NaN	NaN	NaN	820.7438	593.6518	NaN	NaN	NaN	NaN
NaN	NaN	NaN	NaN	820.8343	593.6613	NaN	NaN	NaN	NaN
NaN	NaN	NaN	NaN	820.7574	593.6864	NaN	NaN	NaN	NaN
NaN	NaN	NaN	NaN	820.86456	593.68304	NaN	NaN	NaN	NaN
NaN	NaN	NaN	NaN	820.9163	593.65704	NaN	NaN	NaN	NaN
NaN	NaN	NaN	NaN	820.7326	593.6837	NaN	NaN	NaN	NaN
NaN	NaN	NaN	NaN	820.7077	593.64984	NaN	NaN	NaN	NaN
NaN	NaN	NaN	NaN	820.8638	593.63403	NaN	NaN	NaN	NaN
NaN	NaN	NaN	NaN	820.7625	593.6387	NaN	NaN	NaN	NaN
NaN	NaN	NaN	NaN	820.87756	593.6064	NaN	NaN	NaN	NaN
NaN	NaN	NaN	NaN	820.85785	593.5928	NaN	NaN	NaN	NaN
NaN	NaN	NaN	NaN	820.8715	593.6263	NaN	NaN	NaN	NaN
NaN	NaN	NaN	NaN	820.79266	593.6397	NaN	NaN	NaN	NaN
NaN	NaN	NaN	NaN	820.8918	593.6506	NaN	NaN	NaN	NaN
NaN	NaN	NaN	NaN	820.6883	593.59344	NaN	NaN	NaN	NaN
NaN	NaN	NaN	NaN	820.81854	593.697	NaN	NaN	NaN	NaN
NaN	NaN	NaN	NaN	820.8785	593.64264	NaN	NaN	NaN	NaN
NaN	NaN	NaN	NaN	820.78424	593.6237	NaN	NaN	NaN	NaN
NaN	NaN	NaN	NaN	821.0118	593.649	NaN	NaN	NaN	NaN
NaN	NaN	NaN	NaN	820.7935	593.6416	NaN	NaN	NaN	NaN
NaN	NaN	NaN	NaN	820.7364	593.6645	NaN	NaN	NaN	NaN
NaN	NaN	NaN	NaN	820.8818	593.6028	NaN	NaN	NaN	NaN
NaN	NaN	NaN	NaN	820.83575	593.646	NaN	NaN	NaN	NaN
NaN	NaN	NaN	NaN	821.00366	593.59985	NaN	NaN	NaN	NaN
NaN	NaN	NaN	NaN	820.75146	593.6316	NaN	NaN	NaN	NaN
NaN	NaN	NaN	NaN	821.0815	593.68207	NaN	NaN	NaN	NaN
NaN	NaN	NaN	NaN	820.8123	593.65247	NaN	NaN	NaN	NaN
NaN	NaN	NaN	NaN	820.8451	593.6777	NaN	NaN	NaN	NaN
NaN	NaN	NaN	NaN	820.7426	593.6938	NaN	NaN	NaN	NaN
NaN	NaN	NaN	NaN	820.9009	593.59985	NaN	NaN	NaN	NaN
NaN	NaN	NaN	NaN	820.96783	593.6038	NaN	NaN	NaN	NaN
NaN	NaN	NaN	NaN	820.91754	593.59924	NaN	NaN	NaN	NaN
NaN	NaN	NaN	NaN	820.97437	593.66254	NaN	NaN	NaN	NaN
NaN	NaN	NaN	NaN	820.8348	593.618	NaN	NaN	NaN	NaN
NaN	NaN	NaN	NaN	820.8417	593.6723	NaN	NaN	NaN	NaN
NaN	NaN	NaN	NaN	820.8284	593.67084	NaN	NaN	NaN	NaN
NaN	NaN	NaN	NaN	820.97565	593.63	NaN	NaN	NaN	NaN
NaN	NaN	NaN	NaN	820.85596	593.627	NaN	NaN	NaN	NaN
NaN	NaN	NaN	NaN	820.9847	593.6124	NaN	NaN	NaN	NaN
NaN	NaN	NaN	NaN	820.92584	593.6336	NaN	NaN	NaN	NaN
NaN	NaN	NaN	NaN	820.93256	593.57477	NaN	NaN	NaN	NaN
NaN	NaN	NaN	NaN	820.8635	593.6276	NaN	NaN	NaN	NaN
NaN	NaN	NaN	NaN	821.0029	593.5758	NaN	NaN	NaN	NaN
NaN	NaN	NaN	NaN	821.0335	593.62537	NaN	NaN	NaN	NaN
NaN	NaN	NaN	NaN	821.07166	593.5336	NaN	NaN	NaN	NaN
NaN	NaN	NaN	NaN	820.91003	593.6342	NaN	NaN	NaN	NaN
NaN	NaN	NaN	NaN	820.9311	593.60706	NaN	NaN	NaN	NaN
NaN	NaN	NaN	NaN	820.9298	593.6111	NaN	NaN	NaN	NaN
NaN	NaN	NaN	NaN	820.9206	593.6441	NaN	NaN	NaN	NaN
NaN	NaN	NaN	NaN	820.9724	593.5814	NaN	NaN	NaN	NaN
NaN	NaN	NaN	NaN	820.8033	593.8183	NaN	NaN	NaN	NaN
NaN	NaN	NaN	NaN	820.87225	593.6477	NaN	NaN	NaN	NaN
NaN	NaN	NaN	NaN	820.98755	593.61127	NaN	NaN	NaN	NaN
NaN	NaN	NaN	NaN	820.8486	593.5798	NaN	NaN	NaN	NaN
NaN	NaN	NaN	NaN	820.87885	593.60864	NaN	NaN	NaN	NaN
NaN	NaN	NaN	NaN	820.7585	593.6654	NaN	NaN	NaN	NaN
NaN	NaN	NaN	NaN	820.90704	593.63763	NaN	NaN	NaN	NaN
NaN	NaN	NaN	NaN	820.9431	593.6448	NaN	NaN	NaN	NaN
NaN	NaN	NaN	NaN	820.79016	593.606	NaN	NaN	NaN	NaN
NaN	NaN	NaN	NaN	820.826	593.6637	NaN	NaN	NaN	NaN
NaN	NaN	NaN	NaN	820.7595	593.59534	NaN	NaN	NaN	NaN
NaN	NaN	NaN	NaN	820.92035	593.6298	NaN	NaN	NaN	NaN
NaN	NaN	NaN	NaN	821.06	593.6437	NaN	NaN	NaN	NaN
NaN	NaN	NaN	NaN	820.8584	593.6342	NaN	NaN	NaN	NaN
NaN	NaN	NaN	NaN	821.1096	593.52484	NaN	NaN	NaN	NaN
NaN	NaN	NaN	NaN	821.0323	593.55133	NaN	NaN	NaN	NaN
NaN	NaN	NaN	NaN	820.9184	593.58307	NaN	NaN	NaN	NaN
NaN	NaN	NaN	NaN	820.8553	593.5804	NaN	NaN	NaN	NaN
NaN	NaN	NaN	NaN	821.1951	593.5206	NaN	NaN	NaN	NaN
NaN	NaN	NaN	NaN	821.03815	593.52344	NaN	NaN	NaN	NaN
NaN	NaN	NaN	NaN	821.03815	593.5073	NaN	NaN	NaN	NaN
NaN	NaN	NaN	NaN	821.0503	593.5355	NaN	NaN	NaN	NaN
NaN	NaN	NaN	NaN	820.9891	593.5394	NaN	NaN	NaN	NaN
NaN	NaN	NaN	NaN	821.0354	593.5236	NaN	NaN	NaN	NaN
NaN	NaN	NaN	NaN	821.0088	593.5249	NaN	NaN	NaN	NaN
NaN	NaN	NaN	NaN	820.95215	593.5206	NaN	NaN	NaN	NaN
NaN	NaN	NaN	NaN	821.0777	593.5161	NaN	NaN	NaN	NaN
NaN	NaN	NaN	NaN	821.0679	593.51624	NaN	NaN	NaN	NaN
NaN	NaN	NaN	NaN	821.227	593.4533	NaN	NaN	NaN	NaN
NaN	NaN	NaN	NaN	821.1189	593.5074	NaN	NaN	NaN	NaN
NaN	NaN	NaN	NaN	821.2063	593.42804	NaN	NaN	NaN	NaN
NaN	NaN	NaN	NaN	821.074	593.49554	NaN	NaN	NaN	NaN
NaN	NaN	NaN	NaN	821.1322	593.50885	NaN	NaN	NaN	NaN
NaN	NaN	NaN	NaN	821.1613	593.4708	NaN	NaN	NaN	NaN
NaN	NaN	NaN	NaN	821.081	593.4562	NaN	NaN	NaN	NaN
NaN	NaN	NaN	NaN	821.1296	593.4458	NaN	NaN	NaN	NaN
NaN	NaN	NaN	NaN	821.014	593.4883	NaN	NaN	NaN	NaN
NaN	NaN	NaN	NaN	821.10443	593.46027	NaN	NaN	NaN	NaN
NaN	NaN	NaN	NaN	821.24225	593.44696	NaN	NaN	NaN	NaN
NaN	NaN	NaN	NaN	821.1195	593.41693	NaN	NaN	NaN	NaN
NaN	NaN	NaN	NaN	821.09705	593.49414	NaN	NaN	NaN	NaN
NaN	NaN	NaN	NaN	821.13983	593.4063	NaN	NaN	NaN	NaN
NaN	NaN	NaN	NaN	821.0746	593.4766	NaN	NaN	NaN	NaN
NaN	NaN	NaN	NaN	821.06995	593.46906	NaN	NaN	NaN	NaN
NaN	NaN	NaN	NaN	821.25806	593.4135	NaN	NaN	NaN	NaN
NaN	NaN	NaN	NaN	821.2124	593.42035	NaN	NaN	NaN	NaN
NaN	NaN	NaN	NaN	821.2752	593.3686	NaN	NaN	NaN	NaN
NaN	NaN	NaN	NaN	821.3243	593.35944	NaN	NaN	NaN	NaN
NaN	NaN	NaN	NaN	821.11084	593.4031	NaN	NaN	NaN	NaN
NaN	NaN	NaN	NaN	821.3246	593.3728	NaN	NaN	NaN	NaN
NaN	NaN	NaN	NaN	821.2794	593.3694	NaN	NaN	NaN	NaN
NaN	NaN	NaN	NaN	821.2087	593.3522	NaN	NaN	NaN	NaN
NaN	NaN	NaN	NaN	821.24744	593.3752	NaN	NaN	NaN	NaN
NaN	NaN	NaN	NaN	821.2413	593.33575	NaN	NaN	NaN	NaN
NaN	NaN	NaN	NaN	821.23315	593.3622	NaN	NaN	NaN	NaN
NaN	NaN	NaN	NaN	821.27374	593.3438	NaN	NaN	NaN	NaN
NaN	NaN	NaN	NaN	821.2427	593.325	NaN	NaN	NaN	NaN
NaN	NaN	NaN	NaN	821.1491	593.3421	NaN	NaN	NaN	NaN
NaN	NaN	NaN	NaN	821.2069	593.32623	NaN	NaN	NaN	NaN
NaN	NaN	NaN	NaN	821.07855	593.3267	NaN	NaN	NaN	NaN
NaN	NaN	NaN	NaN	821.21216	593.28705	NaN	NaN	NaN	NaN
NaN	NaN	NaN	NaN	821.0605	593.28906	NaN	NaN	NaN	NaN
NaN	NaN	NaN	NaN	821.31085	593.27856	NaN	NaN	NaN	NaN
NaN	NaN	NaN	NaN	821.1475	593.31714	NaN	NaN	NaN	NaN
NaN	NaN	NaN	NaN	821.2856	593.2988	NaN	NaN	NaN	NaN
NaN	NaN	NaN	NaN	821.205	593.2935	NaN	NaN	NaN	NaN
NaN	NaN	NaN	NaN	821.09143	593.3363	NaN	NaN	NaN	NaN
NaN	NaN	NaN	NaN	821.3183	593.30945	NaN	NaN	NaN	NaN
NaN	NaN	NaN	NaN	821.1524	593.32623	NaN	NaN	NaN	NaN
NaN	NaN	NaN	NaN	821.3761	593.2935	NaN	NaN	NaN	NaN
NaN	NaN	NaN	NaN	821.1587	593.2914	NaN	NaN	NaN	NaN
NaN	NaN	NaN	NaN	821.284	593.30475	NaN	NaN	NaN	NaN
NaN	NaN	NaN	NaN	821.3704	593.2953	NaN	NaN	NaN	NaN
NaN	NaN	NaN	NaN	821.3163	593.3	NaN	NaN	NaN	NaN
NaN	NaN	NaN	NaN	821.3071	593.32196	NaN	NaN	NaN	NaN
NaN	NaN	NaN	NaN	821.3264	593.31006	NaN	NaN	NaN	NaN
NaN	NaN	NaN	NaN	821.2562	593.2577	NaN	NaN	NaN	NaN
NaN	NaN	NaN	NaN	821.3798	593.2804	NaN	NaN	NaN	NaN
NaN	NaN	NaN	NaN	821.21826	593.3053	NaN	NaN	NaN	NaN
NaN	NaN	NaN	NaN	821.24194	593.2918	NaN	NaN	NaN	NaN
NaN	NaN	NaN	NaN	821.27136	593.2625	NaN	NaN	NaN	NaN
NaN	NaN	NaN	NaN	821.24927	593.31604	NaN	NaN	NaN	NaN
NaN	NaN	NaN	NaN	821.3737	593.2831	NaN	NaN	NaN	NaN
NaN	NaN	NaN	NaN	821.26935	593.27234	NaN	NaN	NaN	NaN
NaN	NaN	NaN	NaN	821.35565	593.2084	NaN	NaN	NaN	NaN
NaN	NaN	NaN	NaN	821.22644	593.3027	NaN	NaN	NaN	NaN
NaN	NaN	NaN	NaN	821.30414	593.273	NaN	NaN	NaN	NaN
NaN	NaN	NaN	NaN	821.3338	593.28784	NaN	NaN	NaN	NaN
NaN	NaN	NaN	NaN	821.3624	593.2781	NaN	NaN	NaN	NaN
NaN	NaN	NaN	NaN	821.3871	593.30237	NaN	NaN	NaN	NaN
NaN	NaN	NaN	NaN	821.39233	593.2448	NaN	NaN	NaN	NaN
NaN	NaN	NaN	NaN	821.39294	593.2038	NaN	NaN	NaN	NaN
NaN	NaN	NaN	NaN	821.5591	593.23267	NaN	NaN	NaN	NaN
NaN	NaN	NaN	NaN	821.444	593.22565	NaN	NaN	NaN	NaN
NaN	NaN	NaN	NaN	821.51324	593.205	NaN	NaN	NaN	NaN
NaN	NaN	NaN	NaN	821.45715	593.23706	NaN	NaN	NaN	NaN
NaN	NaN	NaN	NaN	821.54913	593.2292	NaN	NaN	NaN	NaN
NaN	NaN	NaN	NaN	821.4971	593.19824	NaN	NaN	NaN	NaN
NaN	NaN	NaN	NaN	821.5597	593.2433	NaN	NaN	NaN	NaN
NaN	NaN	NaN	NaN	821.5517	593.2489	NaN	NaN	NaN	NaN
NaN	NaN	NaN	NaN	821.6786	593.28125	NaN	NaN	NaN	NaN
NaN	NaN	NaN	NaN	821.7114	593.199	NaN	NaN	NaN	NaN
NaN	NaN	NaN	NaN	821.36804	593.2111	NaN	NaN	NaN	NaN
NaN	NaN	NaN	NaN	821.608	593.24115	NaN	NaN	NaN	NaN
NaN	NaN	NaN	NaN	821.38086	593.23236	NaN	NaN	NaN	NaN
NaN	NaN	NaN	NaN	821.50885	593.2219	NaN	NaN	NaN	NaN
NaN	NaN	NaN	NaN	821.559	593.2404	NaN	NaN	NaN	NaN
NaN	NaN	NaN	NaN	821.70825	593.18243	NaN	NaN	NaN	NaN
NaN	NaN	NaN	NaN	821.4604	593.2918	NaN	NaN	NaN	NaN
NaN	NaN	NaN	NaN	821.5234	593.2149	NaN	NaN	NaN	NaN
NaN	NaN	NaN	NaN	821.5649	593.2448	NaN	NaN	NaN	NaN
NaN	NaN	NaN	NaN	821.45154	593.246	NaN	NaN	NaN	NaN
NaN	NaN	NaN	NaN	821.45306	593.22437	NaN	NaN	NaN	NaN
NaN	NaN	NaN	NaN	821.37976	593.27856	NaN	NaN	NaN	NaN
NaN	NaN	NaN	NaN	821.40845	593.2725	NaN	NaN	NaN	NaN
NaN	NaN	NaN	NaN	821.31085	593.2126	NaN	NaN	NaN	NaN
NaN	NaN	NaN	NaN	821.36365	593.25073	NaN	NaN	NaN	NaN
NaN	NaN	NaN	NaN	821.44434	593.2687	NaN	NaN	NaN	NaN
NaN	NaN	NaN	NaN	821.36255	593.24414	NaN	NaN	NaN	NaN
NaN	NaN	NaN	NaN	821.5	593.24414	NaN	NaN	NaN	NaN
NaN	NaN	NaN	NaN	821.42084	593.25073	NaN	NaN	NaN	NaN
NaN	NaN	NaN	NaN	821.4749	593.23596	NaN	NaN	NaN	NaN
NaN	NaN	NaN	NaN	821.30615	593.23566	NaN	NaN	NaN	NaN
NaN	NaN	NaN	NaN	821.4351	593.2552	NaN	NaN	NaN	NaN
NaN	NaN	NaN	NaN	821.478	593.1921	NaN	NaN	NaN	NaN
NaN	NaN	NaN	NaN	821.45154	593.22394	NaN	NaN	NaN	NaN
NaN	NaN	NaN	NaN	821.46924	593.2189	NaN	NaN	NaN	NaN
NaN	NaN	NaN	NaN	821.3944	593.2258	NaN	NaN	NaN	NaN
NaN	NaN	NaN	NaN	821.4327	593.2306	NaN	NaN	NaN	NaN
NaN	NaN	NaN	NaN	821.29175	593.243	NaN	NaN	NaN	NaN
NaN	NaN	NaN	NaN	821.5452	593.21826	NaN	NaN	NaN	NaN
NaN	NaN	NaN	NaN	821.49854	593.213	NaN	NaN	NaN	NaN
NaN	NaN	NaN	NaN	821.41364	593.2423	NaN	NaN	NaN	NaN
NaN	NaN	NaN	NaN	821.4268	593.2467	NaN	NaN	NaN	NaN
NaN	NaN	NaN	NaN	821.4838	593.22833	NaN	NaN	NaN	NaN
NaN	NaN	NaN	NaN	821.3647	593.22943	NaN	NaN	NaN	NaN
NaN	NaN	NaN	NaN	821.50146	593.24414	NaN	NaN	NaN	NaN
NaN	NaN	NaN	NaN	821.3682	593.2042	NaN	NaN	NaN	NaN
NaN	NaN	NaN	NaN	821.5177	593.1839	NaN	NaN	NaN	NaN
NaN	NaN	NaN	NaN	821.54254	593.1833	NaN	NaN	NaN	NaN
NaN	NaN	NaN	NaN	821.5279	593.19604	NaN	NaN	NaN	NaN
NaN	NaN	NaN	NaN	821.4839	593.2082	NaN	NaN	NaN	NaN
NaN	NaN	NaN	NaN	821.5717	593.19104	NaN	NaN	NaN	NaN
NaN	NaN	NaN	NaN	821.4897	593.19806	NaN	NaN	NaN	NaN
NaN	NaN	NaN	NaN	821.5385	593.183	NaN	NaN	NaN	NaN
NaN	NaN	NaN	NaN	821.39233	593.17993	NaN	NaN	NaN	NaN
NaN	NaN	NaN	NaN	821.5707	593.13184	NaN	NaN	NaN	NaN
NaN	NaN	NaN	NaN	821.52814	593.1993	NaN	NaN	NaN	NaN
NaN	NaN	NaN	NaN	821.6645	593.14465	NaN	NaN	NaN	NaN
NaN	NaN	NaN	NaN	821.4807	593.14594	NaN	NaN	NaN	NaN
NaN	NaN	NaN	NaN	821.4763	593.11096	NaN	NaN	NaN	NaN
NaN	NaN	NaN	NaN	821.3358	593.1095	NaN	NaN	NaN	NaN
NaN	NaN	NaN	NaN	821.27106	593.02734	NaN	NaN	NaN	NaN
NaN	NaN	NaN	NaN	821.4088	593.05884	NaN	NaN	NaN	NaN
NaN	NaN	NaN	NaN	821.3626	593.0539	NaN	NaN	NaN	NaN
NaN	NaN	NaN	NaN	821.21844	593.02637	NaN	NaN	NaN	NaN
NaN	NaN	NaN	NaN	821.34186	593.02124	NaN	NaN	NaN	NaN
NaN	NaN	NaN	NaN	821.359	593.0477	NaN	NaN	NaN	NaN
NaN	NaN	NaN	NaN	821.43365	593.06195	NaN	NaN	NaN	NaN
NaN	NaN	NaN	NaN	821.47363	593.02856	NaN	NaN	NaN	NaN
NaN	NaN	NaN	NaN	821.35565	593.0449	NaN	NaN	NaN	NaN
NaN	NaN	NaN	NaN	821.40295	593.0456	NaN	NaN	NaN	NaN
NaN	NaN	NaN	NaN	821.39606	593.011	NaN	NaN	NaN	NaN
NaN	NaN	NaN	NaN	821.3446	592.96625	NaN	NaN	NaN	NaN
NaN	NaN	NaN	NaN	821.336	593.0315	NaN	NaN	NaN	NaN
NaN	NaN	NaN	NaN	821.35297	592.99414	NaN	NaN	NaN	NaN
NaN	NaN	NaN	NaN	821.4648	593.0477	NaN	NaN	NaN	NaN
NaN	NaN	NaN	NaN	821.3603	593.0456	NaN	NaN	NaN	NaN
NaN	NaN	NaN	NaN	821.42554	592.9803	NaN	NaN	NaN	NaN
NaN	NaN	NaN	NaN	821.2614	593.02136	NaN	NaN	NaN	NaN
NaN	NaN	NaN	NaN	821.37244	593.04254	NaN	NaN	NaN	NaN
NaN	NaN	NaN	NaN	821.43823	593.06323	NaN	NaN	NaN	NaN
NaN	NaN	NaN	NaN	821.2812	592.989	NaN	NaN	NaN	NaN
NaN	NaN	NaN	NaN	821.2625	593.00146	NaN	NaN	NaN	NaN
NaN	NaN	NaN	NaN	821.3375	593.02734	NaN	NaN	NaN	NaN
NaN	NaN	NaN	NaN	821.38824	593.00885	NaN	NaN	NaN	NaN
NaN	NaN	NaN	NaN	821.3309	593.0103	NaN	NaN	NaN	NaN
NaN	NaN	NaN	NaN	821.3441	593.0294	NaN	NaN	NaN	NaN
NaN	NaN	NaN	NaN	821.29675	593.01184	NaN	NaN	NaN	NaN
NaN	NaN	NaN	NaN	821.3722	592.98145	NaN	NaN	NaN	NaN
NaN	NaN	NaN	NaN	821.4279	592.9618	NaN	NaN	NaN	NaN
NaN	NaN	NaN	NaN	821.4154	592.9436	NaN	NaN	NaN	NaN
NaN	NaN	NaN	NaN	821.3969	592.9359	NaN	NaN	NaN	NaN
NaN	NaN	NaN	NaN	821.2926	592.95483	NaN	NaN	NaN	NaN
NaN	NaN	NaN	NaN	821.34	592.9593	NaN	NaN	NaN	NaN
NaN	NaN	NaN	NaN	821.1805	592.9098	NaN	NaN	NaN	NaN
NaN	NaN	NaN	NaN	821.50446	592.91693	NaN	NaN	NaN	NaN
NaN	NaN	NaN	NaN	821.3193	592.9296	NaN	NaN	NaN	NaN
NaN	NaN	NaN	NaN	821.25775	592.8944	NaN	NaN	NaN	NaN
NaN	NaN	NaN	NaN	821.2607	592.92096	NaN	NaN	NaN	NaN
NaN	NaN	NaN	NaN	821.44824	592.90826	NaN	NaN	NaN	NaN
NaN	NaN	NaN	NaN	821.295	592.87317	NaN	NaN	NaN	NaN
NaN	NaN	NaN	NaN	821.4214	592.91693	NaN	NaN	NaN	NaN
NaN	NaN	NaN	NaN	821.3726	592.89703	NaN	NaN	NaN	NaN
NaN	NaN	NaN	NaN	821.38513	592.877	NaN	NaN	NaN	NaN
NaN	NaN	NaN	NaN	821.25476	592.96106	NaN	NaN	NaN	NaN
NaN	NaN	NaN	NaN	821.25665	592.8798	NaN	NaN	NaN	NaN
NaN	NaN	NaN	NaN	821.3889	592.8452	NaN	NaN	NaN	NaN
NaN	NaN	NaN	NaN	821.33655	592.87445	NaN	NaN	NaN	NaN
NaN	NaN	NaN	NaN	821.3938	592.851	NaN	NaN	NaN	NaN
NaN	NaN	NaN	NaN	821.2415	592.85156	NaN	NaN	NaN	NaN
NaN	NaN	NaN	NaN	821.39923	592.8837	NaN	NaN	NaN	NaN
NaN	NaN	NaN	NaN	821.37836	592.83234	NaN	NaN	NaN	NaN
NaN	NaN	NaN	NaN	821.4822	592.85016	NaN	NaN	NaN	NaN
NaN	NaN	NaN	NaN	821.46277	592.83185	NaN	NaN	NaN	NaN
NaN	NaN	NaN	NaN	821.341	592.83136	NaN	NaN	NaN	NaN
NaN	NaN	NaN	NaN	821.2947	592.8619	NaN	NaN	NaN	NaN
NaN	NaN	NaN	NaN	821.4329	592.82935	NaN	NaN	NaN	NaN
NaN	NaN	NaN	NaN	821.4331	592.83136	NaN	NaN	NaN	NaN
NaN	NaN	NaN	NaN	821.4419	592.84875	NaN	NaN	NaN	NaN
NaN	NaN	NaN	NaN	821.3274	592.88245	NaN	NaN	NaN	NaN
NaN	NaN	NaN	NaN	821.4644	592.8615	NaN	NaN	NaN	NaN
NaN	NaN	NaN	NaN	821.3512	592.86456	NaN	NaN	NaN	NaN
NaN	NaN	NaN	NaN	821.4569	592.8804	NaN	NaN	NaN	NaN
NaN	NaN	NaN	NaN	821.4021	592.80566	NaN	NaN	NaN	NaN
NaN	NaN	NaN	NaN	821.30383	592.8358	NaN	NaN	NaN	NaN
NaN	NaN	NaN	NaN	821.4087	592.82184	NaN	NaN	NaN	NaN
NaN	NaN	NaN	NaN	821.25073	592.9273	NaN	NaN	NaN	NaN
NaN	NaN	NaN	NaN	821.4376	592.8403	NaN	NaN	NaN	NaN
NaN	NaN	NaN	NaN	821.5268	592.8065	NaN	NaN	NaN	NaN
NaN	NaN	NaN	NaN	821.4614	592.8027	NaN	NaN	NaN	NaN
NaN	NaN	NaN	NaN	821.3952	592.8413	NaN	NaN	NaN	NaN
NaN	NaN	NaN	NaN	821.55005	592.8549	NaN	NaN	NaN	NaN
NaN	NaN	NaN	NaN	821.4644	592.8071	NaN	NaN	NaN	NaN
NaN	NaN	NaN	NaN	821.4157	592.8003	NaN	NaN	NaN	NaN
NaN	NaN	NaN	NaN	821.38226	592.8517	NaN	NaN	NaN	NaN
NaN	NaN	NaN	NaN	821.3859	592.8289	NaN	NaN	NaN	NaN
NaN	NaN	NaN	NaN	821.4644	592.83234	NaN	NaN	NaN	NaN
NaN	NaN	NaN	NaN	821.5752	592.78906	NaN	NaN	NaN	NaN
NaN	NaN	NaN	NaN	821.49554	592.78296	NaN	NaN	NaN	NaN
NaN	NaN	NaN	NaN	821.58307	592.77594	NaN	NaN	NaN	NaN
NaN	NaN	NaN	NaN	821.46423	592.807	NaN	NaN	NaN	NaN
NaN	NaN	NaN	NaN	821.4138	592.72736	NaN	NaN	NaN	NaN
NaN	NaN	NaN	NaN	821.43304	592.78424	NaN	NaN	NaN	NaN
NaN	NaN	NaN	NaN	821.5522	592.78613	NaN	NaN	NaN	NaN
NaN	NaN	NaN	NaN	821.47473	592.753	NaN	NaN	NaN	NaN
NaN	NaN	NaN	NaN	821.4657	592.734	NaN	NaN	NaN	NaN
NaN	NaN	NaN	NaN	821.58826	592.6971	NaN	NaN	NaN	NaN
NaN	NaN	NaN	NaN	821.7145	592.70264	NaN	NaN	NaN	NaN
NaN	NaN	NaN	NaN	821.55286	592.7438	NaN	NaN	NaN	NaN
NaN	NaN	NaN	NaN	821.4971	592.7437	NaN	NaN	NaN	NaN
NaN	NaN	NaN	NaN	821.62	592.7133	NaN	NaN	NaN	NaN
NaN	NaN	NaN	NaN	821.4749	592.68024	NaN	NaN	NaN	NaN
NaN	NaN	NaN	NaN	821.60596	592.7015	NaN	NaN	NaN	NaN
NaN	NaN	NaN	NaN	821.46027	592.6706	NaN	NaN	NaN	NaN
NaN	NaN	NaN	NaN	821.6763	592.66	NaN	NaN	NaN	NaN
NaN	NaN	NaN	NaN	821.4273	592.6706	NaN	NaN	NaN	NaN
NaN	NaN	NaN	NaN	821.491	592.6619	NaN	NaN	NaN	NaN
NaN	NaN	NaN	NaN	821.5655	592.631	NaN	NaN	NaN	NaN
NaN	NaN	NaN	NaN	821.45264	592.59467	NaN	NaN	NaN	NaN
NaN	NaN	NaN	NaN	821.43915	592.6573	NaN	NaN	NaN	NaN
NaN	NaN	NaN	NaN	821.5769	592.6272	NaN	NaN	NaN	NaN
NaN	NaN	NaN	NaN	821.63025	592.6317	NaN	NaN	NaN	NaN
NaN	NaN	NaN	NaN	821.4852	592.5798	NaN	NaN	NaN	NaN
NaN	NaN	NaN	NaN	821.4391	592.6129	NaN	NaN	NaN	NaN
NaN	NaN	NaN	NaN	821.5641	592.60583	NaN	NaN	NaN	NaN
NaN	NaN	NaN	NaN	821.59955	592.61	NaN	NaN	NaN	NaN
NaN	NaN	NaN	NaN	821.5431	592.5669	NaN	NaN	NaN	NaN
NaN	NaN	NaN	NaN	821.64856	592.5327	NaN	NaN	NaN	NaN
NaN	NaN	NaN	NaN	821.54315	592.5446	NaN	NaN	NaN	NaN
NaN	NaN	NaN	NaN	821.4569	592.51483	NaN	NaN	NaN	NaN
NaN	NaN	NaN	NaN	821.5416	592.5431	NaN	NaN	NaN	NaN
NaN	NaN	NaN	NaN	821.618	592.5103	NaN	NaN	NaN	NaN
NaN	NaN	NaN	NaN	821.59656	592.5609	NaN	NaN	NaN	NaN
NaN	NaN	NaN	NaN	821.4748	592.5089	NaN	NaN	NaN	NaN
NaN	NaN	NaN	NaN	821.44073	592.5563	NaN	NaN	NaN	NaN
NaN	NaN	NaN	NaN	821.54456	592.5119	NaN	NaN	NaN	NaN
NaN	NaN	NaN	NaN	821.54156	592.52374	NaN	NaN	NaN	NaN
NaN	NaN	NaN	NaN	821.47186	592.52075	NaN	NaN	NaN	NaN
NaN	NaN	NaN	NaN	821.70087	592.5367	NaN	NaN	NaN	NaN
NaN	NaN	NaN	NaN	821.6194	592.509	NaN	NaN	NaN	NaN
NaN	NaN	NaN	NaN	821.503	592.54767	NaN	NaN	NaN	NaN
NaN	NaN	NaN	NaN	821.68427	592.5223	NaN	NaN	NaN	NaN
NaN	NaN	NaN	NaN	821.6403	592.5478	NaN	NaN	NaN	NaN
NaN	NaN	NaN	NaN	821.64307	592.5119	NaN	NaN	NaN	NaN
NaN	NaN	NaN	NaN	821.5591	592.5059	NaN	NaN	NaN	NaN
NaN	NaN	NaN	NaN	821.63135	592.51495	NaN	NaN	NaN	NaN
NaN	NaN	NaN	NaN	821.49854	592.54315	NaN	NaN	NaN	NaN
NaN	NaN	NaN	NaN	821.573	592.53876	NaN	NaN	NaN	NaN
NaN	NaN	NaN	NaN	821.72485	592.5503	NaN	NaN	NaN	NaN
NaN	NaN	NaN	NaN	821.549	592.54456	NaN	NaN	NaN	NaN
NaN	NaN	NaN	NaN	821.5269	592.5644	NaN	NaN	NaN	NaN
NaN	NaN	NaN	NaN	821.5504	592.5786	NaN	NaN	NaN	NaN
NaN	NaN	NaN	NaN	821.52985	592.5164	NaN	NaN	NaN	NaN
NaN	NaN	NaN	NaN	821.74036	592.5282	NaN	NaN	NaN	NaN
NaN	NaN	NaN	NaN	821.7407	592.58026	NaN	NaN	NaN	NaN
NaN	NaN	NaN	NaN	821.6882	592.5785	NaN	NaN	NaN	NaN
NaN	NaN	NaN	NaN	821.73706	592.5104	NaN	NaN	NaN	NaN
NaN	NaN	NaN	NaN	821.6517	592.56305	NaN	NaN	NaN	NaN
NaN	NaN	NaN	NaN	821.74146	592.5563	NaN	NaN	NaN	NaN
NaN	NaN	NaN	NaN	821.53564	592.51337	NaN	NaN	NaN	NaN
NaN	NaN	NaN	NaN	821.628	592.5804	NaN	NaN	NaN	NaN
NaN	NaN	NaN	NaN	821.6644	592.5874	NaN	NaN	NaN	NaN
NaN	NaN	NaN	NaN	821.6302	592.54736	NaN	NaN	NaN	NaN
NaN	NaN	NaN	NaN	821.5504	592.56824	NaN	NaN	NaN	NaN
NaN	NaN	NaN	NaN	821.71124	592.5709	NaN	NaN	NaN	NaN
NaN	NaN	NaN	NaN	821.5579	592.5669	NaN	NaN	NaN	NaN
NaN	NaN	NaN	NaN	821.5472	592.5782	NaN	NaN	NaN	NaN
NaN	NaN	NaN	NaN	821.70886	592.5622	NaN	NaN	NaN	NaN
NaN	NaN	NaN	NaN	821.5195	592.5569	NaN	NaN	NaN	NaN
NaN	NaN	NaN	NaN	821.6179	592.5537	NaN	NaN	NaN	NaN
NaN	NaN	NaN	NaN	821.65704	592.58594	NaN	NaN	NaN	NaN
NaN	NaN	NaN	NaN	821.6096	592.5548	NaN	NaN	NaN	NaN
NaN	NaN	NaN	NaN	821.6043	592.6103	NaN	NaN	NaN	NaN
NaN	NaN	NaN	NaN	821.62	592.5415	NaN	NaN	NaN	NaN
NaN	NaN	NaN	NaN	821.48956	592.5446	NaN	NaN	NaN	NaN
NaN	NaN	NaN	NaN	821.6207	592.573	NaN	NaN	NaN	NaN
NaN	NaN	NaN	NaN	821.62354	592.59076	NaN	NaN	NaN	NaN
NaN	NaN	NaN	NaN	821.58344	592.5805	NaN	NaN	NaN	NaN
NaN	NaN	NaN	NaN	821.7201	592.5753	NaN	NaN	NaN	NaN
NaN	NaN	NaN	NaN	821.62354	592.5774	NaN	NaN	NaN	NaN
NaN	NaN	NaN	NaN	821.65796	592.5924	NaN	NaN	NaN	NaN
NaN	NaN	NaN	NaN	821.5832	592.59064	NaN	NaN	NaN	NaN
NaN	NaN	NaN	NaN	821.5773	592.56537	NaN	NaN	NaN	NaN
NaN	NaN	NaN	NaN	821.6192	592.5492	NaN	NaN	NaN	NaN
NaN	NaN	NaN	NaN	821.78656	592.5827	NaN	NaN	NaN	NaN
NaN	NaN	NaN	NaN	821.7868	592.5728	NaN	NaN	NaN	NaN
NaN	NaN	NaN	NaN	821.632	592.53265	NaN	NaN	NaN	NaN
NaN	NaN	NaN	NaN	821.555	592.5178	NaN	NaN	NaN	NaN
NaN	NaN	NaN	NaN	821.7935	592.5605	NaN	NaN	NaN	NaN
NaN	NaN	NaN	NaN	821.5863	592.51935	NaN	NaN	NaN	NaN
NaN	NaN	NaN	NaN	821.67816	592.5165	NaN	NaN	NaN	NaN
NaN	NaN	NaN	NaN	821.78784	592.52075	NaN	NaN	NaN	NaN
NaN	NaN	NaN	NaN	821.80194	592.4641	NaN	NaN	NaN	NaN
NaN	NaN	NaN	NaN	821.7204	592.545	NaN	NaN	NaN	NaN
NaN	NaN	NaN	NaN	821.887	592.4729	NaN	NaN	NaN	NaN
NaN	NaN	NaN	NaN	821.69135	592.509	NaN	NaN	NaN	NaN
NaN	NaN	NaN	NaN	821.84436	592.4579	NaN	NaN	NaN	NaN
NaN	NaN	NaN	NaN	821.85126	592.4701	NaN	NaN	NaN	NaN
NaN	NaN	NaN	NaN	821.9745	592.4249	NaN	NaN	NaN	NaN
NaN	NaN	NaN	NaN	821.96924	592.42804	NaN	NaN	NaN	NaN
NaN	NaN	NaN	NaN	821.97766	592.4256	NaN	NaN	NaN	NaN
NaN	NaN	NaN	NaN	821.89075	592.4491	NaN	NaN	NaN	NaN
NaN	NaN	NaN	NaN	821.8581	592.4391	NaN	NaN	NaN	NaN
NaN	NaN	NaN	NaN	821.9797	592.42633	NaN	NaN	NaN	NaN
NaN	NaN	NaN	NaN	821.95807	592.4536	NaN	NaN	NaN	NaN
NaN	NaN	NaN	NaN	822.0158	592.4442	NaN	NaN	NaN	NaN
NaN	NaN	NaN	NaN	821.90027	592.45087	NaN	NaN	NaN	NaN
NaN	NaN	NaN	NaN	821.7874	592.4386	NaN	NaN	NaN	NaN
NaN	NaN	NaN	NaN	821.9057	592.40717	NaN	NaN	NaN	NaN
NaN	NaN	NaN	NaN	821.954	592.3961	NaN	NaN	NaN	NaN
NaN	NaN	NaN	NaN	821.9326	592.3713	NaN	NaN	NaN	NaN
NaN	NaN	NaN	NaN	821.9761	592.31586	NaN	NaN	NaN	NaN
NaN	NaN	NaN	NaN	821.9567	592.28357	NaN	NaN	NaN	NaN
NaN	NaN	NaN	NaN	821.87225	592.2164	NaN	NaN	NaN	NaN
NaN	NaN	NaN	NaN	822.03143	592.2021	NaN	NaN	NaN	NaN
NaN	NaN	NaN	NaN	821.95483	592.2199	NaN	NaN	NaN	NaN
NaN	NaN	NaN	NaN	821.9233	592.1662	NaN	NaN	NaN	NaN
NaN	NaN	NaN	NaN	821.9309	592.14636	NaN	NaN	NaN	NaN
NaN	NaN	NaN	NaN	822.0467	592.1282	NaN	NaN	NaN	NaN
NaN	NaN	NaN	NaN	821.96783	592.08746	NaN	NaN	NaN	NaN
NaN	NaN	NaN	NaN	821.9821	592.0791	NaN	NaN	NaN	NaN
NaN	NaN	NaN	NaN	821.9918	592.0455	NaN	NaN	NaN	NaN
NaN	NaN	NaN	NaN	821.9621	592.03345	NaN	NaN	NaN	NaN
NaN	NaN	NaN	NaN	821.8895	592.04626	NaN	NaN	NaN	NaN
NaN	NaN	NaN	NaN	821.98663	592.04913	NaN	NaN	NaN	NaN
NaN	NaN	NaN	NaN	821.8733	592.04126	NaN	NaN	NaN	NaN
NaN	NaN	NaN	NaN	821.7988	592.0466	NaN	NaN	NaN	NaN
NaN	NaN	NaN	NaN	821.9048	592.0622	NaN	NaN	NaN	NaN
NaN	NaN	NaN	NaN	821.95306	592.0335	NaN	NaN	NaN	NaN
NaN	NaN	NaN	NaN	822.003	592.0298	NaN	NaN	NaN	NaN
NaN	NaN	NaN	NaN	821.9651	591.99774	NaN	NaN	NaN	NaN
NaN	NaN	NaN	NaN	822.1136	591.9056	NaN	NaN	NaN	NaN
NaN	NaN	NaN	NaN	821.98663	591.95685	NaN	NaN	NaN	NaN
NaN	NaN	NaN	NaN	821.8363	591.92816	NaN	NaN	NaN	NaN
NaN	NaN	NaN	NaN	821.86285	591.8304	NaN	NaN	NaN	NaN
NaN	NaN	NaN	NaN	821.7644	591.7747	NaN	NaN	NaN	NaN
NaN	NaN	NaN	NaN	821.679	591.7722	NaN	NaN	NaN	NaN
NaN	NaN	NaN	NaN	821.76215	591.7857	NaN	NaN	NaN	NaN
NaN	NaN	NaN	NaN	821.7304	591.7836	NaN	NaN	NaN	NaN
NaN	NaN	NaN	NaN	821.8309	591.7838	NaN	NaN	NaN	NaN
NaN	NaN	NaN	NaN	821.6376	591.73224	NaN	NaN	NaN	NaN
NaN	NaN	NaN	NaN	821.58606	591.7329	NaN	NaN	NaN	NaN
NaN	NaN	NaN	NaN	821.6679	591.7209	NaN	NaN	NaN	NaN
NaN	NaN	NaN	NaN	821.81335	591.74585	NaN	NaN	NaN	NaN
NaN	NaN	NaN	NaN	821.8923	591.7021	NaN	NaN	NaN	NaN
NaN	NaN	NaN	NaN	821.8883	591.63196	NaN	NaN	NaN	NaN
NaN	NaN	NaN	NaN	821.92645	591.5946	NaN	NaN	NaN	NaN
NaN	NaN	NaN	NaN	822.19446	591.4851	NaN	NaN	NaN	NaN
NaN	NaN	NaN	NaN	821.9706	591.4306	NaN	NaN	NaN	NaN
NaN	NaN	NaN	NaN	822.1252	591.41455	NaN	NaN	NaN	NaN
NaN	NaN	NaN	NaN	822.23883	591.32684	NaN	NaN	NaN	NaN
NaN	NaN	NaN	NaN	822.17615	591.2791	NaN	NaN	NaN	NaN
NaN	NaN	NaN	NaN	822.1856	591.26794	NaN	NaN	NaN	NaN
NaN	NaN	NaN	NaN	822.14136	591.2054	NaN	NaN	NaN	NaN
NaN	NaN	NaN	NaN	822.02765	591.16516	NaN	NaN	NaN	NaN
NaN	NaN	NaN	NaN	822.234	591.22064	NaN	NaN	NaN	NaN
NaN	NaN	NaN	NaN	822.0806	591.206	NaN	NaN	NaN	NaN
NaN	NaN	NaN	NaN	822.0156	591.14044	NaN	NaN	NaN	NaN
NaN	NaN	NaN	NaN	822.04083	591.0914	NaN	NaN	NaN	NaN
NaN	NaN	NaN	NaN	822.19794	591.0744	NaN	NaN	NaN	NaN
NaN	NaN	NaN	NaN	822.00146	590.98364	NaN	NaN	NaN	NaN
NaN	NaN	NaN	NaN	822.2109	590.9933	NaN	NaN	NaN	NaN
NaN	NaN	NaN	NaN	822.34454	591.00226	NaN	NaN	NaN	NaN
NaN	NaN	NaN	NaN	822.3741	590.9963	NaN	NaN	NaN	NaN
NaN	NaN	NaN	NaN	822.27246	590.98206	NaN	NaN	NaN	NaN
NaN	NaN	NaN	NaN	822.28326	590.93646	NaN	NaN	NaN	NaN
NaN	NaN	NaN	NaN	822.3012	590.9172	NaN	NaN	NaN	NaN
NaN	NaN	NaN	NaN	822.3825	590.84033	NaN	NaN	NaN	NaN
NaN	NaN	NaN	NaN	822.32733	590.85284	NaN	NaN	NaN	NaN
NaN	NaN	NaN	NaN	822.56146	590.78485	NaN	NaN	NaN	NaN
NaN	NaN	NaN	NaN	822.46826	590.74774	NaN	NaN	NaN	NaN
NaN	NaN	NaN	NaN	822.3582	590.76416	NaN	NaN	NaN	NaN
NaN	NaN	NaN	NaN	822.1961	590.7126	NaN	NaN	NaN	NaN
NaN	NaN	NaN	NaN	822.44904	590.63495	NaN	NaN	NaN	NaN
NaN	NaN	NaN	NaN	822.46716	590.6269	NaN	NaN	NaN	NaN
NaN	NaN	NaN	NaN	822.37463	590.5985	NaN	NaN	NaN	NaN
NaN	NaN	NaN	NaN	822.48346	590.5977	NaN	NaN	NaN	NaN
NaN	NaN	NaN	NaN	822.3473	590.6018	NaN	NaN	NaN	NaN
NaN	NaN	NaN	NaN	822.5181	590.5679	NaN	NaN	NaN	NaN
NaN	NaN	NaN	NaN	822.678	590.586	NaN	NaN	NaN	NaN
NaN	NaN	NaN	NaN	822.5466	590.55255	NaN	NaN	NaN	NaN
NaN	NaN	NaN	NaN	822.67145	590.56915	NaN	NaN	NaN	NaN
NaN	NaN	NaN	NaN	822.57477	590.50146	NaN	NaN	NaN	NaN
NaN	NaN	NaN	NaN	822.60876	590.46124	NaN	NaN	NaN	NaN
NaN	NaN	NaN	NaN	822.5209	590.3927	NaN	NaN	NaN	NaN
NaN	NaN	NaN	NaN	822.6188	590.35114	NaN	NaN	NaN	NaN
NaN	NaN	NaN	NaN	822.80426	590.30206	NaN	NaN	NaN	NaN
NaN	NaN	NaN	NaN	822.6439	590.37854	NaN	NaN	NaN	NaN
NaN	NaN	NaN	NaN	822.57996	590.31903	NaN	NaN	NaN	NaN
NaN	NaN	NaN	NaN	822.6566	590.38403	NaN	NaN	NaN	NaN
NaN	NaN	NaN	NaN	822.503	590.3589	NaN	NaN	NaN	NaN
NaN	NaN	NaN	NaN	822.90875	590.29034	NaN	NaN	NaN	NaN
NaN	NaN	NaN	NaN	822.9804	590.2771	NaN	NaN	NaN	NaN
NaN	NaN	NaN	NaN	822.85834	590.1132	NaN	NaN	NaN	NaN
NaN	NaN	NaN	NaN	822.8579	590.103	NaN	NaN	NaN	NaN
NaN	NaN	NaN	NaN	822.9776	590.0433	NaN	NaN	NaN	NaN
NaN	NaN	NaN	NaN	822.8769	590.1126	NaN	NaN	NaN	NaN
NaN	NaN	NaN	NaN	822.8858	590.13086	NaN	NaN	NaN	NaN
NaN	NaN	NaN	NaN	822.818	590.0364	NaN	NaN	NaN	NaN
NaN	NaN	NaN	NaN	822.91504	590.0654	NaN	NaN	NaN	NaN
NaN	NaN	NaN	NaN	823.03674	590.1402	NaN	NaN	NaN	NaN
NaN	NaN	NaN	NaN	822.8883	590.04724	NaN	NaN	NaN	NaN
NaN	NaN	NaN	NaN	822.9791	590.07166	NaN	NaN	NaN	NaN
NaN	NaN	NaN	NaN	822.9888	589.99176	NaN	NaN	NaN	NaN
NaN	NaN	NaN	NaN	822.8333	589.964	NaN	NaN	NaN	NaN
NaN	NaN	NaN	NaN	822.9428	589.8908	NaN	NaN	NaN	NaN
NaN	NaN	NaN	NaN	822.77313	589.82837	NaN	NaN	NaN	NaN
NaN	NaN	NaN	NaN	822.8502	589.78467	NaN	NaN	NaN	NaN
NaN	NaN	NaN	NaN	822.86957	589.79956	NaN	NaN	NaN	NaN
NaN	NaN	NaN	NaN	823.04083	589.8447	NaN	NaN	NaN	NaN
NaN	NaN	NaN	NaN	822.87	589.8002	NaN	NaN	NaN	NaN
NaN	NaN	NaN	NaN	822.95764	589.79126	NaN	NaN	NaN	NaN
NaN	NaN	NaN	NaN	822.87854	589.79956	NaN	NaN	NaN	NaN
NaN	NaN	NaN	NaN	822.97406	589.67035	NaN	NaN	NaN	NaN
NaN	NaN	NaN	NaN	823.10657	589.5432	NaN	NaN	NaN	NaN
NaN	NaN	NaN	NaN	823.2036	589.4416	NaN	NaN	NaN	NaN
NaN	NaN	NaN	NaN	823.23175	589.4702	NaN	NaN	NaN	NaN
NaN	NaN	NaN	NaN	823.3642	589.4493	NaN	NaN	NaN	NaN
NaN	NaN	NaN	NaN	823.2698	589.352	NaN	NaN	NaN	NaN
NaN	NaN	NaN	NaN	823.2262	589.3244	NaN	NaN	NaN	NaN
NaN	NaN	NaN	NaN	823.2579	589.30865	NaN	NaN	NaN	NaN
NaN	NaN	NaN	NaN	823.285	589.28644	NaN	NaN	NaN	NaN
NaN	NaN	NaN	NaN	823.3685	589.3552	NaN	NaN	NaN	NaN
NaN	NaN	NaN	NaN	823.1667	589.2381	NaN	NaN	NaN	NaN
NaN	NaN	NaN	NaN	823.3234	589.24927	NaN	NaN	NaN	NaN
NaN	NaN	NaN	NaN	823.32715	589.1617	NaN	NaN	NaN	NaN
NaN	NaN	NaN	NaN	823.2415	589.09973	NaN	NaN	NaN	NaN
NaN	NaN	NaN	NaN	823.2611	589.046	NaN	NaN	NaN	NaN
NaN	NaN	NaN	NaN	823.3206	589.0815	NaN	NaN	NaN	NaN
NaN	NaN	NaN	NaN	823.43164	588.99036	NaN	NaN	NaN	NaN
NaN	NaN	NaN	NaN	823.3498	588.88586	NaN	NaN	NaN	NaN
NaN	NaN	NaN	NaN	823.4807	588.85114	NaN	NaN	NaN	NaN
NaN	NaN	NaN	NaN	823.4611	588.5164	NaN	NaN	NaN	NaN
NaN	NaN	NaN	NaN	823.6731	588.19086	NaN	NaN	NaN	NaN
NaN	NaN	NaN	NaN	823.8988	587.50446	NaN	NaN	NaN	NaN
NaN	NaN	NaN	NaN	823.93445	586.44696	NaN	NaN	NaN	NaN
NaN	NaN	NaN	NaN	824.4294	584.7373	NaN	NaN	NaN	NaN
NaN	NaN	NaN	NaN	824.9418	582.7691	NaN	NaN	NaN	NaN
NaN	NaN	NaN	NaN	825.7507	580.67957	NaN	NaN	NaN	NaN
NaN	NaN	NaN	NaN	826.8287	577.9293	NaN	NaN	NaN	NaN
NaN	NaN	NaN	NaN	828.3137	575.4583	NaN	NaN	NaN	NaN
NaN	NaN	NaN	NaN	829.6548	572.984	NaN	NaN	NaN	NaN
NaN	NaN	NaN	NaN	831.1151	570.487	NaN	NaN	NaN	NaN
NaN	NaN	NaN	NaN	832.3994	567.8006	NaN	NaN	NaN	NaN
NaN	NaN	NaN	NaN	833.7618	565.0743	NaN	NaN	NaN	NaN
NaN	NaN	NaN	NaN	834.73395	562.6754	NaN	NaN	NaN	NaN
NaN	NaN	NaN	NaN	835.8796	559.59845	NaN	NaN	NaN	NaN
NaN	NaN	NaN	NaN	837.0602	556.86237	NaN	NaN	NaN	NaN
NaN	NaN	NaN	NaN	838.1729	554.2741	NaN	NaN	NaN	NaN
NaN	NaN	NaN	NaN	839.4477	551.58563	NaN	NaN	NaN	NaN
NaN	NaN	NaN	NaN	840.6471	549.04926	NaN	NaN	NaN	NaN
NaN	NaN	NaN	NaN	841.97144	546.28766	NaN	NaN	NaN	NaN
NaN	NaN	NaN	NaN	843.21765	543.6827	NaN	NaN	NaN	NaN
NaN	NaN	NaN	NaN	844.255	541.0503	NaN	NaN	NaN	NaN
NaN	NaN	NaN	NaN	845.37354	538.6667	NaN	NaN	NaN	NaN
NaN	NaN	NaN	NaN	846.62274	536.10785	NaN	NaN	NaN	NaN
NaN	NaN	NaN	NaN	847.81464	533.56244	NaN	NaN	NaN	NaN
NaN	NaN	NaN	NaN	849.0199	531.0109	NaN	NaN	NaN	NaN
NaN	NaN	NaN	NaN	850.2523	528.36035	NaN	NaN	NaN	NaN
NaN	NaN	NaN	NaN	851.5396	525.86475	NaN	NaN	NaN	NaN
NaN	NaN	NaN	NaN	852.6306	523.2907	NaN	NaN	NaN	NaN
NaN	NaN	NaN	NaN	854.0215	520.7385	NaN	NaN	NaN	NaN
NaN	NaN	NaN	NaN	855.4847	518.14874	NaN	NaN	NaN	NaN
NaN	NaN	NaN	NaN	857.1192	515.5608	NaN	NaN	NaN	NaN
NaN	NaN	NaN	NaN	858.57367	513.14484	NaN	NaN	NaN	NaN
NaN	NaN	NaN	NaN	859.91473	510.98996	NaN	NaN	NaN	NaN
NaN	NaN	NaN	NaN	861.20685	508.94052	NaN	NaN	NaN	NaN
NaN	NaN	NaN	NaN	862.3038	507.02902	NaN	NaN	NaN	NaN
NaN	NaN	NaN	NaN	863.74524	504.91968	NaN	NaN	NaN	NaN
NaN	NaN	NaN	NaN	864.76886	502.9298	NaN	NaN	NaN	NaN
NaN	NaN	NaN	NaN	866.1594	500.97986	NaN	NaN	NaN	NaN
NaN	NaN	NaN	NaN	867.5833	498.8562	NaN	NaN	NaN	NaN
NaN	NaN	NaN	NaN	868.67194	496.87225	NaN	NaN	NaN	NaN
NaN	NaN	NaN	NaN	869.8272	494.8012	NaN	NaN	NaN	NaN
NaN	NaN	NaN	NaN	870.8079	492.78848	NaN	NaN	NaN	NaN
NaN	NaN	NaN	NaN	872.28326	490.36548	NaN	NaN	NaN	NaN
NaN	NaN	NaN	NaN	873.3632	488.1647	NaN	NaN	NaN	NaN
NaN	NaN	NaN	NaN	874.55475	486.04468	NaN	NaN	NaN	NaN
NaN	NaN	NaN	NaN	875.60114	484.02386	NaN	NaN	NaN	NaN
NaN	NaN	NaN	NaN	876.68524	481.86908	NaN	NaN	NaN	NaN
NaN	NaN	NaN	NaN	877.80164	479.73505	NaN	NaN	NaN	NaN
NaN	NaN	NaN	NaN	878.9549	477.8395	NaN	NaN	NaN	NaN
NaN	NaN	NaN	NaN	880.1619	475.76266	NaN	NaN	NaN	NaN
NaN	NaN	NaN	NaN	881.2433	473.77728	NaN	NaN	NaN	NaN
NaN	NaN	NaN	NaN	882.41235	471.83417	NaN	NaN	NaN	NaN
NaN	NaN	NaN	NaN	883.5447	469.9138	NaN	NaN	NaN	NaN
NaN	NaN	NaN	NaN	884.6803	467.79794	NaN	NaN	NaN	NaN
NaN	NaN	NaN	NaN	885.93616	465.8995	NaN	NaN	NaN	NaN
NaN	NaN	NaN	NaN	887.17224	464.14386	NaN	NaN	NaN	NaN
NaN	NaN	NaN	NaN	888.20966	462.23547	NaN	NaN	NaN	NaN
NaN	NaN	NaN	NaN	889.382	460.33224	NaN	NaN	NaN	NaN
NaN	NaN	NaN	NaN	890.48956	458.4713	NaN	NaN	NaN	NaN
NaN	NaN	NaN	NaN	891.6865	456.64285	NaN	NaN	NaN	NaN
NaN	NaN	NaN	NaN	893.0485	454.95688	NaN	NaN	NaN	NaN
NaN	NaN	NaN	NaN	894.2108	453.1689	NaN	NaN	NaN	NaN
NaN	NaN	NaN	NaN	895.1996	451.3241	NaN	NaN	NaN	NaN
NaN	NaN	NaN	NaN	896.4532	449.58127	NaN	NaN	NaN	NaN
NaN	NaN	NaN	NaN	897.72144	447.80182	NaN	NaN	NaN	NaN
NaN	NaN	NaN	NaN	898.7423	446.13446	NaN	NaN	NaN	NaN
NaN	NaN	NaN	NaN	900.0245	444.47903	NaN	NaN	NaN	NaN
NaN	NaN	NaN	NaN	901.27765	442.76346	NaN	NaN	NaN	NaN
NaN	NaN	NaN	NaN	902.4772	441.06348	NaN	NaN	NaN	NaN
NaN	NaN	NaN	NaN	903.7801	439.43698	NaN	NaN	NaN	NaN
NaN	NaN	NaN	NaN	904.74255	437.6688	NaN	NaN	NaN	NaN
NaN	NaN	NaN	NaN	906.01404	436.125	NaN	NaN	NaN	NaN
NaN	NaN	NaN	NaN	907.3065	434.71765	NaN	NaN	NaN	NaN
NaN	NaN	NaN	NaN	908.455	433.1273	NaN	NaN	NaN	NaN
NaN	NaN	NaN	NaN	909.51794	431.45993	NaN	NaN	NaN	NaN
NaN	NaN	NaN	NaN	910.6622	430.0402	NaN	NaN	NaN	NaN
NaN	NaN	NaN	NaN	911.65106	428.5112	NaN	NaN	NaN	NaN
NaN	NaN	NaN	NaN	912.872	427.2836	NaN	NaN	NaN	NaN
NaN	NaN	NaN	NaN	914.2989	425.9609	NaN	NaN	NaN	NaN
NaN	NaN	NaN	NaN	915.54755	424.51398	NaN	NaN	NaN	NaN
NaN	NaN	NaN	NaN	916.607	423.18863	NaN	NaN	NaN	NaN
NaN	NaN	NaN	NaN	917.8712	421.8601	NaN	NaN	NaN	NaN
NaN	NaN	NaN	NaN	918.8784	420.4153	NaN	NaN	NaN	NaN
NaN	NaN	NaN	NaN	919.92584	419.20743	NaN	NaN	NaN	NaN
NaN	NaN	NaN	NaN	921.34845	417.8992	NaN	NaN	NaN	NaN
NaN	NaN	NaN	NaN	922.51056	416.65567	NaN	NaN	NaN	NaN
NaN	NaN	NaN	NaN	923.58984	415.4511	NaN	NaN	NaN	NaN
NaN	NaN	NaN	NaN	924.58716	414.20514	NaN	NaN	NaN	NaN
NaN	NaN	NaN	NaN	925.9	412.97226	NaN	NaN	NaN	NaN
NaN	NaN	NaN	NaN	927.03204	411.78076	NaN	NaN	NaN	NaN
NaN	NaN	NaN	NaN	928.1351	410.52817	NaN	NaN	NaN	NaN
NaN	NaN	NaN	NaN	929.2525	409.27374	NaN	NaN	NaN	NaN
NaN	NaN	NaN	NaN	930.36847	408.09802	NaN	NaN	NaN	NaN
NaN	NaN	NaN	NaN	931.40753	406.88718	NaN	NaN	NaN	NaN
NaN	NaN	NaN	NaN	932.5831	405.81638	NaN	NaN	NaN	NaN
NaN	NaN	NaN	NaN	933.82635	404.75153	NaN	NaN	NaN	NaN
NaN	NaN	NaN	NaN	934.9633	403.72504	NaN	NaN	NaN	NaN
NaN	NaN	NaN	NaN	936.09033	402.69156	NaN	NaN	NaN	NaN
NaN	NaN	NaN	NaN	937.1429	401.51666	NaN	NaN	NaN	NaN
NaN	NaN	NaN	NaN	938.32745	400.77097	NaN	NaN	NaN	NaN
NaN	NaN	NaN	NaN	939.6303	399.74725	NaN	NaN	NaN	NaN
NaN	NaN	NaN	NaN	940.653	398.6114	NaN	NaN	NaN	NaN
NaN	NaN	NaN	NaN	941.88654	397.65338	NaN	NaN	NaN	NaN
NaN	NaN	NaN	NaN	943.02057	396.78534	NaN	NaN	NaN	NaN
NaN	NaN	NaN	NaN	944.2237	395.92764	NaN	NaN	NaN	NaN
NaN	NaN	NaN	NaN	945.379	395.06183	NaN	NaN	NaN	NaN
NaN	NaN	NaN	NaN	946.7201	394.26892	NaN	NaN	NaN	NaN
NaN	NaN	NaN	NaN	947.87213	393.54544	NaN	NaN	NaN	NaN
NaN	NaN	NaN	NaN	948.93475	392.68985	NaN	NaN	NaN	NaN
NaN	NaN	NaN	NaN	950.0863	391.88394	NaN	NaN	NaN	NaN
NaN	NaN	NaN	NaN	951.2481	391.12674	NaN	NaN	NaN	NaN
NaN	NaN	NaN	NaN	952.5916	390.64377	NaN	NaN	NaN	NaN
NaN	NaN	NaN	NaN	953.6858	389.8118	NaN	NaN	NaN	NaN
NaN	NaN	NaN	NaN	954.773	388.9375	NaN	NaN	NaN	NaN
NaN	NaN	NaN	NaN	956.12335	388.19666	NaN	NaN	NaN	NaN
NaN	NaN	NaN	NaN	957.20825	387.3668	NaN	NaN	NaN	NaN
NaN	NaN	NaN	NaN	958.57166	386.465	NaN	NaN	NaN	NaN
NaN	NaN	NaN	NaN	959.82495	385.65244	NaN	NaN	NaN	NaN
NaN	NaN	NaN	NaN	961.18005	384.83	NaN	NaN	NaN	NaN
NaN	NaN	NaN	NaN	962.36957	383.98996	NaN	NaN	NaN	NaN
NaN	NaN	NaN	NaN	963.6967	383.2653	NaN	NaN	NaN	NaN
NaN	NaN	NaN	NaN	964.945	382.56168	NaN	NaN	NaN	NaN
NaN	NaN	NaN	NaN	966.15625	381.93256	NaN	NaN	NaN	NaN
NaN	NaN	NaN	NaN	967.39124	381.31818	NaN	NaN	NaN	NaN
NaN	NaN	NaN	NaN	968.73285	380.8078	NaN	NaN	NaN	NaN
NaN	NaN	NaN	NaN	969.9217	380.41473	NaN	NaN	NaN	NaN
NaN	NaN	NaN	NaN	970.9759	379.78314	NaN	NaN	NaN	NaN
NaN	NaN	NaN	NaN	972.11084	379.28415	NaN	NaN	NaN	NaN
NaN	NaN	NaN	NaN	973.16046	378.80792	NaN	NaN	NaN	NaN
NaN	NaN	NaN	NaN	974.27435	378.40128	NaN	NaN	NaN	NaN
NaN	NaN	NaN	NaN	975.40137	377.97638	NaN	NaN	NaN	NaN
NaN	NaN	NaN	NaN	976.43646	377.48648	NaN	NaN	NaN	NaN
NaN	NaN	NaN	NaN	977.5629	377.10376	NaN	NaN	NaN	NaN
NaN	NaN	NaN	NaN	978.71436	376.66602	NaN	NaN	NaN	NaN
NaN	NaN	NaN	NaN	979.7761	376.3387	NaN	NaN	NaN	NaN
NaN	NaN	NaN	NaN	980.84515	375.87817	NaN	NaN	NaN	NaN
NaN	NaN	NaN	NaN	981.93915	375.66812	NaN	NaN	NaN	NaN
NaN	NaN	NaN	NaN	983.07825	375.311	NaN	NaN	NaN	NaN
NaN	NaN	NaN	NaN	984.2286	374.97067	NaN	NaN	NaN	NaN
NaN	NaN	NaN	NaN	985.30695	374.63242	NaN	NaN	NaN	NaN
NaN	NaN	NaN	NaN	986.4787	374.36484	NaN	NaN	NaN	NaN
NaN	NaN	NaN	NaN	987.5275	374.12625	NaN	NaN	NaN	NaN
NaN	NaN	NaN	NaN	988.7622	373.81995	NaN	NaN	NaN	NaN
NaN	NaN	NaN	NaN	989.9594	373.6599	NaN	NaN	NaN	NaN
NaN	NaN	NaN	NaN	991.151	373.50888	NaN	NaN	NaN	NaN
NaN	NaN	NaN	NaN	992.2401	373.29108	NaN	NaN	NaN	NaN
NaN	NaN	NaN	NaN	993.3483	373.05142	NaN	NaN	NaN	NaN
NaN	NaN	NaN	NaN	994.6083	372.95102	NaN	NaN	NaN	NaN
NaN	NaN	NaN	NaN	995.8902	372.84366	NaN	NaN	NaN	NaN
NaN	NaN	NaN	NaN	996.9229	372.62738	NaN	NaN	NaN	NaN
NaN	NaN	NaN	NaN	998.16327	372.54337	NaN	NaN	NaN	NaN
NaN	NaN	NaN	NaN	999.21356	372.5142	NaN	NaN	NaN	NaN
NaN	NaN	NaN	NaN	1000.3657	372.44263	NaN	NaN	NaN	NaN
NaN	NaN	NaN	NaN	1001.4687	372.3825	NaN	NaN	NaN	NaN
NaN	NaN	NaN	NaN	1002.50397	372.10397	NaN	NaN	NaN	NaN
NaN	NaN	NaN	NaN	1003.5569	372.12964	NaN	NaN	NaN	NaN
NaN	NaN	NaN	NaN	1004.70605	372.05118	NaN	NaN	NaN	NaN
NaN	NaN	NaN	NaN	1005.6276	372.03815	NaN	NaN	NaN	NaN
NaN	NaN	NaN	NaN	1006.8737	372.10806	NaN	NaN	NaN	NaN
NaN	NaN	NaN	NaN	1007.96936	372.1232	NaN	NaN	NaN	NaN
NaN	NaN	NaN	NaN	1009.10846	372.138	NaN	NaN	NaN	NaN
NaN	NaN	NaN	NaN	1010.2037	372.19348	NaN	NaN	NaN	NaN
NaN	NaN	NaN	NaN	1011.29205	372.22784	NaN	NaN	NaN	NaN
NaN	NaN	NaN	NaN	1012.4476	372.34656	NaN	NaN	NaN	NaN
NaN	NaN	NaN	NaN	1013.56396	372.39514	NaN	NaN	NaN	NaN
NaN	NaN	NaN	NaN	1014.6083	372.514	NaN	NaN	NaN	NaN
NaN	NaN	NaN	NaN	1015.70435	372.57712	NaN	NaN	NaN	NaN
NaN	NaN	NaN	NaN	1016.7056	372.63538	NaN	NaN	NaN	NaN
NaN	NaN	NaN	NaN	1017.781	372.81647	NaN	NaN	NaN	NaN
NaN	NaN	NaN	NaN	1019.05145	373.0121	NaN	NaN	NaN	NaN
NaN	NaN	NaN	NaN	1020.13727	373.24457	NaN	NaN	NaN	NaN
NaN	NaN	NaN	NaN	1021.3217	373.3306	NaN	NaN	NaN	NaN
NaN	NaN	NaN	NaN	1022.38257	373.59216	NaN	NaN	NaN	NaN
NaN	NaN	NaN	NaN	1023.514	373.8893	NaN	NaN	NaN	NaN
NaN	NaN	NaN	NaN	1024.5164	374.14944	NaN	NaN	NaN	NaN
NaN	NaN	NaN	NaN	1025.5808	374.39774	NaN	NaN	NaN	NaN
NaN	NaN	NaN	NaN	1026.5969	374.6587	NaN	NaN	NaN	NaN
NaN	NaN	NaN	NaN	1027.8274	374.94754	NaN	NaN	NaN	NaN
NaN	NaN	NaN	NaN	1028.8889	375.39346	NaN	NaN	NaN	NaN
NaN	NaN	NaN	NaN	1029.8552	375.72006	NaN	NaN	NaN	NaN
NaN	NaN	NaN	NaN	1031.0667	376.08124	NaN	NaN	NaN	NaN
NaN	NaN	NaN	NaN	1032.1396	376.42554	NaN	NaN	NaN	NaN
NaN	NaN	NaN	NaN	1033.0968	376.90323	NaN	NaN	NaN	NaN
NaN	NaN	NaN	NaN	1034.345	377.21332	NaN	NaN	NaN	NaN
NaN	NaN	NaN	NaN	1035.6646	377.62378	NaN	NaN	NaN	NaN
NaN	NaN	NaN	NaN	1036.8213	378.08176	NaN	NaN	NaN	NaN
NaN	NaN	NaN	NaN	1038.1066	378.56708	NaN	NaN	NaN	NaN
NaN	NaN	NaN	NaN	1039.1912	379.026	NaN	NaN	NaN	NaN
NaN	NaN	NaN	NaN	1040.3993	379.6023	NaN	NaN	NaN	NaN
NaN	NaN	NaN	NaN	1041.6276	380.0449	NaN	NaN	NaN	NaN
NaN	NaN	NaN	NaN	1042.6968	380.68048	NaN	NaN	NaN	NaN
NaN	NaN	NaN	NaN	1043.8523	381.23624	NaN	NaN	NaN	NaN
NaN	NaN	NaN	NaN	1045.0026	381.80255	NaN	NaN	NaN	NaN
NaN	NaN	NaN	NaN	1046.1412	382.42548	NaN	NaN	NaN	NaN
NaN	NaN	NaN	NaN	1047.4233	382.8993	NaN	NaN	NaN	NaN
NaN	NaN	NaN	NaN	1048.5973	383.5054	NaN	NaN	NaN	NaN
NaN	NaN	NaN	NaN	1049.8274	384.2554	NaN	NaN	NaN	NaN
NaN	NaN	NaN	NaN	1050.8748	384.85345	NaN	NaN	NaN	NaN
NaN	NaN	NaN	NaN	1052.0815	385.57465	NaN	NaN	NaN	NaN
NaN	NaN	NaN	NaN	1053.2778	386.25897	NaN	NaN	NaN	NaN
NaN	NaN	NaN	NaN	1054.4783	386.95242	NaN	NaN	NaN	NaN
NaN	NaN	NaN	NaN	1055.5999	387.69803	NaN	NaN	NaN	NaN
NaN	NaN	NaN	NaN	1056.7866	388.44904	NaN	NaN	NaN	NaN
NaN	NaN	NaN	NaN	1057.9283	389.2617	NaN	NaN	NaN	NaN
NaN	NaN	NaN	NaN	1059.0903	390.00076	NaN	NaN	NaN	NaN
NaN	NaN	NaN	NaN	1060.2168	390.78912	NaN	NaN	NaN	NaN
NaN	NaN	NaN	NaN	1061.2606	391.61096	NaN	NaN	NaN	NaN
NaN	NaN	NaN	NaN	1062.4943	392.3846	NaN	NaN	NaN	NaN
NaN	NaN	NaN	NaN	1063.6848	393.25317	NaN	NaN	NaN	NaN
NaN	NaN	NaN	NaN	1064.8315	394.11026	NaN	NaN	NaN	NaN
NaN	NaN	NaN	NaN	1065.9529	394.94202	NaN	NaN	NaN	NaN
NaN	NaN	NaN	NaN	1067.0707	395.86932	NaN	NaN	NaN	NaN
NaN	NaN	NaN	NaN	1068.2783	396.6702	NaN	NaN	NaN	NaN
NaN	NaN	NaN	NaN	1069.301	397.62485	NaN	NaN	NaN	NaN
NaN	NaN	NaN	NaN	1070.5372	398.61826	NaN	NaN	NaN	NaN
NaN	NaN	NaN	NaN	1071.7185	399.6779	NaN	NaN	NaN	NaN
NaN	NaN	NaN	NaN	1072.7996	400.60114	NaN	NaN	NaN	NaN
NaN	NaN	NaN	NaN	1073.941	401.93726	NaN	NaN	NaN	NaN
NaN	NaN	NaN	NaN	1075.1921	403.0591	NaN	NaN	NaN	NaN
NaN	NaN	NaN	NaN	1076.3817	403.8912	NaN	NaN	NaN	NaN
NaN	NaN	NaN	NaN	1077.4264	404.89276	NaN	NaN	NaN	NaN
NaN	NaN	NaN	NaN	1078.5988	405.74103	NaN	NaN	NaN	NaN
NaN	NaN	NaN	NaN	1079.7227	406.8944	NaN	NaN	NaN	NaN
NaN	NaN	NaN	NaN	1081.0717	407.92072	NaN	NaN	NaN	NaN
NaN	NaN	NaN	NaN	1082.3712	408.94516	NaN	NaN	NaN	NaN
NaN	NaN	NaN	NaN	1083.3502	409.99167	NaN	NaN	NaN	NaN
NaN	NaN	NaN	NaN	1084.925	411.239	NaN	NaN	NaN	NaN
NaN	NaN	NaN	NaN	1085.8706	412.32834	NaN	NaN	NaN	NaN
NaN	NaN	NaN	NaN	1087.2819	413.61096	NaN	NaN	NaN	NaN
NaN	NaN	NaN	NaN	1088.1031	414.6031	NaN	NaN	NaN	NaN
NaN	NaN	NaN	NaN	1089.3354	415.79922	NaN	NaN	NaN	NaN
NaN	NaN	NaN	NaN	1090.5272	416.97272	NaN	NaN	NaN	NaN
NaN	NaN	NaN	NaN	1091.5156	418.11557	NaN	NaN	NaN	NaN
NaN	NaN	NaN	NaN	1092.7606	419.3658	NaN	NaN	NaN	NaN
NaN	NaN	NaN	NaN	1093.6143	420.5065	NaN	NaN	NaN	NaN
NaN	NaN	NaN	NaN	1094.8679	421.75647	NaN	NaN	NaN	NaN
NaN	NaN	NaN	NaN	1095.8667	423.07437	NaN	NaN	NaN	NaN
NaN	NaN	NaN	NaN	1096.9437	424.13043	NaN	NaN	NaN	NaN
NaN	NaN	NaN	NaN	1098.0746	425.64783	NaN	NaN	NaN	NaN
NaN	NaN	NaN	NaN	1099.3859	427.107	NaN	NaN	NaN	NaN
NaN	NaN	NaN	NaN	1100.6925	428.1749	NaN	NaN	NaN	NaN
NaN	NaN	NaN	NaN	1101.8523	429.5752	NaN	NaN	NaN	NaN
NaN	NaN	NaN	NaN	1102.9974	431.34686	NaN	NaN	NaN	NaN
NaN	NaN	NaN	NaN	1103.9955	432.39337	NaN	NaN	NaN	NaN
NaN	NaN	NaN	NaN	1105.1973	433.3532	NaN	NaN	NaN	NaN
NaN	NaN	NaN	NaN	1106.1464	435.50507	NaN	NaN	NaN	NaN
NaN	NaN	NaN	NaN	1107.3511	437.1316	NaN	NaN	NaN	NaN
NaN	NaN	NaN	NaN	1108.4987	438.2873	NaN	NaN	NaN	NaN
NaN	NaN	NaN	NaN	1109.4513	440.49103	NaN	NaN	NaN	NaN
NaN	NaN	NaN	NaN	1110.663	441.76282	NaN	NaN	NaN	NaN
NaN	NaN	NaN	NaN	1111.5884	444.2111	NaN	NaN	NaN	NaN
NaN	NaN	NaN	NaN	1112.4951	445.34164	NaN	NaN	NaN	NaN
NaN	NaN	NaN	NaN	1113.8241	446.8767	NaN	NaN	NaN	NaN
NaN	NaN	NaN	NaN	1114.8605	448.4223	NaN	NaN	NaN	NaN
NaN	NaN	NaN	NaN	1116.3712	449.81818	NaN	NaN	NaN	NaN
NaN	NaN	NaN	NaN	1117.2855	451.31473	NaN	NaN	NaN	NaN
NaN	NaN	NaN	NaN	1118.3795	453.74088	NaN	NaN	NaN	NaN
NaN	NaN	NaN	NaN	1119.9393	454.735	NaN	NaN	NaN	NaN
NaN	NaN	NaN	NaN	1120.5153	456.31067	NaN	NaN	NaN	NaN
NaN	NaN	NaN	NaN	1121.9054	458.61057	NaN	NaN	NaN	NaN
NaN	NaN	NaN	NaN	1122.9138	460.20755	NaN	NaN	NaN	NaN
NaN	NaN	NaN	NaN	1124.2114	461.97177	NaN	NaN	NaN	NaN
NaN	NaN	NaN	NaN	1125.3785	464.17975	NaN	NaN	NaN	NaN
NaN	NaN	NaN	NaN	1126.5278	465.21555	NaN	NaN	NaN	NaN
NaN	NaN	NaN	NaN	1127.6245	467.25217	NaN	NaN	NaN	NaN
NaN	NaN	NaN	NaN	1128.8263	469.30173	NaN	NaN	NaN	NaN
NaN	NaN	NaN	NaN	1129.9702	471.0695	NaN	NaN	NaN	NaN
NaN	NaN	NaN	NaN	1130.899	472.75	NaN	NaN	NaN	NaN
NaN	NaN	NaN	NaN	1132.0355	474.56726	NaN	NaN	NaN	NaN
NaN	NaN	NaN	NaN	1133.0818	476.20908	NaN	NaN	NaN	NaN
NaN	NaN	NaN	NaN	1134.363	478.92667	NaN	NaN	NaN	NaN
NaN	NaN	NaN	NaN	1135.5012	480.50876	NaN	NaN	NaN	NaN
NaN	NaN	NaN	NaN	1136.4088	482.5231	NaN	NaN	NaN	NaN
NaN	NaN	NaN	NaN	1137.5769	483.95074	NaN	NaN	NaN	NaN
NaN	NaN	NaN	NaN	1138.8759	486.16174	NaN	NaN	NaN	NaN
NaN	NaN	NaN	NaN	1139.9221	488.23224	NaN	NaN	NaN	NaN
NaN	NaN	NaN	NaN	1140.9851	490.05743	NaN	NaN	NaN	NaN
NaN	NaN	NaN	NaN	1141.9951	492.60098	NaN	NaN	NaN	NaN
NaN	NaN	NaN	NaN	1143.181	494.35266	NaN	NaN	NaN	NaN
NaN	NaN	NaN	NaN	1144.4181	497	NaN	NaN	NaN	NaN
NaN	NaN	NaN	NaN	1145.4807	498.5638	NaN	NaN	NaN	NaN
NaN	NaN	NaN	NaN	1146.5748	500.4579	NaN	NaN	NaN	NaN
NaN	NaN	NaN	NaN	1147.9829	502.38907	NaN	NaN	NaN	NaN
NaN	NaN	NaN	NaN	1149.0826	504.96143	NaN	NaN	NaN	NaN
NaN	NaN	NaN	NaN	1150.1752	506.6983	NaN	NaN	NaN	NaN
NaN	NaN	NaN	NaN	1151.3044	509.07993	NaN	NaN	NaN	NaN
NaN	NaN	NaN	NaN	1152.356	511.48856	NaN	NaN	NaN	NaN
NaN	NaN	NaN	NaN	1153.5721	513.27374	NaN	NaN	NaN	NaN
NaN	NaN	NaN	NaN	1154.7013	514.8012	NaN	NaN	NaN	NaN
NaN	NaN	NaN	NaN	1155.8362	516.8052	NaN	NaN	NaN	NaN
NaN	NaN	NaN	NaN	1157.0631	518.98315	NaN	NaN	NaN	NaN
NaN	NaN	NaN	NaN	1158.0345	521.36017	NaN	NaN	NaN	NaN
NaN	NaN	NaN	NaN	1159.3102	523.6019	NaN	NaN	NaN	NaN
NaN	NaN	NaN	NaN	1160.3772	525.8684	NaN	NaN	NaN	NaN
NaN	NaN	NaN	NaN	1161.4503	528.1233	NaN	NaN	NaN	NaN
NaN	NaN	NaN	NaN	1162.8312	530.57745	NaN	NaN	NaN	NaN
NaN	NaN	NaN	NaN	1163.9329	533.0703	NaN	NaN	NaN	NaN
NaN	NaN	NaN	NaN	1164.8468	534.8695	NaN	NaN	NaN	NaN
NaN	NaN	NaN	NaN	1166.0331	537.4385	NaN	NaN	NaN	NaN
NaN	NaN	NaN	NaN	1166.9493	539.50934	NaN	NaN	NaN	NaN
NaN	NaN	NaN	NaN	1168.3	541.8354	NaN	NaN	NaN	NaN
NaN	NaN	NaN	NaN	1169.474	544.1672	NaN	NaN	NaN	NaN
NaN	NaN	NaN	NaN	1170.5328	546.65247	NaN	NaN	NaN	NaN
NaN	NaN	NaN	NaN	1171.4276	549.0185	NaN	NaN	NaN	NaN
NaN	NaN	NaN	NaN	1173.0281	551.76544	NaN	NaN	NaN	NaN
NaN	NaN	NaN	NaN	1174.0665	554.15155	NaN	NaN	NaN	NaN
NaN	NaN	NaN	NaN	1175.0098	555.80194	NaN	NaN	NaN	NaN
NaN	NaN	NaN	NaN	1175.8058	557.90247	NaN	NaN	NaN	NaN
NaN	NaN	NaN	NaN	1177.335	561.1932	NaN	NaN	NaN	NaN
NaN	NaN	NaN	NaN	1177.8353	563.9111	NaN	NaN	NaN	NaN
NaN	NaN	NaN	NaN	1179.2933	567.58417	NaN	NaN	NaN	NaN
NaN	NaN	NaN	NaN	1180.2379	569.6976	NaN	NaN	NaN	NaN
NaN	NaN	NaN	NaN	1181.2529	572.08966	NaN	NaN	NaN	NaN
NaN	NaN	NaN	NaN	1182.5024	573.80963	NaN	NaN	NaN	NaN
NaN	NaN	NaN	NaN	1182.7086	573.859	NaN	NaN	NaN	NaN
