# Supplementary material for: A novel power-amplified jumping behavior in larval beetles (Coleoptera: Laemophloeidae)
Source: PLoS One. 2022 Jan 19;17(1):e0256509. doi: 10.1371/journal.pone.0256509 (PMC8769368; doi:10.1371/journal.pone.0256509)
Supplement: S1 Data — (ZIP) [file pone.0256509.s002.zip › c_21382_424_croppedxypts.csv]

pt1_cam1_X	pt1_cam1_Y	pt2_cam1_X	pt2_cam1_Y	pt3_cam1_X	pt3_cam1_Y	pt4_cam1_X	pt4_cam1_Y	pt5_cam1_X	pt5_cam1_Y
682.333	606	784.333	606.333	735.75397	602.3961	102	67	191.5	67
NaN	NaN	NaN	NaN	735.7693	602.34717	NaN	NaN	NaN	NaN
NaN	NaN	NaN	NaN	735.95575	602.37085	NaN	NaN	NaN	NaN
NaN	NaN	NaN	NaN	735.7747	602.359	NaN	NaN	NaN	NaN
NaN	NaN	NaN	NaN	735.8153	602.354	NaN	NaN	NaN	NaN
NaN	NaN	NaN	NaN	735.8023	602.3488	NaN	NaN	NaN	NaN
NaN	NaN	NaN	NaN	735.74817	602.3621	NaN	NaN	NaN	NaN
NaN	NaN	NaN	NaN	735.7192	602.36505	NaN	NaN	NaN	NaN
NaN	NaN	NaN	NaN	735.86786	602.3482	NaN	NaN	NaN	NaN
NaN	NaN	NaN	NaN	735.85693	602.32947	NaN	NaN	NaN	NaN
NaN	NaN	NaN	NaN	735.8261	602.3638	NaN	NaN	NaN	NaN
NaN	NaN	NaN	NaN	735.7409	602.3511	NaN	NaN	NaN	NaN
NaN	NaN	NaN	NaN	735.8692	602.3328	NaN	NaN	NaN	NaN
NaN	NaN	NaN	NaN	735.82263	602.34235	NaN	NaN	NaN	NaN
NaN	NaN	NaN	NaN	735.8571	602.3382	NaN	NaN	NaN	NaN
NaN	NaN	NaN	NaN	735.90173	602.32825	NaN	NaN	NaN	NaN
NaN	NaN	NaN	NaN	735.8023	602.3343	NaN	NaN	NaN	NaN
NaN	NaN	NaN	NaN	735.886	602.3421	NaN	NaN	NaN	NaN
NaN	NaN	NaN	NaN	735.8197	602.32043	NaN	NaN	NaN	NaN
NaN	NaN	NaN	NaN	735.6506	602.3348	NaN	NaN	NaN	NaN
NaN	NaN	NaN	NaN	735.8129	602.3414	NaN	NaN	NaN	NaN
NaN	NaN	NaN	NaN	735.8445	602.34595	NaN	NaN	NaN	NaN
NaN	NaN	NaN	NaN	735.74457	602.32825	NaN	NaN	NaN	NaN
NaN	NaN	NaN	NaN	735.7965	602.31683	NaN	NaN	NaN	NaN
NaN	NaN	NaN	NaN	735.68396	602.3175	NaN	NaN	NaN	NaN
NaN	NaN	NaN	NaN	735.9446	602.33093	NaN	NaN	NaN	NaN
NaN	NaN	NaN	NaN	735.85223	602.31805	NaN	NaN	NaN	NaN
NaN	NaN	NaN	NaN	735.9119	602.3253	NaN	NaN	NaN	NaN
NaN	NaN	NaN	NaN	735.8066	602.3365	NaN	NaN	NaN	NaN
NaN	NaN	NaN	NaN	735.6732	602.3268	NaN	NaN	NaN	NaN
NaN	NaN	NaN	NaN	735.72076	602.31287	NaN	NaN	NaN	NaN
NaN	NaN	NaN	NaN	735.90814	602.30615	NaN	NaN	NaN	NaN
NaN	NaN	NaN	NaN	735.71344	602.3158	NaN	NaN	NaN	NaN
NaN	NaN	NaN	NaN	735.8562	602.29706	NaN	NaN	NaN	NaN
NaN	NaN	NaN	NaN	735.75653	602.3236	NaN	NaN	NaN	NaN
NaN	NaN	NaN	NaN	735.8431	602.2918	NaN	NaN	NaN	NaN
NaN	NaN	NaN	NaN	735.65845	602.30084	NaN	NaN	NaN	NaN
NaN	NaN	NaN	NaN	735.7734	602.288	NaN	NaN	NaN	NaN
NaN	NaN	NaN	NaN	735.84204	602.29913	NaN	NaN	NaN	NaN
NaN	NaN	NaN	NaN	735.9151	602.3142	NaN	NaN	NaN	NaN
NaN	NaN	NaN	NaN	735.91187	602.32947	NaN	NaN	NaN	NaN
NaN	NaN	NaN	NaN	736.03925	602.31683	NaN	NaN	NaN	NaN
NaN	NaN	NaN	NaN	735.98395	602.3134	NaN	NaN	NaN	NaN
NaN	NaN	NaN	NaN	735.8187	602.2997	NaN	NaN	NaN	NaN
NaN	NaN	NaN	NaN	735.8333	602.28894	NaN	NaN	NaN	NaN
NaN	NaN	NaN	NaN	735.8803	602.2724	NaN	NaN	NaN	NaN
NaN	NaN	NaN	NaN	736.05524	602.298	NaN	NaN	NaN	NaN
NaN	NaN	NaN	NaN	736.0519	602.32135	NaN	NaN	NaN	NaN
NaN	NaN	NaN	NaN	736.00726	602.28864	NaN	NaN	NaN	NaN
NaN	NaN	NaN	NaN	736.0481	602.28864	NaN	NaN	NaN	NaN
NaN	NaN	NaN	NaN	735.89026	602.2467	NaN	NaN	NaN	NaN
NaN	NaN	NaN	NaN	735.79944	602.2448	NaN	NaN	NaN	NaN
NaN	NaN	NaN	NaN	735.895	602.25916	NaN	NaN	NaN	NaN
NaN	NaN	NaN	NaN	735.7404	602.24335	NaN	NaN	NaN	NaN
NaN	NaN	NaN	NaN	735.7062	602.23785	NaN	NaN	NaN	NaN
NaN	NaN	NaN	NaN	735.95386	602.235	NaN	NaN	NaN	NaN
NaN	NaN	NaN	NaN	735.9317	602.266	NaN	NaN	NaN	NaN
NaN	NaN	NaN	NaN	735.9927	602.1897	NaN	NaN	NaN	NaN
NaN	NaN	NaN	NaN	735.95483	602.1997	NaN	NaN	NaN	NaN
NaN	NaN	NaN	NaN	735.88947	602.22034	NaN	NaN	NaN	NaN
NaN	NaN	NaN	NaN	735.8284	602.2155	NaN	NaN	NaN	NaN
NaN	NaN	NaN	NaN	735.90326	602.20013	NaN	NaN	NaN	NaN
NaN	NaN	NaN	NaN	735.86523	602.22754	NaN	NaN	NaN	NaN
NaN	NaN	NaN	NaN	736.09125	602.2124	NaN	NaN	NaN	NaN
NaN	NaN	NaN	NaN	735.96185	602.1906	NaN	NaN	NaN	NaN
NaN	NaN	NaN	NaN	735.8251	602.1808	NaN	NaN	NaN	NaN
NaN	NaN	NaN	NaN	735.7782	602.1486	NaN	NaN	NaN	NaN
NaN	NaN	NaN	NaN	735.9708	602.1487	NaN	NaN	NaN	NaN
NaN	NaN	NaN	NaN	736.05524	602.123	NaN	NaN	NaN	NaN
NaN	NaN	NaN	NaN	735.7893	602.1593	NaN	NaN	NaN	NaN
NaN	NaN	NaN	NaN	735.8823	602.1397	NaN	NaN	NaN	NaN
NaN	NaN	NaN	NaN	735.84955	602.08997	NaN	NaN	NaN	NaN
NaN	NaN	NaN	NaN	735.76556	602.1039	NaN	NaN	NaN	NaN
NaN	NaN	NaN	NaN	735.89856	602.10144	NaN	NaN	NaN	NaN
NaN	NaN	NaN	NaN	735.99634	602.05505	NaN	NaN	NaN	NaN
NaN	NaN	NaN	NaN	735.8926	602.0659	NaN	NaN	NaN	NaN
NaN	NaN	NaN	NaN	736.0343	602.07227	NaN	NaN	NaN	NaN
NaN	NaN	NaN	NaN	735.9035	602.1038	NaN	NaN	NaN	NaN
NaN	NaN	NaN	NaN	736.0735	602.0677	NaN	NaN	NaN	NaN
NaN	NaN	NaN	NaN	735.5843	602.0148	NaN	NaN	NaN	NaN
NaN	NaN	NaN	NaN	735.7015	602.0289	NaN	NaN	NaN	NaN
NaN	NaN	NaN	NaN	735.86523	602.0538	NaN	NaN	NaN	NaN
NaN	NaN	NaN	NaN	735.886	602.0351	NaN	NaN	NaN	NaN
NaN	NaN	NaN	NaN	735.9633	602.01465	NaN	NaN	NaN	NaN
NaN	NaN	NaN	NaN	735.9664	602.0234	NaN	NaN	NaN	NaN
NaN	NaN	NaN	NaN	735.6642	601.99115	NaN	NaN	NaN	NaN
NaN	NaN	NaN	NaN	736.0635	602.0168	NaN	NaN	NaN	NaN
NaN	NaN	NaN	NaN	735.60455	601.9875	NaN	NaN	NaN	NaN
NaN	NaN	NaN	NaN	735.70264	601.966	NaN	NaN	NaN	NaN
NaN	NaN	NaN	NaN	735.8105	602.0131	NaN	NaN	NaN	NaN
NaN	NaN	NaN	NaN	735.60455	601.99927	NaN	NaN	NaN	NaN
NaN	NaN	NaN	NaN	735.7242	601.9675	NaN	NaN	NaN	NaN
NaN	NaN	NaN	NaN	735.58246	601.9875	NaN	NaN	NaN	NaN
NaN	NaN	NaN	NaN	735.8915	601.9648	NaN	NaN	NaN	NaN
NaN	NaN	NaN	NaN	735.81726	601.9561	NaN	NaN	NaN	NaN
NaN	NaN	NaN	NaN	735.74	601.937	NaN	NaN	NaN	NaN
NaN	NaN	NaN	NaN	735.6085	601.9106	NaN	NaN	NaN	NaN
NaN	NaN	NaN	NaN	735.7209	601.92267	NaN	NaN	NaN	NaN
NaN	NaN	NaN	NaN	736.0583	601.949	NaN	NaN	NaN	NaN
NaN	NaN	NaN	NaN	735.5516	601.90356	NaN	NaN	NaN	NaN
NaN	NaN	NaN	NaN	735.7044	601.92334	NaN	NaN	NaN	NaN
NaN	NaN	NaN	NaN	735.6662	601.89557	NaN	NaN	NaN	NaN
NaN	NaN	NaN	NaN	735.8299	601.91534	NaN	NaN	NaN	NaN
NaN	NaN	NaN	NaN	735.8889	601.92834	NaN	NaN	NaN	NaN
NaN	NaN	NaN	NaN	735.5249	601.91	NaN	NaN	NaN	NaN
NaN	NaN	NaN	NaN	735.66156	601.9367	NaN	NaN	NaN	NaN
NaN	NaN	NaN	NaN	735.73975	601.9167	NaN	NaN	NaN	NaN
NaN	NaN	NaN	NaN	735.90436	601.9394	NaN	NaN	NaN	NaN
NaN	NaN	NaN	NaN	735.79456	601.9256	NaN	NaN	NaN	NaN
NaN	NaN	NaN	NaN	735.88104	601.9423	NaN	NaN	NaN	NaN
NaN	NaN	NaN	NaN	735.7906	601.9041	NaN	NaN	NaN	NaN
NaN	NaN	NaN	NaN	735.95	601.8897	NaN	NaN	NaN	NaN
NaN	NaN	NaN	NaN	735.8873	601.9183	NaN	NaN	NaN	NaN
NaN	NaN	NaN	NaN	735.7427	601.9088	NaN	NaN	NaN	NaN
NaN	NaN	NaN	NaN	735.9633	601.9135	NaN	NaN	NaN	NaN
NaN	NaN	NaN	NaN	735.85486	601.915	NaN	NaN	NaN	NaN
NaN	NaN	NaN	NaN	735.9211	601.9254	NaN	NaN	NaN	NaN
NaN	NaN	NaN	NaN	735.8997	601.9202	NaN	NaN	NaN	NaN
NaN	NaN	NaN	NaN	735.8187	601.91376	NaN	NaN	NaN	NaN
NaN	NaN	NaN	NaN	735.93365	601.9321	NaN	NaN	NaN	NaN
NaN	NaN	NaN	NaN	735.9399	601.93256	NaN	NaN	NaN	NaN
NaN	NaN	NaN	NaN	736.0295	601.9366	NaN	NaN	NaN	NaN
NaN	NaN	NaN	NaN	736.0411	601.92816	NaN	NaN	NaN	NaN
NaN	NaN	NaN	NaN	735.8006	601.956	NaN	NaN	NaN	NaN
NaN	NaN	NaN	NaN	735.9489	601.9089	NaN	NaN	NaN	NaN
NaN	NaN	NaN	NaN	735.8612	601.91266	NaN	NaN	NaN	NaN
NaN	NaN	NaN	NaN	735.8309	601.97	NaN	NaN	NaN	NaN
NaN	NaN	NaN	NaN	735.9662	601.9647	NaN	NaN	NaN	NaN
NaN	NaN	NaN	NaN	735.8909	601.9334	NaN	NaN	NaN	NaN
NaN	NaN	NaN	NaN	736.137	601.9577	NaN	NaN	NaN	NaN
NaN	NaN	NaN	NaN	735.8587	601.97876	NaN	NaN	NaN	NaN
NaN	NaN	NaN	NaN	735.975	601.97205	NaN	NaN	NaN	NaN
NaN	NaN	NaN	NaN	735.77985	601.9374	NaN	NaN	NaN	NaN
NaN	NaN	NaN	NaN	735.888	601.9817	NaN	NaN	NaN	NaN
NaN	NaN	NaN	NaN	736.0257	601.97723	NaN	NaN	NaN	NaN
NaN	NaN	NaN	NaN	735.9971	601.9664	NaN	NaN	NaN	NaN
NaN	NaN	NaN	NaN	736.2218	601.9846	NaN	NaN	NaN	NaN
NaN	NaN	NaN	NaN	735.9141	601.97577	NaN	NaN	NaN	NaN
NaN	NaN	NaN	NaN	736.02655	601.9749	NaN	NaN	NaN	NaN
NaN	NaN	NaN	NaN	735.9662	601.9515	NaN	NaN	NaN	NaN
NaN	NaN	NaN	NaN	736.3248	602.0168	NaN	NaN	NaN	NaN
NaN	NaN	NaN	NaN	735.7606	601.9524	NaN	NaN	NaN	NaN
NaN	NaN	NaN	NaN	736.09973	602.0052	NaN	NaN	NaN	NaN
NaN	NaN	NaN	NaN	736.0593	601.99194	NaN	NaN	NaN	NaN
NaN	NaN	NaN	NaN	735.9677	601.9839	NaN	NaN	NaN	NaN
NaN	NaN	NaN	NaN	736.1088	601.98676	NaN	NaN	NaN	NaN
NaN	NaN	NaN	NaN	736.067	602.0022	NaN	NaN	NaN	NaN
NaN	NaN	NaN	NaN	736.0944	601.9956	NaN	NaN	NaN	NaN
NaN	NaN	NaN	NaN	736.2208	602.0288	NaN	NaN	NaN	NaN
NaN	NaN	NaN	NaN	736.0714	602.04663	NaN	NaN	NaN	NaN
NaN	NaN	NaN	NaN	735.9082	602.0286	NaN	NaN	NaN	NaN
NaN	NaN	NaN	NaN	736.13086	602.0191	NaN	NaN	NaN	NaN
NaN	NaN	NaN	NaN	735.79987	602.02435	NaN	NaN	NaN	NaN
NaN	NaN	NaN	NaN	736.09766	602.0816	NaN	NaN	NaN	NaN
NaN	NaN	NaN	NaN	736.3588	602.04266	NaN	NaN	NaN	NaN
NaN	NaN	NaN	NaN	735.978	602.0396	NaN	NaN	NaN	NaN
NaN	NaN	NaN	NaN	735.9296	602.0484	NaN	NaN	NaN	NaN
NaN	NaN	NaN	NaN	735.8216	602.058	NaN	NaN	NaN	NaN
NaN	NaN	NaN	NaN	736.0658	602.0746	NaN	NaN	NaN	NaN
NaN	NaN	NaN	NaN	735.9157	602.034	NaN	NaN	NaN	NaN
NaN	NaN	NaN	NaN	735.88855	602.0616	NaN	NaN	NaN	NaN
NaN	NaN	NaN	NaN	736.06744	602.0939	NaN	NaN	NaN	NaN
NaN	NaN	NaN	NaN	736.1283	602.0671	NaN	NaN	NaN	NaN
NaN	NaN	NaN	NaN	736.1012	602.0821	NaN	NaN	NaN	NaN
NaN	NaN	NaN	NaN	735.8436	602.03156	NaN	NaN	NaN	NaN
NaN	NaN	NaN	NaN	735.9708	602.0933	NaN	NaN	NaN	NaN
NaN	NaN	NaN	NaN	736.00366	602.06976	NaN	NaN	NaN	NaN
NaN	NaN	NaN	NaN	735.95013	602.0821	NaN	NaN	NaN	NaN
NaN	NaN	NaN	NaN	736.0044	602.0575	NaN	NaN	NaN	NaN
NaN	NaN	NaN	NaN	735.87427	602.09503	NaN	NaN	NaN	NaN
NaN	NaN	NaN	NaN	736.05835	602.08496	NaN	NaN	NaN	NaN
NaN	NaN	NaN	NaN	735.96893	602.08875	NaN	NaN	NaN	NaN
NaN	NaN	NaN	NaN	736.1206	602.04706	NaN	NaN	NaN	NaN
NaN	NaN	NaN	NaN	736.05554	602.0789	NaN	NaN	NaN	NaN
NaN	NaN	NaN	NaN	736.16223	602.0502	NaN	NaN	NaN	NaN
NaN	NaN	NaN	NaN	735.9476	602.0303	NaN	NaN	NaN	NaN
NaN	NaN	NaN	NaN	736.13983	601.9949	NaN	NaN	NaN	NaN
NaN	NaN	NaN	NaN	736.1563	602.0081	NaN	NaN	NaN	NaN
NaN	NaN	NaN	NaN	736.12756	602.0044	NaN	NaN	NaN	NaN
NaN	NaN	NaN	NaN	735.9498	601.9543	NaN	NaN	NaN	NaN
NaN	NaN	NaN	NaN	735.8466	601.9882	NaN	NaN	NaN	NaN
NaN	NaN	NaN	NaN	736.0979	601.9777	NaN	NaN	NaN	NaN
NaN	NaN	NaN	NaN	735.88666	601.9207	NaN	NaN	NaN	NaN
NaN	NaN	NaN	NaN	735.9203	601.9426	NaN	NaN	NaN	NaN
NaN	NaN	NaN	NaN	736.0941	601.9559	NaN	NaN	NaN	NaN
NaN	NaN	NaN	NaN	736.01245	601.88654	NaN	NaN	NaN	NaN
NaN	NaN	NaN	NaN	736.16223	601.90967	NaN	NaN	NaN	NaN
NaN	NaN	NaN	NaN	736.2595	601.92816	NaN	NaN	NaN	NaN
NaN	NaN	NaN	NaN	735.9926	601.93066	NaN	NaN	NaN	NaN
NaN	NaN	NaN	NaN	736.2359	601.93176	NaN	NaN	NaN	NaN
NaN	NaN	NaN	NaN	736.243	601.9387	NaN	NaN	NaN	NaN
NaN	NaN	NaN	NaN	736.2617	601.93274	NaN	NaN	NaN	NaN
NaN	NaN	NaN	NaN	736.204	601.93445	NaN	NaN	NaN	NaN
NaN	NaN	NaN	NaN	736.0775	601.9152	NaN	NaN	NaN	NaN
NaN	NaN	NaN	NaN	736.0212	601.93506	NaN	NaN	NaN	NaN
NaN	NaN	NaN	NaN	735.8619	601.8855	NaN	NaN	NaN	NaN
NaN	NaN	NaN	NaN	736.2813	601.88776	NaN	NaN	NaN	NaN
NaN	NaN	NaN	NaN	735.9568	601.825	NaN	NaN	NaN	NaN
NaN	NaN	NaN	NaN	736.05817	601.8663	NaN	NaN	NaN	NaN
NaN	NaN	NaN	NaN	735.87665	601.85034	NaN	NaN	NaN	NaN
NaN	NaN	NaN	NaN	736.03674	601.8074	NaN	NaN	NaN	NaN
NaN	NaN	NaN	NaN	736.2711	601.8615	NaN	NaN	NaN	NaN
NaN	NaN	NaN	NaN	736.03644	601.809	NaN	NaN	NaN	NaN
NaN	NaN	NaN	NaN	736.12427	601.8465	NaN	NaN	NaN	NaN
NaN	NaN	NaN	NaN	735.9085	601.83673	NaN	NaN	NaN	NaN
NaN	NaN	NaN	NaN	735.91754	601.8153	NaN	NaN	NaN	NaN
NaN	NaN	NaN	NaN	736.2335	601.8221	NaN	NaN	NaN	NaN
NaN	NaN	NaN	NaN	736.20825	601.8164	NaN	NaN	NaN	NaN
NaN	NaN	NaN	NaN	736.24744	601.8153	NaN	NaN	NaN	NaN
NaN	NaN	NaN	NaN	736.193	601.8246	NaN	NaN	NaN	NaN
NaN	NaN	NaN	NaN	735.85925	601.8035	NaN	NaN	NaN	NaN
NaN	NaN	NaN	NaN	735.8623	601.78424	NaN	NaN	NaN	NaN
NaN	NaN	NaN	NaN	736.07916	601.7845	NaN	NaN	NaN	NaN
NaN	NaN	NaN	NaN	736.16815	601.77167	NaN	NaN	NaN	NaN
NaN	NaN	NaN	NaN	736.1545	601.74744	NaN	NaN	NaN	NaN
NaN	NaN	NaN	NaN	736.1442	601.75916	NaN	NaN	NaN	NaN
NaN	NaN	NaN	NaN	736.2413	601.75726	NaN	NaN	NaN	NaN
NaN	NaN	NaN	NaN	735.98755	601.74084	NaN	NaN	NaN	NaN
NaN	NaN	NaN	NaN	736.246	601.73505	NaN	NaN	NaN	NaN
NaN	NaN	NaN	NaN	736.1696	601.688	NaN	NaN	NaN	NaN
NaN	NaN	NaN	NaN	736.2074	601.71106	NaN	NaN	NaN	NaN
NaN	NaN	NaN	NaN	736.1598	601.7239	NaN	NaN	NaN	NaN
NaN	NaN	NaN	NaN	736.2585	601.69	NaN	NaN	NaN	NaN
NaN	NaN	NaN	NaN	736.2797	601.6997	NaN	NaN	NaN	NaN
NaN	NaN	NaN	NaN	736.35754	601.67035	NaN	NaN	NaN	NaN
NaN	NaN	NaN	NaN	736.5542	601.66986	NaN	NaN	NaN	NaN
NaN	NaN	NaN	NaN	736.2364	601.65314	NaN	NaN	NaN	NaN
NaN	NaN	NaN	NaN	736.40485	601.65375	NaN	NaN	NaN	NaN
NaN	NaN	NaN	NaN	736.36694	601.6711	NaN	NaN	NaN	NaN
NaN	NaN	NaN	NaN	736.41644	601.66425	NaN	NaN	NaN	NaN
NaN	NaN	NaN	NaN	736.37573	601.6361	NaN	NaN	NaN	NaN
NaN	NaN	NaN	NaN	736.3167	601.6657	NaN	NaN	NaN	NaN
NaN	NaN	NaN	NaN	736.2839	601.6163	NaN	NaN	NaN	NaN
NaN	NaN	NaN	NaN	736.2833	601.64935	NaN	NaN	NaN	NaN
NaN	NaN	NaN	NaN	736.2478	601.6589	NaN	NaN	NaN	NaN
NaN	NaN	NaN	NaN	736.0897	601.6294	NaN	NaN	NaN	NaN
NaN	NaN	NaN	NaN	736.54254	601.67303	NaN	NaN	NaN	NaN
NaN	NaN	NaN	NaN	736.5802	601.67346	NaN	NaN	NaN	NaN
NaN	NaN	NaN	NaN	736.1775	601.6237	NaN	NaN	NaN	NaN
NaN	NaN	NaN	NaN	736.1331	601.6198	NaN	NaN	NaN	NaN
NaN	NaN	NaN	NaN	736.05096	601.6167	NaN	NaN	NaN	NaN
NaN	NaN	NaN	NaN	736.1563	601.60077	NaN	NaN	NaN	NaN
NaN	NaN	NaN	NaN	736.23395	601.5892	NaN	NaN	NaN	NaN
NaN	NaN	NaN	NaN	736.3304	601.6389	NaN	NaN	NaN	NaN
NaN	NaN	NaN	NaN	736.18134	601.5734	NaN	NaN	NaN	NaN
NaN	NaN	NaN	NaN	736.1959	601.53656	NaN	NaN	NaN	NaN
NaN	NaN	NaN	NaN	736.2918	601.6129	NaN	NaN	NaN	NaN
NaN	NaN	NaN	NaN	736.2583	601.58344	NaN	NaN	NaN	NaN
NaN	NaN	NaN	NaN	736.2985	601.55145	NaN	NaN	NaN	NaN
NaN	NaN	NaN	NaN	736.1212	601.5595	NaN	NaN	NaN	NaN
NaN	NaN	NaN	NaN	736.24963	601.4853	NaN	NaN	NaN	NaN
NaN	NaN	NaN	NaN	736.0432	601.5454	NaN	NaN	NaN	NaN
NaN	NaN	NaN	NaN	736.1784	601.5	NaN	NaN	NaN	NaN
NaN	NaN	NaN	NaN	736.34875	601.5	NaN	NaN	NaN	NaN
NaN	NaN	NaN	NaN	736.5087	601.5189	NaN	NaN	NaN	NaN
NaN	NaN	NaN	NaN	736.1152	601.4376	NaN	NaN	NaN	NaN
NaN	NaN	NaN	NaN	736.3728	601.51013	NaN	NaN	NaN	NaN
NaN	NaN	NaN	NaN	736.43304	601.484	NaN	NaN	NaN	NaN
NaN	NaN	NaN	NaN	736.26276	601.4738	NaN	NaN	NaN	NaN
NaN	NaN	NaN	NaN	736.21594	601.4824	NaN	NaN	NaN	NaN
NaN	NaN	NaN	NaN	736.29913	601.46216	NaN	NaN	NaN	NaN
NaN	NaN	NaN	NaN	736.3511	601.4723	NaN	NaN	NaN	NaN
NaN	NaN	NaN	NaN	736.2628	601.46484	NaN	NaN	NaN	NaN
NaN	NaN	NaN	NaN	736.32947	601.48846	NaN	NaN	NaN	NaN
NaN	NaN	NaN	NaN	735.9817	601.5088	NaN	NaN	NaN	NaN
NaN	NaN	NaN	NaN	736.0444	601.49274	NaN	NaN	NaN	NaN
NaN	NaN	NaN	NaN	736.11414	601.4823	NaN	NaN	NaN	NaN
NaN	NaN	NaN	NaN	736.15216	601.52606	NaN	NaN	NaN	NaN
NaN	NaN	NaN	NaN	736.2371	601.4927	NaN	NaN	NaN	NaN
NaN	NaN	NaN	NaN	736.46643	601.5102	NaN	NaN	NaN	NaN
NaN	NaN	NaN	NaN	736.2654	601.4927	NaN	NaN	NaN	NaN
NaN	NaN	NaN	NaN	736.2195	601.56396	NaN	NaN	NaN	NaN
NaN	NaN	NaN	NaN	736.2278	601.5204	NaN	NaN	NaN	NaN
NaN	NaN	NaN	NaN	736.2649	601.545	NaN	NaN	NaN	NaN
NaN	NaN	NaN	NaN	736.3379	601.5955	NaN	NaN	NaN	NaN
NaN	NaN	NaN	NaN	736.4087	601.53046	NaN	NaN	NaN	NaN
NaN	NaN	NaN	NaN	736.32446	601.5935	NaN	NaN	NaN	NaN
NaN	NaN	NaN	NaN	736.04254	601.55426	NaN	NaN	NaN	NaN
NaN	NaN	NaN	NaN	736.1551	601.5507	NaN	NaN	NaN	NaN
NaN	NaN	NaN	NaN	736.2325	601.5395	NaN	NaN	NaN	NaN
NaN	NaN	NaN	NaN	736.32056	601.5912	NaN	NaN	NaN	NaN
NaN	NaN	NaN	NaN	736.0565	601.59985	NaN	NaN	NaN	NaN
NaN	NaN	NaN	NaN	736.3355	601.60626	NaN	NaN	NaN	NaN
NaN	NaN	NaN	NaN	736.0771	601.5632	NaN	NaN	NaN	NaN
NaN	NaN	NaN	NaN	736.25946	601.57434	NaN	NaN	NaN	NaN
NaN	NaN	NaN	NaN	736.2056	601.601	NaN	NaN	NaN	NaN
NaN	NaN	NaN	NaN	736.22205	601.6147	NaN	NaN	NaN	NaN
NaN	NaN	NaN	NaN	736.25073	601.6472	NaN	NaN	NaN	NaN
NaN	NaN	NaN	NaN	736.2289	601.6137	NaN	NaN	NaN	NaN
NaN	NaN	NaN	NaN	736.1429	601.6589	NaN	NaN	NaN	NaN
NaN	NaN	NaN	NaN	736.26764	601.6323	NaN	NaN	NaN	NaN
NaN	NaN	NaN	NaN	736.2942	601.67224	NaN	NaN	NaN	NaN
NaN	NaN	NaN	NaN	736.1913	601.6196	NaN	NaN	NaN	NaN
NaN	NaN	NaN	NaN	736.4371	601.6757	NaN	NaN	NaN	NaN
NaN	NaN	NaN	NaN	736.39	601.6378	NaN	NaN	NaN	NaN
NaN	NaN	NaN	NaN	736.2598	601.67175	NaN	NaN	NaN	NaN
NaN	NaN	NaN	NaN	736.3219	601.60657	NaN	NaN	NaN	NaN
NaN	NaN	NaN	NaN	736.20044	601.5896	NaN	NaN	NaN	NaN
NaN	NaN	NaN	NaN	736.0336	601.67834	NaN	NaN	NaN	NaN
NaN	NaN	NaN	NaN	736.19604	601.6645	NaN	NaN	NaN	NaN
NaN	NaN	NaN	NaN	736.1941	601.60297	NaN	NaN	NaN	NaN
NaN	NaN	NaN	NaN	736.3255	601.6378	NaN	NaN	NaN	NaN
NaN	NaN	NaN	NaN	736.0892	601.6272	NaN	NaN	NaN	NaN
NaN	NaN	NaN	NaN	736.3043	601.68994	NaN	NaN	NaN	NaN
NaN	NaN	NaN	NaN	736.44904	601.6703	NaN	NaN	NaN	NaN
NaN	NaN	NaN	NaN	736.28174	601.6519	NaN	NaN	NaN	NaN
NaN	NaN	NaN	NaN	736.26025	601.67834	NaN	NaN	NaN	NaN
NaN	NaN	NaN	NaN	736.20264	601.70264	NaN	NaN	NaN	NaN
NaN	NaN	NaN	NaN	735.8941	601.6559	NaN	NaN	NaN	NaN
NaN	NaN	NaN	NaN	736.27435	601.69507	NaN	NaN	NaN	NaN
NaN	NaN	NaN	NaN	736.328	601.67346	NaN	NaN	NaN	NaN
NaN	NaN	NaN	NaN	736.27826	601.7364	NaN	NaN	NaN	NaN
NaN	NaN	NaN	NaN	736.0189	601.69385	NaN	NaN	NaN	NaN
NaN	NaN	NaN	NaN	736.15985	601.7117	NaN	NaN	NaN	NaN
NaN	NaN	NaN	NaN	736.2322	601.7242	NaN	NaN	NaN	NaN
NaN	NaN	NaN	NaN	736.2776	601.6977	NaN	NaN	NaN	NaN
NaN	NaN	NaN	NaN	736.056	601.7402	NaN	NaN	NaN	NaN
NaN	NaN	NaN	NaN	736.0244	601.7133	NaN	NaN	NaN	NaN
NaN	NaN	NaN	NaN	736.4898	601.73834	NaN	NaN	NaN	NaN
NaN	NaN	NaN	NaN	736.1501	601.7284	NaN	NaN	NaN	NaN
NaN	NaN	NaN	NaN	736.0927	601.738	NaN	NaN	NaN	NaN
NaN	NaN	NaN	NaN	736.13226	601.73254	NaN	NaN	NaN	NaN
NaN	NaN	NaN	NaN	736.114	601.72516	NaN	NaN	NaN	NaN
NaN	NaN	NaN	NaN	736.21136	601.7289	NaN	NaN	NaN	NaN
NaN	NaN	NaN	NaN	736.22406	601.73944	NaN	NaN	NaN	NaN
NaN	NaN	NaN	NaN	736.1903	601.7851	NaN	NaN	NaN	NaN
NaN	NaN	NaN	NaN	736.23175	601.74054	NaN	NaN	NaN	NaN
NaN	NaN	NaN	NaN	736.12067	601.76306	NaN	NaN	NaN	NaN
NaN	NaN	NaN	NaN	736.18567	601.75	NaN	NaN	NaN	NaN
NaN	NaN	NaN	NaN	736.1754	601.74854	NaN	NaN	NaN	NaN
NaN	NaN	NaN	NaN	736.33356	601.75616	NaN	NaN	NaN	NaN
NaN	NaN	NaN	NaN	736.20013	601.72565	NaN	NaN	NaN	NaN
NaN	NaN	NaN	NaN	736.2522	601.77826	NaN	NaN	NaN	NaN
NaN	NaN	NaN	NaN	736.05554	601.73535	NaN	NaN	NaN	NaN
NaN	NaN	NaN	NaN	736.1317	601.7387	NaN	NaN	NaN	NaN
NaN	NaN	NaN	NaN	735.9482	601.7321	NaN	NaN	NaN	NaN
NaN	NaN	NaN	NaN	736.415	601.80695	NaN	NaN	NaN	NaN
NaN	NaN	NaN	NaN	736.3636	601.7598	NaN	NaN	NaN	NaN
NaN	NaN	NaN	NaN	736.2547	601.799	NaN	NaN	NaN	NaN
NaN	NaN	NaN	NaN	736.26776	601.799	NaN	NaN	NaN	NaN
NaN	NaN	NaN	NaN	736.1879	601.74963	NaN	NaN	NaN	NaN
NaN	NaN	NaN	NaN	736.05023	601.7751	NaN	NaN	NaN	NaN
NaN	NaN	NaN	NaN	736.2099	601.7755	NaN	NaN	NaN	NaN
NaN	NaN	NaN	NaN	736.3852	601.798	NaN	NaN	NaN	NaN
NaN	NaN	NaN	NaN	736.23334	601.8101	NaN	NaN	NaN	NaN
NaN	NaN	NaN	NaN	736.10205	601.7894	NaN	NaN	NaN	NaN
NaN	NaN	NaN	NaN	736.4016	601.8155	NaN	NaN	NaN	NaN
NaN	NaN	NaN	NaN	736.23584	601.8396	NaN	NaN	NaN	NaN
NaN	NaN	NaN	NaN	736.2346	601.82404	NaN	NaN	NaN	NaN
NaN	NaN	NaN	NaN	736.1462	601.8333	NaN	NaN	NaN	NaN
NaN	NaN	NaN	NaN	736.16327	601.84546	NaN	NaN	NaN	NaN
NaN	NaN	NaN	NaN	736.352	601.80334	NaN	NaN	NaN	NaN
NaN	NaN	NaN	NaN	736.3671	601.85474	NaN	NaN	NaN	NaN
NaN	NaN	NaN	NaN	736.1608	601.845	NaN	NaN	NaN	NaN
NaN	NaN	NaN	NaN	736.28986	601.8101	NaN	NaN	NaN	NaN
NaN	NaN	NaN	NaN	736.555	601.86035	NaN	NaN	NaN	NaN
NaN	NaN	NaN	NaN	736.3604	601.864	NaN	NaN	NaN	NaN
NaN	NaN	NaN	NaN	736.26495	601.84015	NaN	NaN	NaN	NaN
NaN	NaN	NaN	NaN	736.2656	601.8392	NaN	NaN	NaN	NaN
NaN	NaN	NaN	NaN	736.3409	601.8241	NaN	NaN	NaN	NaN
NaN	NaN	NaN	NaN	736.5087	601.8396	NaN	NaN	NaN	NaN
NaN	NaN	NaN	NaN	736.2249	601.8348	NaN	NaN	NaN	NaN
NaN	NaN	NaN	NaN	736.359	601.86334	NaN	NaN	NaN	NaN
NaN	NaN	NaN	NaN	736.3955	601.8948	NaN	NaN	NaN	NaN
NaN	NaN	NaN	NaN	736.24384	601.8097	NaN	NaN	NaN	NaN
NaN	NaN	NaN	NaN	736.08514	601.8217	NaN	NaN	NaN	NaN
NaN	NaN	NaN	NaN	736.3263	601.8489	NaN	NaN	NaN	NaN
NaN	NaN	NaN	NaN	736.22595	601.81635	NaN	NaN	NaN	NaN
NaN	NaN	NaN	NaN	736.3387	601.8692	NaN	NaN	NaN	NaN
NaN	NaN	NaN	NaN	736.36127	601.83673	NaN	NaN	NaN	NaN
NaN	NaN	NaN	NaN	736.1463	601.829	NaN	NaN	NaN	NaN
NaN	NaN	NaN	NaN	736.3272	601.83234	NaN	NaN	NaN	NaN
NaN	NaN	NaN	NaN	736.2286	601.8672	NaN	NaN	NaN	NaN
NaN	NaN	NaN	NaN	736.1551	601.8522	NaN	NaN	NaN	NaN
NaN	NaN	NaN	NaN	736.386	601.86505	NaN	NaN	NaN	NaN
NaN	NaN	NaN	NaN	736.12683	601.86444	NaN	NaN	NaN	NaN
NaN	NaN	NaN	NaN	736.4709	601.8683	NaN	NaN	NaN	NaN
NaN	NaN	NaN	NaN	736.42175	601.87244	NaN	NaN	NaN	NaN
NaN	NaN	NaN	NaN	736.1977	601.8488	NaN	NaN	NaN	NaN
NaN	NaN	NaN	NaN	736.0887	601.88666	NaN	NaN	NaN	NaN
NaN	NaN	NaN	NaN	736.21326	601.8668	NaN	NaN	NaN	NaN
NaN	NaN	NaN	NaN	736.3855	601.89276	NaN	NaN	NaN	NaN
NaN	NaN	NaN	NaN	736.2529	601.81287	NaN	NaN	NaN	NaN
NaN	NaN	NaN	NaN	736.41785	601.8905	NaN	NaN	NaN	NaN
NaN	NaN	NaN	NaN	736.2855	601.8435	NaN	NaN	NaN	NaN
NaN	NaN	NaN	NaN	736.39655	601.8664	NaN	NaN	NaN	NaN
NaN	NaN	NaN	NaN	736.32776	601.89655	NaN	NaN	NaN	NaN
NaN	NaN	NaN	NaN	736.2794	601.8933	NaN	NaN	NaN	NaN
NaN	NaN	NaN	NaN	736.2311	601.8663	NaN	NaN	NaN	NaN
NaN	NaN	NaN	NaN	736.15015	601.8848	NaN	NaN	NaN	NaN
NaN	NaN	NaN	NaN	736.3261	601.85944	NaN	NaN	NaN	NaN
NaN	NaN	NaN	NaN	736.1672	601.8781	NaN	NaN	NaN	NaN
NaN	NaN	NaN	NaN	736.3692	601.89246	NaN	NaN	NaN	NaN
NaN	NaN	NaN	NaN	736.1608	601.85675	NaN	NaN	NaN	NaN
NaN	NaN	NaN	NaN	736.4295	601.88995	NaN	NaN	NaN	NaN
NaN	NaN	NaN	NaN	736.3186	601.86285	NaN	NaN	NaN	NaN
NaN	NaN	NaN	NaN	736.4568	601.90344	NaN	NaN	NaN	NaN
NaN	NaN	NaN	NaN	736.22845	601.8839	NaN	NaN	NaN	NaN
NaN	NaN	NaN	NaN	736.32605	601.8333	NaN	NaN	NaN	NaN
NaN	NaN	NaN	NaN	736.3611	601.8582	NaN	NaN	NaN	NaN
NaN	NaN	NaN	NaN	736.5204	601.8566	NaN	NaN	NaN	NaN
NaN	NaN	NaN	NaN	736.57153	601.85913	NaN	NaN	NaN	NaN
NaN	NaN	NaN	NaN	736.3737	601.8977	NaN	NaN	NaN	NaN
NaN	NaN	NaN	NaN	736.3629	601.87805	NaN	NaN	NaN	NaN
NaN	NaN	NaN	NaN	736.0301	601.87885	NaN	NaN	NaN	NaN
NaN	NaN	NaN	NaN	736.4783	601.911	NaN	NaN	NaN	NaN
NaN	NaN	NaN	NaN	736.3414	601.8799	NaN	NaN	NaN	NaN
NaN	NaN	NaN	NaN	736.4651	601.9099	NaN	NaN	NaN	NaN
NaN	NaN	NaN	NaN	736.309	601.9038	NaN	NaN	NaN	NaN
NaN	NaN	NaN	NaN	736.3571	601.8863	NaN	NaN	NaN	NaN
NaN	NaN	NaN	NaN	736.36005	601.9038	NaN	NaN	NaN	NaN
NaN	NaN	NaN	NaN	736.3865	601.92096	NaN	NaN	NaN	NaN
NaN	NaN	NaN	NaN	736.31976	601.891	NaN	NaN	NaN	NaN
NaN	NaN	NaN	NaN	736.25037	601.9263	NaN	NaN	NaN	NaN
NaN	NaN	NaN	NaN	736.3032	601.8819	NaN	NaN	NaN	NaN
NaN	NaN	NaN	NaN	736.2306	601.8499	NaN	NaN	NaN	NaN
NaN	NaN	NaN	NaN	736.069	601.9238	NaN	NaN	NaN	NaN
NaN	NaN	NaN	NaN	736.4197	601.865	NaN	NaN	NaN	NaN
NaN	NaN	NaN	NaN	736.2093	601.9273	NaN	NaN	NaN	NaN
NaN	NaN	NaN	NaN	736.5493	601.8875	NaN	NaN	NaN	NaN
NaN	NaN	NaN	NaN	736.656	601.84546	NaN	NaN	NaN	NaN
NaN	NaN	NaN	NaN	736.27234	601.8545	NaN	NaN	NaN	NaN
NaN	NaN	NaN	NaN	736.4187	601.80334	NaN	NaN	NaN	NaN
NaN	NaN	NaN	NaN	736.23346	601.8112	NaN	NaN	NaN	NaN
NaN	NaN	NaN	NaN	736.2032	601.81726	NaN	NaN	NaN	NaN
NaN	NaN	NaN	NaN	736.06995	601.7988	NaN	NaN	NaN	NaN
NaN	NaN	NaN	NaN	736.0154	601.79285	NaN	NaN	NaN	NaN
NaN	NaN	NaN	NaN	736.18756	601.8197	NaN	NaN	NaN	NaN
NaN	NaN	NaN	NaN	736.3456	601.85645	NaN	NaN	NaN	NaN
NaN	NaN	NaN	NaN	736.1129	601.7771	NaN	NaN	NaN	NaN
NaN	NaN	NaN	NaN	736.254	601.845	NaN	NaN	NaN	NaN
NaN	NaN	NaN	NaN	736.3905	601.8431	NaN	NaN	NaN	NaN
NaN	NaN	NaN	NaN	736.3348	601.858	NaN	NaN	NaN	NaN
NaN	NaN	NaN	NaN	736.11707	601.8225	NaN	NaN	NaN	NaN
NaN	NaN	NaN	NaN	736.5376	601.8821	NaN	NaN	NaN	NaN
NaN	NaN	NaN	NaN	736.53503	601.84015	NaN	NaN	NaN	NaN
NaN	NaN	NaN	NaN	736.3247	601.8937	NaN	NaN	NaN	NaN
NaN	NaN	NaN	NaN	736.05023	601.8537	NaN	NaN	NaN	NaN
NaN	NaN	NaN	NaN	736.26086	601.86084	NaN	NaN	NaN	NaN
NaN	NaN	NaN	NaN	736.23944	601.85516	NaN	NaN	NaN	NaN
NaN	NaN	NaN	NaN	736.2656	601.85516	NaN	NaN	NaN	NaN
NaN	NaN	NaN	NaN	736.14246	601.85754	NaN	NaN	NaN	NaN
NaN	NaN	NaN	NaN	736.286	601.8828	NaN	NaN	NaN	NaN
NaN	NaN	NaN	NaN	736.2511	601.8994	NaN	NaN	NaN	NaN
NaN	NaN	NaN	NaN	736.2282	601.8721	NaN	NaN	NaN	NaN
NaN	NaN	NaN	NaN	736.30695	601.91785	NaN	NaN	NaN	NaN
NaN	NaN	NaN	NaN	736.0644	601.89655	NaN	NaN	NaN	NaN
NaN	NaN	NaN	NaN	736.2551	601.8717	NaN	NaN	NaN	NaN
NaN	NaN	NaN	NaN	736.2143	601.87024	NaN	NaN	NaN	NaN
NaN	NaN	NaN	NaN	736.18207	601.89594	NaN	NaN	NaN	NaN
NaN	NaN	NaN	NaN	736.1569	601.8883	NaN	NaN	NaN	NaN
NaN	NaN	NaN	NaN	735.9601	601.90784	NaN	NaN	NaN	NaN
NaN	NaN	NaN	NaN	736.19586	601.9304	NaN	NaN	NaN	NaN
NaN	NaN	NaN	NaN	736.037	601.92236	NaN	NaN	NaN	NaN
NaN	NaN	NaN	NaN	736.24493	601.9337	NaN	NaN	NaN	NaN
NaN	NaN	NaN	NaN	736.18744	601.89075	NaN	NaN	NaN	NaN
NaN	NaN	NaN	NaN	736.2112	601.9064	NaN	NaN	NaN	NaN
NaN	NaN	NaN	NaN	736.3266	601.90173	NaN	NaN	NaN	NaN
NaN	NaN	NaN	NaN	736.016	601.86194	NaN	NaN	NaN	NaN
NaN	NaN	NaN	NaN	736.22925	601.84937	NaN	NaN	NaN	NaN
NaN	NaN	NaN	NaN	736.0994	601.90784	NaN	NaN	NaN	NaN
NaN	NaN	NaN	NaN	736.04517	601.8717	NaN	NaN	NaN	NaN
NaN	NaN	NaN	NaN	736.12463	601.9116	NaN	NaN	NaN	NaN
NaN	NaN	NaN	NaN	736.2781	601.91064	NaN	NaN	NaN	NaN
NaN	NaN	NaN	NaN	736.23303	601.90405	NaN	NaN	NaN	NaN
NaN	NaN	NaN	NaN	736.12897	601.8956	NaN	NaN	NaN	NaN
NaN	NaN	NaN	NaN	736.04956	601.87317	NaN	NaN	NaN	NaN
NaN	NaN	NaN	NaN	736.16376	601.8785	NaN	NaN	NaN	NaN
NaN	NaN	NaN	NaN	736.0036	601.8817	NaN	NaN	NaN	NaN
NaN	NaN	NaN	NaN	736.2257	601.90204	NaN	NaN	NaN	NaN
NaN	NaN	NaN	NaN	736.21844	601.889	NaN	NaN	NaN	NaN
NaN	NaN	NaN	NaN	736.3808	601.9172	NaN	NaN	NaN	NaN
NaN	NaN	NaN	NaN	736.5029	601.92584	NaN	NaN	NaN	NaN
NaN	NaN	NaN	NaN	736.39276	601.9072	NaN	NaN	NaN	NaN
NaN	NaN	NaN	NaN	736.23846	601.88873	NaN	NaN	NaN	NaN
NaN	NaN	NaN	NaN	736.3868	601.87445	NaN	NaN	NaN	NaN
NaN	NaN	NaN	NaN	736.4197	601.8664	NaN	NaN	NaN	NaN
NaN	NaN	NaN	NaN	736.0877	601.86255	NaN	NaN	NaN	NaN
NaN	NaN	NaN	NaN	736.3674	601.8586	NaN	NaN	NaN	NaN
NaN	NaN	NaN	NaN	736.48975	601.85925	NaN	NaN	NaN	NaN
NaN	NaN	NaN	NaN	736.3973	601.8748	NaN	NaN	NaN	NaN
NaN	NaN	NaN	NaN	736.06683	601.82745	NaN	NaN	NaN	NaN
NaN	NaN	NaN	NaN	736.4723	601.8805	NaN	NaN	NaN	NaN
NaN	NaN	NaN	NaN	736.32416	601.8939	NaN	NaN	NaN	NaN
NaN	NaN	NaN	NaN	736.3956	601.87103	NaN	NaN	NaN	NaN
NaN	NaN	NaN	NaN	736.13666	601.86194	NaN	NaN	NaN	NaN
NaN	NaN	NaN	NaN	736.36414	601.8786	NaN	NaN	NaN	NaN
NaN	NaN	NaN	NaN	736.4071	601.88464	NaN	NaN	NaN	NaN
NaN	NaN	NaN	NaN	736.037	601.8991	NaN	NaN	NaN	NaN
NaN	NaN	NaN	NaN	736.4695	601.87933	NaN	NaN	NaN	NaN
NaN	NaN	NaN	NaN	736.25	601.8721	NaN	NaN	NaN	NaN
NaN	NaN	NaN	NaN	736.4724	601.87646	NaN	NaN	NaN	NaN
NaN	NaN	NaN	NaN	736.46216	601.8537	NaN	NaN	NaN	NaN
NaN	NaN	NaN	NaN	736.5203	601.89825	NaN	NaN	NaN	NaN
NaN	NaN	NaN	NaN	736.2071	601.8795	NaN	NaN	NaN	NaN
NaN	NaN	NaN	NaN	736.38226	601.87933	NaN	NaN	NaN	NaN
NaN	NaN	NaN	NaN	736.5826	601.9029	NaN	NaN	NaN	NaN
NaN	NaN	NaN	NaN	736.5	601.86005	NaN	NaN	NaN	NaN
NaN	NaN	NaN	NaN	736.5467	601.865	NaN	NaN	NaN	NaN
NaN	NaN	NaN	NaN	736.41364	601.8338	NaN	NaN	NaN	NaN
NaN	NaN	NaN	NaN	736.5408	601.86096	NaN	NaN	NaN	NaN
NaN	NaN	NaN	NaN	736.53503	601.85767	NaN	NaN	NaN	NaN
NaN	NaN	NaN	NaN	736.7243	601.8821	NaN	NaN	NaN	NaN
NaN	NaN	NaN	NaN	736.48987	601.8788	NaN	NaN	NaN	NaN
NaN	NaN	NaN	NaN	736.3704	601.86536	NaN	NaN	NaN	NaN
NaN	NaN	NaN	NaN	736.39276	601.88983	NaN	NaN	NaN	NaN
NaN	NaN	NaN	NaN	736.62537	601.8586	NaN	NaN	NaN	NaN
NaN	NaN	NaN	NaN	736.5566	601.8832	NaN	NaN	NaN	NaN
NaN	NaN	NaN	NaN	736.35065	601.83673	NaN	NaN	NaN	NaN
NaN	NaN	NaN	NaN	736.2988	601.86755	NaN	NaN	NaN	NaN
NaN	NaN	NaN	NaN	736.36664	601.87683	NaN	NaN	NaN	NaN
NaN	NaN	NaN	NaN	736.384	601.83923	NaN	NaN	NaN	NaN
NaN	NaN	NaN	NaN	736.30524	601.86774	NaN	NaN	NaN	NaN
NaN	NaN	NaN	NaN	736.3955	601.8759	NaN	NaN	NaN	NaN
NaN	NaN	NaN	NaN	736.5102	601.85956	NaN	NaN	NaN	NaN
NaN	NaN	NaN	NaN	736.3438	601.8606	NaN	NaN	NaN	NaN
NaN	NaN	NaN	NaN	736.41797	601.8957	NaN	NaN	NaN	NaN
NaN	NaN	NaN	NaN	736.41547	601.8586	NaN	NaN	NaN	NaN
NaN	NaN	NaN	NaN	736.625	601.8692	NaN	NaN	NaN	NaN
NaN	NaN	NaN	NaN	736.41327	601.8916	NaN	NaN	NaN	NaN
NaN	NaN	NaN	NaN	736.3812	601.8563	NaN	NaN	NaN	NaN
NaN	NaN	NaN	NaN	736.56934	601.8844	NaN	NaN	NaN	NaN
NaN	NaN	NaN	NaN	736.1521	601.85223	NaN	NaN	NaN	NaN
NaN	NaN	NaN	NaN	736.52747	601.90173	NaN	NaN	NaN	NaN
NaN	NaN	NaN	NaN	736.39374	601.85516	NaN	NaN	NaN	NaN
NaN	NaN	NaN	NaN	736.2112	601.8701	NaN	NaN	NaN	NaN
NaN	NaN	NaN	NaN	736.2525	601.8575	NaN	NaN	NaN	NaN
NaN	NaN	NaN	NaN	736.33966	601.8513	NaN	NaN	NaN	NaN
NaN	NaN	NaN	NaN	736.38434	601.8763	NaN	NaN	NaN	NaN
NaN	NaN	NaN	NaN	736.3453	601.86786	NaN	NaN	NaN	NaN
NaN	NaN	NaN	NaN	736.2773	601.8799	NaN	NaN	NaN	NaN
NaN	NaN	NaN	NaN	736.2124	601.87225	NaN	NaN	NaN	NaN
NaN	NaN	NaN	NaN	736.2594	601.8681	NaN	NaN	NaN	NaN
NaN	NaN	NaN	NaN	736.31274	601.88605	NaN	NaN	NaN	NaN
NaN	NaN	NaN	NaN	736.4398	601.9255	NaN	NaN	NaN	NaN
NaN	NaN	NaN	NaN	736.25433	601.87067	NaN	NaN	NaN	NaN
NaN	NaN	NaN	NaN	736.39954	601.87555	NaN	NaN	NaN	NaN
NaN	NaN	NaN	NaN	736.24274	601.859	NaN	NaN	NaN	NaN
NaN	NaN	NaN	NaN	736.3902	601.9104	NaN	NaN	NaN	NaN
NaN	NaN	NaN	NaN	736.69275	601.88696	NaN	NaN	NaN	NaN
NaN	NaN	NaN	NaN	736.309	601.87756	NaN	NaN	NaN	NaN
NaN	NaN	NaN	NaN	736.31885	601.86523	NaN	NaN	NaN	NaN
NaN	NaN	NaN	NaN	736.0525	601.89215	NaN	NaN	NaN	NaN
NaN	NaN	NaN	NaN	736.2261	601.88403	NaN	NaN	NaN	NaN
NaN	NaN	NaN	NaN	736.2045	601.8828	NaN	NaN	NaN	NaN
NaN	NaN	NaN	NaN	736.36005	601.90814	NaN	NaN	NaN	NaN
NaN	NaN	NaN	NaN	736.3603	601.89594	NaN	NaN	NaN	NaN
NaN	NaN	NaN	NaN	736.4375	601.88806	NaN	NaN	NaN	NaN
NaN	NaN	NaN	NaN	736.15015	601.87463	NaN	NaN	NaN	NaN
NaN	NaN	NaN	NaN	736.2866	601.8933	NaN	NaN	NaN	NaN
NaN	NaN	NaN	NaN	736.41187	601.93207	NaN	NaN	NaN	NaN
NaN	NaN	NaN	NaN	736.24274	601.9012	NaN	NaN	NaN	NaN
NaN	NaN	NaN	NaN	736.54645	601.931	NaN	NaN	NaN	NaN
NaN	NaN	NaN	NaN	736.21344	601.9197	NaN	NaN	NaN	NaN
NaN	NaN	NaN	NaN	736.1378	601.8925	NaN	NaN	NaN	NaN
NaN	NaN	NaN	NaN	736.34393	601.89886	NaN	NaN	NaN	NaN
NaN	NaN	NaN	NaN	736.2643	601.9129	NaN	NaN	NaN	NaN
NaN	NaN	NaN	NaN	736.1184	601.8962	NaN	NaN	NaN	NaN
NaN	NaN	NaN	NaN	736.33624	601.90643	NaN	NaN	NaN	NaN
NaN	NaN	NaN	NaN	736.4783	601.9298	NaN	NaN	NaN	NaN
NaN	NaN	NaN	NaN	736.3403	601.94604	NaN	NaN	NaN	NaN
NaN	NaN	NaN	NaN	736.17053	601.93164	NaN	NaN	NaN	NaN
NaN	NaN	NaN	NaN	736.432	601.96747	NaN	NaN	NaN	NaN
NaN	NaN	NaN	NaN	736.4265	601.9654	NaN	NaN	NaN	NaN
NaN	NaN	NaN	NaN	736.53046	601.9572	NaN	NaN	NaN	NaN
NaN	NaN	NaN	NaN	736.4048	601.96606	NaN	NaN	NaN	NaN
NaN	NaN	NaN	NaN	736.513	601.9602	NaN	NaN	NaN	NaN
NaN	NaN	NaN	NaN	736.408	601.9788	NaN	NaN	NaN	NaN
NaN	NaN	NaN	NaN	736.29767	601.97595	NaN	NaN	NaN	NaN
NaN	NaN	NaN	NaN	736.3865	601.94104	NaN	NaN	NaN	NaN
NaN	NaN	NaN	NaN	736.3557	601.9665	NaN	NaN	NaN	NaN
NaN	NaN	NaN	NaN	736.449	601.9752	NaN	NaN	NaN	NaN
NaN	NaN	NaN	NaN	736.47974	601.98047	NaN	NaN	NaN	NaN
NaN	NaN	NaN	NaN	736.4111	601.9621	NaN	NaN	NaN	NaN
NaN	NaN	NaN	NaN	736.47406	601.9928	NaN	NaN	NaN	NaN
NaN	NaN	NaN	NaN	736.5233	601.9913	NaN	NaN	NaN	NaN
NaN	NaN	NaN	NaN	736.57825	601.9783	NaN	NaN	NaN	NaN
NaN	NaN	NaN	NaN	736.73	602.00366	NaN	NaN	NaN	NaN
NaN	NaN	NaN	NaN	736.484	602.00507	NaN	NaN	NaN	NaN
NaN	NaN	NaN	NaN	736.51306	602.0029	NaN	NaN	NaN	NaN
NaN	NaN	NaN	NaN	736.44904	601.9891	NaN	NaN	NaN	NaN
NaN	NaN	NaN	NaN	736.3447	602.00073	NaN	NaN	NaN	NaN
NaN	NaN	NaN	NaN	736.6045	602.0138	NaN	NaN	NaN	NaN
NaN	NaN	NaN	NaN	736.67706	601.98334	NaN	NaN	NaN	NaN
NaN	NaN	NaN	NaN	736.5929	601.98914	NaN	NaN	NaN	NaN
NaN	NaN	NaN	NaN	736.6855	601.99133	NaN	NaN	NaN	NaN
NaN	NaN	NaN	NaN	736.3511	601.98175	NaN	NaN	NaN	NaN
NaN	NaN	NaN	NaN	736.516	601.9658	NaN	NaN	NaN	NaN
NaN	NaN	NaN	NaN	736.63605	602.0022	NaN	NaN	NaN	NaN
NaN	NaN	NaN	NaN	736.298	601.9773	NaN	NaN	NaN	NaN
NaN	NaN	NaN	NaN	736.7121	602.02094	NaN	NaN	NaN	NaN
NaN	NaN	NaN	NaN	736.5582	601.9672	NaN	NaN	NaN	NaN
NaN	NaN	NaN	NaN	736.678	601.99493	NaN	NaN	NaN	NaN
NaN	NaN	NaN	NaN	736.6468	601.9971	NaN	NaN	NaN	NaN
NaN	NaN	NaN	NaN	736.5348	601.99274	NaN	NaN	NaN	NaN
NaN	NaN	NaN	NaN	736.43835	601.9552	NaN	NaN	NaN	NaN
NaN	NaN	NaN	NaN	736.51605	601.9526	NaN	NaN	NaN	NaN
NaN	NaN	NaN	NaN	736.5318	602.00433	NaN	NaN	NaN	NaN
NaN	NaN	NaN	NaN	736.6582	601.9804	NaN	NaN	NaN	NaN
NaN	NaN	NaN	NaN	736.53046	601.9819	NaN	NaN	NaN	NaN
NaN	NaN	NaN	NaN	736.53925	601.984	NaN	NaN	NaN	NaN
NaN	NaN	NaN	NaN	736.66956	601.97974	NaN	NaN	NaN	NaN
NaN	NaN	NaN	NaN	736.31647	601.97577	NaN	NaN	NaN	NaN
NaN	NaN	NaN	NaN	736.7695	601.99133	NaN	NaN	NaN	NaN
NaN	NaN	NaN	NaN	736.55084	602.00146	NaN	NaN	NaN	NaN
NaN	NaN	NaN	NaN	736.5928	601.9841	NaN	NaN	NaN	NaN
NaN	NaN	NaN	NaN	736.5757	602.00366	NaN	NaN	NaN	NaN
NaN	NaN	NaN	NaN	736.4463	601.9746	NaN	NaN	NaN	NaN
NaN	NaN	NaN	NaN	736.6192	601.9855	NaN	NaN	NaN	NaN
NaN	NaN	NaN	NaN	736.26575	601.94946	NaN	NaN	NaN	NaN
NaN	NaN	NaN	NaN	736.66327	602.0058	NaN	NaN	NaN	NaN
NaN	NaN	NaN	NaN	736.6161	601.9688	NaN	NaN	NaN	NaN
NaN	NaN	NaN	NaN	736.6601	601.9687	NaN	NaN	NaN	NaN
NaN	NaN	NaN	NaN	736.41376	601.9415	NaN	NaN	NaN	NaN
NaN	NaN	NaN	NaN	736.54486	601.98047	NaN	NaN	NaN	NaN
NaN	NaN	NaN	NaN	736.46936	601.9621	NaN	NaN	NaN	NaN
NaN	NaN	NaN	NaN	736.3314	601.9797	NaN	NaN	NaN	NaN
NaN	NaN	NaN	NaN	736.5233	601.965	NaN	NaN	NaN	NaN
NaN	NaN	NaN	NaN	736.6873	601.9769	NaN	NaN	NaN	NaN
NaN	NaN	NaN	NaN	736.6064	601.9723	NaN	NaN	NaN	NaN
NaN	NaN	NaN	NaN	736.58295	601.95416	NaN	NaN	NaN	NaN
NaN	NaN	NaN	NaN	736.2988	601.9096	NaN	NaN	NaN	NaN
NaN	NaN	NaN	NaN	736.50146	601.952	NaN	NaN	NaN	NaN
NaN	NaN	NaN	NaN	736.60046	601.98474	NaN	NaN	NaN	NaN
NaN	NaN	NaN	NaN	736.36646	601.9717	NaN	NaN	NaN	NaN
NaN	NaN	NaN	NaN	736.6756	601.9804	NaN	NaN	NaN	NaN
NaN	NaN	NaN	NaN	736.4564	601.94476	NaN	NaN	NaN	NaN
NaN	NaN	NaN	NaN	736.2689	601.93604	NaN	NaN	NaN	NaN
NaN	NaN	NaN	NaN	736.5986	601.9667	NaN	NaN	NaN	NaN
NaN	NaN	NaN	NaN	736.3918	601.9211	NaN	NaN	NaN	NaN
NaN	NaN	NaN	NaN	736.23236	601.936	NaN	NaN	NaN	NaN
NaN	NaN	NaN	NaN	736.48114	601.9601	NaN	NaN	NaN	NaN
NaN	NaN	NaN	NaN	736.4157	601.9557	NaN	NaN	NaN	NaN
NaN	NaN	NaN	NaN	736.5492	601.9486	NaN	NaN	NaN	NaN
NaN	NaN	NaN	NaN	736.4493	601.94055	NaN	NaN	NaN	NaN
NaN	NaN	NaN	NaN	736.62067	601.9583	NaN	NaN	NaN	NaN
NaN	NaN	NaN	NaN	736.20074	601.9146	NaN	NaN	NaN	NaN
NaN	NaN	NaN	NaN	736.57495	601.94525	NaN	NaN	NaN	NaN
NaN	NaN	NaN	NaN	736.5391	601.9203	NaN	NaN	NaN	NaN
NaN	NaN	NaN	NaN	736.6097	601.9286	NaN	NaN	NaN	NaN
NaN	NaN	NaN	NaN	736.5854	601.9081	NaN	NaN	NaN	NaN
NaN	NaN	NaN	NaN	736.35876	601.9063	NaN	NaN	NaN	NaN
NaN	NaN	NaN	NaN	736.4521	601.8759	NaN	NaN	NaN	NaN
NaN	NaN	NaN	NaN	736.708	601.9089	NaN	NaN	NaN	NaN
NaN	NaN	NaN	NaN	736.47833	601.89685	NaN	NaN	NaN	NaN
NaN	NaN	NaN	NaN	736.5596	601.8837	NaN	NaN	NaN	NaN
NaN	NaN	NaN	NaN	736.4463	601.8788	NaN	NaN	NaN	NaN
NaN	NaN	NaN	NaN	736.73	601.8668	NaN	NaN	NaN	NaN
NaN	NaN	NaN	NaN	736.48114	601.83093	NaN	NaN	NaN	NaN
NaN	NaN	NaN	NaN	736.436	601.8246	NaN	NaN	NaN	NaN
NaN	NaN	NaN	NaN	736.46655	601.8183	NaN	NaN	NaN	NaN
NaN	NaN	NaN	NaN	736.51447	601.84204	NaN	NaN	NaN	NaN
NaN	NaN	NaN	NaN	736.52606	601.85455	NaN	NaN	NaN	NaN
NaN	NaN	NaN	NaN	736.6181	601.80176	NaN	NaN	NaN	NaN
NaN	NaN	NaN	NaN	736.5102	601.80524	NaN	NaN	NaN	NaN
NaN	NaN	NaN	NaN	736.4795	601.8177	NaN	NaN	NaN	NaN
NaN	NaN	NaN	NaN	736.48395	601.793	NaN	NaN	NaN	NaN
NaN	NaN	NaN	NaN	736.32336	601.78906	NaN	NaN	NaN	NaN
NaN	NaN	NaN	NaN	736.4113	601.76746	NaN	NaN	NaN	NaN
NaN	NaN	NaN	NaN	736.44324	601.7533	NaN	NaN	NaN	NaN
NaN	NaN	NaN	NaN	736.3905	601.72046	NaN	NaN	NaN	NaN
NaN	NaN	NaN	NaN	736.69684	601.75323	NaN	NaN	NaN	NaN
NaN	NaN	NaN	NaN	736.41437	601.7032	NaN	NaN	NaN	NaN
NaN	NaN	NaN	NaN	736.451	601.7104	NaN	NaN	NaN	NaN
NaN	NaN	NaN	NaN	736.53076	601.65814	NaN	NaN	NaN	NaN
NaN	NaN	NaN	NaN	736.37976	601.629	NaN	NaN	NaN	NaN
NaN	NaN	NaN	NaN	736.42816	601.6466	NaN	NaN	NaN	NaN
NaN	NaN	NaN	NaN	736.4269	601.6418	NaN	NaN	NaN	NaN
NaN	NaN	NaN	NaN	736.5441	601.5868	NaN	NaN	NaN	NaN
NaN	NaN	NaN	NaN	736.69116	601.6412	NaN	NaN	NaN	NaN
NaN	NaN	NaN	NaN	736.6272	601.60675	NaN	NaN	NaN	NaN
NaN	NaN	NaN	NaN	736.3523	601.5901	NaN	NaN	NaN	NaN
NaN	NaN	NaN	NaN	736.47217	601.566	NaN	NaN	NaN	NaN
NaN	NaN	NaN	NaN	736.50146	601.554	NaN	NaN	NaN	NaN
NaN	NaN	NaN	NaN	736.39215	601.52625	NaN	NaN	NaN	NaN
NaN	NaN	NaN	NaN	736.29034	601.51465	NaN	NaN	NaN	NaN
NaN	NaN	NaN	NaN	736.31726	601.52484	NaN	NaN	NaN	NaN
NaN	NaN	NaN	NaN	736.3534	601.5161	NaN	NaN	NaN	NaN
NaN	NaN	NaN	NaN	736.34686	601.53094	NaN	NaN	NaN	NaN
NaN	NaN	NaN	NaN	736.57166	601.5585	NaN	NaN	NaN	NaN
NaN	NaN	NaN	NaN	736.4562	601.5584	NaN	NaN	NaN	NaN
NaN	NaN	NaN	NaN	736.3772	601.50146	NaN	NaN	NaN	NaN
NaN	NaN	NaN	NaN	736.5661	601.51764	NaN	NaN	NaN	NaN
NaN	NaN	NaN	NaN	736.6703	601.53784	NaN	NaN	NaN	NaN
NaN	NaN	NaN	NaN	736.3496	601.5234	NaN	NaN	NaN	NaN
NaN	NaN	NaN	NaN	736.5	601.5159	NaN	NaN	NaN	NaN
NaN	NaN	NaN	NaN	736.27856	601.47656	NaN	NaN	NaN	NaN
NaN	NaN	NaN	NaN	736.5467	601.5394	NaN	NaN	NaN	NaN
NaN	NaN	NaN	NaN	736.45935	601.5218	NaN	NaN	NaN	NaN
NaN	NaN	NaN	NaN	736.5	601.5131	NaN	NaN	NaN	NaN
NaN	NaN	NaN	NaN	736.37866	601.4956	NaN	NaN	NaN	NaN
NaN	NaN	NaN	NaN	736.40894	601.5279	NaN	NaN	NaN	NaN
NaN	NaN	NaN	NaN	736.45935	601.4884	NaN	NaN	NaN	NaN
NaN	NaN	NaN	NaN	736.3818	601.4562	NaN	NaN	NaN	NaN
NaN	NaN	NaN	NaN	736.58826	601.44214	NaN	NaN	NaN	NaN
NaN	NaN	NaN	NaN	736.45184	601.43726	NaN	NaN	NaN	NaN
NaN	NaN	NaN	NaN	736.4524	601.44086	NaN	NaN	NaN	NaN
NaN	NaN	NaN	NaN	736.4493	601.46375	NaN	NaN	NaN	NaN
NaN	NaN	NaN	NaN	736.3287	601.4663	NaN	NaN	NaN	NaN
NaN	NaN	NaN	NaN	736.4868	601.46484	NaN	NaN	NaN	NaN
NaN	NaN	NaN	NaN	736.30176	601.47375	NaN	NaN	NaN	NaN
NaN	NaN	NaN	NaN	736.5984	601.445	NaN	NaN	NaN	NaN
NaN	NaN	NaN	NaN	736.61597	601.42755	NaN	NaN	NaN	NaN
NaN	NaN	NaN	NaN	736.35364	601.4072	NaN	NaN	NaN	NaN
NaN	NaN	NaN	NaN	736.439	601.3897	NaN	NaN	NaN	NaN
NaN	NaN	NaN	NaN	736.5922	601.3991	NaN	NaN	NaN	NaN
NaN	NaN	NaN	NaN	736.3006	601.3607	NaN	NaN	NaN	NaN
NaN	NaN	NaN	NaN	736.4174	601.4	NaN	NaN	NaN	NaN
NaN	NaN	NaN	NaN	736.4664	601.3772	NaN	NaN	NaN	NaN
NaN	NaN	NaN	NaN	736.5248	601.37756	NaN	NaN	NaN	NaN
NaN	NaN	NaN	NaN	736.5202	601.40607	NaN	NaN	NaN	NaN
NaN	NaN	NaN	NaN	736.337	601.39813	NaN	NaN	NaN	NaN
NaN	NaN	NaN	NaN	736.5058	601.38245	NaN	NaN	NaN	NaN
NaN	NaN	NaN	NaN	736.5407	601.4113	NaN	NaN	NaN	NaN
NaN	NaN	NaN	NaN	736.6156	601.4104	NaN	NaN	NaN	NaN
NaN	NaN	NaN	NaN	736.43286	601.3715	NaN	NaN	NaN	NaN
NaN	NaN	NaN	NaN	736.26685	601.3607	NaN	NaN	NaN	NaN
NaN	NaN	NaN	NaN	736.48987	601.3926	NaN	NaN	NaN	NaN
NaN	NaN	NaN	NaN	736.20044	601.32086	NaN	NaN	NaN	NaN
NaN	NaN	NaN	NaN	736.5058	601.38275	NaN	NaN	NaN	NaN
NaN	NaN	NaN	NaN	736.235	601.3492	NaN	NaN	NaN	NaN
NaN	NaN	NaN	NaN	736.6487	601.3134	NaN	NaN	NaN	NaN
NaN	NaN	NaN	NaN	736.31396	601.36334	NaN	NaN	NaN	NaN
NaN	NaN	NaN	NaN	736.32996	601.3663	NaN	NaN	NaN	NaN
NaN	NaN	NaN	NaN	736.107	601.337	NaN	NaN	NaN	NaN
NaN	NaN	NaN	NaN	736.29767	601.3224	NaN	NaN	NaN	NaN
NaN	NaN	NaN	NaN	736.406	601.3032	NaN	NaN	NaN	NaN
NaN	NaN	NaN	NaN	736.246	601.3076	NaN	NaN	NaN	NaN
NaN	NaN	NaN	NaN	736.45746	601.33575	NaN	NaN	NaN	NaN
NaN	NaN	NaN	NaN	736.18036	601.3255	NaN	NaN	NaN	NaN
NaN	NaN	NaN	NaN	736.3719	601.3195	NaN	NaN	NaN	NaN
NaN	NaN	NaN	NaN	736.66907	601.3484	NaN	NaN	NaN	NaN
NaN	NaN	NaN	NaN	736.6279	601.3285	NaN	NaN	NaN	NaN
NaN	NaN	NaN	NaN	736.6062	601.2979	NaN	NaN	NaN	NaN
NaN	NaN	NaN	NaN	736.5232	601.291	NaN	NaN	NaN	NaN
NaN	NaN	NaN	NaN	736.2835	601.24524	NaN	NaN	NaN	NaN
NaN	NaN	NaN	NaN	736.62573	601.288	NaN	NaN	NaN	NaN
NaN	NaN	NaN	NaN	736.4766	601.28217	NaN	NaN	NaN	NaN
NaN	NaN	NaN	NaN	736.41656	601.2877	NaN	NaN	NaN	NaN
NaN	NaN	NaN	NaN	736.46484	601.31116	NaN	NaN	NaN	NaN
NaN	NaN	NaN	NaN	736.2776	601.229	NaN	NaN	NaN	NaN
NaN	NaN	NaN	NaN	736.6096	601.26025	NaN	NaN	NaN	NaN
NaN	NaN	NaN	NaN	736.47345	601.23303	NaN	NaN	NaN	NaN
NaN	NaN	NaN	NaN	736.5278	601.2529	NaN	NaN	NaN	NaN
NaN	NaN	NaN	NaN	736.47943	601.2206	NaN	NaN	NaN	NaN
NaN	NaN	NaN	NaN	736.43616	600.9296	NaN	NaN	NaN	NaN
NaN	NaN	NaN	NaN	736.6715	600.9477	NaN	NaN	NaN	NaN
NaN	NaN	NaN	NaN	736.5217	600.8878	NaN	NaN	NaN	NaN
NaN	NaN	NaN	NaN	736.5838	600.94073	NaN	NaN	NaN	NaN
NaN	NaN	NaN	NaN	736.4594	600.942	NaN	NaN	NaN	NaN
NaN	NaN	NaN	NaN	736.74817	601.00793	NaN	NaN	NaN	NaN
NaN	NaN	NaN	NaN	736.53766	600.9667	NaN	NaN	NaN	NaN
NaN	NaN	NaN	NaN	736.4756	600.9167	NaN	NaN	NaN	NaN
NaN	NaN	NaN	NaN	736.7613	601.20074	NaN	NaN	NaN	NaN
NaN	NaN	NaN	NaN	736.5116	600.96454	NaN	NaN	NaN	NaN
NaN	NaN	NaN	NaN	736.5909	600.9156	NaN	NaN	NaN	NaN
NaN	NaN	NaN	NaN	736.31323	600.9224	NaN	NaN	NaN	NaN
NaN	NaN	NaN	NaN	736.439	600.95135	NaN	NaN	NaN	NaN
NaN	NaN	NaN	NaN	736.5159	600.9139	NaN	NaN	NaN	NaN
NaN	NaN	NaN	NaN	736.54456	600.87354	NaN	NaN	NaN	NaN
NaN	NaN	NaN	NaN	736.84204	600.9246	NaN	NaN	NaN	NaN
NaN	NaN	NaN	NaN	736.79736	600.81635	NaN	NaN	NaN	NaN
NaN	NaN	NaN	NaN	736.7734	600.8684	NaN	NaN	NaN	NaN
NaN	NaN	NaN	NaN	736.7565	600.8775	NaN	NaN	NaN	NaN
NaN	NaN	NaN	NaN	736.75146	600.86255	NaN	NaN	NaN	NaN
NaN	NaN	NaN	NaN	737.025	601.1279	NaN	NaN	NaN	NaN
NaN	NaN	NaN	NaN	736.68274	600.90204	NaN	NaN	NaN	NaN
NaN	NaN	NaN	NaN	736.66907	600.90814	NaN	NaN	NaN	NaN
NaN	NaN	NaN	NaN	736.8561	601.02966	NaN	NaN	NaN	NaN
NaN	NaN	NaN	NaN	736.8796	600.7963	NaN	NaN	NaN	NaN
NaN	NaN	NaN	NaN	737.10645	600.6997	NaN	NaN	NaN	NaN
NaN	NaN	NaN	NaN	737.0219	600.731	NaN	NaN	NaN	NaN
NaN	NaN	NaN	NaN	736.92377	600.7067	NaN	NaN	NaN	NaN
NaN	NaN	NaN	NaN	736.807	600.6038	NaN	NaN	NaN	NaN
NaN	NaN	NaN	NaN	736.7763	600.6462	NaN	NaN	NaN	NaN
NaN	NaN	NaN	NaN	736.9018	600.6344	NaN	NaN	NaN	NaN
NaN	NaN	NaN	NaN	736.84705	600.6824	NaN	NaN	NaN	NaN
NaN	NaN	NaN	NaN	736.8877	600.59985	NaN	NaN	NaN	NaN
NaN	NaN	NaN	NaN	737.03107	600.6642	NaN	NaN	NaN	NaN
NaN	NaN	NaN	NaN	736.769	600.6082	NaN	NaN	NaN	NaN
NaN	NaN	NaN	NaN	736.87335	600.61127	NaN	NaN	NaN	NaN
NaN	NaN	NaN	NaN	736.76385	600.59766	NaN	NaN	NaN	NaN
NaN	NaN	NaN	NaN	736.80164	600.5425	NaN	NaN	NaN	NaN
NaN	NaN	NaN	NaN	736.74927	600.5481	NaN	NaN	NaN	NaN
NaN	NaN	NaN	NaN	736.66986	600.51025	NaN	NaN	NaN	NaN
NaN	NaN	NaN	NaN	736.71783	600.50586	NaN	NaN	NaN	NaN
NaN	NaN	NaN	NaN	736.7105	600.462	NaN	NaN	NaN	NaN
NaN	NaN	NaN	NaN	736.718	600.4172	NaN	NaN	NaN	NaN
NaN	NaN	NaN	NaN	736.8558	600.4751	NaN	NaN	NaN	NaN
NaN	NaN	NaN	NaN	736.77966	600.4385	NaN	NaN	NaN	NaN
NaN	NaN	NaN	NaN	736.72723	600.4103	NaN	NaN	NaN	NaN
NaN	NaN	NaN	NaN	736.75433	600.39825	NaN	NaN	NaN	NaN
NaN	NaN	NaN	NaN	736.71234	600.3264	NaN	NaN	NaN	NaN
NaN	NaN	NaN	NaN	736.773	600.37445	NaN	NaN	NaN	NaN
NaN	NaN	NaN	NaN	736.8901	600.3312	NaN	NaN	NaN	NaN
NaN	NaN	NaN	NaN	736.8606	600.3774	NaN	NaN	NaN	NaN
NaN	NaN	NaN	NaN	736.83093	600.3819	NaN	NaN	NaN	NaN
NaN	NaN	NaN	NaN	736.80457	600.4019	NaN	NaN	NaN	NaN
NaN	NaN	NaN	NaN	736.83136	600.3871	NaN	NaN	NaN	NaN
NaN	NaN	NaN	NaN	736.8902	600.37573	NaN	NaN	NaN	NaN
NaN	NaN	NaN	NaN	736.9475	600.3717	NaN	NaN	NaN	NaN
NaN	NaN	NaN	NaN	736.71655	600.39825	NaN	NaN	NaN	NaN
NaN	NaN	NaN	NaN	736.9751	600.34753	NaN	NaN	NaN	NaN
NaN	NaN	NaN	NaN	737.0022	600.32776	NaN	NaN	NaN	NaN
NaN	NaN	NaN	NaN	736.8693	600.3044	NaN	NaN	NaN	NaN
NaN	NaN	NaN	NaN	736.87573	600.26605	NaN	NaN	NaN	NaN
NaN	NaN	NaN	NaN	736.93567	600.1418	NaN	NaN	NaN	NaN
NaN	NaN	NaN	NaN	736.9714	600.1667	NaN	NaN	NaN	NaN
NaN	NaN	NaN	NaN	737.0457	600.18506	NaN	NaN	NaN	NaN
NaN	NaN	NaN	NaN	737.00073	600.16376	NaN	NaN	NaN	NaN
NaN	NaN	NaN	NaN	737.0729	600.1479	NaN	NaN	NaN	NaN
NaN	NaN	NaN	NaN	737.00073	600.20044	NaN	NaN	NaN	NaN
NaN	NaN	NaN	NaN	737.0828	600.1875	NaN	NaN	NaN	NaN
NaN	NaN	NaN	NaN	737.0806	600.1481	NaN	NaN	NaN	NaN
NaN	NaN	NaN	NaN	736.95416	600.1375	NaN	NaN	NaN	NaN
NaN	NaN	NaN	NaN	736.84106	600.11993	NaN	NaN	NaN	NaN
NaN	NaN	NaN	NaN	737.0058	600.0812	NaN	NaN	NaN	NaN
NaN	NaN	NaN	NaN	737.04034	600.0864	NaN	NaN	NaN	NaN
NaN	NaN	NaN	NaN	737.00073	600.08514	NaN	NaN	NaN	NaN
NaN	NaN	NaN	NaN	737.0422	600.03925	NaN	NaN	NaN	NaN
NaN	NaN	NaN	NaN	737.07495	600.0924	NaN	NaN	NaN	NaN
NaN	NaN	NaN	NaN	737.1773	600.1003	NaN	NaN	NaN	NaN
NaN	NaN	NaN	NaN	737.0567	600.0523	NaN	NaN	NaN	NaN
NaN	NaN	NaN	NaN	737.16327	600.06934	NaN	NaN	NaN	NaN
NaN	NaN	NaN	NaN	737.1589	600.0758	NaN	NaN	NaN	NaN
NaN	NaN	NaN	NaN	737.0283	600.0515	NaN	NaN	NaN	NaN
NaN	NaN	NaN	NaN	737.07666	600.08685	NaN	NaN	NaN	NaN
NaN	NaN	NaN	NaN	736.98834	600.0758	NaN	NaN	NaN	NaN
NaN	NaN	NaN	NaN	737.19867	600.1026	NaN	NaN	NaN	NaN
NaN	NaN	NaN	NaN	737.07306	599.99493	NaN	NaN	NaN	NaN
NaN	NaN	NaN	NaN	737.09625	599.97034	NaN	NaN	NaN	NaN
NaN	NaN	NaN	NaN	737.14966	600.0489	NaN	NaN	NaN	NaN
NaN	NaN	NaN	NaN	737.18677	599.98706	NaN	NaN	NaN	NaN
NaN	NaN	NaN	NaN	737.06226	600.01685	NaN	NaN	NaN	NaN
NaN	NaN	NaN	NaN	737.0654	600.0029	NaN	NaN	NaN	NaN
NaN	NaN	NaN	NaN	736.9665	599.96936	NaN	NaN	NaN	NaN
NaN	NaN	NaN	NaN	736.9971	600.01465	NaN	NaN	NaN	NaN
NaN	NaN	NaN	NaN	737.00146	600.0351	NaN	NaN	NaN	NaN
NaN	NaN	NaN	NaN	737.0921	600.03217	NaN	NaN	NaN	NaN
NaN	NaN	NaN	NaN	737.00793	599.98773	NaN	NaN	NaN	NaN
NaN	NaN	NaN	NaN	736.9632	600.0599	NaN	NaN	NaN	NaN
NaN	NaN	NaN	NaN	737.0752	599.9934	NaN	NaN	NaN	NaN
NaN	NaN	NaN	NaN	737.0962	599.9417	NaN	NaN	NaN	NaN
NaN	NaN	NaN	NaN	737.0746	600.00146	NaN	NaN	NaN	NaN
NaN	NaN	NaN	NaN	737.21954	600.0095	NaN	NaN	NaN	NaN
NaN	NaN	NaN	NaN	737.1725	599.93713	NaN	NaN	NaN	NaN
NaN	NaN	NaN	NaN	736.7888	600.03265	NaN	NaN	NaN	NaN
NaN	NaN	NaN	NaN	737.01166	599.9564	NaN	NaN	NaN	NaN
NaN	NaN	NaN	NaN	737.1942	599.9609	NaN	NaN	NaN	NaN
NaN	NaN	NaN	NaN	736.9388	599.949	NaN	NaN	NaN	NaN
NaN	NaN	NaN	NaN	737.0781	600.00806	NaN	NaN	NaN	NaN
NaN	NaN	NaN	NaN	736.99414	599.9271	NaN	NaN	NaN	NaN
NaN	NaN	NaN	NaN	737.1551	599.9116	NaN	NaN	NaN	NaN
NaN	NaN	NaN	NaN	736.84204	599.94543	NaN	NaN	NaN	NaN
NaN	NaN	NaN	NaN	737.00946	599.8825	NaN	NaN	NaN	NaN
NaN	NaN	NaN	NaN	736.9053	599.87756	NaN	NaN	NaN	NaN
NaN	NaN	NaN	NaN	736.9552	599.77454	NaN	NaN	NaN	NaN
NaN	NaN	NaN	NaN	737.17725	599.7853	NaN	NaN	NaN	NaN
NaN	NaN	NaN	NaN	736.9345	599.7633	NaN	NaN	NaN	NaN
NaN	NaN	NaN	NaN	736.7461	599.8004	NaN	NaN	NaN	NaN
NaN	NaN	NaN	NaN	736.96686	599.77954	NaN	NaN	NaN	NaN
NaN	NaN	NaN	NaN	737.07965	599.7812	NaN	NaN	NaN	NaN
NaN	NaN	NaN	NaN	737.08813	599.78613	NaN	NaN	NaN	NaN
NaN	NaN	NaN	NaN	736.99426	599.7695	NaN	NaN	NaN	NaN
NaN	NaN	NaN	NaN	736.943	599.7381	NaN	NaN	NaN	NaN
NaN	NaN	NaN	NaN	737.11475	599.7092	NaN	NaN	NaN	NaN
NaN	NaN	NaN	NaN	737.03925	599.7587	NaN	NaN	NaN	NaN
NaN	NaN	NaN	NaN	736.9371	599.7721	NaN	NaN	NaN	NaN
NaN	NaN	NaN	NaN	736.86206	599.8017	NaN	NaN	NaN	NaN
NaN	NaN	NaN	NaN	737.00726	599.7739	NaN	NaN	NaN	NaN
NaN	NaN	NaN	NaN	737.01373	599.75323	NaN	NaN	NaN	NaN
NaN	NaN	NaN	NaN	737.0791	599.7003	NaN	NaN	NaN	NaN
NaN	NaN	NaN	NaN	736.7691	599.6671	NaN	NaN	NaN	NaN
NaN	NaN	NaN	NaN	736.8266	599.70953	NaN	NaN	NaN	NaN
NaN	NaN	NaN	NaN	737.12317	599.74493	NaN	NaN	NaN	NaN
NaN	NaN	NaN	NaN	736.87177	599.7017	NaN	NaN	NaN	NaN
NaN	NaN	NaN	NaN	737.0514	599.73737	NaN	NaN	NaN	NaN
NaN	NaN	NaN	NaN	736.9232	599.71234	NaN	NaN	NaN	NaN
NaN	NaN	NaN	NaN	737.0565	599.6841	NaN	NaN	NaN	NaN
NaN	NaN	NaN	NaN	737.03625	599.6797	NaN	NaN	NaN	NaN
NaN	NaN	NaN	NaN	736.85516	599.746	NaN	NaN	NaN	NaN
NaN	NaN	NaN	NaN	736.8705	599.7489	NaN	NaN	NaN	NaN
NaN	NaN	NaN	NaN	737.0161	599.64954	NaN	NaN	NaN	NaN
NaN	NaN	NaN	NaN	737.07935	599.6397	NaN	NaN	NaN	NaN
NaN	NaN	NaN	NaN	737.105	599.6108	NaN	NaN	NaN	NaN
NaN	NaN	NaN	NaN	736.9978	599.6994	NaN	NaN	NaN	NaN
NaN	NaN	NaN	NaN	737.04297	599.7242	NaN	NaN	NaN	NaN
NaN	NaN	NaN	NaN	737.0379	599.6749	NaN	NaN	NaN	NaN
NaN	NaN	NaN	NaN	736.97034	599.707	NaN	NaN	NaN	NaN
NaN	NaN	NaN	NaN	737.0901	599.673	NaN	NaN	NaN	NaN
NaN	NaN	NaN	NaN	737.01874	599.6672	NaN	NaN	NaN	NaN
NaN	NaN	NaN	NaN	736.9317	599.62933	NaN	NaN	NaN	NaN
NaN	NaN	NaN	NaN	736.9026	599.6599	NaN	NaN	NaN	NaN
NaN	NaN	NaN	NaN	737.1902	599.6924	NaN	NaN	NaN	NaN
NaN	NaN	NaN	NaN	737.13745	599.68274	NaN	NaN	NaN	NaN
NaN	NaN	NaN	NaN	736.92334	599.7117	NaN	NaN	NaN	NaN
NaN	NaN	NaN	NaN	736.99054	599.74457	NaN	NaN	NaN	NaN
NaN	NaN	NaN	NaN	736.9026	599.7297	NaN	NaN	NaN	NaN
NaN	NaN	NaN	NaN	736.8217	599.68634	NaN	NaN	NaN	NaN
NaN	NaN	NaN	NaN	736.9703	599.74384	NaN	NaN	NaN	NaN
NaN	NaN	NaN	NaN	737.1175	599.64746	NaN	NaN	NaN	NaN
NaN	NaN	NaN	NaN	736.8184	599.72046	NaN	NaN	NaN	NaN
NaN	NaN	NaN	NaN	737.0184	599.68945	NaN	NaN	NaN	NaN
NaN	NaN	NaN	NaN	736.8763	599.72253	NaN	NaN	NaN	NaN
NaN	NaN	NaN	NaN	736.9596	599.7041	NaN	NaN	NaN	NaN
NaN	NaN	NaN	NaN	737.22876	599.70087	NaN	NaN	NaN	NaN
NaN	NaN	NaN	NaN	736.92126	599.66327	NaN	NaN	NaN	NaN
NaN	NaN	NaN	NaN	736.94086	599.6883	NaN	NaN	NaN	NaN
NaN	NaN	NaN	NaN	737.0708	599.66644	NaN	NaN	NaN	NaN
NaN	NaN	NaN	NaN	736.98834	599.7376	NaN	NaN	NaN	NaN
NaN	NaN	NaN	NaN	736.8772	599.64886	NaN	NaN	NaN	NaN
NaN	NaN	NaN	NaN	736.8222	599.73804	NaN	NaN	NaN	NaN
NaN	NaN	NaN	NaN	736.9267	599.73364	NaN	NaN	NaN	NaN
NaN	NaN	NaN	NaN	736.92523	599.7206	NaN	NaN	NaN	NaN
NaN	NaN	NaN	NaN	736.91254	599.73175	NaN	NaN	NaN	NaN
NaN	NaN	NaN	NaN	737.03894	599.7188	NaN	NaN	NaN	NaN
NaN	NaN	NaN	NaN	736.97437	599.7167	NaN	NaN	NaN	NaN
NaN	NaN	NaN	NaN	737.05975	599.7289	NaN	NaN	NaN	NaN
NaN	NaN	NaN	NaN	737.03064	599.66766	NaN	NaN	NaN	NaN
NaN	NaN	NaN	NaN	736.93085	599.73145	NaN	NaN	NaN	NaN
NaN	NaN	NaN	NaN	737.1755	599.6806	NaN	NaN	NaN	NaN
NaN	NaN	NaN	NaN	737.0612	599.6822	NaN	NaN	NaN	NaN
NaN	NaN	NaN	NaN	737.0379	599.7201	NaN	NaN	NaN	NaN
NaN	NaN	NaN	NaN	737.0218	599.6613	NaN	NaN	NaN	NaN
NaN	NaN	NaN	NaN	736.82996	599.68976	NaN	NaN	NaN	NaN
NaN	NaN	NaN	NaN	736.9367	599.73145	NaN	NaN	NaN	NaN
NaN	NaN	NaN	NaN	737.1009	599.7412	NaN	NaN	NaN	NaN
NaN	NaN	NaN	NaN	736.9622	599.7297	NaN	NaN	NaN	NaN
NaN	NaN	NaN	NaN	736.81305	599.7522	NaN	NaN	NaN	NaN
NaN	NaN	NaN	NaN	737.09973	599.6674	NaN	NaN	NaN	NaN
NaN	NaN	NaN	NaN	736.9443	599.7605	NaN	NaN	NaN	NaN
NaN	NaN	NaN	NaN	737.0189	599.7172	NaN	NaN	NaN	NaN
NaN	NaN	NaN	NaN	736.9496	599.6311	NaN	NaN	NaN	NaN
NaN	NaN	NaN	NaN	737.05505	599.6909	NaN	NaN	NaN	NaN
NaN	NaN	NaN	NaN	736.8739	599.7145	NaN	NaN	NaN	NaN
NaN	NaN	NaN	NaN	737.1769	599.7061	NaN	NaN	NaN	NaN
NaN	NaN	NaN	NaN	736.9432	599.67346	NaN	NaN	NaN	NaN
NaN	NaN	NaN	NaN	737.11304	599.68695	NaN	NaN	NaN	NaN
NaN	NaN	NaN	NaN	737.01385	599.72626	NaN	NaN	NaN	NaN
NaN	NaN	NaN	NaN	737.0764	599.74457	NaN	NaN	NaN	NaN
NaN	NaN	NaN	NaN	737.18713	599.693	NaN	NaN	NaN	NaN
NaN	NaN	NaN	NaN	737.1609	599.7319	NaN	NaN	NaN	NaN
NaN	NaN	NaN	NaN	737.1009	599.6623	NaN	NaN	NaN	NaN
NaN	NaN	NaN	NaN	737.0812	599.6536	NaN	NaN	NaN	NaN
NaN	NaN	NaN	NaN	737.20514	599.6869	NaN	NaN	NaN	NaN
NaN	NaN	NaN	NaN	737.1296	599.7167	NaN	NaN	NaN	NaN
NaN	NaN	NaN	NaN	737	599.7143	NaN	NaN	NaN	NaN
NaN	NaN	NaN	NaN	737.093	599.6773	NaN	NaN	NaN	NaN
NaN	NaN	NaN	NaN	736.85944	599.72174	NaN	NaN	NaN	NaN
NaN	NaN	NaN	NaN	737.25	599.65497	NaN	NaN	NaN	NaN
NaN	NaN	NaN	NaN	736.92523	599.7017	NaN	NaN	NaN	NaN
NaN	NaN	NaN	NaN	737.3246	599.72516	NaN	NaN	NaN	NaN
NaN	NaN	NaN	NaN	736.75433	599.7078	NaN	NaN	NaN	NaN
NaN	NaN	NaN	NaN	737.02606	599.73334	NaN	NaN	NaN	NaN
NaN	NaN	NaN	NaN	736.91046	599.7824	NaN	NaN	NaN	NaN
NaN	NaN	NaN	NaN	737.00726	599.7913	NaN	NaN	NaN	NaN
NaN	NaN	NaN	NaN	736.8217	599.7853	NaN	NaN	NaN	NaN
NaN	NaN	NaN	NaN	736.9298	599.735	NaN	NaN	NaN	NaN
NaN	NaN	NaN	NaN	736.95575	599.66547	NaN	NaN	NaN	NaN
NaN	NaN	NaN	NaN	736.97473	599.77704	NaN	NaN	NaN	NaN
NaN	NaN	NaN	NaN	736.9286	599.7439	NaN	NaN	NaN	NaN
NaN	NaN	NaN	NaN	736.9078	599.7608	NaN	NaN	NaN	NaN
NaN	NaN	NaN	NaN	737.0203	599.75146	NaN	NaN	NaN	NaN
NaN	NaN	NaN	NaN	736.8977	599.78735	NaN	NaN	NaN	NaN
NaN	NaN	NaN	NaN	737.02313	599.737	NaN	NaN	NaN	NaN
NaN	NaN	NaN	NaN	737.0708	599.7248	NaN	NaN	NaN	NaN
NaN	NaN	NaN	NaN	736.99567	599.73914	NaN	NaN	NaN	NaN
NaN	NaN	NaN	NaN	736.86786	599.79926	NaN	NaN	NaN	NaN
NaN	NaN	NaN	NaN	736.86127	599.77747	NaN	NaN	NaN	NaN
NaN	NaN	NaN	NaN	736.9826	599.74347	NaN	NaN	NaN	NaN
NaN	NaN	NaN	NaN	736.9209	599.74817	NaN	NaN	NaN	NaN
NaN	NaN	NaN	NaN	736.9804	599.74817	NaN	NaN	NaN	NaN
NaN	NaN	NaN	NaN	736.9271	599.6688	NaN	NaN	NaN	NaN
NaN	NaN	NaN	NaN	736.9369	599.77576	NaN	NaN	NaN	NaN
NaN	NaN	NaN	NaN	736.9329	599.7609	NaN	NaN	NaN	NaN
NaN	NaN	NaN	NaN	736.96783	599.75146	NaN	NaN	NaN	NaN
NaN	NaN	NaN	NaN	736.9572	599.767	NaN	NaN	NaN	NaN
NaN	NaN	NaN	NaN	737.0305	599.72095	NaN	NaN	NaN	NaN
NaN	NaN	NaN	NaN	737.00726	599.65796	NaN	NaN	NaN	NaN
NaN	NaN	NaN	NaN	736.88727	599.79193	NaN	NaN	NaN	NaN
NaN	NaN	NaN	NaN	737.08453	599.7799	NaN	NaN	NaN	NaN
NaN	NaN	NaN	NaN	736.979	599.7764	NaN	NaN	NaN	NaN
NaN	NaN	NaN	NaN	736.79236	599.7764	NaN	NaN	NaN	NaN
NaN	NaN	NaN	NaN	736.8261	599.7684	NaN	NaN	NaN	NaN
NaN	NaN	NaN	NaN	737.0395	599.7529	NaN	NaN	NaN	NaN
NaN	NaN	NaN	NaN	736.82947	599.8105	NaN	NaN	NaN	NaN
NaN	NaN	NaN	NaN	737.0878	599.7612	NaN	NaN	NaN	NaN
NaN	NaN	NaN	NaN	736.88306	599.83185	NaN	NaN	NaN	NaN
NaN	NaN	NaN	NaN	736.8701	599.78735	NaN	NaN	NaN	NaN
NaN	NaN	NaN	NaN	736.9651	599.8212	NaN	NaN	NaN	NaN
NaN	NaN	NaN	NaN	737.0423	599.7609	NaN	NaN	NaN	NaN
NaN	NaN	NaN	NaN	736.9279	599.8479	NaN	NaN	NaN	NaN
NaN	NaN	NaN	NaN	736.8883	599.8489	NaN	NaN	NaN	NaN
NaN	NaN	NaN	NaN	737.0249	599.8255	NaN	NaN	NaN	NaN
NaN	NaN	NaN	NaN	736.7471	599.8488	NaN	NaN	NaN	NaN
NaN	NaN	NaN	NaN	736.8446	599.89734	NaN	NaN	NaN	NaN
NaN	NaN	NaN	NaN	736.9246	599.8851	NaN	NaN	NaN	NaN
NaN	NaN	NaN	NaN	736.73157	599.8618	NaN	NaN	NaN	NaN
NaN	NaN	NaN	NaN	736.82697	599.9315	NaN	NaN	NaN	NaN
NaN	NaN	NaN	NaN	736.78326	599.89886	NaN	NaN	NaN	NaN
NaN	NaN	NaN	NaN	736.8475	599.92334	NaN	NaN	NaN	NaN
NaN	NaN	NaN	NaN	736.7922	599.85175	NaN	NaN	NaN	NaN
NaN	NaN	NaN	NaN	736.97455	599.9279	NaN	NaN	NaN	NaN
NaN	NaN	NaN	NaN	736.6674	599.9626	NaN	NaN	NaN	NaN
NaN	NaN	NaN	NaN	736.77045	599.9868	NaN	NaN	NaN	NaN
NaN	NaN	NaN	NaN	736.8401	599.979	NaN	NaN	NaN	NaN
NaN	NaN	NaN	NaN	736.8043	599.8956	NaN	NaN	NaN	NaN
NaN	NaN	NaN	NaN	736.83093	600.0044	NaN	NaN	NaN	NaN
NaN	NaN	NaN	NaN	736.7649	599.9381	NaN	NaN	NaN	NaN
NaN	NaN	NaN	NaN	736.69385	599.87463	NaN	NaN	NaN	NaN
NaN	NaN	NaN	NaN	736.7237	600.00073	NaN	NaN	NaN	NaN
NaN	NaN	NaN	NaN	736.78906	599.9847	NaN	NaN	NaN	NaN
NaN	NaN	NaN	NaN	736.75616	599.9313	NaN	NaN	NaN	NaN
NaN	NaN	NaN	NaN	736.94183	599.9346	NaN	NaN	NaN	NaN
NaN	NaN	NaN	NaN	736.93085	599.97455	NaN	NaN	NaN	NaN
NaN	NaN	NaN	NaN	736.7266	599.9503	NaN	NaN	NaN	NaN
NaN	NaN	NaN	NaN	737.00366	599.98615	NaN	NaN	NaN	NaN
NaN	NaN	NaN	NaN	736.9396	599.9192	NaN	NaN	NaN	NaN
NaN	NaN	NaN	NaN	736.8343	599.99414	NaN	NaN	NaN	NaN
NaN	NaN	NaN	NaN	736.79987	599.9818	NaN	NaN	NaN	NaN
NaN	NaN	NaN	NaN	736.865	600.00806	NaN	NaN	NaN	NaN
NaN	NaN	NaN	NaN	736.91473	599.9706	NaN	NaN	NaN	NaN
NaN	NaN	NaN	NaN	736.91547	600.0248	NaN	NaN	NaN	NaN
NaN	NaN	NaN	NaN	736.8177	600.011	NaN	NaN	NaN	NaN
NaN	NaN	NaN	NaN	736.914	600.0568	NaN	NaN	NaN	NaN
NaN	NaN	NaN	NaN	736.8333	600.0624	NaN	NaN	NaN	NaN
NaN	NaN	NaN	NaN	736.8884	599.99854	NaN	NaN	NaN	NaN
NaN	NaN	NaN	NaN	736.93195	599.9861	NaN	NaN	NaN	NaN
NaN	NaN	NaN	NaN	736.64014	599.97156	NaN	NaN	NaN	NaN
NaN	NaN	NaN	NaN	736.9279	599.95416	NaN	NaN	NaN	NaN
NaN	NaN	NaN	NaN	736.8343	599.8936	NaN	NaN	NaN	NaN
NaN	NaN	NaN	NaN	736.7148	599.828	NaN	NaN	NaN	NaN
NaN	NaN	NaN	NaN	736.7888	599.8179	NaN	NaN	NaN	NaN
NaN	NaN	NaN	NaN	737.10114	599.7984	NaN	NaN	NaN	NaN
NaN	NaN	NaN	NaN	736.9577	599.87024	NaN	NaN	NaN	NaN
NaN	NaN	NaN	NaN	736.8596	599.864	NaN	NaN	NaN	NaN
NaN	NaN	NaN	NaN	737.1414	599.8674	NaN	NaN	NaN	NaN
NaN	NaN	NaN	NaN	736.8003	599.8161	NaN	NaN	NaN	NaN
NaN	NaN	NaN	NaN	737.0567	599.78345	NaN	NaN	NaN	NaN
NaN	NaN	NaN	NaN	736.93414	599.8372	NaN	NaN	NaN	NaN
NaN	NaN	NaN	NaN	736.86993	599.776	NaN	NaN	NaN	NaN
NaN	NaN	NaN	NaN	736.76996	599.9035	NaN	NaN	NaN	NaN
NaN	NaN	NaN	NaN	737.11316	599.8285	NaN	NaN	NaN	NaN
NaN	NaN	NaN	NaN	736.89417	599.8971	NaN	NaN	NaN	NaN
NaN	NaN	NaN	NaN	736.8907	599.8805	NaN	NaN	NaN	NaN
NaN	NaN	NaN	NaN	737.0837	599.84937	NaN	NaN	NaN	NaN
NaN	NaN	NaN	NaN	736.86664	599.9174	NaN	NaN	NaN	NaN
NaN	NaN	NaN	NaN	736.88983	599.9029	NaN	NaN	NaN	NaN
NaN	NaN	NaN	NaN	736.8737	599.8117	NaN	NaN	NaN	NaN
NaN	NaN	NaN	NaN	736.95483	599.89795	NaN	NaN	NaN	NaN
NaN	NaN	NaN	NaN	736.83575	599.89484	NaN	NaN	NaN	NaN
NaN	NaN	NaN	NaN	736.7282	599.8692	NaN	NaN	NaN	NaN
NaN	NaN	NaN	NaN	736.79755	599.91656	NaN	NaN	NaN	NaN
NaN	NaN	NaN	NaN	736.801	599.8922	NaN	NaN	NaN	NaN
NaN	NaN	NaN	NaN	736.87427	599.90753	NaN	NaN	NaN	NaN
NaN	NaN	NaN	NaN	737.0507	599.88116	NaN	NaN	NaN	NaN
NaN	NaN	NaN	NaN	737.0248	599.91547	NaN	NaN	NaN	NaN
NaN	NaN	NaN	NaN	736.8348	599.8752	NaN	NaN	NaN	NaN
NaN	NaN	NaN	NaN	736.8468	599.75433	NaN	NaN	NaN	NaN
NaN	NaN	NaN	NaN	736.8631	599.82855	NaN	NaN	NaN	NaN
NaN	NaN	NaN	NaN	736.97595	599.8348	NaN	NaN	NaN	NaN
NaN	NaN	NaN	NaN	736.82996	599.86035	NaN	NaN	NaN	NaN
NaN	NaN	NaN	NaN	736.95483	599.777	NaN	NaN	NaN	NaN
NaN	NaN	NaN	NaN	737.0884	599.82465	NaN	NaN	NaN	NaN
NaN	NaN	NaN	NaN	736.9273	599.8212	NaN	NaN	NaN	NaN
NaN	NaN	NaN	NaN	737.07184	599.7061	NaN	NaN	NaN	NaN
NaN	NaN	NaN	NaN	736.96234	599.6957	NaN	NaN	NaN	NaN
NaN	NaN	NaN	NaN	737.20416	599.7655	NaN	NaN	NaN	NaN
NaN	NaN	NaN	NaN	736.96265	599.7816	NaN	NaN	NaN	NaN
NaN	NaN	NaN	NaN	736.9811	599.8343	NaN	NaN	NaN	NaN
NaN	NaN	NaN	NaN	737.26654	599.78674	NaN	NaN	NaN	NaN
NaN	NaN	NaN	NaN	737.0166	599.77997	NaN	NaN	NaN	NaN
NaN	NaN	NaN	NaN	736.94183	599.81976	NaN	NaN	NaN	NaN
NaN	NaN	NaN	NaN	736.83765	599.8146	NaN	NaN	NaN	NaN
NaN	NaN	NaN	NaN	737.06024	599.8121	NaN	NaN	NaN	NaN
NaN	NaN	NaN	NaN	736.8544	599.82855	NaN	NaN	NaN	NaN
NaN	NaN	NaN	NaN	736.7637	599.853	NaN	NaN	NaN	NaN
NaN	NaN	NaN	NaN	736.94495	599.8262	NaN	NaN	NaN	NaN
NaN	NaN	NaN	NaN	737.1335	599.8016	NaN	NaN	NaN	NaN
NaN	NaN	NaN	NaN	736.9684	599.8491	NaN	NaN	NaN	NaN
NaN	NaN	NaN	NaN	737.10175	599.8189	NaN	NaN	NaN	NaN
NaN	NaN	NaN	NaN	736.97125	599.81036	NaN	NaN	NaN	NaN
NaN	NaN	NaN	NaN	737.1029	599.88696	NaN	NaN	NaN	NaN
NaN	NaN	NaN	NaN	736.88586	599.86414	NaN	NaN	NaN	NaN
NaN	NaN	NaN	NaN	737.00214	599.8737	NaN	NaN	NaN	NaN
NaN	NaN	NaN	NaN	736.80835	599.85876	NaN	NaN	NaN	NaN
NaN	NaN	NaN	NaN	736.898	599.8506	NaN	NaN	NaN	NaN
NaN	NaN	NaN	NaN	737.0807	599.80695	NaN	NaN	NaN	NaN
NaN	NaN	NaN	NaN	736.8556	599.83997	NaN	NaN	NaN	NaN
NaN	NaN	NaN	NaN	736.82996	599.8415	NaN	NaN	NaN	NaN
NaN	NaN	NaN	NaN	736.94965	599.8574	NaN	NaN	NaN	NaN
NaN	NaN	NaN	NaN	736.9127	599.8939	NaN	NaN	NaN	NaN
NaN	NaN	NaN	NaN	737.0195	599.8608	NaN	NaN	NaN	NaN
NaN	NaN	NaN	NaN	737.05347	599.8598	NaN	NaN	NaN	NaN
NaN	NaN	NaN	NaN	736.9625	599.86597	NaN	NaN	NaN	NaN
NaN	NaN	NaN	NaN	736.71936	599.8795	NaN	NaN	NaN	NaN
NaN	NaN	NaN	NaN	736.9892	599.8824	NaN	NaN	NaN	NaN
NaN	NaN	NaN	NaN	737.07513	599.87054	NaN	NaN	NaN	NaN
NaN	NaN	NaN	NaN	737.06976	599.87695	NaN	NaN	NaN	NaN
NaN	NaN	NaN	NaN	736.9251	599.7682	NaN	NaN	NaN	NaN
NaN	NaN	NaN	NaN	736.8694	599.8204	NaN	NaN	NaN	NaN
NaN	NaN	NaN	NaN	736.74396	599.7482	NaN	NaN	NaN	NaN
NaN	NaN	NaN	NaN	737.0583	599.8712	NaN	NaN	NaN	NaN
NaN	NaN	NaN	NaN	736.8467	599.8238	NaN	NaN	NaN	NaN
NaN	NaN	NaN	NaN	736.9325	599.875	NaN	NaN	NaN	NaN
NaN	NaN	NaN	NaN	736.86584	599.87305	NaN	NaN	NaN	NaN
NaN	NaN	NaN	NaN	737.0079	599.8638	NaN	NaN	NaN	NaN
NaN	NaN	NaN	NaN	737.16284	599.8171	NaN	NaN	NaN	NaN
NaN	NaN	NaN	NaN	737.0343	599.7543	NaN	NaN	NaN	NaN
NaN	NaN	NaN	NaN	737.2069	599.72845	NaN	NaN	NaN	NaN
NaN	NaN	NaN	NaN	737.11273	599.77454	NaN	NaN	NaN	NaN
NaN	NaN	NaN	NaN	737.22296	599.76117	NaN	NaN	NaN	NaN
NaN	NaN	NaN	NaN	737.0864	599.7305	NaN	NaN	NaN	NaN
NaN	NaN	NaN	NaN	737.38275	599.75903	NaN	NaN	NaN	NaN
NaN	NaN	NaN	NaN	737.205	599.7101	NaN	NaN	NaN	NaN
NaN	NaN	NaN	NaN	737.03314	599.69885	NaN	NaN	NaN	NaN
NaN	NaN	NaN	NaN	736.99054	599.6785	NaN	NaN	NaN	NaN
NaN	NaN	NaN	NaN	737.19855	599.6029	NaN	NaN	NaN	NaN
NaN	NaN	NaN	NaN	737.1922	599.63153	NaN	NaN	NaN	NaN
NaN	NaN	NaN	NaN	737.1029	599.5317	NaN	NaN	NaN	NaN
NaN	NaN	NaN	NaN	737.22424	599.6524	NaN	NaN	NaN	NaN
NaN	NaN	NaN	NaN	737.2529	599.5965	NaN	NaN	NaN	NaN
NaN	NaN	NaN	NaN	737.3704	599.7387	NaN	NaN	NaN	NaN
NaN	NaN	NaN	NaN	737.41174	599.6447	NaN	NaN	NaN	NaN
NaN	NaN	NaN	NaN	737.37994	599.623	NaN	NaN	NaN	NaN
NaN	NaN	NaN	NaN	737.3662	599.65826	NaN	NaN	NaN	NaN
NaN	NaN	NaN	NaN	737.3099	599.7119	NaN	NaN	NaN	NaN
NaN	NaN	NaN	NaN	737.30664	599.6356	NaN	NaN	NaN	NaN
NaN	NaN	NaN	NaN	737.2131	599.66956	NaN	NaN	NaN	NaN
NaN	NaN	NaN	NaN	737.2588	599.70465	NaN	NaN	NaN	NaN
NaN	NaN	NaN	NaN	737.2106	599.6476	NaN	NaN	NaN	NaN
NaN	NaN	NaN	NaN	737.2664	599.70874	NaN	NaN	NaN	NaN
NaN	NaN	NaN	NaN	737.2219	599.69885	NaN	NaN	NaN	NaN
NaN	NaN	NaN	NaN	737.3953	599.6512	NaN	NaN	NaN	NaN
NaN	NaN	NaN	NaN	737.2305	599.6873	NaN	NaN	NaN	NaN
NaN	NaN	NaN	NaN	737.2954	599.66284	NaN	NaN	NaN	NaN
NaN	NaN	NaN	NaN	737.425	599.61255	NaN	NaN	NaN	NaN
NaN	NaN	NaN	NaN	737.49133	599.676	NaN	NaN	NaN	NaN
NaN	NaN	NaN	NaN	737.1531	599.6866	NaN	NaN	NaN	NaN
NaN	NaN	NaN	NaN	737.29944	599.71936	NaN	NaN	NaN	NaN
NaN	NaN	NaN	NaN	737.1516	599.63556	NaN	NaN	NaN	NaN
NaN	NaN	NaN	NaN	737.2431	599.5566	NaN	NaN	NaN	NaN
NaN	NaN	NaN	NaN	737.40857	599.6553	NaN	NaN	NaN	NaN
NaN	NaN	NaN	NaN	737.2812	599.53625	NaN	NaN	NaN	NaN
NaN	NaN	NaN	NaN	737.5872	599.5407	NaN	NaN	NaN	NaN
NaN	NaN	NaN	NaN	737.3108	599.46796	NaN	NaN	NaN	NaN
NaN	NaN	NaN	NaN	737.3217	599.558	NaN	NaN	NaN	NaN
NaN	NaN	NaN	NaN	737.29333	599.5506	NaN	NaN	NaN	NaN
NaN	NaN	NaN	NaN	737.38745	599.4668	NaN	NaN	NaN	NaN
NaN	NaN	NaN	NaN	737.47974	599.529	NaN	NaN	NaN	NaN
NaN	NaN	NaN	NaN	737.3974	599.50867	NaN	NaN	NaN	NaN
NaN	NaN	NaN	NaN	737.3447	599.5755	NaN	NaN	NaN	NaN
NaN	NaN	NaN	NaN	737.1584	599.5	NaN	NaN	NaN	NaN
NaN	NaN	NaN	NaN	737.4797	599.54944	NaN	NaN	NaN	NaN
NaN	NaN	NaN	NaN	737.26843	599.5926	NaN	NaN	NaN	NaN
NaN	NaN	NaN	NaN	737.2781	599.5389	NaN	NaN	NaN	NaN
NaN	NaN	NaN	NaN	737.3748	599.5466	NaN	NaN	NaN	NaN
NaN	NaN	NaN	NaN	737.4798	599.4509	NaN	NaN	NaN	NaN
NaN	NaN	NaN	NaN	737.27057	599.40186	NaN	NaN	NaN	NaN
NaN	NaN	NaN	NaN	737.2589	599.33307	NaN	NaN	NaN	NaN
NaN	NaN	NaN	NaN	737.3405	599.3262	NaN	NaN	NaN	NaN
NaN	NaN	NaN	NaN	737.4182	599.32495	NaN	NaN	NaN	NaN
NaN	NaN	NaN	NaN	737.5159	599.3973	NaN	NaN	NaN	NaN
NaN	NaN	NaN	NaN	737.38153	599.32806	NaN	NaN	NaN	NaN
NaN	NaN	NaN	NaN	737.48126	599.3328	NaN	NaN	NaN	NaN
NaN	NaN	NaN	NaN	737.5331	599.35034	NaN	NaN	NaN	NaN
NaN	NaN	NaN	NaN	737.6151	599.323	NaN	NaN	NaN	NaN
NaN	NaN	NaN	NaN	737.5909	599.3283	NaN	NaN	NaN	NaN
NaN	NaN	NaN	NaN	737.4422	599.26013	NaN	NaN	NaN	NaN
NaN	NaN	NaN	NaN	737.6143	599.25977	NaN	NaN	NaN	NaN
NaN	NaN	NaN	NaN	737.74457	599.24817	NaN	NaN	NaN	NaN
NaN	NaN	NaN	NaN	737.5203	599.21405	NaN	NaN	NaN	NaN
NaN	NaN	NaN	NaN	737.7309	599.2085	NaN	NaN	NaN	NaN
NaN	NaN	NaN	NaN	737.54767	599.1156	NaN	NaN	NaN	NaN
NaN	NaN	NaN	NaN	737.67584	599.20056	NaN	NaN	NaN	NaN
NaN	NaN	NaN	NaN	737.6779	599.203	NaN	NaN	NaN	NaN
NaN	NaN	NaN	NaN	737.64594	599.21387	NaN	NaN	NaN	NaN
NaN	NaN	NaN	NaN	737.533	599.1523	NaN	NaN	NaN	NaN
NaN	NaN	NaN	NaN	737.48566	599.12036	NaN	NaN	NaN	NaN
NaN	NaN	NaN	NaN	737.5875	599.0825	NaN	NaN	NaN	NaN
NaN	NaN	NaN	NaN	737.6499	599.06915	NaN	NaN	NaN	NaN
NaN	NaN	NaN	NaN	737.7612	598.9354	NaN	NaN	NaN	NaN
NaN	NaN	NaN	NaN	737.80206	599.0249	NaN	NaN	NaN	NaN
NaN	NaN	NaN	NaN	737.8392	598.95465	NaN	NaN	NaN	NaN
NaN	NaN	NaN	NaN	737.86084	598.89276	NaN	NaN	NaN	NaN
NaN	NaN	NaN	NaN	737.8333	598.89154	NaN	NaN	NaN	NaN
NaN	NaN	NaN	NaN	737.74854	598.815	NaN	NaN	NaN	NaN
NaN	NaN	NaN	NaN	737.8739	598.9604	NaN	NaN	NaN	NaN
NaN	NaN	NaN	NaN	737.64636	598.78986	NaN	NaN	NaN	NaN
NaN	NaN	NaN	NaN	737.93	598.8016	NaN	NaN	NaN	NaN
NaN	NaN	NaN	NaN	737.783	598.71405	NaN	NaN	NaN	NaN
NaN	NaN	NaN	NaN	737.87933	598.68536	NaN	NaN	NaN	NaN
NaN	NaN	NaN	NaN	737.74567	598.7428	NaN	NaN	NaN	NaN
NaN	NaN	NaN	NaN	737.6497	598.6904	NaN	NaN	NaN	NaN
NaN	NaN	NaN	NaN	737.85254	598.7561	NaN	NaN	NaN	NaN
NaN	NaN	NaN	NaN	737.8093	598.7014	NaN	NaN	NaN	NaN
NaN	NaN	NaN	NaN	737.81213	598.6922	NaN	NaN	NaN	NaN
NaN	NaN	NaN	NaN	737.8977	598.8425	NaN	NaN	NaN	NaN
NaN	NaN	NaN	NaN	737.9012	598.7583	NaN	NaN	NaN	NaN
NaN	NaN	NaN	NaN	737.84155	598.72577	NaN	NaN	NaN	NaN
NaN	NaN	NaN	NaN	737.9632	598.66016	NaN	NaN	NaN	NaN
NaN	NaN	NaN	NaN	737.81805	598.6777	NaN	NaN	NaN	NaN
NaN	NaN	NaN	NaN	738.0174	598.75507	NaN	NaN	NaN	NaN
NaN	NaN	NaN	NaN	737.82904	598.6523	NaN	NaN	NaN	NaN
NaN	NaN	NaN	NaN	738.0146	598.6312	NaN	NaN	NaN	NaN
NaN	NaN	NaN	NaN	737.7742	598.5664	NaN	NaN	NaN	NaN
NaN	NaN	NaN	NaN	737.7511	598.56244	NaN	NaN	NaN	NaN
NaN	NaN	NaN	NaN	737.9187	598.4842	NaN	NaN	NaN	NaN
NaN	NaN	NaN	NaN	737.9171	598.43713	NaN	NaN	NaN	NaN
NaN	NaN	NaN	NaN	737.84	598.4297	NaN	NaN	NaN	NaN
NaN	NaN	NaN	NaN	738.06134	598.4163	NaN	NaN	NaN	NaN
NaN	NaN	NaN	NaN	737.9422	598.31024	NaN	NaN	NaN	NaN
NaN	NaN	NaN	NaN	737.87915	598.3958	NaN	NaN	NaN	NaN
NaN	NaN	NaN	NaN	737.84863	598.3666	NaN	NaN	NaN	NaN
NaN	NaN	NaN	NaN	737.9531	598.32684	NaN	NaN	NaN	NaN
NaN	NaN	NaN	NaN	738.14844	598.2997	NaN	NaN	NaN	NaN
NaN	NaN	NaN	NaN	738.20056	598.24854	NaN	NaN	NaN	NaN
NaN	NaN	NaN	NaN	738.1136	598.2164	NaN	NaN	NaN	NaN
NaN	NaN	NaN	NaN	738.16907	598.1865	NaN	NaN	NaN	NaN
NaN	NaN	NaN	NaN	738.12915	598.23737	NaN	NaN	NaN	NaN
NaN	NaN	NaN	NaN	738.1546	598.2707	NaN	NaN	NaN	NaN
NaN	NaN	NaN	NaN	738.09595	598.23694	NaN	NaN	NaN	NaN
NaN	NaN	NaN	NaN	738.3029	598.1768	NaN	NaN	NaN	NaN
NaN	NaN	NaN	NaN	738.1446	598.07697	NaN	NaN	NaN	NaN
NaN	NaN	NaN	NaN	738.1767	598.0193	NaN	NaN	NaN	NaN
NaN	NaN	NaN	NaN	738.27905	597.9462	NaN	NaN	NaN	NaN
NaN	NaN	NaN	NaN	738.3725	597.8639	NaN	NaN	NaN	NaN
NaN	NaN	NaN	NaN	738.3403	597.92737	NaN	NaN	NaN	NaN
NaN	NaN	NaN	NaN	738.5587	597.8926	NaN	NaN	NaN	NaN
NaN	NaN	NaN	NaN	738.45825	597.92737	NaN	NaN	NaN	NaN
NaN	NaN	NaN	NaN	738.49854	597.9339	NaN	NaN	NaN	NaN
NaN	NaN	NaN	NaN	738.4425	597.8851	NaN	NaN	NaN	NaN
NaN	NaN	NaN	NaN	738.5814	597.83575	NaN	NaN	NaN	NaN
NaN	NaN	NaN	NaN	738.6493	597.81305	NaN	NaN	NaN	NaN
NaN	NaN	NaN	NaN	738.66547	597.76996	NaN	NaN	NaN	NaN
NaN	NaN	NaN	NaN	738.6221	597.75726	NaN	NaN	NaN	NaN
NaN	NaN	NaN	NaN	738.5962	597.74347	NaN	NaN	NaN	NaN
NaN	NaN	NaN	NaN	738.8898	597.73065	NaN	NaN	NaN	NaN
NaN	NaN	NaN	NaN	738.92566	597.7391	NaN	NaN	NaN	NaN
NaN	NaN	NaN	NaN	738.7073	597.7522	NaN	NaN	NaN	NaN
NaN	NaN	NaN	NaN	738.8997	597.7709	NaN	NaN	NaN	NaN
NaN	NaN	NaN	NaN	738.83624	597.7807	NaN	NaN	NaN	NaN
NaN	NaN	NaN	NaN	738.9329	597.7449	NaN	NaN	NaN	NaN
NaN	NaN	NaN	NaN	738.82074	597.72644	NaN	NaN	NaN	NaN
NaN	NaN	NaN	NaN	739.11707	597.7224	NaN	NaN	NaN	NaN
NaN	NaN	NaN	NaN	738.9102	597.73505	NaN	NaN	NaN	NaN
NaN	NaN	NaN	NaN	738.85065	597.6847	NaN	NaN	NaN	NaN
NaN	NaN	NaN	NaN	738.85706	597.56824	NaN	NaN	NaN	NaN
NaN	NaN	NaN	NaN	738.78156	597.63495	NaN	NaN	NaN	NaN
NaN	NaN	NaN	NaN	738.8458	597.53314	NaN	NaN	NaN	NaN
NaN	NaN	NaN	NaN	738.9825	597.5687	NaN	NaN	NaN	NaN
NaN	NaN	NaN	NaN	738.95746	597.55133	NaN	NaN	NaN	NaN
NaN	NaN	NaN	NaN	738.92523	597.47095	NaN	NaN	NaN	NaN
NaN	NaN	NaN	NaN	738.7857	597.4307	NaN	NaN	NaN	NaN
NaN	NaN	NaN	NaN	738.79315	597.37085	NaN	NaN	NaN	NaN
NaN	NaN	NaN	NaN	738.9725	597.37537	NaN	NaN	NaN	NaN
NaN	NaN	NaN	NaN	738.6725	597.2869	NaN	NaN	NaN	NaN
NaN	NaN	NaN	NaN	738.6741	597.21796	NaN	NaN	NaN	NaN
NaN	NaN	NaN	NaN	738.5058	597.1317	NaN	NaN	NaN	NaN
NaN	NaN	NaN	NaN	738.66766	597.08307	NaN	NaN	NaN	NaN
NaN	NaN	NaN	NaN	738.81195	597.08746	NaN	NaN	NaN	NaN
NaN	NaN	NaN	NaN	738.6303	597.08563	NaN	NaN	NaN	NaN
NaN	NaN	NaN	NaN	738.68365	597	NaN	NaN	NaN	NaN
NaN	NaN	NaN	NaN	738.4579	596.91797	NaN	NaN	NaN	NaN
NaN	NaN	NaN	NaN	738.6439	596.8474	NaN	NaN	NaN	NaN
NaN	NaN	NaN	NaN	738.66907	596.86273	NaN	NaN	NaN	NaN
NaN	NaN	NaN	NaN	738.7262	596.91785	NaN	NaN	NaN	NaN
NaN	NaN	NaN	NaN	738.6281	596.80566	NaN	NaN	NaN	NaN
NaN	NaN	NaN	NaN	738.6066	596.8401	NaN	NaN	NaN	NaN
NaN	NaN	NaN	NaN	738.3623	596.8	NaN	NaN	NaN	NaN
NaN	NaN	NaN	NaN	738.8509	596.7003	NaN	NaN	NaN	NaN
NaN	NaN	NaN	NaN	738.893	596.68634	NaN	NaN	NaN	NaN
NaN	NaN	NaN	NaN	738.8551	596.60144	NaN	NaN	NaN	NaN
NaN	NaN	NaN	NaN	738.783	596.57904	NaN	NaN	NaN	NaN
NaN	NaN	NaN	NaN	738.79395	596.53314	NaN	NaN	NaN	NaN
NaN	NaN	NaN	NaN	738.79456	596.5474	NaN	NaN	NaN	NaN
NaN	NaN	NaN	NaN	738.742	596.49854	NaN	NaN	NaN	NaN
NaN	NaN	NaN	NaN	738.86847	596.552	NaN	NaN	NaN	NaN
NaN	NaN	NaN	NaN	738.7298	596.54626	NaN	NaN	NaN	NaN
NaN	NaN	NaN	NaN	738.6284	596.51154	NaN	NaN	NaN	NaN
NaN	NaN	NaN	NaN	738.72656	596.57214	NaN	NaN	NaN	NaN
NaN	NaN	NaN	NaN	738.559	596.5777	NaN	NaN	NaN	NaN
NaN	NaN	NaN	NaN	738.68115	596.50867	NaN	NaN	NaN	NaN
NaN	NaN	NaN	NaN	738.69824	596.4826	NaN	NaN	NaN	NaN
NaN	NaN	NaN	NaN	738.7704	596.5629	NaN	NaN	NaN	NaN
NaN	NaN	NaN	NaN	738.65704	596.43225	NaN	NaN	NaN	NaN
NaN	NaN	NaN	NaN	738.6722	596.5803	NaN	NaN	NaN	NaN
NaN	NaN	NaN	NaN	738.86206	596.51434	NaN	NaN	NaN	NaN
NaN	NaN	NaN	NaN	738.64264	596.4899	NaN	NaN	NaN	NaN
NaN	NaN	NaN	NaN	738.5576	596.51587	NaN	NaN	NaN	NaN
NaN	NaN	NaN	NaN	738.7981	596.4624	NaN	NaN	NaN	NaN
NaN	NaN	NaN	NaN	739.08057	596.2794	NaN	NaN	NaN	NaN
NaN	NaN	NaN	NaN	739.1197	596.16376	NaN	NaN	NaN	NaN
NaN	NaN	NaN	NaN	738.99854	596.0754	NaN	NaN	NaN	NaN
NaN	NaN	NaN	NaN	739.13025	595.9265	NaN	NaN	NaN	NaN
NaN	NaN	NaN	NaN	739.00073	595.8314	NaN	NaN	NaN	NaN
NaN	NaN	NaN	NaN	738.98254	595.3663	NaN	NaN	NaN	NaN
NaN	NaN	NaN	NaN	739.0509	594.5531	NaN	NaN	NaN	NaN
NaN	NaN	NaN	NaN	739.4322	593.0113	NaN	NaN	NaN	NaN
NaN	NaN	NaN	NaN	739.3388	590.9194	NaN	NaN	NaN	NaN
NaN	NaN	NaN	NaN	739.767	588.37585	NaN	NaN	NaN	NaN
NaN	NaN	NaN	NaN	740.5461	585.7039	NaN	NaN	NaN	NaN
NaN	NaN	NaN	NaN	742.10284	582.8545	NaN	NaN	NaN	NaN
NaN	NaN	NaN	NaN	743.23425	580.08154	NaN	NaN	NaN	NaN
NaN	NaN	NaN	NaN	744.62054	577.26776	NaN	NaN	NaN	NaN
NaN	NaN	NaN	NaN	745.94037	574.14215	NaN	NaN	NaN	NaN
NaN	NaN	NaN	NaN	746.75256	571.1359	NaN	NaN	NaN	NaN
NaN	NaN	NaN	NaN	747.6393	568.4987	NaN	NaN	NaN	NaN
NaN	NaN	NaN	NaN	748.53143	565.57666	NaN	NaN	NaN	NaN
NaN	NaN	NaN	NaN	749.35535	562.86536	NaN	NaN	NaN	NaN
NaN	NaN	NaN	NaN	750.58856	559.40247	NaN	NaN	NaN	NaN
NaN	NaN	NaN	NaN	752.0371	556.15985	NaN	NaN	NaN	NaN
NaN	NaN	NaN	NaN	753.20465	553.09326	NaN	NaN	NaN	NaN
NaN	NaN	NaN	NaN	754.50653	550.1505	NaN	NaN	NaN	NaN
NaN	NaN	NaN	NaN	755.5235	547.40094	NaN	NaN	NaN	NaN
NaN	NaN	NaN	NaN	756.68524	544.5583	NaN	NaN	NaN	NaN
NaN	NaN	NaN	NaN	757.6219	541.8565	NaN	NaN	NaN	NaN
NaN	NaN	NaN	NaN	758.5936	538.99677	NaN	NaN	NaN	NaN
NaN	NaN	NaN	NaN	759.62976	536.2667	NaN	NaN	NaN	NaN
NaN	NaN	NaN	NaN	760.5637	533.67035	NaN	NaN	NaN	NaN
NaN	NaN	NaN	NaN	761.55347	530.8038	NaN	NaN	NaN	NaN
NaN	NaN	NaN	NaN	762.5445	528.09296	NaN	NaN	NaN	NaN
NaN	NaN	NaN	NaN	763.4293	525.2507	NaN	NaN	NaN	NaN
NaN	NaN	NaN	NaN	764.2413	522.7109	NaN	NaN	NaN	NaN
NaN	NaN	NaN	NaN	765.2398	520.1518	NaN	NaN	NaN	NaN
NaN	NaN	NaN	NaN	765.989	517.6097	NaN	NaN	NaN	NaN
NaN	NaN	NaN	NaN	766.8589	515.0904	NaN	NaN	NaN	NaN
NaN	NaN	NaN	NaN	767.7146	512.68677	NaN	NaN	NaN	NaN
NaN	NaN	NaN	NaN	768.72595	509.99933	NaN	NaN	NaN	NaN
NaN	NaN	NaN	NaN	769.773	507.41364	NaN	NaN	NaN	NaN
NaN	NaN	NaN	NaN	770.71497	505.04172	NaN	NaN	NaN	NaN
NaN	NaN	NaN	NaN	771.5339	502.60028	NaN	NaN	NaN	NaN
NaN	NaN	NaN	NaN	772.61255	500.1809	NaN	NaN	NaN	NaN
NaN	NaN	NaN	NaN	773.5133	497.5842	NaN	NaN	NaN	NaN
NaN	NaN	NaN	NaN	774.52167	494.8065	NaN	NaN	NaN	NaN
NaN	NaN	NaN	NaN	775.4953	492.5	NaN	NaN	NaN	NaN
NaN	NaN	NaN	NaN	776.4726	490.06845	NaN	NaN	NaN	NaN
NaN	NaN	NaN	NaN	777.3497	487.73367	NaN	NaN	NaN	NaN
NaN	NaN	NaN	NaN	778.405	485.24667	NaN	NaN	NaN	NaN
NaN	NaN	NaN	NaN	779.2551	482.93027	NaN	NaN	NaN	NaN
NaN	NaN	NaN	NaN	780.3281	480.73438	NaN	NaN	NaN	NaN
NaN	NaN	NaN	NaN	781.0776	478.54828	NaN	NaN	NaN	NaN
NaN	NaN	NaN	NaN	781.96735	476.46048	NaN	NaN	NaN	NaN
NaN	NaN	NaN	NaN	782.82587	474.3569	NaN	NaN	NaN	NaN
NaN	NaN	NaN	NaN	783.7159	472.16666	NaN	NaN	NaN	NaN
NaN	NaN	NaN	NaN	784.7138	470.09827	NaN	NaN	NaN	NaN
NaN	NaN	NaN	NaN	785.5945	468.14948	NaN	NaN	NaN	NaN
NaN	NaN	NaN	NaN	786.42725	466.02115	NaN	NaN	NaN	NaN
NaN	NaN	NaN	NaN	787.1655	463.94482	NaN	NaN	NaN	NaN
NaN	NaN	NaN	NaN	788.0025	461.81946	NaN	NaN	NaN	NaN
NaN	NaN	NaN	NaN	788.74756	459.6918	NaN	NaN	NaN	NaN
NaN	NaN	NaN	NaN	789.52405	457.67307	NaN	NaN	NaN	NaN
NaN	NaN	NaN	NaN	790.3638	455.59616	NaN	NaN	NaN	NaN
NaN	NaN	NaN	NaN	791.2392	453.45987	NaN	NaN	NaN	NaN
NaN	NaN	NaN	NaN	792.1357	451.32776	NaN	NaN	NaN	NaN
NaN	NaN	NaN	NaN	793.0769	449.1716	NaN	NaN	NaN	NaN
NaN	NaN	NaN	NaN	794.1153	447.04178	NaN	NaN	NaN	NaN
NaN	NaN	NaN	NaN	794.983	445.0142	NaN	NaN	NaN	NaN
NaN	NaN	NaN	NaN	796.01306	442.98004	NaN	NaN	NaN	NaN
NaN	NaN	NaN	NaN	797.00867	440.85287	NaN	NaN	NaN	NaN
NaN	NaN	NaN	NaN	797.7894	438.706	NaN	NaN	NaN	NaN
NaN	NaN	NaN	NaN	798.75256	436.82233	NaN	NaN	NaN	NaN
NaN	NaN	NaN	NaN	799.5063	434.7798	NaN	NaN	NaN	NaN
NaN	NaN	NaN	NaN	800.322	432.76947	NaN	NaN	NaN	NaN
NaN	NaN	NaN	NaN	801.43365	430.95718	NaN	NaN	NaN	NaN
NaN	NaN	NaN	NaN	802.1803	429.0036	NaN	NaN	NaN	NaN
NaN	NaN	NaN	NaN	803.1148	427.26556	NaN	NaN	NaN	NaN
NaN	NaN	NaN	NaN	804.039	425.44208	NaN	NaN	NaN	NaN
NaN	NaN	NaN	NaN	805.0187	423.57693	NaN	NaN	NaN	NaN
NaN	NaN	NaN	NaN	805.91223	421.7603	NaN	NaN	NaN	NaN
NaN	NaN	NaN	NaN	806.79846	419.98883	NaN	NaN	NaN	NaN
NaN	NaN	NaN	NaN	807.6929	418.17737	NaN	NaN	NaN	NaN
NaN	NaN	NaN	NaN	808.6905	416.33334	NaN	NaN	NaN	NaN
NaN	NaN	NaN	NaN	809.59326	414.66055	NaN	NaN	NaN	NaN
NaN	NaN	NaN	NaN	810.4514	412.78317	NaN	NaN	NaN	NaN
NaN	NaN	NaN	NaN	811.3802	411.18564	NaN	NaN	NaN	NaN
NaN	NaN	NaN	NaN	812.37274	409.44116	NaN	NaN	NaN	NaN
NaN	NaN	NaN	NaN	813.3074	407.96732	NaN	NaN	NaN	NaN
NaN	NaN	NaN	NaN	814.0885	406.40073	NaN	NaN	NaN	NaN
NaN	NaN	NaN	NaN	815.0941	405.03912	NaN	NaN	NaN	NaN
NaN	NaN	NaN	NaN	815.8882	403.25922	NaN	NaN	NaN	NaN
NaN	NaN	NaN	NaN	816.76483	401.71906	NaN	NaN	NaN	NaN
NaN	NaN	NaN	NaN	817.66095	400.1299	NaN	NaN	NaN	NaN
NaN	NaN	NaN	NaN	818.5433	398.6285	NaN	NaN	NaN	NaN
NaN	NaN	NaN	NaN	819.48224	397.04892	NaN	NaN	NaN	NaN
NaN	NaN	NaN	NaN	820.24084	395.5877	NaN	NaN	NaN	NaN
NaN	NaN	NaN	NaN	821.11676	394.16708	NaN	NaN	NaN	NaN
NaN	NaN	NaN	NaN	821.9803	392.5525	NaN	NaN	NaN	NaN
NaN	NaN	NaN	NaN	822.8889	391.15344	NaN	NaN	NaN	NaN
NaN	NaN	NaN	NaN	823.81573	389.607	NaN	NaN	NaN	NaN
NaN	NaN	NaN	NaN	824.6822	388.27527	NaN	NaN	NaN	NaN
NaN	NaN	NaN	NaN	825.5561	386.90854	NaN	NaN	NaN	NaN
NaN	NaN	NaN	NaN	826.43097	385.74356	NaN	NaN	NaN	NaN
NaN	NaN	NaN	NaN	827.35504	384.24362	NaN	NaN	NaN	NaN
NaN	NaN	NaN	NaN	828.3147	383.12943	NaN	NaN	NaN	NaN
NaN	NaN	NaN	NaN	829.1734	381.83603	NaN	NaN	NaN	NaN
NaN	NaN	NaN	NaN	830.12396	380.52454	NaN	NaN	NaN	NaN
NaN	NaN	NaN	NaN	830.867	379.24896	NaN	NaN	NaN	NaN
NaN	NaN	NaN	NaN	831.7832	378.04065	NaN	NaN	NaN	NaN
NaN	NaN	NaN	NaN	832.8333	376.79117	NaN	NaN	NaN	NaN
NaN	NaN	NaN	NaN	833.6812	375.62943	NaN	NaN	NaN	NaN
NaN	NaN	NaN	NaN	834.7135	374.26996	NaN	NaN	NaN	NaN
NaN	NaN	NaN	NaN	835.66437	373.0746	NaN	NaN	NaN	NaN
NaN	NaN	NaN	NaN	836.8892	371.96262	NaN	NaN	NaN	NaN
NaN	NaN	NaN	NaN	837.7388	370.92838	NaN	NaN	NaN	NaN
NaN	NaN	NaN	NaN	838.8677	369.75208	NaN	NaN	NaN	NaN
NaN	NaN	NaN	NaN	839.79755	368.67493	NaN	NaN	NaN	NaN
NaN	NaN	NaN	NaN	840.68646	367.57874	NaN	NaN	NaN	NaN
NaN	NaN	NaN	NaN	841.4596	366.66852	NaN	NaN	NaN	NaN
NaN	NaN	NaN	NaN	842.39417	365.6337	NaN	NaN	NaN	NaN
NaN	NaN	NaN	NaN	843.4489	364.61877	NaN	NaN	NaN	NaN
NaN	NaN	NaN	NaN	844.3464	363.43277	NaN	NaN	NaN	NaN
NaN	NaN	NaN	NaN	845.2176	362.46588	NaN	NaN	NaN	NaN
NaN	NaN	NaN	NaN	846.2096	361.6315	NaN	NaN	NaN	NaN
NaN	NaN	NaN	NaN	847.07806	360.74796	NaN	NaN	NaN	NaN
NaN	NaN	NaN	NaN	848.04474	359.75882	NaN	NaN	NaN	NaN
NaN	NaN	NaN	NaN	848.8447	358.91315	NaN	NaN	NaN	NaN
NaN	NaN	NaN	NaN	849.80853	358.08594	NaN	NaN	NaN	NaN
NaN	NaN	NaN	NaN	850.5619	357.11374	NaN	NaN	NaN	NaN
NaN	NaN	NaN	NaN	851.37103	356.31183	NaN	NaN	NaN	NaN
NaN	NaN	NaN	NaN	852.34576	355.53723	NaN	NaN	NaN	NaN
NaN	NaN	NaN	NaN	853.0733	354.6889	NaN	NaN	NaN	NaN
NaN	NaN	NaN	NaN	854.03107	353.93594	NaN	NaN	NaN	NaN
NaN	NaN	NaN	NaN	854.97723	353.08127	NaN	NaN	NaN	NaN
NaN	NaN	NaN	NaN	856.0013	352.3051	NaN	NaN	NaN	NaN
NaN	NaN	NaN	NaN	856.7844	351.54932	NaN	NaN	NaN	NaN
NaN	NaN	NaN	NaN	857.64514	350.78537	NaN	NaN	NaN	NaN
NaN	NaN	NaN	NaN	858.4139	349.9819	NaN	NaN	NaN	NaN
NaN	NaN	NaN	NaN	859.241	349.45166	NaN	NaN	NaN	NaN
NaN	NaN	NaN	NaN	860.2401	349.00372	NaN	NaN	NaN	NaN
NaN	NaN	NaN	NaN	861.08673	348.21832	NaN	NaN	NaN	NaN
NaN	NaN	NaN	NaN	861.9406	347.58936	NaN	NaN	NaN	NaN
NaN	NaN	NaN	NaN	862.83856	347.12622	NaN	NaN	NaN	NaN
NaN	NaN	NaN	NaN	863.61584	346.50488	NaN	NaN	NaN	NaN
NaN	NaN	NaN	NaN	864.4878	346.0873	NaN	NaN	NaN	NaN
NaN	NaN	NaN	NaN	865.28345	345.6022	NaN	NaN	NaN	NaN
NaN	NaN	NaN	NaN	866.132	345.12103	NaN	NaN	NaN	NaN
NaN	NaN	NaN	NaN	867.0397	344.77228	NaN	NaN	NaN	NaN
NaN	NaN	NaN	NaN	867.9755	344.3032	NaN	NaN	NaN	NaN
NaN	NaN	NaN	NaN	868.81165	343.80798	NaN	NaN	NaN	NaN
NaN	NaN	NaN	NaN	869.6821	343.434	NaN	NaN	NaN	NaN
NaN	NaN	NaN	NaN	870.5683	342.99146	NaN	NaN	NaN	NaN
NaN	NaN	NaN	NaN	871.4852	342.63654	NaN	NaN	NaN	NaN
NaN	NaN	NaN	NaN	872.2983	342.31683	NaN	NaN	NaN	NaN
NaN	NaN	NaN	NaN	873.0457	341.82614	NaN	NaN	NaN	NaN
NaN	NaN	NaN	NaN	873.9577	341.64743	NaN	NaN	NaN	NaN
NaN	NaN	NaN	NaN	874.8763	341.34506	NaN	NaN	NaN	NaN
NaN	NaN	NaN	NaN	875.7405	340.90866	NaN	NaN	NaN	NaN
NaN	NaN	NaN	NaN	876.492	340.62634	NaN	NaN	NaN	NaN
NaN	NaN	NaN	NaN	877.39606	340.53693	NaN	NaN	NaN	NaN
NaN	NaN	NaN	NaN	878.14813	340.20236	NaN	NaN	NaN	NaN
NaN	NaN	NaN	NaN	879.03296	339.8955	NaN	NaN	NaN	NaN
NaN	NaN	NaN	NaN	880.02496	339.77246	NaN	NaN	NaN	NaN
NaN	NaN	NaN	NaN	880.64514	339.58765	NaN	NaN	NaN	NaN
NaN	NaN	NaN	NaN	881.65045	339.33627	NaN	NaN	NaN	NaN
NaN	NaN	NaN	NaN	882.4226	339.061	NaN	NaN	NaN	NaN
NaN	NaN	NaN	NaN	883.275	338.97458	NaN	NaN	NaN	NaN
NaN	NaN	NaN	NaN	884.1291	338.80518	NaN	NaN	NaN	NaN
NaN	NaN	NaN	NaN	884.9793	338.6879	NaN	NaN	NaN	NaN
NaN	NaN	NaN	NaN	885.80646	338.5242	NaN	NaN	NaN	NaN
NaN	NaN	NaN	NaN	886.63586	338.39853	NaN	NaN	NaN	NaN
NaN	NaN	NaN	NaN	887.4818	338.2053	NaN	NaN	NaN	NaN
NaN	NaN	NaN	NaN	888.4328	338.19412	NaN	NaN	NaN	NaN
NaN	NaN	NaN	NaN	889.3266	337.96127	NaN	NaN	NaN	NaN
NaN	NaN	NaN	NaN	890.3381	337.9658	NaN	NaN	NaN	NaN
NaN	NaN	NaN	NaN	891.395	337.95667	NaN	NaN	NaN	NaN
NaN	NaN	NaN	NaN	892.2944	337.9942	NaN	NaN	NaN	NaN
NaN	NaN	NaN	NaN	893.11053	337.96533	NaN	NaN	NaN	NaN
NaN	NaN	NaN	NaN	894.03784	337.90097	NaN	NaN	NaN	NaN
NaN	NaN	NaN	NaN	894.8558	337.96634	NaN	NaN	NaN	NaN
NaN	NaN	NaN	NaN	895.7699	338.14587	NaN	NaN	NaN	NaN
NaN	NaN	NaN	NaN	896.5743	338.15015	NaN	NaN	NaN	NaN
NaN	NaN	NaN	NaN	897.3666	338.20706	NaN	NaN	NaN	NaN
NaN	NaN	NaN	NaN	898.03937	338.50153	NaN	NaN	NaN	NaN
NaN	NaN	NaN	NaN	898.9426	338.48212	NaN	NaN	NaN	NaN
NaN	NaN	NaN	NaN	899.871	338.7434	NaN	NaN	NaN	NaN
NaN	NaN	NaN	NaN	900.6855	339.0971	NaN	NaN	NaN	NaN
NaN	NaN	NaN	NaN	901.5129	339.22922	NaN	NaN	NaN	NaN
NaN	NaN	NaN	NaN	902.20184	339.4472	NaN	NaN	NaN	NaN
NaN	NaN	NaN	NaN	903.05194	339.69522	NaN	NaN	NaN	NaN
NaN	NaN	NaN	NaN	903.77954	340.03546	NaN	NaN	NaN	NaN
NaN	NaN	NaN	NaN	904.6548	340.34793	NaN	NaN	NaN	NaN
NaN	NaN	NaN	NaN	905.3945	340.67322	NaN	NaN	NaN	NaN
NaN	NaN	NaN	NaN	906.14557	341.09433	NaN	NaN	NaN	NaN
NaN	NaN	NaN	NaN	906.92725	341.3902	NaN	NaN	NaN	NaN
NaN	NaN	NaN	NaN	907.7988	341.8853	NaN	NaN	NaN	NaN
NaN	NaN	NaN	NaN	908.55133	342.2421	NaN	NaN	NaN	NaN
NaN	NaN	NaN	NaN	909.3222	342.56012	NaN	NaN	NaN	NaN
NaN	NaN	NaN	NaN	910.06537	342.81412	NaN	NaN	NaN	NaN
NaN	NaN	NaN	NaN	911.00775	343.60464	NaN	NaN	NaN	NaN
NaN	NaN	NaN	NaN	911.8133	343.9936	NaN	NaN	NaN	NaN
NaN	NaN	NaN	NaN	912.5929	344.38297	NaN	NaN	NaN	NaN
NaN	NaN	NaN	NaN	913.3972	344.82996	NaN	NaN	NaN	NaN
NaN	NaN	NaN	NaN	914.1512	345.3871	NaN	NaN	NaN	NaN
NaN	NaN	NaN	NaN	914.8499	345.84497	NaN	NaN	NaN	NaN
NaN	NaN	NaN	NaN	915.80273	346.12903	NaN	NaN	NaN	NaN
NaN	NaN	NaN	NaN	916.43005	346.6276	NaN	NaN	NaN	NaN
NaN	NaN	NaN	NaN	917.20184	347.42148	NaN	NaN	NaN	NaN
NaN	NaN	NaN	NaN	918.11035	347.97226	NaN	NaN	NaN	NaN
NaN	NaN	NaN	NaN	918.9758	348.61896	NaN	NaN	NaN	NaN
NaN	NaN	NaN	NaN	919.7094	349.14807	NaN	NaN	NaN	NaN
NaN	NaN	NaN	NaN	920.535	349.81836	NaN	NaN	NaN	NaN
NaN	NaN	NaN	NaN	921.3843	350.4937	NaN	NaN	NaN	NaN
NaN	NaN	NaN	NaN	922.23004	351.26425	NaN	NaN	NaN	NaN
NaN	NaN	NaN	NaN	923.1005	352.09027	NaN	NaN	NaN	NaN
NaN	NaN	NaN	NaN	924.0712	352.66602	NaN	NaN	NaN	NaN
NaN	NaN	NaN	NaN	924.94403	353.3498	NaN	NaN	NaN	NaN
NaN	NaN	NaN	NaN	925.9565	353.97656	NaN	NaN	NaN	NaN
NaN	NaN	NaN	NaN	926.8333	354.7191	NaN	NaN	NaN	NaN
NaN	NaN	NaN	NaN	927.6086	355.5134	NaN	NaN	NaN	NaN
NaN	NaN	NaN	NaN	928.4579	356.25952	NaN	NaN	NaN	NaN
NaN	NaN	NaN	NaN	929.29645	357.05875	NaN	NaN	NaN	NaN
NaN	NaN	NaN	NaN	930.0846	357.82462	NaN	NaN	NaN	NaN
NaN	NaN	NaN	NaN	930.99585	358.64066	NaN	NaN	NaN	NaN
NaN	NaN	NaN	NaN	931.8986	359.40283	NaN	NaN	NaN	NaN
NaN	NaN	NaN	NaN	932.78326	360.21814	NaN	NaN	NaN	NaN
NaN	NaN	NaN	NaN	933.5473	361.08884	NaN	NaN	NaN	NaN
NaN	NaN	NaN	NaN	934.45966	361.95966	NaN	NaN	NaN	NaN
NaN	NaN	NaN	NaN	935.37115	362.84406	NaN	NaN	NaN	NaN
NaN	NaN	NaN	NaN	936.19025	363.7817	NaN	NaN	NaN	NaN
NaN	NaN	NaN	NaN	937.0045	364.73502	NaN	NaN	NaN	NaN
NaN	NaN	NaN	NaN	937.896	365.6407	NaN	NaN	NaN	NaN
NaN	NaN	NaN	NaN	938.7608	366.60184	NaN	NaN	NaN	NaN
NaN	NaN	NaN	NaN	939.7003	367.5219	NaN	NaN	NaN	NaN
NaN	NaN	NaN	NaN	940.55457	368.48395	NaN	NaN	NaN	NaN
NaN	NaN	NaN	NaN	941.6587	369.4339	NaN	NaN	NaN	NaN
NaN	NaN	NaN	NaN	942.4867	370.44177	NaN	NaN	NaN	NaN
NaN	NaN	NaN	NaN	943.46106	371.47293	NaN	NaN	NaN	NaN
NaN	NaN	NaN	NaN	944.29584	372.62802	NaN	NaN	NaN	NaN
NaN	NaN	NaN	NaN	945.2266	373.6499	NaN	NaN	NaN	NaN
NaN	NaN	NaN	NaN	946.22034	374.82742	NaN	NaN	NaN	NaN
NaN	NaN	NaN	NaN	947.14465	376.04285	NaN	NaN	NaN	NaN
NaN	NaN	NaN	NaN	948.147	377.2545	NaN	NaN	NaN	NaN
NaN	NaN	NaN	NaN	949.1332	378.35184	NaN	NaN	NaN	NaN
NaN	NaN	NaN	NaN	950.119	379.6023	NaN	NaN	NaN	NaN
NaN	NaN	NaN	NaN	951.0121	380.89618	NaN	NaN	NaN	NaN
NaN	NaN	NaN	NaN	951.89453	382.1535	NaN	NaN	NaN	NaN
NaN	NaN	NaN	NaN	952.7946	383.4175	NaN	NaN	NaN	NaN
NaN	NaN	NaN	NaN	953.6187	384.704	NaN	NaN	NaN	NaN
NaN	NaN	NaN	NaN	954.5744	385.94296	NaN	NaN	NaN	NaN
NaN	NaN	NaN	NaN	955.37866	387.3344	NaN	NaN	NaN	NaN
NaN	NaN	NaN	NaN	956.2879	388.56525	NaN	NaN	NaN	NaN
NaN	NaN	NaN	NaN	957.1978	389.96677	NaN	NaN	NaN	NaN
NaN	NaN	NaN	NaN	958.14575	391.28214	NaN	NaN	NaN	NaN
NaN	NaN	NaN	NaN	958.9839	392.6536	NaN	NaN	NaN	NaN
NaN	NaN	NaN	NaN	959.8012	394.08563	NaN	NaN	NaN	NaN
NaN	NaN	NaN	NaN	960.6604	395.52698	NaN	NaN	NaN	NaN
NaN	NaN	NaN	NaN	961.5103	396.90326	NaN	NaN	NaN	NaN
NaN	NaN	NaN	NaN	962.4128	398.36627	NaN	NaN	NaN	NaN
NaN	NaN	NaN	NaN	963.15515	399.81033	NaN	NaN	NaN	NaN
NaN	NaN	NaN	NaN	963.9783	401.35553	NaN	NaN	NaN	NaN
NaN	NaN	NaN	NaN	964.76514	402.84067	NaN	NaN	NaN	NaN
NaN	NaN	NaN	NaN	965.6567	404.5903	NaN	NaN	NaN	NaN
NaN	NaN	NaN	NaN	966.50385	406.44202	NaN	NaN	NaN	NaN
NaN	NaN	NaN	NaN	967.41833	408.02386	NaN	NaN	NaN	NaN
NaN	NaN	NaN	NaN	968.2206	409.33566	NaN	NaN	NaN	NaN
NaN	NaN	NaN	NaN	968.99054	410.95535	NaN	NaN	NaN	NaN
NaN	NaN	NaN	NaN	969.89923	412.41113	NaN	NaN	NaN	NaN
NaN	NaN	NaN	NaN	970.76984	414.00568	NaN	NaN	NaN	NaN
NaN	NaN	NaN	NaN	971.53644	415.6784	NaN	NaN	NaN	NaN
NaN	NaN	NaN	NaN	972.3972	417.2118	NaN	NaN	NaN	NaN
NaN	NaN	NaN	NaN	973.1679	418.8753	NaN	NaN	NaN	NaN
NaN	NaN	NaN	NaN	974.277	420.52573	NaN	NaN	NaN	NaN
NaN	NaN	NaN	NaN	975.17163	422.19022	NaN	NaN	NaN	NaN
NaN	NaN	NaN	NaN	976.33453	423.8394	NaN	NaN	NaN	NaN
NaN	NaN	NaN	NaN	977.2098	425.63416	NaN	NaN	NaN	NaN
NaN	NaN	NaN	NaN	978.15155	427.4264	NaN	NaN	NaN	NaN
NaN	NaN	NaN	NaN	979.1431	429.15775	NaN	NaN	NaN	NaN
NaN	NaN	NaN	NaN	979.9247	430.90863	NaN	NaN	NaN	NaN
NaN	NaN	NaN	NaN	980.7953	432.37122	NaN	NaN	NaN	NaN
NaN	NaN	NaN	NaN	981.5483	434.1244	NaN	NaN	NaN	NaN
NaN	NaN	NaN	NaN	982.27734	435.76764	NaN	NaN	NaN	NaN
NaN	NaN	NaN	NaN	983.21216	437.7005	NaN	NaN	NaN	NaN
NaN	NaN	NaN	NaN	984.1304	440.13165	NaN	NaN	NaN	NaN
NaN	NaN	NaN	NaN	984.73474	442.22113	NaN	NaN	NaN	NaN
NaN	NaN	NaN	NaN	985.74164	444.28662	NaN	NaN	NaN	NaN
NaN	NaN	NaN	NaN	986.5742	446.13803	NaN	NaN	NaN	NaN
NaN	NaN	NaN	NaN	987.4728	448.2241	NaN	NaN	NaN	NaN
NaN	NaN	NaN	NaN	988.439	450.03308	NaN	NaN	NaN	NaN
NaN	NaN	NaN	NaN	989.30054	452.18158	NaN	NaN	NaN	NaN
NaN	NaN	NaN	NaN	990.0663	454.07657	NaN	NaN	NaN	NaN
NaN	NaN	NaN	NaN	990.96387	456.2554	NaN	NaN	NaN	NaN
NaN	NaN	NaN	NaN	991.7731	458.10223	NaN	NaN	NaN	NaN
NaN	NaN	NaN	NaN	992.6058	460.3539	NaN	NaN	NaN	NaN
NaN	NaN	NaN	NaN	993.3153	462.45352	NaN	NaN	NaN	NaN
NaN	NaN	NaN	NaN	994.1457	464.69135	NaN	NaN	NaN	NaN
NaN	NaN	NaN	NaN	994.9981	466.66064	NaN	NaN	NaN	NaN
NaN	NaN	NaN	NaN	995.8371	468.82706	NaN	NaN	NaN	NaN
NaN	NaN	NaN	NaN	996.5398	471.09702	NaN	NaN	NaN	NaN
NaN	NaN	NaN	NaN	997.3781	473.02737	NaN	NaN	NaN	NaN
NaN	NaN	NaN	NaN	998.10126	475.5454	NaN	NaN	NaN	NaN
NaN	NaN	NaN	NaN	998.90906	477.57083	NaN	NaN	NaN	NaN
NaN	NaN	NaN	NaN	999.7365	479.84805	NaN	NaN	NaN	NaN
NaN	NaN	NaN	NaN	1000.65173	482.17413	NaN	NaN	NaN	NaN
NaN	NaN	NaN	NaN	1001.55914	484.56036	NaN	NaN	NaN	NaN
NaN	NaN	NaN	NaN	1002.2851	486.8441	NaN	NaN	NaN	NaN
NaN	NaN	NaN	NaN	1003.125	489.2364	NaN	NaN	NaN	NaN
NaN	NaN	NaN	NaN	1004.12146	491.97964	NaN	NaN	NaN	NaN
NaN	NaN	NaN	NaN	1005.08453	494.35538	NaN	NaN	NaN	NaN
NaN	NaN	NaN	NaN	1006.0648	496.85635	NaN	NaN	NaN	NaN
NaN	NaN	NaN	NaN	1006.82184	499.02774	NaN	NaN	NaN	NaN
NaN	NaN	NaN	NaN	1007.4618	501.53577	NaN	NaN	NaN	NaN
NaN	NaN	NaN	NaN	1008.3949	503.95047	NaN	NaN	NaN	NaN
NaN	NaN	NaN	NaN	1009.015	506.32712	NaN	NaN	NaN	NaN
NaN	NaN	NaN	NaN	1010.06366	508.74176	NaN	NaN	NaN	NaN
NaN	NaN	NaN	NaN	1010.8666	511.2082	NaN	NaN	NaN	NaN
NaN	NaN	NaN	NaN	1011.6702	513.69165	NaN	NaN	NaN	NaN
NaN	NaN	NaN	NaN	1012.68524	516.2845	NaN	NaN	NaN	NaN
NaN	NaN	NaN	NaN	1013.5061	518.65326	NaN	NaN	NaN	NaN
NaN	NaN	NaN	NaN	1014.3365	521.09717	NaN	NaN	NaN	NaN
NaN	NaN	NaN	NaN	1015.4612	523.6141	NaN	NaN	NaN	NaN
NaN	NaN	NaN	NaN	1016.28894	526.44476	NaN	NaN	NaN	NaN
NaN	NaN	NaN	NaN	1017.33356	529.3079	NaN	NaN	NaN	NaN
NaN	NaN	NaN	NaN	1018.13135	532.0574	NaN	NaN	NaN	NaN
NaN	NaN	NaN	NaN	1019.03894	534.8	NaN	NaN	NaN	NaN
NaN	NaN	NaN	NaN	1019.9065	537.43506	NaN	NaN	NaN	NaN
NaN	NaN	NaN	NaN	1020.8214	540.2052	NaN	NaN	NaN	NaN
NaN	NaN	NaN	NaN	1021.6629	543.01935	NaN	NaN	NaN	NaN
NaN	NaN	NaN	NaN	1022.5204	545.7775	NaN	NaN	NaN	NaN
NaN	NaN	NaN	NaN	1023.31995	548.554	NaN	NaN	NaN	NaN
NaN	NaN	NaN	NaN	1024.1638	551.3361	NaN	NaN	NaN	NaN
NaN	NaN	NaN	NaN	1025	554.21326	NaN	NaN	NaN	NaN
NaN	NaN	NaN	NaN	1025.8674	557.02594	NaN	NaN	NaN	NaN
NaN	NaN	NaN	NaN	1026.6815	559.9407	NaN	NaN	NaN	NaN
NaN	NaN	NaN	NaN	1027.4268	562.77954	NaN	NaN	NaN	NaN
NaN	NaN	NaN	NaN	1028.3499	565.6877	NaN	NaN	NaN	NaN
NaN	NaN	NaN	NaN	1029.2924	568.63586	NaN	NaN	NaN	NaN
NaN	NaN	NaN	NaN	1030.1332	571.60065	NaN	NaN	NaN	NaN
NaN	NaN	NaN	NaN	1030.9264	574.6039	NaN	NaN	NaN	NaN
NaN	NaN	NaN	NaN	1031.7667	577.6938	NaN	NaN	NaN	NaN
NaN	NaN	NaN	NaN	1032.7233	580.52045	NaN	NaN	NaN	NaN
NaN	NaN	NaN	NaN	1033.6456	583.41425	NaN	NaN	NaN	NaN
NaN	NaN	NaN	NaN	1034.4032	586.3355	NaN	NaN	NaN	NaN
NaN	NaN	NaN	NaN	1035.3079	589.49176	NaN	NaN	NaN	NaN
NaN	NaN	NaN	NaN	1036.1786	592.6615	NaN	NaN	NaN	NaN
