# Supplementary material for: A novel power-amplified jumping behavior in larval beetles (Coleoptera: Laemophloeidae)
Source: PLoS One. 2022 Jan 19;17(1):e0256509. doi: 10.1371/journal.pone.0256509 (PMC8769368; doi:10.1371/journal.pone.0256509)
Supplement: S1 Data — (ZIP) [file pone.0256509.s002.zip › c_21382_425_croppedxypts.csv]

pt1_cam1_X	pt1_cam1_Y	pt2_cam1_X	pt2_cam1_Y	pt3_cam1_X	pt3_cam1_Y	pt4_cam1_X	pt4_cam1_Y	pt5_cam1_X	pt5_cam1_Y
542.25	601	616.75	597.25	581.51025	595.65356	103.333	62.667	191.333	63.333
NaN	NaN	NaN	NaN	581.5359	595.62823	NaN	NaN	NaN	NaN
NaN	NaN	NaN	NaN	581.4831	595.67426	NaN	NaN	NaN	NaN
NaN	NaN	NaN	NaN	581.5578	595.6667	NaN	NaN	NaN	NaN
NaN	NaN	NaN	NaN	581.5034	595.7017	NaN	NaN	NaN	NaN
NaN	NaN	NaN	NaN	581.4	595.67285	NaN	NaN	NaN	NaN
NaN	NaN	NaN	NaN	581.37775	595.6681	NaN	NaN	NaN	NaN
NaN	NaN	NaN	NaN	581.3799	595.6624	NaN	NaN	NaN	NaN
NaN	NaN	NaN	NaN	581.39526	595.6875	NaN	NaN	NaN	NaN
NaN	NaN	NaN	NaN	581.4562	595.69226	NaN	NaN	NaN	NaN
NaN	NaN	NaN	NaN	581.51184	595.6709	NaN	NaN	NaN	NaN
NaN	NaN	NaN	NaN	581.3813	595.7007	NaN	NaN	NaN	NaN
NaN	NaN	NaN	NaN	581.47815	595.6849	NaN	NaN	NaN	NaN
NaN	NaN	NaN	NaN	581.4379	595.67786	NaN	NaN	NaN	NaN
NaN	NaN	NaN	NaN	581.34265	595.6709	NaN	NaN	NaN	NaN
NaN	NaN	NaN	NaN	581.4094	595.6419	NaN	NaN	NaN	NaN
NaN	NaN	NaN	NaN	581.57996	595.6071	NaN	NaN	NaN	NaN
NaN	NaN	NaN	NaN	581.43896	595.6712	NaN	NaN	NaN	NaN
NaN	NaN	NaN	NaN	581.399	595.6111	NaN	NaN	NaN	NaN
NaN	NaN	NaN	NaN	581.45386	595.6128	NaN	NaN	NaN	NaN
NaN	NaN	NaN	NaN	581.47455	595.6339	NaN	NaN	NaN	NaN
NaN	NaN	NaN	NaN	581.3925	595.6246	NaN	NaN	NaN	NaN
NaN	NaN	NaN	NaN	581.4083	595.5917	NaN	NaN	NaN	NaN
NaN	NaN	NaN	NaN	581.5581	595.5513	NaN	NaN	NaN	NaN
NaN	NaN	NaN	NaN	581.4797	595.58966	NaN	NaN	NaN	NaN
NaN	NaN	NaN	NaN	581.4542	595.5966	NaN	NaN	NaN	NaN
NaN	NaN	NaN	NaN	581.41156	595.585	NaN	NaN	NaN	NaN
NaN	NaN	NaN	NaN	581.4355	595.5934	NaN	NaN	NaN	NaN
NaN	NaN	NaN	NaN	581.4029	595.57495	NaN	NaN	NaN	NaN
NaN	NaN	NaN	NaN	581.4111	595.62585	NaN	NaN	NaN	NaN
NaN	NaN	NaN	NaN	581.51373	595.51715	NaN	NaN	NaN	NaN
NaN	NaN	NaN	NaN	581.4881	595.56793	NaN	NaN	NaN	NaN
NaN	NaN	NaN	NaN	581.56665	595.54956	NaN	NaN	NaN	NaN
NaN	NaN	NaN	NaN	581.5429	595.5017	NaN	NaN	NaN	NaN
NaN	NaN	NaN	NaN	581.5531	595.5411	NaN	NaN	NaN	NaN
NaN	NaN	NaN	NaN	581.6138	595.55945	NaN	NaN	NaN	NaN
NaN	NaN	NaN	NaN	581.47455	595.5627	NaN	NaN	NaN	NaN
NaN	NaN	NaN	NaN	581.60345	595.4897	NaN	NaN	NaN	NaN
NaN	NaN	NaN	NaN	581.41864	595.57794	NaN	NaN	NaN	NaN
NaN	NaN	NaN	NaN	581.6695	595.53595	NaN	NaN	NaN	NaN
NaN	NaN	NaN	NaN	581.61035	595.53394	NaN	NaN	NaN	NaN
NaN	NaN	NaN	NaN	581.58716	595.5205	NaN	NaN	NaN	NaN
NaN	NaN	NaN	NaN	581.46765	595.5392	NaN	NaN	NaN	NaN
NaN	NaN	NaN	NaN	581.69104	595.5103	NaN	NaN	NaN	NaN
NaN	NaN	NaN	NaN	581.677	595.512	NaN	NaN	NaN	NaN
NaN	NaN	NaN	NaN	581.61896	595.4931	NaN	NaN	NaN	NaN
NaN	NaN	NaN	NaN	581.77637	595.481	NaN	NaN	NaN	NaN
NaN	NaN	NaN	NaN	581.7419	595.4983	NaN	NaN	NaN	NaN
NaN	NaN	NaN	NaN	581.59863	595.4498	NaN	NaN	NaN	NaN
NaN	NaN	NaN	NaN	581.6525	595.45667	NaN	NaN	NaN	NaN
NaN	NaN	NaN	NaN	581.6592	595.44635	NaN	NaN	NaN	NaN
NaN	NaN	NaN	NaN	581.6324	595.446	NaN	NaN	NaN	NaN
NaN	NaN	NaN	NaN	581.6681	595.448	NaN	NaN	NaN	NaN
NaN	NaN	NaN	NaN	581.7996	595.41986	NaN	NaN	NaN	NaN
NaN	NaN	NaN	NaN	581.75305	595.4376	NaN	NaN	NaN	NaN
NaN	NaN	NaN	NaN	581.7837	595.3914	NaN	NaN	NaN	NaN
NaN	NaN	NaN	NaN	581.76794	595.4019	NaN	NaN	NaN	NaN
NaN	NaN	NaN	NaN	581.8111	595.3629	NaN	NaN	NaN	NaN
NaN	NaN	NaN	NaN	581.80206	595.3594	NaN	NaN	NaN	NaN
NaN	NaN	NaN	NaN	581.6667	595.32983	NaN	NaN	NaN	NaN
NaN	NaN	NaN	NaN	581.6958	595.3776	NaN	NaN	NaN	NaN
NaN	NaN	NaN	NaN	581.7933	595.25793	NaN	NaN	NaN	NaN
NaN	NaN	NaN	NaN	581.5951	595.3292	NaN	NaN	NaN	NaN
NaN	NaN	NaN	NaN	581.6416	595.2823	NaN	NaN	NaN	NaN
NaN	NaN	NaN	NaN	581.6533	595.32056	NaN	NaN	NaN	NaN
NaN	NaN	NaN	NaN	581.62146	595.2711	NaN	NaN	NaN	NaN
NaN	NaN	NaN	NaN	581.7623	595.25354	NaN	NaN	NaN	NaN
NaN	NaN	NaN	NaN	581.69824	595.2327	NaN	NaN	NaN	NaN
NaN	NaN	NaN	NaN	581.67017	595.2702	NaN	NaN	NaN	NaN
NaN	NaN	NaN	NaN	581.6705	595.2645	NaN	NaN	NaN	NaN
NaN	NaN	NaN	NaN	581.6841	595.2451	NaN	NaN	NaN	NaN
NaN	NaN	NaN	NaN	581.57043	595.2518	NaN	NaN	NaN	NaN
NaN	NaN	NaN	NaN	581.78973	595.2403	NaN	NaN	NaN	NaN
NaN	NaN	NaN	NaN	581.6849	595.243	NaN	NaN	NaN	NaN
NaN	NaN	NaN	NaN	581.67926	595.2276	NaN	NaN	NaN	NaN
NaN	NaN	NaN	NaN	581.5885	595.23627	NaN	NaN	NaN	NaN
NaN	NaN	NaN	NaN	581.6559	595.23206	NaN	NaN	NaN	NaN
NaN	NaN	NaN	NaN	581.67554	595.195	NaN	NaN	NaN	NaN
NaN	NaN	NaN	NaN	581.6849	595.2289	NaN	NaN	NaN	NaN
NaN	NaN	NaN	NaN	581.4365	595.22485	NaN	NaN	NaN	NaN
NaN	NaN	NaN	NaN	581.64886	595.2093	NaN	NaN	NaN	NaN
NaN	NaN	NaN	NaN	581.56006	595.15546	NaN	NaN	NaN	NaN
NaN	NaN	NaN	NaN	581.4596	595.17664	NaN	NaN	NaN	NaN
NaN	NaN	NaN	NaN	581.5617	595.17017	NaN	NaN	NaN	NaN
NaN	NaN	NaN	NaN	581.55615	595.18774	NaN	NaN	NaN	NaN
NaN	NaN	NaN	NaN	581.4805	595.14246	NaN	NaN	NaN	NaN
NaN	NaN	NaN	NaN	581.5492	595.13794	NaN	NaN	NaN	NaN
NaN	NaN	NaN	NaN	581.5	595.12146	NaN	NaN	NaN	NaN
NaN	NaN	NaN	NaN	581.48065	595.1303	NaN	NaN	NaN	NaN
NaN	NaN	NaN	NaN	581.63635	595.1329	NaN	NaN	NaN	NaN
NaN	NaN	NaN	NaN	581.53906	595.11456	NaN	NaN	NaN	NaN
NaN	NaN	NaN	NaN	581.5721	595.1239	NaN	NaN	NaN	NaN
NaN	NaN	NaN	NaN	581.5315	595.1025	NaN	NaN	NaN	NaN
NaN	NaN	NaN	NaN	581.57623	595.0656	NaN	NaN	NaN	NaN
NaN	NaN	NaN	NaN	581.7018	595.02563	NaN	NaN	NaN	NaN
NaN	NaN	NaN	NaN	581.54376	595.10596	NaN	NaN	NaN	NaN
NaN	NaN	NaN	NaN	581.5408	595.055	NaN	NaN	NaN	NaN
NaN	NaN	NaN	NaN	581.60425	595.01764	NaN	NaN	NaN	NaN
NaN	NaN	NaN	NaN	581.50354	595.0739	NaN	NaN	NaN	NaN
NaN	NaN	NaN	NaN	581.60266	595.0699	NaN	NaN	NaN	NaN
NaN	NaN	NaN	NaN	581.6634	595.02045	NaN	NaN	NaN	NaN
NaN	NaN	NaN	NaN	581.6841	595.0115	NaN	NaN	NaN	NaN
NaN	NaN	NaN	NaN	581.69293	594.9903	NaN	NaN	NaN	NaN
NaN	NaN	NaN	NaN	581.56903	594.9956	NaN	NaN	NaN	NaN
NaN	NaN	NaN	NaN	581.53735	595.0018	NaN	NaN	NaN	NaN
NaN	NaN	NaN	NaN	581.65546	595.01764	NaN	NaN	NaN	NaN
NaN	NaN	NaN	NaN	581.6292	594.99384	NaN	NaN	NaN	NaN
NaN	NaN	NaN	NaN	581.7734	595.0238	NaN	NaN	NaN	NaN
NaN	NaN	NaN	NaN	581.5589	594.9607	NaN	NaN	NaN	NaN
NaN	NaN	NaN	NaN	581.6246	594.9751	NaN	NaN	NaN	NaN
NaN	NaN	NaN	NaN	581.65894	594.95355	NaN	NaN	NaN	NaN
NaN	NaN	NaN	NaN	581.74066	594.9884	NaN	NaN	NaN	NaN
NaN	NaN	NaN	NaN	581.71967	594.9589	NaN	NaN	NaN	NaN
NaN	NaN	NaN	NaN	581.6234	594.9812	NaN	NaN	NaN	NaN
NaN	NaN	NaN	NaN	581.73615	594.9526	NaN	NaN	NaN	NaN
NaN	NaN	NaN	NaN	581.6864	594.9426	NaN	NaN	NaN	NaN
NaN	NaN	NaN	NaN	581.6539	594.9562	NaN	NaN	NaN	NaN
NaN	NaN	NaN	NaN	581.6214	594.9643	NaN	NaN	NaN	NaN
NaN	NaN	NaN	NaN	581.7679	594.9607	NaN	NaN	NaN	NaN
NaN	NaN	NaN	NaN	581.6344	594.9839	NaN	NaN	NaN	NaN
NaN	NaN	NaN	NaN	581.7865	594.97864	NaN	NaN	NaN	NaN
NaN	NaN	NaN	NaN	581.8904	594.9653	NaN	NaN	NaN	NaN
NaN	NaN	NaN	NaN	581.58246	594.96594	NaN	NaN	NaN	NaN
NaN	NaN	NaN	NaN	581.7482	594.9375	NaN	NaN	NaN	NaN
NaN	NaN	NaN	NaN	581.78235	594.9263	NaN	NaN	NaN	NaN
NaN	NaN	NaN	NaN	581.8458	594.9973	NaN	NaN	NaN	NaN
NaN	NaN	NaN	NaN	581.73254	594.9329	NaN	NaN	NaN	NaN
NaN	NaN	NaN	NaN	581.8638	594.9516	NaN	NaN	NaN	NaN
NaN	NaN	NaN	NaN	581.7915	594.9611	NaN	NaN	NaN	NaN
NaN	NaN	NaN	NaN	581.7527	594.96265	NaN	NaN	NaN	NaN
NaN	NaN	NaN	NaN	581.7639	594.90576	NaN	NaN	NaN	NaN
NaN	NaN	NaN	NaN	581.77856	594.9321	NaN	NaN	NaN	NaN
NaN	NaN	NaN	NaN	581.75	594.9443	NaN	NaN	NaN	NaN
NaN	NaN	NaN	NaN	581.79895	594.9662	NaN	NaN	NaN	NaN
NaN	NaN	NaN	NaN	581.79034	594.9337	NaN	NaN	NaN	NaN
NaN	NaN	NaN	NaN	581.7785	594.8779	NaN	NaN	NaN	NaN
NaN	NaN	NaN	NaN	581.8978	594.91754	NaN	NaN	NaN	NaN
NaN	NaN	NaN	NaN	581.8411	594.87885	NaN	NaN	NaN	NaN
NaN	NaN	NaN	NaN	581.76294	594.92395	NaN	NaN	NaN	NaN
NaN	NaN	NaN	NaN	581.7649	594.9018	NaN	NaN	NaN	NaN
NaN	NaN	NaN	NaN	581.6169	594.92267	NaN	NaN	NaN	NaN
NaN	NaN	NaN	NaN	581.79517	594.88995	NaN	NaN	NaN	NaN
NaN	NaN	NaN	NaN	581.8579	594.8687	NaN	NaN	NaN	NaN
NaN	NaN	NaN	NaN	581.9201	594.87885	NaN	NaN	NaN	NaN
NaN	NaN	NaN	NaN	581.8815	594.926	NaN	NaN	NaN	NaN
NaN	NaN	NaN	NaN	581.71643	594.8989	NaN	NaN	NaN	NaN
NaN	NaN	NaN	NaN	581.961	594.93085	NaN	NaN	NaN	NaN
NaN	NaN	NaN	NaN	581.8416	594.9319	NaN	NaN	NaN	NaN
NaN	NaN	NaN	NaN	581.8203	594.8861	NaN	NaN	NaN	NaN
NaN	NaN	NaN	NaN	581.90356	594.9124	NaN	NaN	NaN	NaN
NaN	NaN	NaN	NaN	581.6574	594.86316	NaN	NaN	NaN	NaN
NaN	NaN	NaN	NaN	581.78467	594.8666	NaN	NaN	NaN	NaN
NaN	NaN	NaN	NaN	581.8677	594.8712	NaN	NaN	NaN	NaN
NaN	NaN	NaN	NaN	581.61945	594.84045	NaN	NaN	NaN	NaN
NaN	NaN	NaN	NaN	581.86237	594.9174	NaN	NaN	NaN	NaN
NaN	NaN	NaN	NaN	581.84045	594.8723	NaN	NaN	NaN	NaN
NaN	NaN	NaN	NaN	581.8841	594.86816	NaN	NaN	NaN	NaN
NaN	NaN	NaN	NaN	581.78467	594.83984	NaN	NaN	NaN	NaN
NaN	NaN	NaN	NaN	581.84045	594.8244	NaN	NaN	NaN	NaN
NaN	NaN	NaN	NaN	582.06586	594.8025	NaN	NaN	NaN	NaN
NaN	NaN	NaN	NaN	581.94147	594.8386	NaN	NaN	NaN	NaN
NaN	NaN	NaN	NaN	581.82495	594.79443	NaN	NaN	NaN	NaN
NaN	NaN	NaN	NaN	581.8476	594.7959	NaN	NaN	NaN	NaN
NaN	NaN	NaN	NaN	581.8698	594.7675	NaN	NaN	NaN	NaN
NaN	NaN	NaN	NaN	581.89575	594.79944	NaN	NaN	NaN	NaN
NaN	NaN	NaN	NaN	581.9429	594.80536	NaN	NaN	NaN	NaN
NaN	NaN	NaN	NaN	581.767	594.7527	NaN	NaN	NaN	NaN
NaN	NaN	NaN	NaN	581.82916	594.77905	NaN	NaN	NaN	NaN
NaN	NaN	NaN	NaN	581.9875	594.7679	NaN	NaN	NaN	NaN
NaN	NaN	NaN	NaN	582.0053	594.7597	NaN	NaN	NaN	NaN
NaN	NaN	NaN	NaN	581.9171	594.74243	NaN	NaN	NaN	NaN
NaN	NaN	NaN	NaN	581.8387	594.7585	NaN	NaN	NaN	NaN
NaN	NaN	NaN	NaN	581.89685	594.74866	NaN	NaN	NaN	NaN
NaN	NaN	NaN	NaN	581.7276	594.7634	NaN	NaN	NaN	NaN
NaN	NaN	NaN	NaN	581.7385	594.77386	NaN	NaN	NaN	NaN
NaN	NaN	NaN	NaN	581.9653	594.73883	NaN	NaN	NaN	NaN
NaN	NaN	NaN	NaN	581.9074	594.7645	NaN	NaN	NaN	NaN
NaN	NaN	NaN	NaN	581.82745	594.7832	NaN	NaN	NaN	NaN
NaN	NaN	NaN	NaN	581.7753	594.80194	NaN	NaN	NaN	NaN
NaN	NaN	NaN	NaN	581.9706	594.787	NaN	NaN	NaN	NaN
NaN	NaN	NaN	NaN	582.02045	594.8037	NaN	NaN	NaN	NaN
NaN	NaN	NaN	NaN	581.9938	594.8137	NaN	NaN	NaN	NaN
NaN	NaN	NaN	NaN	581.8801	594.8126	NaN	NaN	NaN	NaN
NaN	NaN	NaN	NaN	581.93036	594.8036	NaN	NaN	NaN	NaN
NaN	NaN	NaN	NaN	581.81665	594.80414	NaN	NaN	NaN	NaN
NaN	NaN	NaN	NaN	581.99115	594.81915	NaN	NaN	NaN	NaN
NaN	NaN	NaN	NaN	581.9474	594.82623	NaN	NaN	NaN	NaN
NaN	NaN	NaN	NaN	581.9504	594.83685	NaN	NaN	NaN	NaN
NaN	NaN	NaN	NaN	582.0018	594.80316	NaN	NaN	NaN	NaN
NaN	NaN	NaN	NaN	581.8929	594.7875	NaN	NaN	NaN	NaN
NaN	NaN	NaN	NaN	581.90533	594.8143	NaN	NaN	NaN	NaN
NaN	NaN	NaN	NaN	582.00085	594.79913	NaN	NaN	NaN	NaN
NaN	NaN	NaN	NaN	581.8685	594.80414	NaN	NaN	NaN	NaN
NaN	NaN	NaN	NaN	581.8806	594.8124	NaN	NaN	NaN	NaN
NaN	NaN	NaN	NaN	581.7778	594.79926	NaN	NaN	NaN	NaN
NaN	NaN	NaN	NaN	581.92377	594.805	NaN	NaN	NaN	NaN
NaN	NaN	NaN	NaN	581.91565	594.83215	NaN	NaN	NaN	NaN
NaN	NaN	NaN	NaN	581.90497	594.8517	NaN	NaN	NaN	NaN
NaN	NaN	NaN	NaN	581.83453	594.8132	NaN	NaN	NaN	NaN
NaN	NaN	NaN	NaN	581.85974	594.8435	NaN	NaN	NaN	NaN
NaN	NaN	NaN	NaN	581.93134	594.8521	NaN	NaN	NaN	NaN
NaN	NaN	NaN	NaN	581.93915	594.89154	NaN	NaN	NaN	NaN
NaN	NaN	NaN	NaN	581.8416	594.8701	NaN	NaN	NaN	NaN
NaN	NaN	NaN	NaN	582.0292	594.8965	NaN	NaN	NaN	NaN
NaN	NaN	NaN	NaN	581.94147	594.9114	NaN	NaN	NaN	NaN
NaN	NaN	NaN	NaN	581.88165	594.8887	NaN	NaN	NaN	NaN
NaN	NaN	NaN	NaN	581.88513	594.91693	NaN	NaN	NaN	NaN
NaN	NaN	NaN	NaN	581.7984	594.90497	NaN	NaN	NaN	NaN
NaN	NaN	NaN	NaN	581.74554	594.911	NaN	NaN	NaN	NaN
NaN	NaN	NaN	NaN	581.86444	594.9401	NaN	NaN	NaN	NaN
NaN	NaN	NaN	NaN	581.82214	594.9301	NaN	NaN	NaN	NaN
NaN	NaN	NaN	NaN	581.8712	594.9174	NaN	NaN	NaN	NaN
NaN	NaN	NaN	NaN	581.7611	594.92804	NaN	NaN	NaN	NaN
NaN	NaN	NaN	NaN	581.8066	594.9456	NaN	NaN	NaN	NaN
NaN	NaN	NaN	NaN	581.9662	594.96796	NaN	NaN	NaN	NaN
NaN	NaN	NaN	NaN	581.8606	594.89966	NaN	NaN	NaN	NaN
NaN	NaN	NaN	NaN	581.97516	594.9557	NaN	NaN	NaN	NaN
NaN	NaN	NaN	NaN	581.95746	594.97516	NaN	NaN	NaN	NaN
NaN	NaN	NaN	NaN	581.9832	594.9797	NaN	NaN	NaN	NaN
NaN	NaN	NaN	NaN	582.0106	594.9841	NaN	NaN	NaN	NaN
NaN	NaN	NaN	NaN	581.9716	594.98047	NaN	NaN	NaN	NaN
NaN	NaN	NaN	NaN	581.97437	594.99915	NaN	NaN	NaN	NaN
NaN	NaN	NaN	NaN	581.8559	594.97156	NaN	NaN	NaN	NaN
NaN	NaN	NaN	NaN	582.10846	595.0168	NaN	NaN	NaN	NaN
NaN	NaN	NaN	NaN	581.91785	594.9732	NaN	NaN	NaN	NaN
NaN	NaN	NaN	NaN	582.09753	595.0106	NaN	NaN	NaN	NaN
NaN	NaN	NaN	NaN	582.1886	595.0587	NaN	NaN	NaN	NaN
NaN	NaN	NaN	NaN	581.9136	595.0312	NaN	NaN	NaN	NaN
NaN	NaN	NaN	NaN	582.1277	595.0408	NaN	NaN	NaN	NaN
NaN	NaN	NaN	NaN	582.05676	595.0408	NaN	NaN	NaN	NaN
NaN	NaN	NaN	NaN	582.07874	595.0557	NaN	NaN	NaN	NaN
NaN	NaN	NaN	NaN	581.8893	595.025	NaN	NaN	NaN	NaN
NaN	NaN	NaN	NaN	581.81915	595.1011	NaN	NaN	NaN	NaN
NaN	NaN	NaN	NaN	581.97	595.08307	NaN	NaN	NaN	NaN
NaN	NaN	NaN	NaN	582.1064	595.1064	NaN	NaN	NaN	NaN
NaN	NaN	NaN	NaN	582.0238	595.11554	NaN	NaN	NaN	NaN
NaN	NaN	NaN	NaN	582.12805	595.1386	NaN	NaN	NaN	NaN
NaN	NaN	NaN	NaN	582.0925	595.105	NaN	NaN	NaN	NaN
NaN	NaN	NaN	NaN	582.01666	595.1708	NaN	NaN	NaN	NaN
NaN	NaN	NaN	NaN	582.10425	595.14136	NaN	NaN	NaN	NaN
NaN	NaN	NaN	NaN	582.07166	595.16785	NaN	NaN	NaN	NaN
NaN	NaN	NaN	NaN	581.8951	595.14905	NaN	NaN	NaN	NaN
NaN	NaN	NaN	NaN	582.06665	595.1649	NaN	NaN	NaN	NaN
NaN	NaN	NaN	NaN	582.0408	595.15955	NaN	NaN	NaN	NaN
NaN	NaN	NaN	NaN	582.0379	595.1508	NaN	NaN	NaN	NaN
NaN	NaN	NaN	NaN	582.1325	595.13605	NaN	NaN	NaN	NaN
NaN	NaN	NaN	NaN	581.81665	595.1422	NaN	NaN	NaN	NaN
NaN	NaN	NaN	NaN	582.0789	595.1579	NaN	NaN	NaN	NaN
NaN	NaN	NaN	NaN	581.9877	595.17255	NaN	NaN	NaN	NaN
NaN	NaN	NaN	NaN	581.98157	595.2188	NaN	NaN	NaN	NaN
NaN	NaN	NaN	NaN	582.0933	595.16724	NaN	NaN	NaN	NaN
NaN	NaN	NaN	NaN	582.03613	595.17725	NaN	NaN	NaN	NaN
NaN	NaN	NaN	NaN	582.0044	595.1808	NaN	NaN	NaN	NaN
NaN	NaN	NaN	NaN	581.9341	595.20123	NaN	NaN	NaN	NaN
NaN	NaN	NaN	NaN	582.1561	595.2123	NaN	NaN	NaN	NaN
NaN	NaN	NaN	NaN	582.06085	595.20197	NaN	NaN	NaN	NaN
NaN	NaN	NaN	NaN	582.10944	595.22156	NaN	NaN	NaN	NaN
NaN	NaN	NaN	NaN	582.10565	595.1989	NaN	NaN	NaN	NaN
NaN	NaN	NaN	NaN	582.03485	595.17944	NaN	NaN	NaN	NaN
NaN	NaN	NaN	NaN	581.86334	595.1843	NaN	NaN	NaN	NaN
NaN	NaN	NaN	NaN	582.10596	595.19	NaN	NaN	NaN	NaN
NaN	NaN	NaN	NaN	582.0359	595.218	NaN	NaN	NaN	NaN
NaN	NaN	NaN	NaN	581.8357	595.16077	NaN	NaN	NaN	NaN
NaN	NaN	NaN	NaN	581.96783	595.23566	NaN	NaN	NaN	NaN
NaN	NaN	NaN	NaN	581.98676	595.20544	NaN	NaN	NaN	NaN
NaN	NaN	NaN	NaN	581.8741	595.1879	NaN	NaN	NaN	NaN
NaN	NaN	NaN	NaN	581.93994	595.1855	NaN	NaN	NaN	NaN
NaN	NaN	NaN	NaN	582.0857	595.1871	NaN	NaN	NaN	NaN
NaN	NaN	NaN	NaN	582.0318	595.16254	NaN	NaN	NaN	NaN
NaN	NaN	NaN	NaN	582.06445	595.1899	NaN	NaN	NaN	NaN
NaN	NaN	NaN	NaN	582.05945	595.25	NaN	NaN	NaN	NaN
NaN	NaN	NaN	NaN	582.21655	595.18134	NaN	NaN	NaN	NaN
NaN	NaN	NaN	NaN	582.038	595.13715	NaN	NaN	NaN	NaN
NaN	NaN	NaN	NaN	582.0312	595.1417	NaN	NaN	NaN	NaN
NaN	NaN	NaN	NaN	581.894	595.12366	NaN	NaN	NaN	NaN
NaN	NaN	NaN	NaN	581.9488	595.1131	NaN	NaN	NaN	NaN
NaN	NaN	NaN	NaN	581.76996	595.127	NaN	NaN	NaN	NaN
NaN	NaN	NaN	NaN	581.8257	595.1513	NaN	NaN	NaN	NaN
NaN	NaN	NaN	NaN	581.78674	595.1731	NaN	NaN	NaN	NaN
NaN	NaN	NaN	NaN	581.83624	595.11444	NaN	NaN	NaN	NaN
NaN	NaN	NaN	NaN	581.85535	595.0679	NaN	NaN	NaN	NaN
NaN	NaN	NaN	NaN	581.9982	595.0443	NaN	NaN	NaN	NaN
NaN	NaN	NaN	NaN	581.8656	595.0197	NaN	NaN	NaN	NaN
NaN	NaN	NaN	NaN	582.0223	595.0312	NaN	NaN	NaN	NaN
NaN	NaN	NaN	NaN	581.825	595.0375	NaN	NaN	NaN	NaN
NaN	NaN	NaN	NaN	581.85876	595.0737	NaN	NaN	NaN	NaN
NaN	NaN	NaN	NaN	581.82855	595.0446	NaN	NaN	NaN	NaN
NaN	NaN	NaN	NaN	581.77435	595.08936	NaN	NaN	NaN	NaN
NaN	NaN	NaN	NaN	581.6301	595.0686	NaN	NaN	NaN	NaN
NaN	NaN	NaN	NaN	582.02386	595.07166	NaN	NaN	NaN	NaN
NaN	NaN	NaN	NaN	581.89575	595.06683	NaN	NaN	NaN	NaN
NaN	NaN	NaN	NaN	581.6693	595.0455	NaN	NaN	NaN	NaN
NaN	NaN	NaN	NaN	581.7482	595.03033	NaN	NaN	NaN	NaN
NaN	NaN	NaN	NaN	581.828	595.03296	NaN	NaN	NaN	NaN
NaN	NaN	NaN	NaN	582.0212	595.06006	NaN	NaN	NaN	NaN
NaN	NaN	NaN	NaN	581.81195	595.0419	NaN	NaN	NaN	NaN
NaN	NaN	NaN	NaN	581.76117	595.0098	NaN	NaN	NaN	NaN
NaN	NaN	NaN	NaN	581.96344	595.02405	NaN	NaN	NaN	NaN
NaN	NaN	NaN	NaN	581.6726	594.9697	NaN	NaN	NaN	NaN
NaN	NaN	NaN	NaN	581.76917	594.98663	NaN	NaN	NaN	NaN
NaN	NaN	NaN	NaN	581.7043	594.98566	NaN	NaN	NaN	NaN
NaN	NaN	NaN	NaN	581.8036	595.0054	NaN	NaN	NaN	NaN
NaN	NaN	NaN	NaN	581.7549	595.0419	NaN	NaN	NaN	NaN
NaN	NaN	NaN	NaN	581.76605	595.01605	NaN	NaN	NaN	NaN
NaN	NaN	NaN	NaN	581.86346	595.03546	NaN	NaN	NaN	NaN
NaN	NaN	NaN	NaN	581.8666	595.00714	NaN	NaN	NaN	NaN
NaN	NaN	NaN	NaN	581.9266	595.04865	NaN	NaN	NaN	NaN
NaN	NaN	NaN	NaN	581.7496	595.02563	NaN	NaN	NaN	NaN
NaN	NaN	NaN	NaN	581.8918	594.9937	NaN	NaN	NaN	NaN
NaN	NaN	NaN	NaN	581.8023	595.00446	NaN	NaN	NaN	NaN
NaN	NaN	NaN	NaN	582.00714	595.00714	NaN	NaN	NaN	NaN
NaN	NaN	NaN	NaN	581.8839	595.0214	NaN	NaN	NaN	NaN
NaN	NaN	NaN	NaN	581.76965	595.01605	NaN	NaN	NaN	NaN
NaN	NaN	NaN	NaN	581.82916	595.0331	NaN	NaN	NaN	NaN
NaN	NaN	NaN	NaN	581.8363	595.04626	NaN	NaN	NaN	NaN
NaN	NaN	NaN	NaN	581.7415	595.02594	NaN	NaN	NaN	NaN
NaN	NaN	NaN	NaN	581.7753	595.03107	NaN	NaN	NaN	NaN
NaN	NaN	NaN	NaN	581.7357	595.0393	NaN	NaN	NaN	NaN
NaN	NaN	NaN	NaN	581.8233	595.0477	NaN	NaN	NaN	NaN
NaN	NaN	NaN	NaN	581.86786	595.0143	NaN	NaN	NaN	NaN
NaN	NaN	NaN	NaN	581.822	594.98303	NaN	NaN	NaN	NaN
NaN	NaN	NaN	NaN	581.8078	595.0107	NaN	NaN	NaN	NaN
NaN	NaN	NaN	NaN	581.8542	594.99194	NaN	NaN	NaN	NaN
NaN	NaN	NaN	NaN	581.8155	594.9991	NaN	NaN	NaN	NaN
NaN	NaN	NaN	NaN	581.86316	594.97766	NaN	NaN	NaN	NaN
NaN	NaN	NaN	NaN	581.83093	594.9991	NaN	NaN	NaN	NaN
NaN	NaN	NaN	NaN	581.72284	595.0294	NaN	NaN	NaN	NaN
NaN	NaN	NaN	NaN	581.9291	594.9769	NaN	NaN	NaN	NaN
NaN	NaN	NaN	NaN	581.8137	595.0098	NaN	NaN	NaN	NaN
NaN	NaN	NaN	NaN	581.82324	595.0143	NaN	NaN	NaN	NaN
NaN	NaN	NaN	NaN	581.88104	594.9508	NaN	NaN	NaN	NaN
NaN	NaN	NaN	NaN	581.8339	595.0018	NaN	NaN	NaN	NaN
NaN	NaN	NaN	NaN	581.8786	594.9518	NaN	NaN	NaN	NaN
NaN	NaN	NaN	NaN	581.8155	594.98663	NaN	NaN	NaN	NaN
NaN	NaN	NaN	NaN	581.7464	594.96045	NaN	NaN	NaN	NaN
NaN	NaN	NaN	NaN	581.84467	594.9411	NaN	NaN	NaN	NaN
NaN	NaN	NaN	NaN	581.7447	594.94147	NaN	NaN	NaN	NaN
NaN	NaN	NaN	NaN	581.80304	594.92957	NaN	NaN	NaN	NaN
NaN	NaN	NaN	NaN	581.83746	594.9352	NaN	NaN	NaN	NaN
NaN	NaN	NaN	NaN	581.84937	594.9403	NaN	NaN	NaN	NaN
NaN	NaN	NaN	NaN	581.7397	594.9222	NaN	NaN	NaN	NaN
NaN	NaN	NaN	NaN	581.8047	594.8584	NaN	NaN	NaN	NaN
NaN	NaN	NaN	NaN	581.92346	594.83984	NaN	NaN	NaN	NaN
NaN	NaN	NaN	NaN	581.76154	594.83984	NaN	NaN	NaN	NaN
NaN	NaN	NaN	NaN	581.8757	594.80414	NaN	NaN	NaN	NaN
NaN	NaN	NaN	NaN	581.9894	594.7968	NaN	NaN	NaN	NaN
NaN	NaN	NaN	NaN	581.8013	594.7941	NaN	NaN	NaN	NaN
NaN	NaN	NaN	NaN	581.7028	594.79535	NaN	NaN	NaN	NaN
NaN	NaN	NaN	NaN	581.68994	594.74554	NaN	NaN	NaN	NaN
NaN	NaN	NaN	NaN	581.76337	594.7491	NaN	NaN	NaN	NaN
NaN	NaN	NaN	NaN	581.77954	594.715	NaN	NaN	NaN	NaN
NaN	NaN	NaN	NaN	581.7518	594.69965	NaN	NaN	NaN	NaN
NaN	NaN	NaN	NaN	581.69183	594.7238	NaN	NaN	NaN	NaN
NaN	NaN	NaN	NaN	581.6702	594.66486	NaN	NaN	NaN	NaN
NaN	NaN	NaN	NaN	581.77966	594.68054	NaN	NaN	NaN	NaN
NaN	NaN	NaN	NaN	581.75494	594.6365	NaN	NaN	NaN	NaN
NaN	NaN	NaN	NaN	581.73834	594.6111	NaN	NaN	NaN	NaN
NaN	NaN	NaN	NaN	581.64777	594.6279	NaN	NaN	NaN	NaN
NaN	NaN	NaN	NaN	581.80646	594.5968	NaN	NaN	NaN	NaN
NaN	NaN	NaN	NaN	581.8399	594.5984	NaN	NaN	NaN	NaN
NaN	NaN	NaN	NaN	581.57153	594.55725	NaN	NaN	NaN	NaN
NaN	NaN	NaN	NaN	581.75806	594.5161	NaN	NaN	NaN	NaN
NaN	NaN	NaN	NaN	581.90894	594.4911	NaN	NaN	NaN	NaN
NaN	NaN	NaN	NaN	581.91754	594.48566	NaN	NaN	NaN	NaN
NaN	NaN	NaN	NaN	581.7914	594.5306	NaN	NaN	NaN	NaN
NaN	NaN	NaN	NaN	581.7079	594.47314	NaN	NaN	NaN	NaN
NaN	NaN	NaN	NaN	581.8813	594.4766	NaN	NaN	NaN	NaN
NaN	NaN	NaN	NaN	581.7286	594.4518	NaN	NaN	NaN	NaN
NaN	NaN	NaN	NaN	581.795	594.4443	NaN	NaN	NaN	NaN
NaN	NaN	NaN	NaN	581.8651	594.4407	NaN	NaN	NaN	NaN
NaN	NaN	NaN	NaN	581.80634	594.4387	NaN	NaN	NaN	NaN
NaN	NaN	NaN	NaN	581.6754	594.44214	NaN	NaN	NaN	NaN
NaN	NaN	NaN	NaN	581.7986	594.42267	NaN	NaN	NaN	NaN
NaN	NaN	NaN	NaN	581.8034	594.43	NaN	NaN	NaN	NaN
NaN	NaN	NaN	NaN	581.68164	594.4335	NaN	NaN	NaN	NaN
NaN	NaN	NaN	NaN	581.75446	594.42834	NaN	NaN	NaN	NaN
NaN	NaN	NaN	NaN	581.7334	594.43	NaN	NaN	NaN	NaN
NaN	NaN	NaN	NaN	581.6225	594.41534	NaN	NaN	NaN	NaN
NaN	NaN	NaN	NaN	581.73706	594.4109	NaN	NaN	NaN	NaN
NaN	NaN	NaN	NaN	581.7172	594.40845	NaN	NaN	NaN	NaN
NaN	NaN	NaN	NaN	581.6241	594.40466	NaN	NaN	NaN	NaN
NaN	NaN	NaN	NaN	581.7172	594.40845	NaN	NaN	NaN	NaN
NaN	NaN	NaN	NaN	581.6826	594.38245	NaN	NaN	NaN	NaN
NaN	NaN	NaN	NaN	581.78674	594.4086	NaN	NaN	NaN	NaN
NaN	NaN	NaN	NaN	581.8381	594.3766	NaN	NaN	NaN	NaN
NaN	NaN	NaN	NaN	581.6071	594.41785	NaN	NaN	NaN	NaN
NaN	NaN	NaN	NaN	581.7122	594.3993	NaN	NaN	NaN	NaN
NaN	NaN	NaN	NaN	581.7679	594.4	NaN	NaN	NaN	NaN
NaN	NaN	NaN	NaN	581.57556	594.3867	NaN	NaN	NaN	NaN
NaN	NaN	NaN	NaN	581.6872	594.4144	NaN	NaN	NaN	NaN
NaN	NaN	NaN	NaN	581.57916	594.40106	NaN	NaN	NaN	NaN
NaN	NaN	NaN	NaN	581.61786	594.3804	NaN	NaN	NaN	NaN
NaN	NaN	NaN	NaN	581.6079	594.41187	NaN	NaN	NaN	NaN
NaN	NaN	NaN	NaN	581.5808	594.40845	NaN	NaN	NaN	NaN
NaN	NaN	NaN	NaN	581.57117	594.41284	NaN	NaN	NaN	NaN
NaN	NaN	NaN	NaN	581.51434	594.4228	NaN	NaN	NaN	NaN
NaN	NaN	NaN	NaN	581.5465	594.41235	NaN	NaN	NaN	NaN
NaN	NaN	NaN	NaN	581.63824	594.43	NaN	NaN	NaN	NaN
NaN	NaN	NaN	NaN	581.6093	594.4104	NaN	NaN	NaN	NaN
NaN	NaN	NaN	NaN	581.4803	594.41754	NaN	NaN	NaN	NaN
NaN	NaN	NaN	NaN	581.5198	594.4192	NaN	NaN	NaN	NaN
NaN	NaN	NaN	NaN	581.5574	594.414	NaN	NaN	NaN	NaN
NaN	NaN	NaN	NaN	581.48206	594.4264	NaN	NaN	NaN	NaN
NaN	NaN	NaN	NaN	581.5643	594.42145	NaN	NaN	NaN	NaN
NaN	NaN	NaN	NaN	581.5215	594.41235	NaN	NaN	NaN	NaN
NaN	NaN	NaN	NaN	581.6155	594.42365	NaN	NaN	NaN	NaN
NaN	NaN	NaN	NaN	581.4982	594.4319	NaN	NaN	NaN	NaN
NaN	NaN	NaN	NaN	581.6219	594.4319	NaN	NaN	NaN	NaN
NaN	NaN	NaN	NaN	581.5894	594.45886	NaN	NaN	NaN	NaN
NaN	NaN	NaN	NaN	581.5215	594.42847	NaN	NaN	NaN	NaN
NaN	NaN	NaN	NaN	581.509	594.42126	NaN	NaN	NaN	NaN
NaN	NaN	NaN	NaN	581.5625	594.4357	NaN	NaN	NaN	NaN
NaN	NaN	NaN	NaN	581.47675	594.4052	NaN	NaN	NaN	NaN
NaN	NaN	NaN	NaN	581.5768	594.4286	NaN	NaN	NaN	NaN
NaN	NaN	NaN	NaN	581.6212	594.42334	NaN	NaN	NaN	NaN
NaN	NaN	NaN	NaN	581.4857	594.44275	NaN	NaN	NaN	NaN
NaN	NaN	NaN	NaN	581.579	594.421	NaN	NaN	NaN	NaN
NaN	NaN	NaN	NaN	581.5	594.3978	NaN	NaN	NaN	NaN
NaN	NaN	NaN	NaN	581.7624	594.46277	NaN	NaN	NaN	NaN
NaN	NaN	NaN	NaN	581.5945	594.44293	NaN	NaN	NaN	NaN
NaN	NaN	NaN	NaN	581.6018	594.4339	NaN	NaN	NaN	NaN
NaN	NaN	NaN	NaN	581.6595	594.4158	NaN	NaN	NaN	NaN
NaN	NaN	NaN	NaN	581.5894	594.42126	NaN	NaN	NaN	NaN
NaN	NaN	NaN	NaN	581.5197	594.4158	NaN	NaN	NaN	NaN
NaN	NaN	NaN	NaN	581.6203	594.4066	NaN	NaN	NaN	NaN
NaN	NaN	NaN	NaN	581.5859	594.42847	NaN	NaN	NaN	NaN
NaN	NaN	NaN	NaN	581.5626	594.42487	NaN	NaN	NaN	NaN
NaN	NaN	NaN	NaN	581.6018	594.4339	NaN	NaN	NaN	NaN
NaN	NaN	NaN	NaN	581.559	594.42487	NaN	NaN	NaN	NaN
NaN	NaN	NaN	NaN	581.598	594.4216	NaN	NaN	NaN	NaN
NaN	NaN	NaN	NaN	581.6426	594.44293	NaN	NaN	NaN	NaN
NaN	NaN	NaN	NaN	581.559	594.42487	NaN	NaN	NaN	NaN
NaN	NaN	NaN	NaN	581.559	594.42487	NaN	NaN	NaN	NaN
NaN	NaN	NaN	NaN	581.5676	594.45374	NaN	NaN	NaN	NaN
NaN	NaN	NaN	NaN	581.69037	594.45197	NaN	NaN	NaN	NaN
NaN	NaN	NaN	NaN	581.7096	594.4574	NaN	NaN	NaN	NaN
NaN	NaN	NaN	NaN	581.5909	594.4216	NaN	NaN	NaN	NaN
NaN	NaN	NaN	NaN	581.729	594.42126	NaN	NaN	NaN	NaN
NaN	NaN	NaN	NaN	581.6929	594.43036	NaN	NaN	NaN	NaN
NaN	NaN	NaN	NaN	581.64465	594.4339	NaN	NaN	NaN	NaN
NaN	NaN	NaN	NaN	581.6111	594.4194	NaN	NaN	NaN	NaN
NaN	NaN	NaN	NaN	581.63824	594.4102	NaN	NaN	NaN	NaN
NaN	NaN	NaN	NaN	581.5663	594.3907	NaN	NaN	NaN	NaN
NaN	NaN	NaN	NaN	581.6183	594.4194	NaN	NaN	NaN	NaN
NaN	NaN	NaN	NaN	581.65356	594.4161	NaN	NaN	NaN	NaN
NaN	NaN	NaN	NaN	581.7	594.4339	NaN	NaN	NaN	NaN
NaN	NaN	NaN	NaN	581.7742	594.4158	NaN	NaN	NaN	NaN
NaN	NaN	NaN	NaN	581.6825	594.42126	NaN	NaN	NaN	NaN
NaN	NaN	NaN	NaN	581.71606	594.45715	NaN	NaN	NaN	NaN
NaN	NaN	NaN	NaN	581.86804	594.4659	NaN	NaN	NaN	NaN
NaN	NaN	NaN	NaN	581.7298	594.4928	NaN	NaN	NaN	NaN
NaN	NaN	NaN	NaN	581.7706	594.42114	NaN	NaN	NaN	NaN
NaN	NaN	NaN	NaN	581.7531	594.4677	NaN	NaN	NaN	NaN
NaN	NaN	NaN	NaN	581.84467	594.4411	NaN	NaN	NaN	NaN
NaN	NaN	NaN	NaN	581.853	594.4785	NaN	NaN	NaN	NaN
NaN	NaN	NaN	NaN	581.8499	594.4627	NaN	NaN	NaN	NaN
NaN	NaN	NaN	NaN	581.87744	594.43384	NaN	NaN	NaN	NaN
NaN	NaN	NaN	NaN	581.8034	594.47485	NaN	NaN	NaN	NaN
NaN	NaN	NaN	NaN	581.7615	594.4929	NaN	NaN	NaN	NaN
NaN	NaN	NaN	NaN	581.7188	594.4566	NaN	NaN	NaN	NaN
NaN	NaN	NaN	NaN	581.8886	594.4537	NaN	NaN	NaN	NaN
NaN	NaN	NaN	NaN	581.8712	594.4893	NaN	NaN	NaN	NaN
NaN	NaN	NaN	NaN	581.81665	594.4571	NaN	NaN	NaN	NaN
NaN	NaN	NaN	NaN	582.0124	594.49646	NaN	NaN	NaN	NaN
NaN	NaN	NaN	NaN	581.85474	594.4893	NaN	NaN	NaN	NaN
NaN	NaN	NaN	NaN	581.9573	594.516	NaN	NaN	NaN	NaN
NaN	NaN	NaN	NaN	581.88995	594.4839	NaN	NaN	NaN	NaN
NaN	NaN	NaN	NaN	581.9258	594.48926	NaN	NaN	NaN	NaN
NaN	NaN	NaN	NaN	581.90643	594.5107	NaN	NaN	NaN	NaN
NaN	NaN	NaN	NaN	581.8566	594.4946	NaN	NaN	NaN	NaN
NaN	NaN	NaN	NaN	581.94183	594.46246	NaN	NaN	NaN	NaN
NaN	NaN	NaN	NaN	581.95715	594.50714	NaN	NaN	NaN	NaN
NaN	NaN	NaN	NaN	581.87787	594.4804	NaN	NaN	NaN	NaN
NaN	NaN	NaN	NaN	581.8399	594.5018	NaN	NaN	NaN	NaN
NaN	NaN	NaN	NaN	581.82623	594.49115	NaN	NaN	NaN	NaN
NaN	NaN	NaN	NaN	581.9732	594.5089	NaN	NaN	NaN	NaN
NaN	NaN	NaN	NaN	581.96704	594.5	NaN	NaN	NaN	NaN
NaN	NaN	NaN	NaN	581.98926	594.5214	NaN	NaN	NaN	NaN
NaN	NaN	NaN	NaN	581.8861	594.52844	NaN	NaN	NaN	NaN
NaN	NaN	NaN	NaN	582.05994	594.51074	NaN	NaN	NaN	NaN
NaN	NaN	NaN	NaN	581.9742	594.53925	NaN	NaN	NaN	NaN
NaN	NaN	NaN	NaN	582.0214	594.5	NaN	NaN	NaN	NaN
NaN	NaN	NaN	NaN	581.9291	594.5126	NaN	NaN	NaN	NaN
NaN	NaN	NaN	NaN	582.0293	594.5355	NaN	NaN	NaN	NaN
NaN	NaN	NaN	NaN	582.04645	594.5179	NaN	NaN	NaN	NaN
NaN	NaN	NaN	NaN	581.9849	594.53375	NaN	NaN	NaN	NaN
NaN	NaN	NaN	NaN	581.9581	594.51245	NaN	NaN	NaN	NaN
NaN	NaN	NaN	NaN	581.99554	594.5178	NaN	NaN	NaN	NaN
NaN	NaN	NaN	NaN	581.914	594.5358	NaN	NaN	NaN	NaN
NaN	NaN	NaN	NaN	581.95715	594.53033	NaN	NaN	NaN	NaN
NaN	NaN	NaN	NaN	582.0676	594.5142	NaN	NaN	NaN	NaN
NaN	NaN	NaN	NaN	582.0808	594.5213	NaN	NaN	NaN	NaN
NaN	NaN	NaN	NaN	582.0089	594.5107	NaN	NaN	NaN	NaN
NaN	NaN	NaN	NaN	581.8518	594.52856	NaN	NaN	NaN	NaN
NaN	NaN	NaN	NaN	582.04095	594.5267	NaN	NaN	NaN	NaN
NaN	NaN	NaN	NaN	581.85297	594.5428	NaN	NaN	NaN	NaN
NaN	NaN	NaN	NaN	581.9403	594.5089	NaN	NaN	NaN	NaN
NaN	NaN	NaN	NaN	581.9991	594.5179	NaN	NaN	NaN	NaN
NaN	NaN	NaN	NaN	581.9557	594.5408	NaN	NaN	NaN	NaN
NaN	NaN	NaN	NaN	582.0839	594.5536	NaN	NaN	NaN	NaN
NaN	NaN	NaN	NaN	581.9043	594.525	NaN	NaN	NaN	NaN
NaN	NaN	NaN	NaN	581.9767	594.5358	NaN	NaN	NaN	NaN
NaN	NaN	NaN	NaN	581.9937	594.5162	NaN	NaN	NaN	NaN
NaN	NaN	NaN	NaN	582.0714	594.55	NaN	NaN	NaN	NaN
NaN	NaN	NaN	NaN	582.06384	594.5461	NaN	NaN	NaN	NaN
NaN	NaN	NaN	NaN	581.95276	594.5428	NaN	NaN	NaN	NaN
NaN	NaN	NaN	NaN	582.0151	594.53906	NaN	NaN	NaN	NaN
NaN	NaN	NaN	NaN	581.895	594.54095	NaN	NaN	NaN	NaN
NaN	NaN	NaN	NaN	581.8889	594.53766	NaN	NaN	NaN	NaN
NaN	NaN	NaN	NaN	582.05994	594.54114	NaN	NaN	NaN	NaN
NaN	NaN	NaN	NaN	582.0968	594.5462	NaN	NaN	NaN	NaN
NaN	NaN	NaN	NaN	581.9732	594.54285	NaN	NaN	NaN	NaN
NaN	NaN	NaN	NaN	582.00806	594.5359	NaN	NaN	NaN	NaN
NaN	NaN	NaN	NaN	582.0009	594.53937	NaN	NaN	NaN	NaN
NaN	NaN	NaN	NaN	582.0161	594.5287	NaN	NaN	NaN	NaN
NaN	NaN	NaN	NaN	582.0747	594.55695	NaN	NaN	NaN	NaN
NaN	NaN	NaN	NaN	582.02844	594.5267	NaN	NaN	NaN	NaN
NaN	NaN	NaN	NaN	581.9662	594.51245	NaN	NaN	NaN	NaN
NaN	NaN	NaN	NaN	581.9581	594.50714	NaN	NaN	NaN	NaN
NaN	NaN	NaN	NaN	582.04205	594.5143	NaN	NaN	NaN	NaN
NaN	NaN	NaN	NaN	582.0018	594.5342	NaN	NaN	NaN	NaN
NaN	NaN	NaN	NaN	582.10394	594.53766	NaN	NaN	NaN	NaN
NaN	NaN	NaN	NaN	581.98303	594.5304	NaN	NaN	NaN	NaN
NaN	NaN	NaN	NaN	581.95197	594.5249	NaN	NaN	NaN	NaN
NaN	NaN	NaN	NaN	581.96954	594.5233	NaN	NaN	NaN	NaN
NaN	NaN	NaN	NaN	582.04645	594.5214	NaN	NaN	NaN	NaN
NaN	NaN	NaN	NaN	582.0609	594.509	NaN	NaN	NaN	NaN
NaN	NaN	NaN	NaN	582.1828	594.5287	NaN	NaN	NaN	NaN
NaN	NaN	NaN	NaN	582.08813	594.518	NaN	NaN	NaN	NaN
NaN	NaN	NaN	NaN	582.03394	594.5214	NaN	NaN	NaN	NaN
NaN	NaN	NaN	NaN	582.00806	594.5377	NaN	NaN	NaN	NaN
NaN	NaN	NaN	NaN	582.1763	594.518	NaN	NaN	NaN	NaN
NaN	NaN	NaN	NaN	582.06116	594.5144	NaN	NaN	NaN	NaN
NaN	NaN	NaN	NaN	581.9072	594.5577	NaN	NaN	NaN	NaN
NaN	NaN	NaN	NaN	582.1277	594.5162	NaN	NaN	NaN	NaN
NaN	NaN	NaN	NaN	581.9478	594.5072	NaN	NaN	NaN	NaN
NaN	NaN	NaN	NaN	582.0552	594.5534	NaN	NaN	NaN	NaN
NaN	NaN	NaN	NaN	582.0814	594.51074	NaN	NaN	NaN	NaN
NaN	NaN	NaN	NaN	582.2227	594.52686	NaN	NaN	NaN	NaN
NaN	NaN	NaN	NaN	582.16907	594.49286	NaN	NaN	NaN	NaN
NaN	NaN	NaN	NaN	582.0098	594.5339	NaN	NaN	NaN	NaN
NaN	NaN	NaN	NaN	582.1295	594.518	NaN	NaN	NaN	NaN
NaN	NaN	NaN	NaN	582.1	594.51263	NaN	NaN	NaN	NaN
NaN	NaN	NaN	NaN	582.08496	594.5018	NaN	NaN	NaN	NaN
NaN	NaN	NaN	NaN	582.09607	594.51074	NaN	NaN	NaN	NaN
NaN	NaN	NaN	NaN	582.1733	594.51794	NaN	NaN	NaN	NaN
NaN	NaN	NaN	NaN	582.01447	594.51447	NaN	NaN	NaN	NaN
NaN	NaN	NaN	NaN	582.0323	594.5054	NaN	NaN	NaN	NaN
NaN	NaN	NaN	NaN	582.1697	594.48926	NaN	NaN	NaN	NaN
NaN	NaN	NaN	NaN	582.1068	594.4874	NaN	NaN	NaN	NaN
NaN	NaN	NaN	NaN	582.17206	594.5036	NaN	NaN	NaN	NaN
NaN	NaN	NaN	NaN	582.2315	594.4892	NaN	NaN	NaN	NaN
NaN	NaN	NaN	NaN	582.0986	594.48914	NaN	NaN	NaN	NaN
NaN	NaN	NaN	NaN	582.095	594.48926	NaN	NaN	NaN	NaN
NaN	NaN	NaN	NaN	582.043	594.5036	NaN	NaN	NaN	NaN
NaN	NaN	NaN	NaN	582.08813	594.4964	NaN	NaN	NaN	NaN
NaN	NaN	NaN	NaN	582.1393	594.5393	NaN	NaN	NaN	NaN
NaN	NaN	NaN	NaN	582.04675	594.5036	NaN	NaN	NaN	NaN
NaN	NaN	NaN	NaN	582.1553	594.491	NaN	NaN	NaN	NaN
NaN	NaN	NaN	NaN	582.20233	594.4982	NaN	NaN	NaN	NaN
NaN	NaN	NaN	NaN	582.1977	594.5054	NaN	NaN	NaN	NaN
NaN	NaN	NaN	NaN	582.1512	594.5036	NaN	NaN	NaN	NaN
NaN	NaN	NaN	NaN	582.233	594.48206	NaN	NaN	NaN	NaN
NaN	NaN	NaN	NaN	581.9937	594.525	NaN	NaN	NaN	NaN
NaN	NaN	NaN	NaN	582.21045	594.5162	NaN	NaN	NaN	NaN
NaN	NaN	NaN	NaN	582.1887	594.534	NaN	NaN	NaN	NaN
NaN	NaN	NaN	NaN	582.1326	594.5484	NaN	NaN	NaN	NaN
NaN	NaN	NaN	NaN	582.14044	594.52686	NaN	NaN	NaN	NaN
NaN	NaN	NaN	NaN	582.1774	594.52686	NaN	NaN	NaN	NaN
NaN	NaN	NaN	NaN	582.2102	594.50714	NaN	NaN	NaN	NaN
NaN	NaN	NaN	NaN	582.0799	594.5233	NaN	NaN	NaN	NaN
NaN	NaN	NaN	NaN	582.23474	594.5161	NaN	NaN	NaN	NaN
NaN	NaN	NaN	NaN	582.1578	594.5106	NaN	NaN	NaN	NaN
NaN	NaN	NaN	NaN	582.0957	594.54114	NaN	NaN	NaN	NaN
NaN	NaN	NaN	NaN	582.15	594.5375	NaN	NaN	NaN	NaN
NaN	NaN	NaN	NaN	582.02954	594.53754	NaN	NaN	NaN	NaN
NaN	NaN	NaN	NaN	582.0393	594.57324	NaN	NaN	NaN	NaN
NaN	NaN	NaN	NaN	582.15125	594.5605	NaN	NaN	NaN	NaN
NaN	NaN	NaN	NaN	582.0609	594.5663	NaN	NaN	NaN	NaN
NaN	NaN	NaN	NaN	582.1032	594.57	NaN	NaN	NaN	NaN
NaN	NaN	NaN	NaN	582.10785	594.582	NaN	NaN	NaN	NaN
NaN	NaN	NaN	NaN	582.0993	594.56915	NaN	NaN	NaN	NaN
NaN	NaN	NaN	NaN	582.1613	594.57166	NaN	NaN	NaN	NaN
NaN	NaN	NaN	NaN	582.12946	594.61523	NaN	NaN	NaN	NaN
NaN	NaN	NaN	NaN	582.14874	594.6165	NaN	NaN	NaN	NaN
NaN	NaN	NaN	NaN	582.1554	594.5746	NaN	NaN	NaN	NaN
NaN	NaN	NaN	NaN	582.1103	594.6139	NaN	NaN	NaN	NaN
NaN	NaN	NaN	NaN	582.03296	594.6586	NaN	NaN	NaN	NaN
NaN	NaN	NaN	NaN	582.01886	594.63824	NaN	NaN	NaN	NaN
NaN	NaN	NaN	NaN	582.09076	594.63165	NaN	NaN	NaN	NaN
NaN	NaN	NaN	NaN	582.05536	594.63214	NaN	NaN	NaN	NaN
NaN	NaN	NaN	NaN	582.02423	594.6562	NaN	NaN	NaN	NaN
NaN	NaN	NaN	NaN	582.125	594.6518	NaN	NaN	NaN	NaN
NaN	NaN	NaN	NaN	582.1228	594.6477	NaN	NaN	NaN	NaN
NaN	NaN	NaN	NaN	582.02484	594.6614	NaN	NaN	NaN	NaN
NaN	NaN	NaN	NaN	582.1018	594.675	NaN	NaN	NaN	NaN
NaN	NaN	NaN	NaN	582.052	594.64813	NaN	NaN	NaN	NaN
NaN	NaN	NaN	NaN	582.00714	594.6797	NaN	NaN	NaN	NaN
NaN	NaN	NaN	NaN	582.16077	594.6829	NaN	NaN	NaN	NaN
NaN	NaN	NaN	NaN	582.0823	594.7053	NaN	NaN	NaN	NaN
NaN	NaN	NaN	NaN	581.9867	594.7007	NaN	NaN	NaN	NaN
NaN	NaN	NaN	NaN	582.1963	594.6954	NaN	NaN	NaN	NaN
NaN	NaN	NaN	NaN	581.9938	594.7068	NaN	NaN	NaN	NaN
NaN	NaN	NaN	NaN	582.1283	594.72833	NaN	NaN	NaN	NaN
NaN	NaN	NaN	NaN	582.1223	594.75885	NaN	NaN	NaN	NaN
NaN	NaN	NaN	NaN	582.17084	594.72064	NaN	NaN	NaN	NaN
NaN	NaN	NaN	NaN	582.2287	594.7234	NaN	NaN	NaN	NaN
NaN	NaN	NaN	NaN	582.074	594.721	NaN	NaN	NaN	NaN
NaN	NaN	NaN	NaN	582.1732	594.7375	NaN	NaN	NaN	NaN
NaN	NaN	NaN	NaN	582.15894	594.75714	NaN	NaN	NaN	NaN
NaN	NaN	NaN	NaN	582.0438	594.73615	NaN	NaN	NaN	NaN
NaN	NaN	NaN	NaN	582.1441	594.7135	NaN	NaN	NaN	NaN
NaN	NaN	NaN	NaN	582.2089	594.73035	NaN	NaN	NaN	NaN
NaN	NaN	NaN	NaN	582.0993	594.73254	NaN	NaN	NaN	NaN
NaN	NaN	NaN	NaN	582.1518	594.73926	NaN	NaN	NaN	NaN
NaN	NaN	NaN	NaN	582.13214	594.7643	NaN	NaN	NaN	NaN
NaN	NaN	NaN	NaN	582.26733	594.77356	NaN	NaN	NaN	NaN
NaN	NaN	NaN	NaN	582.13995	594.7905	NaN	NaN	NaN	NaN
NaN	NaN	NaN	NaN	582.1064	594.78015	NaN	NaN	NaN	NaN
NaN	NaN	NaN	NaN	582.0858	594.79205	NaN	NaN	NaN	NaN
NaN	NaN	NaN	NaN	582.2429	594.8103	NaN	NaN	NaN	NaN
NaN	NaN	NaN	NaN	582.0727	594.81915	NaN	NaN	NaN	NaN
NaN	NaN	NaN	NaN	582.2062	594.79913	NaN	NaN	NaN	NaN
NaN	NaN	NaN	NaN	582.1543	594.8686	NaN	NaN	NaN	NaN
NaN	NaN	NaN	NaN	582.0435	594.8251	NaN	NaN	NaN	NaN
NaN	NaN	NaN	NaN	582.1578	594.8386	NaN	NaN	NaN	NaN
NaN	NaN	NaN	NaN	582.2451	594.8244	NaN	NaN	NaN	NaN
NaN	NaN	NaN	NaN	582.2571	594.844	NaN	NaN	NaN	NaN
NaN	NaN	NaN	NaN	582.0997	594.88434	NaN	NaN	NaN	NaN
NaN	NaN	NaN	NaN	582.15717	594.8982	NaN	NaN	NaN	NaN
NaN	NaN	NaN	NaN	582.2656	594.87744	NaN	NaN	NaN	NaN
NaN	NaN	NaN	NaN	582.1118	594.9132	NaN	NaN	NaN	NaN
NaN	NaN	NaN	NaN	582.14124	594.90674	NaN	NaN	NaN	NaN
NaN	NaN	NaN	NaN	582.2041	594.94385	NaN	NaN	NaN	NaN
NaN	NaN	NaN	NaN	582.33685	594.9769	NaN	NaN	NaN	NaN
NaN	NaN	NaN	NaN	582.2268	594.9393	NaN	NaN	NaN	NaN
NaN	NaN	NaN	NaN	582.2041	594.9777	NaN	NaN	NaN	NaN
NaN	NaN	NaN	NaN	582.1991	594.9673	NaN	NaN	NaN	NaN
NaN	NaN	NaN	NaN	582.2429	594.9769	NaN	NaN	NaN	NaN
NaN	NaN	NaN	NaN	582.1261	595.0027	NaN	NaN	NaN	NaN
NaN	NaN	NaN	NaN	582.1268	594.9554	NaN	NaN	NaN	NaN
NaN	NaN	NaN	NaN	582.0899	594.9335	NaN	NaN	NaN	NaN
NaN	NaN	NaN	NaN	582.09607	594.93414	NaN	NaN	NaN	NaN
NaN	NaN	NaN	NaN	582.1998	594.96893	NaN	NaN	NaN	NaN
NaN	NaN	NaN	NaN	582.15594	594.96704	NaN	NaN	NaN	NaN
NaN	NaN	NaN	NaN	582.17554	594.9734	NaN	NaN	NaN	NaN
NaN	NaN	NaN	NaN	582.1207	594.9937	NaN	NaN	NaN	NaN
NaN	NaN	NaN	NaN	582.1619	595.00446	NaN	NaN	NaN	NaN
NaN	NaN	NaN	NaN	582.1121	594.9911	NaN	NaN	NaN	NaN
NaN	NaN	NaN	NaN	582.15656	594.9973	NaN	NaN	NaN	NaN
NaN	NaN	NaN	NaN	582.1125	595.01965	NaN	NaN	NaN	NaN
NaN	NaN	NaN	NaN	582.1228	595.0178	NaN	NaN	NaN	NaN
NaN	NaN	NaN	NaN	582.1607	595.03217	NaN	NaN	NaN	NaN
NaN	NaN	NaN	NaN	582.1243	595.0349	NaN	NaN	NaN	NaN
NaN	NaN	NaN	NaN	582.0469	595.04865	NaN	NaN	NaN	NaN
NaN	NaN	NaN	NaN	582.1625	595.02856	NaN	NaN	NaN	NaN
NaN	NaN	NaN	NaN	582.2069	595.0346	NaN	NaN	NaN	NaN
NaN	NaN	NaN	NaN	582.172	595.0633	NaN	NaN	NaN	NaN
NaN	NaN	NaN	NaN	582.0836	595.07294	NaN	NaN	NaN	NaN
NaN	NaN	NaN	NaN	582.13635	595.0722	NaN	NaN	NaN	NaN
NaN	NaN	NaN	NaN	582.1868	595.0587	NaN	NaN	NaN	NaN
NaN	NaN	NaN	NaN	582.33453	595.118	NaN	NaN	NaN	NaN
NaN	NaN	NaN	NaN	582.14246	595.0805	NaN	NaN	NaN	NaN
NaN	NaN	NaN	NaN	582.17365	595.1318	NaN	NaN	NaN	NaN
NaN	NaN	NaN	NaN	582.1972	595.132	NaN	NaN	NaN	NaN
NaN	NaN	NaN	NaN	582.1813	595.12	NaN	NaN	NaN	NaN
NaN	NaN	NaN	NaN	582.0424	595.1378	NaN	NaN	NaN	NaN
NaN	NaN	NaN	NaN	582.1532	595.14087	NaN	NaN	NaN	NaN
NaN	NaN	NaN	NaN	582.053	595.1325	NaN	NaN	NaN	NaN
NaN	NaN	NaN	NaN	582.12	595.1445	NaN	NaN	NaN	NaN
NaN	NaN	NaN	NaN	582.19476	595.186	NaN	NaN	NaN	NaN
NaN	NaN	NaN	NaN	582.1497	595.176	NaN	NaN	NaN	NaN
NaN	NaN	NaN	NaN	582.10767	595.2031	NaN	NaN	NaN	NaN
NaN	NaN	NaN	NaN	582.0323	595.2522	NaN	NaN	NaN	NaN
NaN	NaN	NaN	NaN	582.0333	595.17896	NaN	NaN	NaN	NaN
NaN	NaN	NaN	NaN	582.08844	595.20404	NaN	NaN	NaN	NaN
NaN	NaN	NaN	NaN	581.993	595.243	NaN	NaN	NaN	NaN
NaN	NaN	NaN	NaN	582.4039	595.2045	NaN	NaN	NaN	NaN
NaN	NaN	NaN	NaN	582.02625	595.2535	NaN	NaN	NaN	NaN
NaN	NaN	NaN	NaN	582.1561	595.24036	NaN	NaN	NaN	NaN
NaN	NaN	NaN	NaN	582.11285	595.2552	NaN	NaN	NaN	NaN
NaN	NaN	NaN	NaN	581.9965	595.27893	NaN	NaN	NaN	NaN
NaN	NaN	NaN	NaN	581.99567	595.2487	NaN	NaN	NaN	NaN
NaN	NaN	NaN	NaN	581.9983	595.2656	NaN	NaN	NaN	NaN
NaN	NaN	NaN	NaN	582.0509	595.2298	NaN	NaN	NaN	NaN
NaN	NaN	NaN	NaN	582.0363	595.2941	NaN	NaN	NaN	NaN
NaN	NaN	NaN	NaN	582.09125	595.24915	NaN	NaN	NaN	NaN
NaN	NaN	NaN	NaN	582.1522	595.28546	NaN	NaN	NaN	NaN
NaN	NaN	NaN	NaN	582.0166	595.28186	NaN	NaN	NaN	NaN
NaN	NaN	NaN	NaN	582.0486	595.3073	NaN	NaN	NaN	NaN
NaN	NaN	NaN	NaN	582.03564	595.2809	NaN	NaN	NaN	NaN
NaN	NaN	NaN	NaN	582.0629	595.24475	NaN	NaN	NaN	NaN
NaN	NaN	NaN	NaN	582.1246	595.3028	NaN	NaN	NaN	NaN
NaN	NaN	NaN	NaN	582.0509	595.26666	NaN	NaN	NaN	NaN
NaN	NaN	NaN	NaN	582.1389	595.30383	NaN	NaN	NaN	NaN
NaN	NaN	NaN	NaN	581.98425	595.3007	NaN	NaN	NaN	NaN
NaN	NaN	NaN	NaN	581.9704	595.2735	NaN	NaN	NaN	NaN
NaN	NaN	NaN	NaN	581.7797	595.3147	NaN	NaN	NaN	NaN
NaN	NaN	NaN	NaN	582.0174	595.2735	NaN	NaN	NaN	NaN
NaN	NaN	NaN	NaN	581.94867	595.293	NaN	NaN	NaN	NaN
NaN	NaN	NaN	NaN	581.9398	595.3115	NaN	NaN	NaN	NaN
NaN	NaN	NaN	NaN	582.01215	595.31946	NaN	NaN	NaN	NaN
NaN	NaN	NaN	NaN	582.0026	595.2983	NaN	NaN	NaN	NaN
NaN	NaN	NaN	NaN	582.0323	595.29407	NaN	NaN	NaN	NaN
NaN	NaN	NaN	NaN	581.9298	595.2825	NaN	NaN	NaN	NaN
NaN	NaN	NaN	NaN	581.9721	595.2892	NaN	NaN	NaN	NaN
NaN	NaN	NaN	NaN	582.12524	595.2863	NaN	NaN	NaN	NaN
NaN	NaN	NaN	NaN	582.16315	595.27893	NaN	NaN	NaN	NaN
NaN	NaN	NaN	NaN	582.07043	595.2447	NaN	NaN	NaN	NaN
NaN	NaN	NaN	NaN	582.14	595.28784	NaN	NaN	NaN	NaN
NaN	NaN	NaN	NaN	582.0097	595.3095	NaN	NaN	NaN	NaN
NaN	NaN	NaN	NaN	581.9895	595.28674	NaN	NaN	NaN	NaN
NaN	NaN	NaN	NaN	582.02704	595.29755	NaN	NaN	NaN	NaN
NaN	NaN	NaN	NaN	582.0727	595.3179	NaN	NaN	NaN	NaN
NaN	NaN	NaN	NaN	582.1119	595.30597	NaN	NaN	NaN	NaN
NaN	NaN	NaN	NaN	582.0722	595.287	NaN	NaN	NaN	NaN
NaN	NaN	NaN	NaN	582.1661	595.3014	NaN	NaN	NaN	NaN
NaN	NaN	NaN	NaN	582.1538	595.2838	NaN	NaN	NaN	NaN
NaN	NaN	NaN	NaN	582.16376	595.2986	NaN	NaN	NaN	NaN
NaN	NaN	NaN	NaN	582.0795	595.2844	NaN	NaN	NaN	NaN
NaN	NaN	NaN	NaN	582.0747	595.2856	NaN	NaN	NaN	NaN
NaN	NaN	NaN	NaN	582.07117	595.30316	NaN	NaN	NaN	NaN
NaN	NaN	NaN	NaN	582.24164	595.28033	NaN	NaN	NaN	NaN
NaN	NaN	NaN	NaN	582.2063	595.2727	NaN	NaN	NaN	NaN
NaN	NaN	NaN	NaN	582.1713	595.24866	NaN	NaN	NaN	NaN
NaN	NaN	NaN	NaN	582.15027	595.29083	NaN	NaN	NaN	NaN
NaN	NaN	NaN	NaN	582.12805	595.2965	NaN	NaN	NaN	NaN
NaN	NaN	NaN	NaN	582.1113	595.2933	NaN	NaN	NaN	NaN
NaN	NaN	NaN	NaN	582.186	595.30524	NaN	NaN	NaN	NaN
NaN	NaN	NaN	NaN	582.3307	595.29755	NaN	NaN	NaN	NaN
NaN	NaN	NaN	NaN	582.24255	595.32135	NaN	NaN	NaN	NaN
NaN	NaN	NaN	NaN	582.1608	595.3077	NaN	NaN	NaN	NaN
NaN	NaN	NaN	NaN	582.0734	595.33044	NaN	NaN	NaN	NaN
NaN	NaN	NaN	NaN	582.1836	595.3042	NaN	NaN	NaN	NaN
NaN	NaN	NaN	NaN	582.16376	595.32056	NaN	NaN	NaN	NaN
NaN	NaN	NaN	NaN	582.16254	595.29614	NaN	NaN	NaN	NaN
NaN	NaN	NaN	NaN	581.9719	595.2719	NaN	NaN	NaN	NaN
NaN	NaN	NaN	NaN	582.10876	595.31055	NaN	NaN	NaN	NaN
NaN	NaN	NaN	NaN	582.2173	595.3039	NaN	NaN	NaN	NaN
NaN	NaN	NaN	NaN	582.1784	595.30316	NaN	NaN	NaN	NaN
NaN	NaN	NaN	NaN	581.94464	595.31195	NaN	NaN	NaN	NaN
NaN	NaN	NaN	NaN	582.23517	595.3432	NaN	NaN	NaN	NaN
NaN	NaN	NaN	NaN	581.95886	595.3336	NaN	NaN	NaN	NaN
NaN	NaN	NaN	NaN	582.1573	595.3383	NaN	NaN	NaN	NaN
NaN	NaN	NaN	NaN	582.0503	595.3166	NaN	NaN	NaN	NaN
NaN	NaN	NaN	NaN	582.0139	595.40625	NaN	NaN	NaN	NaN
NaN	NaN	NaN	NaN	581.98773	595.3689	NaN	NaN	NaN	NaN
NaN	NaN	NaN	NaN	582.1585	595.35114	NaN	NaN	NaN	NaN
NaN	NaN	NaN	NaN	582.0732	595.33777	NaN	NaN	NaN	NaN
NaN	NaN	NaN	NaN	582.1189	595.36365	NaN	NaN	NaN	NaN
NaN	NaN	NaN	NaN	582.1257	595.4086	NaN	NaN	NaN	NaN
NaN	NaN	NaN	NaN	582.0114	595.3489	NaN	NaN	NaN	NaN
NaN	NaN	NaN	NaN	582.09296	595.3754	NaN	NaN	NaN	NaN
NaN	NaN	NaN	NaN	582.1182	595.36163	NaN	NaN	NaN	NaN
NaN	NaN	NaN	NaN	582.0418	595.37976	NaN	NaN	NaN	NaN
NaN	NaN	NaN	NaN	582.2368	595.38245	NaN	NaN	NaN	NaN
NaN	NaN	NaN	NaN	582.25616	595.3579	NaN	NaN	NaN	NaN
NaN	NaN	NaN	NaN	582.0168	595.3624	NaN	NaN	NaN	NaN
NaN	NaN	NaN	NaN	582.116	595.3901	NaN	NaN	NaN	NaN
NaN	NaN	NaN	NaN	582.04224	595.36444	NaN	NaN	NaN	NaN
NaN	NaN	NaN	NaN	582.145	595.36646	NaN	NaN	NaN	NaN
NaN	NaN	NaN	NaN	581.9637	595.4654	NaN	NaN	NaN	NaN
NaN	NaN	NaN	NaN	582.22205	595.3916	NaN	NaN	NaN	NaN
NaN	NaN	NaN	NaN	582.0682	595.4266	NaN	NaN	NaN	NaN
NaN	NaN	NaN	NaN	581.92456	595.40875	NaN	NaN	NaN	NaN
NaN	NaN	NaN	NaN	581.99915	595.3669	NaN	NaN	NaN	NaN
NaN	NaN	NaN	NaN	582.14905	595.4048	NaN	NaN	NaN	NaN
NaN	NaN	NaN	NaN	582.0447	595.3949	NaN	NaN	NaN	NaN
NaN	NaN	NaN	NaN	582.0256	595.37476	NaN	NaN	NaN	NaN
NaN	NaN	NaN	NaN	582.1889	595.38403	NaN	NaN	NaN	NaN
NaN	NaN	NaN	NaN	582.3278	595.3939	NaN	NaN	NaN	NaN
NaN	NaN	NaN	NaN	582.2504	595.39355	NaN	NaN	NaN	NaN
NaN	NaN	NaN	NaN	582.2282	595.4129	NaN	NaN	NaN	NaN
NaN	NaN	NaN	NaN	582.01404	595.3596	NaN	NaN	NaN	NaN
NaN	NaN	NaN	NaN	582.1725	595.37915	NaN	NaN	NaN	NaN
NaN	NaN	NaN	NaN	582.2021	595.3763	NaN	NaN	NaN	NaN
NaN	NaN	NaN	NaN	582.3423	595.3943	NaN	NaN	NaN	NaN
NaN	NaN	NaN	NaN	582.02374	595.35236	NaN	NaN	NaN	NaN
NaN	NaN	NaN	NaN	582.0651	595.3292	NaN	NaN	NaN	NaN
NaN	NaN	NaN	NaN	582.319	595.3295	NaN	NaN	NaN	NaN
NaN	NaN	NaN	NaN	582.2417	595.3517	NaN	NaN	NaN	NaN
NaN	NaN	NaN	NaN	582.2123	595.3228	NaN	NaN	NaN	NaN
NaN	NaN	NaN	NaN	582.1749	595.28973	NaN	NaN	NaN	NaN
NaN	NaN	NaN	NaN	582.2982	595.30176	NaN	NaN	NaN	NaN
NaN	NaN	NaN	NaN	582.21124	595.287	NaN	NaN	NaN	NaN
NaN	NaN	NaN	NaN	582.141	595.2986	NaN	NaN	NaN	NaN
NaN	NaN	NaN	NaN	582.1854	595.25745	NaN	NaN	NaN	NaN
NaN	NaN	NaN	NaN	582.1896	595.23193	NaN	NaN	NaN	NaN
NaN	NaN	NaN	NaN	582.0352	595.243	NaN	NaN	NaN	NaN
NaN	NaN	NaN	NaN	582.1208	595.23193	NaN	NaN	NaN	NaN
NaN	NaN	NaN	NaN	582.27563	595.2138	NaN	NaN	NaN	NaN
NaN	NaN	NaN	NaN	582.1979	595.2173	NaN	NaN	NaN	NaN
NaN	NaN	NaN	NaN	581.99384	595.21606	NaN	NaN	NaN	NaN
NaN	NaN	NaN	NaN	581.93036	595.1455	NaN	NaN	NaN	NaN
NaN	NaN	NaN	NaN	582.2183	595.1743	NaN	NaN	NaN	NaN
NaN	NaN	NaN	NaN	582.1667	595.1386	NaN	NaN	NaN	NaN
NaN	NaN	NaN	NaN	582.24084	595.1922	NaN	NaN	NaN	NaN
NaN	NaN	NaN	NaN	582.2421	595.11053	NaN	NaN	NaN	NaN
NaN	NaN	NaN	NaN	581.9807	595.0544	NaN	NaN	NaN	NaN
NaN	NaN	NaN	NaN	582.2168	595.05927	NaN	NaN	NaN	NaN
NaN	NaN	NaN	NaN	582.2271	595.0299	NaN	NaN	NaN	NaN
NaN	NaN	NaN	NaN	582.19055	595.0455	NaN	NaN	NaN	NaN
NaN	NaN	NaN	NaN	582.24426	595.0238	NaN	NaN	NaN	NaN
NaN	NaN	NaN	NaN	582.3401	594.9956	NaN	NaN	NaN	NaN
NaN	NaN	NaN	NaN	582.4208	594.9648	NaN	NaN	NaN	NaN
NaN	NaN	NaN	NaN	582.24207	594.99646	NaN	NaN	NaN	NaN
NaN	NaN	NaN	NaN	582.4005	594.93695	NaN	NaN	NaN	NaN
NaN	NaN	NaN	NaN	582.25134	594.91565	NaN	NaN	NaN	NaN
NaN	NaN	NaN	NaN	582.30426	594.9057	NaN	NaN	NaN	NaN
NaN	NaN	NaN	NaN	582.3991	594.962	NaN	NaN	NaN	NaN
NaN	NaN	NaN	NaN	582.627	594.91095	NaN	NaN	NaN	NaN
NaN	NaN	NaN	NaN	582.42896	594.9174	NaN	NaN	NaN	NaN
NaN	NaN	NaN	NaN	582.41815	594.8915	NaN	NaN	NaN	NaN
NaN	NaN	NaN	NaN	582.1993	594.88257	NaN	NaN	NaN	NaN
NaN	NaN	NaN	NaN	582.44006	594.9321	NaN	NaN	NaN	NaN
NaN	NaN	NaN	NaN	582.4287	594.8654	NaN	NaN	NaN	NaN
NaN	NaN	NaN	NaN	582.2429	594.8759	NaN	NaN	NaN	NaN
NaN	NaN	NaN	NaN	582.3728	594.87634	NaN	NaN	NaN	NaN
NaN	NaN	NaN	NaN	582.38477	594.88654	NaN	NaN	NaN	NaN
NaN	NaN	NaN	NaN	582.43286	594.84985	NaN	NaN	NaN	NaN
NaN	NaN	NaN	NaN	582.22534	594.89966	NaN	NaN	NaN	NaN
NaN	NaN	NaN	NaN	582.24207	594.8569	NaN	NaN	NaN	NaN
NaN	NaN	NaN	NaN	582.35486	594.8717	NaN	NaN	NaN	NaN
NaN	NaN	NaN	NaN	582.20795	594.8611	NaN	NaN	NaN	NaN
NaN	NaN	NaN	NaN	582.2954	594.86505	NaN	NaN	NaN	NaN
NaN	NaN	NaN	NaN	582.34985	594.82153	NaN	NaN	NaN	NaN
NaN	NaN	NaN	NaN	582.2752	594.81683	NaN	NaN	NaN	NaN
NaN	NaN	NaN	NaN	582.18207	594.8357	NaN	NaN	NaN	NaN
NaN	NaN	NaN	NaN	582.36584	594.822	NaN	NaN	NaN	NaN
NaN	NaN	NaN	NaN	582.1886	594.7918	NaN	NaN	NaN	NaN
NaN	NaN	NaN	NaN	582.2729	594.8151	NaN	NaN	NaN	NaN
NaN	NaN	NaN	NaN	582.5089	594.7789	NaN	NaN	NaN	NaN
NaN	NaN	NaN	NaN	582.3203	594.7687	NaN	NaN	NaN	NaN
NaN	NaN	NaN	NaN	582.09753	594.71454	NaN	NaN	NaN	NaN
NaN	NaN	NaN	NaN	582.35156	594.7615	NaN	NaN	NaN	NaN
NaN	NaN	NaN	NaN	582.3513	594.72656	NaN	NaN	NaN	NaN
NaN	NaN	NaN	NaN	582.2361	594.67773	NaN	NaN	NaN	NaN
NaN	NaN	NaN	NaN	582.3686	594.71844	NaN	NaN	NaN	NaN
NaN	NaN	NaN	NaN	582.44635	594.6306	NaN	NaN	NaN	NaN
NaN	NaN	NaN	NaN	582.4291	594.65424	NaN	NaN	NaN	NaN
NaN	NaN	NaN	NaN	582.4055	594.68896	NaN	NaN	NaN	NaN
NaN	NaN	NaN	NaN	582.2191	594.63776	NaN	NaN	NaN	NaN
NaN	NaN	NaN	NaN	582.4839	594.6306	NaN	NaN	NaN	NaN
NaN	NaN	NaN	NaN	582.2744	594.6119	NaN	NaN	NaN	NaN
NaN	NaN	NaN	NaN	582.4397	594.633	NaN	NaN	NaN	NaN
NaN	NaN	NaN	NaN	582.3574	594.6551	NaN	NaN	NaN	NaN
NaN	NaN	NaN	NaN	582.3456	594.63824	NaN	NaN	NaN	NaN
NaN	NaN	NaN	NaN	582.47675	594.636	NaN	NaN	NaN	NaN
NaN	NaN	NaN	NaN	582.5	594.5857	NaN	NaN	NaN	NaN
NaN	NaN	NaN	NaN	582.4375	594.59467	NaN	NaN	NaN	NaN
NaN	NaN	NaN	NaN	582.5754	594.5826	NaN	NaN	NaN	NaN
NaN	NaN	NaN	NaN	582.4748	594.5701	NaN	NaN	NaN	NaN
NaN	NaN	NaN	NaN	582.398	594.53754	NaN	NaN	NaN	NaN
NaN	NaN	NaN	NaN	582.5704	594.5289	NaN	NaN	NaN	NaN
NaN	NaN	NaN	NaN	582.6261	594.51984	NaN	NaN	NaN	NaN
NaN	NaN	NaN	NaN	582.7208	594.5377	NaN	NaN	NaN	NaN
NaN	NaN	NaN	NaN	582.632	594.50543	NaN	NaN	NaN	NaN
NaN	NaN	NaN	NaN	582.47644	594.50903	NaN	NaN	NaN	NaN
NaN	NaN	NaN	NaN	582.6601	594.4964	NaN	NaN	NaN	NaN
NaN	NaN	NaN	NaN	582.5144	594.53235	NaN	NaN	NaN	NaN
NaN	NaN	NaN	NaN	582.67175	594.5483	NaN	NaN	NaN	NaN
NaN	NaN	NaN	NaN	582.75446	594.509	NaN	NaN	NaN	NaN
NaN	NaN	NaN	NaN	582.48566	594.4785	NaN	NaN	NaN	NaN
NaN	NaN	NaN	NaN	582.777	594.491	NaN	NaN	NaN	NaN
NaN	NaN	NaN	NaN	582.5505	594.5396	NaN	NaN	NaN	NaN
NaN	NaN	NaN	NaN	582.5993	594.4964	NaN	NaN	NaN	NaN
NaN	NaN	NaN	NaN	582.60614	594.482	NaN	NaN	NaN	NaN
NaN	NaN	NaN	NaN	582.54486	594.47125	NaN	NaN	NaN	NaN
NaN	NaN	NaN	NaN	582.56116	594.4658	NaN	NaN	NaN	NaN
NaN	NaN	NaN	NaN	582.51636	594.44916	NaN	NaN	NaN	NaN
NaN	NaN	NaN	NaN	582.53217	594.4286	NaN	NaN	NaN	NaN
NaN	NaN	NaN	NaN	582.56464	594.40845	NaN	NaN	NaN	NaN
NaN	NaN	NaN	NaN	582.4443	594.4694	NaN	NaN	NaN	NaN
NaN	NaN	NaN	NaN	582.6123	594.38416	NaN	NaN	NaN	NaN
NaN	NaN	NaN	NaN	582.4821	594.39984	NaN	NaN	NaN	NaN
NaN	NaN	NaN	NaN	582.382	594.3984	NaN	NaN	NaN	NaN
NaN	NaN	NaN	NaN	582.47833	594.3935	NaN	NaN	NaN	NaN
NaN	NaN	NaN	NaN	582.5555	594.3712	NaN	NaN	NaN	NaN
NaN	NaN	NaN	NaN	582.421	594.39764	NaN	NaN	NaN	NaN
NaN	NaN	NaN	NaN	582.53394	594.3661	NaN	NaN	NaN	NaN
NaN	NaN	NaN	NaN	582.377	594.3503	NaN	NaN	NaN	NaN
NaN	NaN	NaN	NaN	582.64136	594.40283	NaN	NaN	NaN	NaN
NaN	NaN	NaN	NaN	582.5645	594.37994	NaN	NaN	NaN	NaN
NaN	NaN	NaN	NaN	582.57654	594.3363	NaN	NaN	NaN	NaN
NaN	NaN	NaN	NaN	582.62946	594.3564	NaN	NaN	NaN	NaN
NaN	NaN	NaN	NaN	582.5228	594.32074	NaN	NaN	NaN	NaN
NaN	NaN	NaN	NaN	582.5622	594.3046	NaN	NaN	NaN	NaN
NaN	NaN	NaN	NaN	582.3759	594.30853	NaN	NaN	NaN	NaN
NaN	NaN	NaN	NaN	582.66077	594.3092	NaN	NaN	NaN	NaN
NaN	NaN	NaN	NaN	582.5407	594.30884	NaN	NaN	NaN	NaN
NaN	NaN	NaN	NaN	582.5301	594.323	NaN	NaN	NaN	NaN
NaN	NaN	NaN	NaN	582.56903	594.2947	NaN	NaN	NaN	NaN
NaN	NaN	NaN	NaN	582.5991	594.32654	NaN	NaN	NaN	NaN
NaN	NaN	NaN	NaN	582.6664	594.3053	NaN	NaN	NaN	NaN
NaN	NaN	NaN	NaN	582.6431	594.33923	NaN	NaN	NaN	NaN
NaN	NaN	NaN	NaN	582.58734	594.2665	NaN	NaN	NaN	NaN
NaN	NaN	NaN	NaN	582.6197	594.2817	NaN	NaN	NaN	NaN
NaN	NaN	NaN	NaN	582.5656	594.30853	NaN	NaN	NaN	NaN
NaN	NaN	NaN	NaN	582.62946	594.2908	NaN	NaN	NaN	NaN
NaN	NaN	NaN	NaN	582.6605	594.2883	NaN	NaN	NaN	NaN
NaN	NaN	NaN	NaN	582.608	594.2575	NaN	NaN	NaN	NaN
NaN	NaN	NaN	NaN	582.51056	594.2996	NaN	NaN	NaN	NaN
NaN	NaN	NaN	NaN	582.5637	594.24866	NaN	NaN	NaN	NaN
NaN	NaN	NaN	NaN	582.7187	594.2813	NaN	NaN	NaN	NaN
NaN	NaN	NaN	NaN	582.63324	594.2851	NaN	NaN	NaN	NaN
NaN	NaN	NaN	NaN	582.65045	594.2274	NaN	NaN	NaN	NaN
NaN	NaN	NaN	NaN	582.64136	594.22614	NaN	NaN	NaN	NaN
NaN	NaN	NaN	NaN	582.71204	594.24207	NaN	NaN	NaN	NaN
NaN	NaN	NaN	NaN	582.73895	594.2628	NaN	NaN	NaN	NaN
NaN	NaN	NaN	NaN	582.70105	594.2355	NaN	NaN	NaN	NaN
NaN	NaN	NaN	NaN	582.8475	594.23895	NaN	NaN	NaN	NaN
NaN	NaN	NaN	NaN	582.74646	594.2482	NaN	NaN	NaN	NaN
NaN	NaN	NaN	NaN	582.70953	594.23413	NaN	NaN	NaN	NaN
NaN	NaN	NaN	NaN	582.7403	594.2403	NaN	NaN	NaN	NaN
NaN	NaN	NaN	NaN	582.70355	594.2274	NaN	NaN	NaN	NaN
NaN	NaN	NaN	NaN	583.015	594.2478	NaN	NaN	NaN	NaN
NaN	NaN	NaN	NaN	582.8157	594.24426	NaN	NaN	NaN	NaN
NaN	NaN	NaN	NaN	582.7726	594.2345	NaN	NaN	NaN	NaN
NaN	NaN	NaN	NaN	582.913	594.2294	NaN	NaN	NaN	NaN
NaN	NaN	NaN	NaN	582.8614	594.2281	NaN	NaN	NaN	NaN
NaN	NaN	NaN	NaN	582.74646	594.2359	NaN	NaN	NaN	NaN
NaN	NaN	NaN	NaN	582.7372	594.2097	NaN	NaN	NaN	NaN
NaN	NaN	NaN	NaN	582.79224	594.2218	NaN	NaN	NaN	NaN
NaN	NaN	NaN	NaN	582.8515	594.25397	NaN	NaN	NaN	NaN
NaN	NaN	NaN	NaN	582.74384	594.2085	NaN	NaN	NaN	NaN
NaN	NaN	NaN	NaN	582.91156	594.26355	NaN	NaN	NaN	NaN
NaN	NaN	NaN	NaN	582.8807	594.22455	NaN	NaN	NaN	NaN
NaN	NaN	NaN	NaN	583.0097	594.22034	NaN	NaN	NaN	NaN
NaN	NaN	NaN	NaN	582.9472	594.22534	NaN	NaN	NaN	NaN
NaN	NaN	NaN	NaN	582.8133	594.2044	NaN	NaN	NaN	NaN
NaN	NaN	NaN	NaN	582.97614	594.14246	NaN	NaN	NaN	NaN
NaN	NaN	NaN	NaN	582.9314	594.10785	NaN	NaN	NaN	NaN
NaN	NaN	NaN	NaN	582.7657	594.0368	NaN	NaN	NaN	NaN
NaN	NaN	NaN	NaN	582.6095	594.01166	NaN	NaN	NaN	NaN
NaN	NaN	NaN	NaN	582.8129	593.9964	NaN	NaN	NaN	NaN
NaN	NaN	NaN	NaN	582.8921	594.0198	NaN	NaN	NaN	NaN
NaN	NaN	NaN	NaN	582.8615	594.02875	NaN	NaN	NaN	NaN
NaN	NaN	NaN	NaN	582.8828	594.0492	NaN	NaN	NaN	NaN
NaN	NaN	NaN	NaN	582.86755	594.0333	NaN	NaN	NaN	NaN
NaN	NaN	NaN	NaN	582.9199	594.0516	NaN	NaN	NaN	NaN
NaN	NaN	NaN	NaN	583.11743	594.0836	NaN	NaN	NaN	NaN
NaN	NaN	NaN	NaN	582.8615	594.0144	NaN	NaN	NaN	NaN
NaN	NaN	NaN	NaN	582.92065	594.09357	NaN	NaN	NaN	NaN
NaN	NaN	NaN	NaN	582.95245	594.0458	NaN	NaN	NaN	NaN
NaN	NaN	NaN	NaN	582.9668	594.0566	NaN	NaN	NaN	NaN
NaN	NaN	NaN	NaN	582.9194	594.0466	NaN	NaN	NaN	NaN
NaN	NaN	NaN	NaN	582.7626	594.0378	NaN	NaN	NaN	NaN
NaN	NaN	NaN	NaN	583.00806	594.0386	NaN	NaN	NaN	NaN
NaN	NaN	NaN	NaN	582.9186	594.07245	NaN	NaN	NaN	NaN
NaN	NaN	NaN	NaN	582.91504	594.0707	NaN	NaN	NaN	NaN
NaN	NaN	NaN	NaN	582.86316	594.06885	NaN	NaN	NaN	NaN
NaN	NaN	NaN	NaN	583.0018	594.0839	NaN	NaN	NaN	NaN
NaN	NaN	NaN	NaN	582.90894	594.1	NaN	NaN	NaN	NaN
NaN	NaN	NaN	NaN	582.83514	594.02795	NaN	NaN	NaN	NaN
NaN	NaN	NaN	NaN	582.8417	594.0742	NaN	NaN	NaN	NaN
NaN	NaN	NaN	NaN	582.84595	594.082	NaN	NaN	NaN	NaN
NaN	NaN	NaN	NaN	582.8838	594.06213	NaN	NaN	NaN	NaN
NaN	NaN	NaN	NaN	582.74506	594.0796	NaN	NaN	NaN	NaN
NaN	NaN	NaN	NaN	582.96783	594.03394	NaN	NaN	NaN	NaN
NaN	NaN	NaN	NaN	583.15	594.0804	NaN	NaN	NaN	NaN
NaN	NaN	NaN	NaN	582.94006	594.05994	NaN	NaN	NaN	NaN
NaN	NaN	NaN	NaN	582.9588	594.0251	NaN	NaN	NaN	NaN
NaN	NaN	NaN	NaN	582.8579	594.0593	NaN	NaN	NaN	NaN
NaN	NaN	NaN	NaN	582.83514	594.0116	NaN	NaN	NaN	NaN
NaN	NaN	NaN	NaN	582.8781	594.05914	NaN	NaN	NaN	NaN
NaN	NaN	NaN	NaN	582.9614	594.0566	NaN	NaN	NaN	NaN
NaN	NaN	NaN	NaN	582.9286	594.05536	NaN	NaN	NaN	NaN
NaN	NaN	NaN	NaN	582.8685	594.0456	NaN	NaN	NaN	NaN
NaN	NaN	NaN	NaN	582.90106	594.1151	NaN	NaN	NaN	NaN
NaN	NaN	NaN	NaN	582.92426	594.0401	NaN	NaN	NaN	NaN
NaN	NaN	NaN	NaN	582.98846	594.0737	NaN	NaN	NaN	NaN
NaN	NaN	NaN	NaN	583.0443	594.0213	NaN	NaN	NaN	NaN
NaN	NaN	NaN	NaN	582.8872	593.9867	NaN	NaN	NaN	NaN
NaN	NaN	NaN	NaN	582.97705	593.9929	NaN	NaN	NaN	NaN
NaN	NaN	NaN	NaN	582.84283	594.0054	NaN	NaN	NaN	NaN
NaN	NaN	NaN	NaN	582.8943	593.96716	NaN	NaN	NaN	NaN
NaN	NaN	NaN	NaN	582.8552	593.95825	NaN	NaN	NaN	NaN
NaN	NaN	NaN	NaN	582.8606	593.94226	NaN	NaN	NaN	NaN
NaN	NaN	NaN	NaN	582.86993	593.9478	NaN	NaN	NaN	NaN
NaN	NaN	NaN	NaN	582.8989	593.95215	NaN	NaN	NaN	NaN
NaN	NaN	NaN	NaN	583.0265	593.9947	NaN	NaN	NaN	NaN
NaN	NaN	NaN	NaN	582.95404	593.97	NaN	NaN	NaN	NaN
NaN	NaN	NaN	NaN	582.9301	593.9673	NaN	NaN	NaN	NaN
NaN	NaN	NaN	NaN	582.90533	593.9372	NaN	NaN	NaN	NaN
NaN	NaN	NaN	NaN	582.9003	593.955	NaN	NaN	NaN	NaN
NaN	NaN	NaN	NaN	582.88586	593.9319	NaN	NaN	NaN	NaN
NaN	NaN	NaN	NaN	583.0026	593.97626	NaN	NaN	NaN	NaN
NaN	NaN	NaN	NaN	583.05536	593.9745	NaN	NaN	NaN	NaN
NaN	NaN	NaN	NaN	582.91376	593.94543	NaN	NaN	NaN	NaN
NaN	NaN	NaN	NaN	583.10944	593.9501	NaN	NaN	NaN	NaN
NaN	NaN	NaN	NaN	582.9203	593.9816	NaN	NaN	NaN	NaN
NaN	NaN	NaN	NaN	582.8616	593.9233	NaN	NaN	NaN	NaN
NaN	NaN	NaN	NaN	582.7557	593.89404	NaN	NaN	NaN	NaN
NaN	NaN	NaN	NaN	582.9081	593.8608	NaN	NaN	NaN	NaN
NaN	NaN	NaN	NaN	582.81635	593.79	NaN	NaN	NaN	NaN
NaN	NaN	NaN	NaN	582.7385	593.77563	NaN	NaN	NaN	NaN
NaN	NaN	NaN	NaN	582.7977	593.7995	NaN	NaN	NaN	NaN
NaN	NaN	NaN	NaN	582.7804	593.7663	NaN	NaN	NaN	NaN
NaN	NaN	NaN	NaN	582.77844	593.77844	NaN	NaN	NaN	NaN
NaN	NaN	NaN	NaN	582.7726	593.7549	NaN	NaN	NaN	NaN
NaN	NaN	NaN	NaN	582.73773	593.82166	NaN	NaN	NaN	NaN
NaN	NaN	NaN	NaN	582.73645	593.7592	NaN	NaN	NaN	NaN
NaN	NaN	NaN	NaN	582.7035	593.7474	NaN	NaN	NaN	NaN
NaN	NaN	NaN	NaN	582.57306	593.7522	NaN	NaN	NaN	NaN
NaN	NaN	NaN	NaN	582.6276	593.7395	NaN	NaN	NaN	NaN
NaN	NaN	NaN	NaN	582.7	593.69476	NaN	NaN	NaN	NaN
NaN	NaN	NaN	NaN	582.5771	593.7049	NaN	NaN	NaN	NaN
NaN	NaN	NaN	NaN	582.7017	593.72437	NaN	NaN	NaN	NaN
NaN	NaN	NaN	NaN	582.6878	593.7365	NaN	NaN	NaN	NaN
NaN	NaN	NaN	NaN	582.7234	593.6937	NaN	NaN	NaN	NaN
NaN	NaN	NaN	NaN	582.6391	593.6127	NaN	NaN	NaN	NaN
NaN	NaN	NaN	NaN	582.75305	593.565	NaN	NaN	NaN	NaN
NaN	NaN	NaN	NaN	582.67523	593.5106	NaN	NaN	NaN	NaN
NaN	NaN	NaN	NaN	582.7107	593.5054	NaN	NaN	NaN	NaN
NaN	NaN	NaN	NaN	582.6979	593.5517	NaN	NaN	NaN	NaN
NaN	NaN	NaN	NaN	582.6661	593.52295	NaN	NaN	NaN	NaN
NaN	NaN	NaN	NaN	582.6965	593.57434	NaN	NaN	NaN	NaN
NaN	NaN	NaN	NaN	582.6643	593.5565	NaN	NaN	NaN	NaN
NaN	NaN	NaN	NaN	582.56006	593.53534	NaN	NaN	NaN	NaN
NaN	NaN	NaN	NaN	582.96155	593.5524	NaN	NaN	NaN	NaN
NaN	NaN	NaN	NaN	582.77466	593.55634	NaN	NaN	NaN	NaN
NaN	NaN	NaN	NaN	583.1107	593.5398	NaN	NaN	NaN	NaN
NaN	NaN	NaN	NaN	582.6217	593.597	NaN	NaN	NaN	NaN
NaN	NaN	NaN	NaN	582.70703	593.5789	NaN	NaN	NaN	NaN
NaN	NaN	NaN	NaN	582.66815	593.57434	NaN	NaN	NaN	NaN
NaN	NaN	NaN	NaN	582.71796	593.5633	NaN	NaN	NaN	NaN
NaN	NaN	NaN	NaN	582.62897	593.6113	NaN	NaN	NaN	NaN
NaN	NaN	NaN	NaN	582.59735	593.6009	NaN	NaN	NaN	NaN
NaN	NaN	NaN	NaN	582.6074	593.6479	NaN	NaN	NaN	NaN
NaN	NaN	NaN	NaN	582.625	593.62146	NaN	NaN	NaN	NaN
NaN	NaN	NaN	NaN	582.7578	593.62024	NaN	NaN	NaN	NaN
NaN	NaN	NaN	NaN	582.6757	593.5984	NaN	NaN	NaN	NaN
NaN	NaN	NaN	NaN	582.7305	593.62305	NaN	NaN	NaN	NaN
NaN	NaN	NaN	NaN	582.47894	593.62634	NaN	NaN	NaN	NaN
NaN	NaN	NaN	NaN	582.5524	593.62585	NaN	NaN	NaN	NaN
NaN	NaN	NaN	NaN	582.6035	593.6351	NaN	NaN	NaN	NaN
NaN	NaN	NaN	NaN	582.581	593.588	NaN	NaN	NaN	NaN
NaN	NaN	NaN	NaN	582.58435	593.6459	NaN	NaN	NaN	NaN
NaN	NaN	NaN	NaN	582.4118	593.6411	NaN	NaN	NaN	NaN
NaN	NaN	NaN	NaN	582.59015	593.64905	NaN	NaN	NaN	NaN
NaN	NaN	NaN	NaN	582.70905	593.63934	NaN	NaN	NaN	NaN
NaN	NaN	NaN	NaN	582.59406	593.62024	NaN	NaN	NaN	NaN
NaN	NaN	NaN	NaN	582.52094	593.66205	NaN	NaN	NaN	NaN
NaN	NaN	NaN	NaN	582.9097	593.60767	NaN	NaN	NaN	NaN
NaN	NaN	NaN	NaN	583.02515	593.5624	NaN	NaN	NaN	NaN
NaN	NaN	NaN	NaN	582.5473	593.63135	NaN	NaN	NaN	NaN
NaN	NaN	NaN	NaN	582.67596	593.6011	NaN	NaN	NaN	NaN
NaN	NaN	NaN	NaN	582.5826	593.6353	NaN	NaN	NaN	NaN
NaN	NaN	NaN	NaN	582.46857	593.6379	NaN	NaN	NaN	NaN
NaN	NaN	NaN	NaN	582.7513	593.62476	NaN	NaN	NaN	NaN
NaN	NaN	NaN	NaN	582.70795	593.6092	NaN	NaN	NaN	NaN
NaN	NaN	NaN	NaN	582.6148	593.6374	NaN	NaN	NaN	NaN
NaN	NaN	NaN	NaN	582.5967	593.60895	NaN	NaN	NaN	NaN
NaN	NaN	NaN	NaN	582.5914	593.5809	NaN	NaN	NaN	NaN
NaN	NaN	NaN	NaN	582.6298	593.59827	NaN	NaN	NaN	NaN
NaN	NaN	NaN	NaN	582.5593	593.58374	NaN	NaN	NaN	NaN
NaN	NaN	NaN	NaN	582.5018	593.6206	NaN	NaN	NaN	NaN
NaN	NaN	NaN	NaN	582.58044	593.62415	NaN	NaN	NaN	NaN
NaN	NaN	NaN	NaN	582.6028	593.59406	NaN	NaN	NaN	NaN
NaN	NaN	NaN	NaN	582.7365	593.5678	NaN	NaN	NaN	NaN
NaN	NaN	NaN	NaN	582.6307	593.5557	NaN	NaN	NaN	NaN
NaN	NaN	NaN	NaN	582.64954	593.5991	NaN	NaN	NaN	NaN
NaN	NaN	NaN	NaN	582.6826	593.56085	NaN	NaN	NaN	NaN
NaN	NaN	NaN	NaN	582.75824	593.53296	NaN	NaN	NaN	NaN
NaN	NaN	NaN	NaN	582.6019	593.5861	NaN	NaN	NaN	NaN
NaN	NaN	NaN	NaN	582.4982	593.556	NaN	NaN	NaN	NaN
NaN	NaN	NaN	NaN	582.4318	593.58215	NaN	NaN	NaN	NaN
NaN	NaN	NaN	NaN	582.4336	593.5629	NaN	NaN	NaN	NaN
NaN	NaN	NaN	NaN	582.66956	593.53845	NaN	NaN	NaN	NaN
NaN	NaN	NaN	NaN	582.4685	593.5332	NaN	NaN	NaN	NaN
NaN	NaN	NaN	NaN	582.5974	593.533	NaN	NaN	NaN	NaN
NaN	NaN	NaN	NaN	582.61365	593.5315	NaN	NaN	NaN	NaN
NaN	NaN	NaN	NaN	582.89246	593.4673	NaN	NaN	NaN	NaN
NaN	NaN	NaN	NaN	582.5593	593.5611	NaN	NaN	NaN	NaN
NaN	NaN	NaN	NaN	582.51575	593.5227	NaN	NaN	NaN	NaN
NaN	NaN	NaN	NaN	582.4755	593.5	NaN	NaN	NaN	NaN
NaN	NaN	NaN	NaN	582.62	593.47394	NaN	NaN	NaN	NaN
NaN	NaN	NaN	NaN	582.62286	593.4706	NaN	NaN	NaN	NaN
NaN	NaN	NaN	NaN	582.4564	593.4599	NaN	NaN	NaN	NaN
NaN	NaN	NaN	NaN	582.65	593.41724	NaN	NaN	NaN	NaN
NaN	NaN	NaN	NaN	582.5139	593.42706	NaN	NaN	NaN	NaN
NaN	NaN	NaN	NaN	582.66724	593.4061	NaN	NaN	NaN	NaN
NaN	NaN	NaN	NaN	582.4706	593.4273	NaN	NaN	NaN	NaN
NaN	NaN	NaN	NaN	582.5832	593.4185	NaN	NaN	NaN	NaN
NaN	NaN	NaN	NaN	582.5642	593.5347	NaN	NaN	NaN	NaN
NaN	NaN	NaN	NaN	582.5626	593.47046	NaN	NaN	NaN	NaN
NaN	NaN	NaN	NaN	582.446	593.4547	NaN	NaN	NaN	NaN
NaN	NaN	NaN	NaN	582.39703	593.5157	NaN	NaN	NaN	NaN
NaN	NaN	NaN	NaN	582.75903	593.5034	NaN	NaN	NaN	NaN
NaN	NaN	NaN	NaN	582.4879	593.44293	NaN	NaN	NaN	NaN
NaN	NaN	NaN	NaN	582.64014	593.47577	NaN	NaN	NaN	NaN
NaN	NaN	NaN	NaN	582.5121	593.52246	NaN	NaN	NaN	NaN
NaN	NaN	NaN	NaN	582.5069	593.52936	NaN	NaN	NaN	NaN
NaN	NaN	NaN	NaN	582.54706	593.5087	NaN	NaN	NaN	NaN
NaN	NaN	NaN	NaN	582.59204	593.55035	NaN	NaN	NaN	NaN
NaN	NaN	NaN	NaN	582.6434	593.5121	NaN	NaN	NaN	NaN
NaN	NaN	NaN	NaN	582.6352	593.59534	NaN	NaN	NaN	NaN
NaN	NaN	NaN	NaN	582.5173	593.5242	NaN	NaN	NaN	NaN
NaN	NaN	NaN	NaN	582.7077	593.57153	NaN	NaN	NaN	NaN
NaN	NaN	NaN	NaN	582.71954	593.6115	NaN	NaN	NaN	NaN
NaN	NaN	NaN	NaN	582.58374	593.58203	NaN	NaN	NaN	NaN
NaN	NaN	NaN	NaN	582.5961	593.5874	NaN	NaN	NaN	NaN
NaN	NaN	NaN	NaN	582.6302	593.6111	NaN	NaN	NaN	NaN
NaN	NaN	NaN	NaN	582.3918	593.6204	NaN	NaN	NaN	NaN
NaN	NaN	NaN	NaN	582.7209	593.6216	NaN	NaN	NaN	NaN
NaN	NaN	NaN	NaN	582.609	593.59863	NaN	NaN	NaN	NaN
NaN	NaN	NaN	NaN	582.56433	593.6548	NaN	NaN	NaN	NaN
NaN	NaN	NaN	NaN	582.4236	593.6389	NaN	NaN	NaN	NaN
NaN	NaN	NaN	NaN	582.59155	593.7176	NaN	NaN	NaN	NaN
NaN	NaN	NaN	NaN	582.49304	593.70105	NaN	NaN	NaN	NaN
NaN	NaN	NaN	NaN	582.73486	593.72974	NaN	NaN	NaN	NaN
NaN	NaN	NaN	NaN	582.5745	593.6872	NaN	NaN	NaN	NaN
NaN	NaN	NaN	NaN	582.5697	593.69684	NaN	NaN	NaN	NaN
NaN	NaN	NaN	NaN	582.5691	593.7021	NaN	NaN	NaN	NaN
NaN	NaN	NaN	NaN	582.72626	593.7228	NaN	NaN	NaN	NaN
NaN	NaN	NaN	NaN	582.737	593.71106	NaN	NaN	NaN	NaN
NaN	NaN	NaN	NaN	582.61743	593.73145	NaN	NaN	NaN	NaN
NaN	NaN	NaN	NaN	582.614	593.71936	NaN	NaN	NaN	NaN
NaN	NaN	NaN	NaN	582.71246	593.72797	NaN	NaN	NaN	NaN
NaN	NaN	NaN	NaN	582.7302	593.7835	NaN	NaN	NaN	NaN
NaN	NaN	NaN	NaN	582.63196	593.75696	NaN	NaN	NaN	NaN
NaN	NaN	NaN	NaN	582.7107	593.785	NaN	NaN	NaN	NaN
NaN	NaN	NaN	NaN	582.7496	593.815	NaN	NaN	NaN	NaN
NaN	NaN	NaN	NaN	582.70245	593.7391	NaN	NaN	NaN	NaN
NaN	NaN	NaN	NaN	582.51215	593.7899	NaN	NaN	NaN	NaN
NaN	NaN	NaN	NaN	582.71356	593.76733	NaN	NaN	NaN	NaN
NaN	NaN	NaN	NaN	582.5086	593.8138	NaN	NaN	NaN	NaN
NaN	NaN	NaN	NaN	582.58264	593.8098	NaN	NaN	NaN	NaN
NaN	NaN	NaN	NaN	582.5687	593.8213	NaN	NaN	NaN	NaN
NaN	NaN	NaN	NaN	582.57587	593.8121	NaN	NaN	NaN	NaN
NaN	NaN	NaN	NaN	582.6618	593.81323	NaN	NaN	NaN	NaN
NaN	NaN	NaN	NaN	582.766	593.8333	NaN	NaN	NaN	NaN
NaN	NaN	NaN	NaN	582.8166	593.8408	NaN	NaN	NaN	NaN
NaN	NaN	NaN	NaN	582.72107	593.8126	NaN	NaN	NaN	NaN
NaN	NaN	NaN	NaN	582.92584	593.7724	NaN	NaN	NaN	NaN
NaN	NaN	NaN	NaN	582.6886	593.82007	NaN	NaN	NaN	NaN
NaN	NaN	NaN	NaN	582.7083	593.81946	NaN	NaN	NaN	NaN
NaN	NaN	NaN	NaN	582.7573	593.85236	NaN	NaN	NaN	NaN
NaN	NaN	NaN	NaN	582.6837	593.8206	NaN	NaN	NaN	NaN
NaN	NaN	NaN	NaN	582.6661	593.8685	NaN	NaN	NaN	NaN
NaN	NaN	NaN	NaN	582.83044	593.88385	NaN	NaN	NaN	NaN
NaN	NaN	NaN	NaN	582.8166	593.846	NaN	NaN	NaN	NaN
NaN	NaN	NaN	NaN	582.7768	593.83734	NaN	NaN	NaN	NaN
NaN	NaN	NaN	NaN	582.89343	593.8501	NaN	NaN	NaN	NaN
NaN	NaN	NaN	NaN	582.7017	593.85516	NaN	NaN	NaN	NaN
NaN	NaN	NaN	NaN	582.7582	593.889	NaN	NaN	NaN	NaN
NaN	NaN	NaN	NaN	582.766	593.87476	NaN	NaN	NaN	NaN
NaN	NaN	NaN	NaN	582.815	593.8993	NaN	NaN	NaN	NaN
NaN	NaN	NaN	NaN	582.84595	593.8959	NaN	NaN	NaN	NaN
NaN	NaN	NaN	NaN	582.8602	593.8825	NaN	NaN	NaN	NaN
NaN	NaN	NaN	NaN	582.86084	593.8969	NaN	NaN	NaN	NaN
NaN	NaN	NaN	NaN	582.80914	593.8938	NaN	NaN	NaN	NaN
NaN	NaN	NaN	NaN	582.79016	593.9059	NaN	NaN	NaN	NaN
NaN	NaN	NaN	NaN	582.76514	593.8726	NaN	NaN	NaN	NaN
NaN	NaN	NaN	NaN	582.7055	593.9195	NaN	NaN	NaN	NaN
NaN	NaN	NaN	NaN	582.8797	593.8969	NaN	NaN	NaN	NaN
NaN	NaN	NaN	NaN	582.95	593.89655	NaN	NaN	NaN	NaN
NaN	NaN	NaN	NaN	582.6747	593.9247	NaN	NaN	NaN	NaN
NaN	NaN	NaN	NaN	582.85504	593.93396	NaN	NaN	NaN	NaN
NaN	NaN	NaN	NaN	582.8282	593.9313	NaN	NaN	NaN	NaN
NaN	NaN	NaN	NaN	582.7766	593.945	NaN	NaN	NaN	NaN
NaN	NaN	NaN	NaN	582.80585	593.91754	NaN	NaN	NaN	NaN
NaN	NaN	NaN	NaN	582.86664	593.9441	NaN	NaN	NaN	NaN
NaN	NaN	NaN	NaN	582.6948	593.93964	NaN	NaN	NaN	NaN
NaN	NaN	NaN	NaN	582.8746	593.9416	NaN	NaN	NaN	NaN
NaN	NaN	NaN	NaN	582.78253	593.9709	NaN	NaN	NaN	NaN
NaN	NaN	NaN	NaN	582.7904	593.97424	NaN	NaN	NaN	NaN
NaN	NaN	NaN	NaN	582.8385	593.98627	NaN	NaN	NaN	NaN
NaN	NaN	NaN	NaN	582.7813	593.9871	NaN	NaN	NaN	NaN
NaN	NaN	NaN	NaN	582.80756	594	NaN	NaN	NaN	NaN
NaN	NaN	NaN	NaN	582.86725	594.0362	NaN	NaN	NaN	NaN
NaN	NaN	NaN	NaN	582.86206	594.0155	NaN	NaN	NaN	NaN
NaN	NaN	NaN	NaN	17:25	593.9672	NaN	NaN	NaN	NaN
NaN	NaN	NaN	NaN	22:25	594.0231	NaN	NaN	NaN	NaN
NaN	NaN	NaN	NaN	582.8178	594.0233	NaN	NaN	NaN	NaN
NaN	NaN	NaN	NaN	583.00433	594.06824	NaN	NaN	NaN	NaN
NaN	NaN	NaN	NaN	582.93695	594.0233	NaN	NaN	NaN	NaN
NaN	NaN	NaN	NaN	583.01807	594.0817	NaN	NaN	NaN	NaN
NaN	NaN	NaN	NaN	582.8889	594.09894	NaN	NaN	NaN	NaN
NaN	NaN	NaN	NaN	582.9	594.10175	NaN	NaN	NaN	NaN
NaN	NaN	NaN	NaN	582.9828	594.11896	NaN	NaN	NaN	NaN
NaN	NaN	NaN	NaN	582.9239	594.1177	NaN	NaN	NaN	NaN
NaN	NaN	NaN	NaN	582.9966	594.14136	NaN	NaN	NaN	NaN
NaN	NaN	NaN	NaN	582.90137	594.1557	NaN	NaN	NaN	NaN
NaN	NaN	NaN	NaN	582.9379	594.13794	NaN	NaN	NaN	NaN
NaN	NaN	NaN	NaN	582.815	594.14374	NaN	NaN	NaN	NaN
NaN	NaN	NaN	NaN	582.9558	594.1239	NaN	NaN	NaN	NaN
NaN	NaN	NaN	NaN	582.8507	594.16144	NaN	NaN	NaN	NaN
NaN	NaN	NaN	NaN	583.2619	594.10376	NaN	NaN	NaN	NaN
NaN	NaN	NaN	NaN	582.8218	594.17993	NaN	NaN	NaN	NaN
NaN	NaN	NaN	NaN	582.8993	594.19617	NaN	NaN	NaN	NaN
NaN	NaN	NaN	NaN	582.9251	594.1847	NaN	NaN	NaN	NaN
NaN	NaN	NaN	NaN	582.9662	594.19495	NaN	NaN	NaN	NaN
NaN	NaN	NaN	NaN	582.98694	594.2165	NaN	NaN	NaN	NaN
NaN	NaN	NaN	NaN	582.9076	594.22363	NaN	NaN	NaN	NaN
NaN	NaN	NaN	NaN	582.97766	594.23193	NaN	NaN	NaN	NaN
NaN	NaN	NaN	NaN	582.89343	594.21576	NaN	NaN	NaN	NaN
NaN	NaN	NaN	NaN	583.00604	594.27106	NaN	NaN	NaN	NaN
NaN	NaN	NaN	NaN	583.025	594.2927	NaN	NaN	NaN	NaN
NaN	NaN	NaN	NaN	583.08734	594.327	NaN	NaN	NaN	NaN
NaN	NaN	NaN	NaN	582.92017	594.2691	NaN	NaN	NaN	NaN
NaN	NaN	NaN	NaN	582.9732	594.3135	NaN	NaN	NaN	NaN
NaN	NaN	NaN	NaN	582.98175	594.2948	NaN	NaN	NaN	NaN
NaN	NaN	NaN	NaN	582.961	594.3024	NaN	NaN	NaN	NaN
NaN	NaN	NaN	NaN	583.0069	594.25433	NaN	NaN	NaN	NaN
NaN	NaN	NaN	NaN	583.1798	594.26025	NaN	NaN	NaN	NaN
NaN	NaN	NaN	NaN	582.9965	594.2656	NaN	NaN	NaN	NaN
NaN	NaN	NaN	NaN	583.03296	594.2691	NaN	NaN	NaN	NaN
NaN	NaN	NaN	NaN	583.0355	594.2747	NaN	NaN	NaN	NaN
NaN	NaN	NaN	NaN	583	594.27	NaN	NaN	NaN	NaN
NaN	NaN	NaN	NaN	583.0201	594.329	NaN	NaN	NaN	NaN
NaN	NaN	NaN	NaN	582.9905	594.2903	NaN	NaN	NaN	NaN
NaN	NaN	NaN	NaN	582.9931	594.3282	NaN	NaN	NaN	NaN
NaN	NaN	NaN	NaN	583.048	594.25745	NaN	NaN	NaN	NaN
NaN	NaN	NaN	NaN	582.98956	594.2847	NaN	NaN	NaN	NaN
NaN	NaN	NaN	NaN	583.08856	594.2708	NaN	NaN	NaN	NaN
NaN	NaN	NaN	NaN	583.0285	594.291	NaN	NaN	NaN	NaN
NaN	NaN	NaN	NaN	583.2207	594.3017	NaN	NaN	NaN	NaN
NaN	NaN	NaN	NaN	583.00085	594.2687	NaN	NaN	NaN	NaN
NaN	NaN	NaN	NaN	583.0382	594.30554	NaN	NaN	NaN	NaN
NaN	NaN	NaN	NaN	583.1087	594.25476	NaN	NaN	NaN	NaN
NaN	NaN	NaN	NaN	583.19495	594.2279	NaN	NaN	NaN	NaN
NaN	NaN	NaN	NaN	583.1166	594.2306	NaN	NaN	NaN	NaN
NaN	NaN	NaN	NaN	583.22174	594.2287	NaN	NaN	NaN	NaN
NaN	NaN	NaN	NaN	583.16724	594.2517	NaN	NaN	NaN	NaN
NaN	NaN	NaN	NaN	583.069	594.2776	NaN	NaN	NaN	NaN
NaN	NaN	NaN	NaN	583.1591	594.2308	NaN	NaN	NaN	NaN
NaN	NaN	NaN	NaN	583.215	594.2824	NaN	NaN	NaN	NaN
NaN	NaN	NaN	NaN	583.2212	594.27106	NaN	NaN	NaN	NaN
NaN	NaN	NaN	NaN	583.24133	594.27606	NaN	NaN	NaN	NaN
NaN	NaN	NaN	NaN	583.24396	594.3062	NaN	NaN	NaN	NaN
NaN	NaN	NaN	NaN	583.1858	594.2309	NaN	NaN	NaN	NaN
NaN	NaN	NaN	NaN	583.26	594.26	NaN	NaN	NaN	NaN
NaN	NaN	NaN	NaN	583.2692	594.23773	NaN	NaN	NaN	NaN
NaN	NaN	NaN	NaN	583.11365	594.1853	NaN	NaN	NaN	NaN
NaN	NaN	NaN	NaN	583.16205	594.13965	NaN	NaN	NaN	NaN
NaN	NaN	NaN	NaN	583.13934	594.1446	NaN	NaN	NaN	NaN
NaN	NaN	NaN	NaN	583.64453	594.085	NaN	NaN	NaN	NaN
NaN	NaN	NaN	NaN	583.14233	594.1458	NaN	NaN	NaN	NaN
NaN	NaN	NaN	NaN	583.3007	594.15686	NaN	NaN	NaN	NaN
NaN	NaN	NaN	NaN	583.2774	594.1243	NaN	NaN	NaN	NaN
NaN	NaN	NaN	NaN	583.1655	594.113	NaN	NaN	NaN	NaN
NaN	NaN	NaN	NaN	583.1957	594.1261	NaN	NaN	NaN	NaN
NaN	NaN	NaN	NaN	583.1789	594.0829	NaN	NaN	NaN	NaN
NaN	NaN	NaN	NaN	583.1806	594.01483	NaN	NaN	NaN	NaN
NaN	NaN	NaN	NaN	582.99475	593.9686	NaN	NaN	NaN	NaN
NaN	NaN	NaN	NaN	583.62225	593.83105	NaN	NaN	NaN	NaN
NaN	NaN	NaN	NaN	583.2638	593.7948	NaN	NaN	NaN	NaN
NaN	NaN	NaN	NaN	583.70776	593.74664	NaN	NaN	NaN	NaN
NaN	NaN	NaN	NaN	583.2841	593.7694	NaN	NaN	NaN	NaN
NaN	NaN	NaN	NaN	583.0654	593.781	NaN	NaN	NaN	NaN
NaN	NaN	NaN	NaN	583.16266	593.7995	NaN	NaN	NaN	NaN
NaN	NaN	NaN	NaN	583.59863	593.7347	NaN	NaN	NaN	NaN
NaN	NaN	NaN	NaN	583.26196	593.7466	NaN	NaN	NaN	NaN
NaN	NaN	NaN	NaN	583.0927	593.7166	NaN	NaN	NaN	NaN
NaN	NaN	NaN	NaN	583.19086	593.74524	NaN	NaN	NaN	NaN
NaN	NaN	NaN	NaN	583.28546	593.64014	NaN	NaN	NaN	NaN
NaN	NaN	NaN	NaN	583.34906	593.59436	NaN	NaN	NaN	NaN
NaN	NaN	NaN	NaN	583.22046	593.5399	NaN	NaN	NaN	NaN
NaN	NaN	NaN	NaN	583.39	593.54297	NaN	NaN	NaN	NaN
NaN	NaN	NaN	NaN	583.5832	593.4168	NaN	NaN	NaN	NaN
NaN	NaN	NaN	NaN	583.33905	593.5308	NaN	NaN	NaN	NaN
NaN	NaN	NaN	NaN	583.3048	593.50854	NaN	NaN	NaN	NaN
NaN	NaN	NaN	NaN	583.3912	593.4965	NaN	NaN	NaN	NaN
NaN	NaN	NaN	NaN	583.22363	593.462	NaN	NaN	NaN	NaN
NaN	NaN	NaN	NaN	583.2306	593.4326	NaN	NaN	NaN	NaN
NaN	NaN	NaN	NaN	583.2402	593.4453	NaN	NaN	NaN	NaN
NaN	NaN	NaN	NaN	583.3547	593.37195	NaN	NaN	NaN	NaN
NaN	NaN	NaN	NaN	583.2997	593.327	NaN	NaN	NaN	NaN
NaN	NaN	NaN	NaN	583.14374	593.2728	NaN	NaN	NaN	NaN
NaN	NaN	NaN	NaN	583.7186	593.2644	NaN	NaN	NaN	NaN
NaN	NaN	NaN	NaN	583.3014	593.26166	NaN	NaN	NaN	NaN
NaN	NaN	NaN	NaN	583.08417	593.2852	NaN	NaN	NaN	NaN
NaN	NaN	NaN	NaN	583.30756	593.2337	NaN	NaN	NaN	NaN
NaN	NaN	NaN	NaN	583.46436	593.17914	NaN	NaN	NaN	NaN
NaN	NaN	NaN	NaN	583.17694	593.0863	NaN	NaN	NaN	NaN
NaN	NaN	NaN	NaN	583.3124	593.0422	NaN	NaN	NaN	NaN
NaN	NaN	NaN	NaN	583.755	593.04193	NaN	NaN	NaN	NaN
NaN	NaN	NaN	NaN	583.228	593.0628	NaN	NaN	NaN	NaN
NaN	NaN	NaN	NaN	583.423	593.0497	NaN	NaN	NaN	NaN
NaN	NaN	NaN	NaN	583.2621	593.0397	NaN	NaN	NaN	NaN
NaN	NaN	NaN	NaN	583.1747	593.0508	NaN	NaN	NaN	NaN
NaN	NaN	NaN	NaN	583.2931	592.969	NaN	NaN	NaN	NaN
NaN	NaN	NaN	NaN	583.3279	592.9114	NaN	NaN	NaN	NaN
NaN	NaN	NaN	NaN	583.2976	592.89795	NaN	NaN	NaN	NaN
NaN	NaN	NaN	NaN	583.19165	592.8577	NaN	NaN	NaN	NaN
NaN	NaN	NaN	NaN	583.2165	592.7954	NaN	NaN	NaN	NaN
NaN	NaN	NaN	NaN	583.39307	592.8226	NaN	NaN	NaN	NaN
NaN	NaN	NaN	NaN	583.19696	592.74243	NaN	NaN	NaN	NaN
NaN	NaN	NaN	NaN	583.1891	592.56555	NaN	NaN	NaN	NaN
NaN	NaN	NaN	NaN	583.2946	592.51685	NaN	NaN	NaN	NaN
NaN	NaN	NaN	NaN	583.2487	592.56866	NaN	NaN	NaN	NaN
NaN	NaN	NaN	NaN	583.3786	592.54724	NaN	NaN	NaN	NaN
NaN	NaN	NaN	NaN	583.54865	592.5151	NaN	NaN	NaN	NaN
NaN	NaN	NaN	NaN	583.19867	592.54376	NaN	NaN	NaN	NaN
NaN	NaN	NaN	NaN	583.3	592.51697	NaN	NaN	NaN	NaN
NaN	NaN	NaN	NaN	583.3037	592.51184	NaN	NaN	NaN	NaN
NaN	NaN	NaN	NaN	583.3708	592.46814	NaN	NaN	NaN	NaN
NaN	NaN	NaN	NaN	583.322	592.41864	NaN	NaN	NaN	NaN
NaN	NaN	NaN	NaN	583.6137	592.3144	NaN	NaN	NaN	NaN
NaN	NaN	NaN	NaN	583.5118	592.4008	NaN	NaN	NaN	NaN
NaN	NaN	NaN	NaN	583.4983	592.2357	NaN	NaN	NaN	NaN
NaN	NaN	NaN	NaN	583.5217	592.2692	NaN	NaN	NaN	NaN
NaN	NaN	NaN	NaN	583.50665	592.25165	NaN	NaN	NaN	NaN
NaN	NaN	NaN	NaN	583.5417	592.16	NaN	NaN	NaN	NaN
NaN	NaN	NaN	NaN	583.5718	592.15106	NaN	NaN	NaN	NaN
NaN	NaN	NaN	NaN	583.6769	592.16614	NaN	NaN	NaN	NaN
NaN	NaN	NaN	NaN	583.44977	592.1231	NaN	NaN	NaN	NaN
NaN	NaN	NaN	NaN	583.7397	592.12646	NaN	NaN	NaN	NaN
NaN	NaN	NaN	NaN	583.57263	592.0743	NaN	NaN	NaN	NaN
NaN	NaN	NaN	NaN	583.58594	592.01733	NaN	NaN	NaN	NaN
NaN	NaN	NaN	NaN	583.52	591.9808	NaN	NaN	NaN	NaN
NaN	NaN	NaN	NaN	583.54755	592	NaN	NaN	NaN	NaN
NaN	NaN	NaN	NaN	583.4257	591.9175	NaN	NaN	NaN	NaN
NaN	NaN	NaN	NaN	583.42914	591.9366	NaN	NaN	NaN	NaN
NaN	NaN	NaN	NaN	583.6122	591.88116	NaN	NaN	NaN	NaN
NaN	NaN	NaN	NaN	583.7007	591.84045	NaN	NaN	NaN	NaN
NaN	NaN	NaN	NaN	583.6719	591.87317	NaN	NaN	NaN	NaN
NaN	NaN	NaN	NaN	583.8405	591.8787	NaN	NaN	NaN	NaN
NaN	NaN	NaN	NaN	583.63354	591.83386	NaN	NaN	NaN	NaN
NaN	NaN	NaN	NaN	583.7765	591.90564	NaN	NaN	NaN	NaN
NaN	NaN	NaN	NaN	583.9577	591.7969	NaN	NaN	NaN	NaN
NaN	NaN	NaN	NaN	583.8717	591.73193	NaN	NaN	NaN	NaN
NaN	NaN	NaN	NaN	583.8645	591.66583	NaN	NaN	NaN	NaN
NaN	NaN	NaN	NaN	583.8241	591.64984	NaN	NaN	NaN	NaN
NaN	NaN	NaN	NaN	583.6719	591.60803	NaN	NaN	NaN	NaN
NaN	NaN	NaN	NaN	583.84576	591.6575	NaN	NaN	NaN	NaN
NaN	NaN	NaN	NaN	583.8669	591.6591	NaN	NaN	NaN	NaN
NaN	NaN	NaN	NaN	583.95276	591.6531	NaN	NaN	NaN	NaN
NaN	NaN	NaN	NaN	583.90326	591.65936	NaN	NaN	NaN	NaN
NaN	NaN	NaN	NaN	583.85236	591.6256	NaN	NaN	NaN	NaN
NaN	NaN	NaN	NaN	583.792	591.59296	NaN	NaN	NaN	NaN
NaN	NaN	NaN	NaN	583.8681	591.6189	NaN	NaN	NaN	NaN
NaN	NaN	NaN	NaN	584.01636	591.59314	NaN	NaN	NaN	NaN
NaN	NaN	NaN	NaN	584.12885	591.3979	NaN	NaN	NaN	NaN
NaN	NaN	NaN	NaN	584.2	591.23065	NaN	NaN	NaN	NaN
NaN	NaN	NaN	NaN	584.2339	591.1774	NaN	NaN	NaN	NaN
NaN	NaN	NaN	NaN	584.3928	591.148	NaN	NaN	NaN	NaN
NaN	NaN	NaN	NaN	584.2242	591.1194	NaN	NaN	NaN	NaN
NaN	NaN	NaN	NaN	584.3045	591.07855	NaN	NaN	NaN	NaN
NaN	NaN	NaN	NaN	584.1284	591.0267	NaN	NaN	NaN	NaN
NaN	NaN	NaN	NaN	584.0525	590.93616	NaN	NaN	NaN	NaN
NaN	NaN	NaN	NaN	583.7283	590.7701	NaN	NaN	NaN	NaN
NaN	NaN	NaN	NaN	583.8644	590.8307	NaN	NaN	NaN	NaN
NaN	NaN	NaN	NaN	583.90674	590.8408	NaN	NaN	NaN	NaN
NaN	NaN	NaN	NaN	583.9448	590.8696	NaN	NaN	NaN	NaN
NaN	NaN	NaN	NaN	583.98	590.8264	NaN	NaN	NaN	NaN
NaN	NaN	NaN	NaN	583.89905	590.7601	NaN	NaN	NaN	NaN
NaN	NaN	NaN	NaN	583.9904	590.8115	NaN	NaN	NaN	NaN
NaN	NaN	NaN	NaN	583.9815	590.72864	NaN	NaN	NaN	NaN
NaN	NaN	NaN	NaN	584.02545	590.7309	NaN	NaN	NaN	NaN
NaN	NaN	NaN	NaN	584.03516	590.615	NaN	NaN	NaN	NaN
NaN	NaN	NaN	NaN	583.80634	590.5143	NaN	NaN	NaN	NaN
NaN	NaN	NaN	NaN	583.9755	590.4984	NaN	NaN	NaN	NaN
NaN	NaN	NaN	NaN	583.84546	590.46515	NaN	NaN	NaN	NaN
NaN	NaN	NaN	NaN	583.90125	590.4968	NaN	NaN	NaN	NaN
NaN	NaN	NaN	NaN	583.96277	590.4366	NaN	NaN	NaN	NaN
NaN	NaN	NaN	NaN	583.68604	590.4237	NaN	NaN	NaN	NaN
NaN	NaN	NaN	NaN	583.9041	590.47626	NaN	NaN	NaN	NaN
NaN	NaN	NaN	NaN	583.9485	590.4747	NaN	NaN	NaN	NaN
NaN	NaN	NaN	NaN	583.77893	590.4857	NaN	NaN	NaN	NaN
NaN	NaN	NaN	NaN	583.9684	590.46204	NaN	NaN	NaN	NaN
NaN	NaN	NaN	NaN	584.00397	590.4589	NaN	NaN	NaN	NaN
NaN	NaN	NaN	NaN	583.8908	590.44305	NaN	NaN	NaN	NaN
NaN	NaN	NaN	NaN	583.8307	590.41296	NaN	NaN	NaN	NaN
NaN	NaN	NaN	NaN	583.84973	590.4062	NaN	NaN	NaN	NaN
NaN	NaN	NaN	NaN	583.74286	590.42065	NaN	NaN	NaN	NaN
NaN	NaN	NaN	NaN	583.9022	590.38873	NaN	NaN	NaN	NaN
NaN	NaN	NaN	NaN	583.90063	590.2647	NaN	NaN	NaN	NaN
NaN	NaN	NaN	NaN	583.9771	590.1619	NaN	NaN	NaN	NaN
NaN	NaN	NaN	NaN	583.8185	590.00635	NaN	NaN	NaN	NaN
NaN	NaN	NaN	NaN	584.0858	589.98346	NaN	NaN	NaN	NaN
NaN	NaN	NaN	NaN	584.36676	589.39496	NaN	NaN	NaN	NaN
NaN	NaN	NaN	NaN	584.3969	588.1908	NaN	NaN	NaN	NaN
NaN	NaN	NaN	NaN	584.81757	586.4143	NaN	NaN	NaN	NaN
NaN	NaN	NaN	NaN	584.8483	584.0983	NaN	NaN	NaN	NaN
NaN	NaN	NaN	NaN	584.9358	581.8338	NaN	NaN	NaN	NaN
NaN	NaN	NaN	NaN	585.6203	579.1065	NaN	NaN	NaN	NaN
NaN	NaN	NaN	NaN	585.9891	576.27844	NaN	NaN	NaN	NaN
NaN	NaN	NaN	NaN	586.5677	573.0107	NaN	NaN	NaN	NaN
NaN	NaN	NaN	NaN	586.57153	569.81946	NaN	NaN	NaN	NaN
NaN	NaN	NaN	NaN	587.0285	566.4572	NaN	NaN	NaN	NaN
NaN	NaN	NaN	NaN	587.3204	563.1012	NaN	NaN	NaN	NaN
NaN	NaN	NaN	NaN	587.6705	559.9341	NaN	NaN	NaN	NaN
NaN	NaN	NaN	NaN	588.1276	556.6714	NaN	NaN	NaN	NaN
NaN	NaN	NaN	NaN	588.3701	553.41296	NaN	NaN	NaN	NaN
NaN	NaN	NaN	NaN	588.7547	550.2828	NaN	NaN	NaN	NaN
NaN	NaN	NaN	NaN	588.96155	547.0977	NaN	NaN	NaN	NaN
NaN	NaN	NaN	NaN	589.52045	543.9189	NaN	NaN	NaN	NaN
NaN	NaN	NaN	NaN	589.83203	540.7192	NaN	NaN	NaN	NaN
NaN	NaN	NaN	NaN	590.29315	537.413	NaN	NaN	NaN	NaN
NaN	NaN	NaN	NaN	590.66534	534.26935	NaN	NaN	NaN	NaN
NaN	NaN	NaN	NaN	591.0341	531.30054	NaN	NaN	NaN	NaN
NaN	NaN	NaN	NaN	591.56714	527.9027	NaN	NaN	NaN	NaN
NaN	NaN	NaN	NaN	591.779	525.04315	NaN	NaN	NaN	NaN
NaN	NaN	NaN	NaN	592.14325	522.02203	NaN	NaN	NaN	NaN
NaN	NaN	NaN	NaN	592.5859	519.1676	NaN	NaN	NaN	NaN
NaN	NaN	NaN	NaN	593.0604	516.125	NaN	NaN	NaN	NaN
NaN	NaN	NaN	NaN	593.3287	513.19916	NaN	NaN	NaN	NaN
NaN	NaN	NaN	NaN	593.73395	510.5057	NaN	NaN	NaN	NaN
NaN	NaN	NaN	NaN	594.01154	507.72687	NaN	NaN	NaN	NaN
NaN	NaN	NaN	NaN	594.46716	504.90714	NaN	NaN	NaN	NaN
NaN	NaN	NaN	NaN	594.86993	502.14597	NaN	NaN	NaN	NaN
NaN	NaN	NaN	NaN	595.0066	499.47803	NaN	NaN	NaN	NaN
NaN	NaN	NaN	NaN	595.30853	496.77835	NaN	NaN	NaN	NaN
NaN	NaN	NaN	NaN	595.74335	493.9897	NaN	NaN	NaN	NaN
NaN	NaN	NaN	NaN	596.071	491.2648	NaN	NaN	NaN	NaN
NaN	NaN	NaN	NaN	596.485	488.66693	NaN	NaN	NaN	NaN
NaN	NaN	NaN	NaN	596.86487	485.7977	NaN	NaN	NaN	NaN
NaN	NaN	NaN	NaN	597.3	482.9	NaN	NaN	NaN	NaN
NaN	NaN	NaN	NaN	597.7787	480.44028	NaN	NaN	NaN	NaN
NaN	NaN	NaN	NaN	598.0862	477.57385	NaN	NaN	NaN	NaN
NaN	NaN	NaN	NaN	598.47986	474.88605	NaN	NaN	NaN	NaN
NaN	NaN	NaN	NaN	598.6584	472.42236	NaN	NaN	NaN	NaN
NaN	NaN	NaN	NaN	599.0855	469.87134	NaN	NaN	NaN	NaN
NaN	NaN	NaN	NaN	599.5398	467.31775	NaN	NaN	NaN	NaN
NaN	NaN	NaN	NaN	599.6979	464.86197	NaN	NaN	NaN	NaN
NaN	NaN	NaN	NaN	600.0438	462.358	NaN	NaN	NaN	NaN
NaN	NaN	NaN	NaN	600.4985	459.84097	NaN	NaN	NaN	NaN
NaN	NaN	NaN	NaN	600.76624	457.49847	NaN	NaN	NaN	NaN
NaN	NaN	NaN	NaN	601.0646	454.96698	NaN	NaN	NaN	NaN
NaN	NaN	NaN	NaN	601.4225	452.538	NaN	NaN	NaN	NaN
NaN	NaN	NaN	NaN	601.6071	450.29187	NaN	NaN	NaN	NaN
NaN	NaN	NaN	NaN	602.14496	447.8565	NaN	NaN	NaN	NaN
NaN	NaN	NaN	NaN	602.39856	445.5706	NaN	NaN	NaN	NaN
NaN	NaN	NaN	NaN	602.58765	443.2251	NaN	NaN	NaN	NaN
NaN	NaN	NaN	NaN	602.941	440.78317	NaN	NaN	NaN	NaN
NaN	NaN	NaN	NaN	603.242	438.33044	NaN	NaN	NaN	NaN
NaN	NaN	NaN	NaN	603.61285	435.91245	NaN	NaN	NaN	NaN
NaN	NaN	NaN	NaN	603.9117	433.7322	NaN	NaN	NaN	NaN
NaN	NaN	NaN	NaN	603.983	431.5284	NaN	NaN	NaN	NaN
NaN	NaN	NaN	NaN	604.08167	429.31973	NaN	NaN	NaN	NaN
NaN	NaN	NaN	NaN	604.67786	427.10785	NaN	NaN	NaN	NaN
NaN	NaN	NaN	NaN	605.0643	424.82822	NaN	NaN	NaN	NaN
NaN	NaN	NaN	NaN	605.2421	422.78787	NaN	NaN	NaN	NaN
NaN	NaN	NaN	NaN	605.5889	420.5256	NaN	NaN	NaN	NaN
NaN	NaN	NaN	NaN	605.8536	418.3421	NaN	NaN	NaN	NaN
NaN	NaN	NaN	NaN	606.0278	416.2143	NaN	NaN	NaN	NaN
NaN	NaN	NaN	NaN	606.32	414.25867	NaN	NaN	NaN	NaN
NaN	NaN	NaN	NaN	606.6423	412.1197	NaN	NaN	NaN	NaN
NaN	NaN	NaN	NaN	606.93274	410.04993	NaN	NaN	NaN	NaN
NaN	NaN	NaN	NaN	607.08575	408.07123	NaN	NaN	NaN	NaN
NaN	NaN	NaN	NaN	607.6879	405.92706	NaN	NaN	NaN	NaN
NaN	NaN	NaN	NaN	607.739	403.9561	NaN	NaN	NaN	NaN
NaN	NaN	NaN	NaN	608.01447	401.7152	NaN	NaN	NaN	NaN
NaN	NaN	NaN	NaN	608.40155	399.68765	NaN	NaN	NaN	NaN
NaN	NaN	NaN	NaN	608.89764	397.60562	NaN	NaN	NaN	NaN
NaN	NaN	NaN	NaN	609.1727	395.6824	NaN	NaN	NaN	NaN
NaN	NaN	NaN	NaN	609.3579	393.8566	NaN	NaN	NaN	NaN
NaN	NaN	NaN	NaN	609.62823	391.9158	NaN	NaN	NaN	NaN
NaN	NaN	NaN	NaN	610.1305	389.89664	NaN	NaN	NaN	NaN
NaN	NaN	NaN	NaN	610.49744	387.9762	NaN	NaN	NaN	NaN
NaN	NaN	NaN	NaN	610.7936	386.0423	NaN	NaN	NaN	NaN
NaN	NaN	NaN	NaN	611.09357	384.17435	NaN	NaN	NaN	NaN
NaN	NaN	NaN	NaN	611.4172	382.3797	NaN	NaN	NaN	NaN
NaN	NaN	NaN	NaN	611.7458	380.44568	NaN	NaN	NaN	NaN
NaN	NaN	NaN	NaN	612.01483	378.77612	NaN	NaN	NaN	NaN
NaN	NaN	NaN	NaN	612.2749	377.00064	NaN	NaN	NaN	NaN
NaN	NaN	NaN	NaN	612.7988	375.14615	NaN	NaN	NaN	NaN
NaN	NaN	NaN	NaN	613.01514	373.3331	NaN	NaN	NaN	NaN
NaN	NaN	NaN	NaN	613.2946	371.58322	NaN	NaN	NaN	NaN
NaN	NaN	NaN	NaN	613.66736	369.89676	NaN	NaN	NaN	NaN
NaN	NaN	NaN	NaN	613.90356	368.2688	NaN	NaN	NaN	NaN
NaN	NaN	NaN	NaN	614.32416	366.4698	NaN	NaN	NaN	NaN
NaN	NaN	NaN	NaN	614.68726	364.81207	NaN	NaN	NaN	NaN
NaN	NaN	NaN	NaN	615.0493	363.1817	NaN	NaN	NaN	NaN
NaN	NaN	NaN	NaN	615.25	361.53976	NaN	NaN	NaN	NaN
NaN	NaN	NaN	NaN	615.6693	359.85294	NaN	NaN	NaN	NaN
NaN	NaN	NaN	NaN	616.01025	358.30994	NaN	NaN	NaN	NaN
NaN	NaN	NaN	NaN	616.36383	356.73572	NaN	NaN	NaN	NaN
NaN	NaN	NaN	NaN	616.7838	355.13	NaN	NaN	NaN	NaN
NaN	NaN	NaN	NaN	617.13257	353.55334	NaN	NaN	NaN	NaN
NaN	NaN	NaN	NaN	617.5	352.02664	NaN	NaN	NaN	NaN
NaN	NaN	NaN	NaN	617.81586	350.6464	NaN	NaN	NaN	NaN
NaN	NaN	NaN	NaN	618.1703	349.08203	NaN	NaN	NaN	NaN
NaN	NaN	NaN	NaN	618.63995	347.6042	NaN	NaN	NaN	NaN
NaN	NaN	NaN	NaN	619.0494	346.15924	NaN	NaN	NaN	NaN
NaN	NaN	NaN	NaN	619.2152	344.62817	NaN	NaN	NaN	NaN
NaN	NaN	NaN	NaN	619.5865	343.2455	NaN	NaN	NaN	NaN
NaN	NaN	NaN	NaN	620.27057	341.8118	NaN	NaN	NaN	NaN
NaN	NaN	NaN	NaN	620.49835	340.2948	NaN	NaN	NaN	NaN
NaN	NaN	NaN	NaN	620.60596	339.02814	NaN	NaN	NaN	NaN
NaN	NaN	NaN	NaN	620.83386	337.66034	NaN	NaN	NaN	NaN
NaN	NaN	NaN	NaN	621.5238	336.35034	NaN	NaN	NaN	NaN
NaN	NaN	NaN	NaN	621.72943	335.1267	NaN	NaN	NaN	NaN
NaN	NaN	NaN	NaN	622.3095	333.87036	NaN	NaN	NaN	NaN
NaN	NaN	NaN	NaN	622.4593	332.5531	NaN	NaN	NaN	NaN
NaN	NaN	NaN	NaN	622.96277	331.30673	NaN	NaN	NaN	NaN
NaN	NaN	NaN	NaN	623.2403	330.1113	NaN	NaN	NaN	NaN
NaN	NaN	NaN	NaN	623.4821	328.87387	NaN	NaN	NaN	NaN
NaN	NaN	NaN	NaN	623.9083	327.7087	NaN	NaN	NaN	NaN
NaN	NaN	NaN	NaN	624.29456	326.46182	NaN	NaN	NaN	NaN
NaN	NaN	NaN	NaN	624.71246	325.41025	NaN	NaN	NaN	NaN
NaN	NaN	NaN	NaN	624.96497	324.1882	NaN	NaN	NaN	NaN
NaN	NaN	NaN	NaN	625.4499	323.0065	NaN	NaN	NaN	NaN
NaN	NaN	NaN	NaN	625.7796	321.91296	NaN	NaN	NaN	NaN
NaN	NaN	NaN	NaN	626.0752	320.72745	NaN	NaN	NaN	NaN
NaN	NaN	NaN	NaN	626.4643	319.7575	NaN	NaN	NaN	NaN
NaN	NaN	NaN	NaN	626.8019	318.56604	NaN	NaN	NaN	NaN
NaN	NaN	NaN	NaN	627.3561	317.52274	NaN	NaN	NaN	NaN
NaN	NaN	NaN	NaN	627.73206	316.53586	NaN	NaN	NaN	NaN
NaN	NaN	NaN	NaN	628.1755	315.62265	NaN	NaN	NaN	NaN
NaN	NaN	NaN	NaN	628.4331	314.43307	NaN	NaN	NaN	NaN
NaN	NaN	NaN	NaN	628.98773	313.50378	NaN	NaN	NaN	NaN
NaN	NaN	NaN	NaN	629.48285	312.63522	NaN	NaN	NaN	NaN
NaN	NaN	NaN	NaN	629.79425	311.65192	NaN	NaN	NaN	NaN
NaN	NaN	NaN	NaN	630.154	310.6711	NaN	NaN	NaN	NaN
NaN	NaN	NaN	NaN	630.6546	309.87787	NaN	NaN	NaN	NaN
NaN	NaN	NaN	NaN	630.9459	308.8668	NaN	NaN	NaN	NaN
NaN	NaN	NaN	NaN	631.5057	308.1673	NaN	NaN	NaN	NaN
NaN	NaN	NaN	NaN	631.69965	307.22168	NaN	NaN	NaN	NaN
NaN	NaN	NaN	NaN	632.05963	306.46347	NaN	NaN	NaN	NaN
NaN	NaN	NaN	NaN	632.4568	305.62967	NaN	NaN	NaN	NaN
NaN	NaN	NaN	NaN	632.9595	305.00192	NaN	NaN	NaN	NaN
NaN	NaN	NaN	NaN	633.36566	304.2121	NaN	NaN	NaN	NaN
NaN	NaN	NaN	NaN	633.7214	303.53885	NaN	NaN	NaN	NaN
NaN	NaN	NaN	NaN	634.1304	302.77432	NaN	NaN	NaN	NaN
NaN	NaN	NaN	NaN	634.5735	302.10736	NaN	NaN	NaN	NaN
NaN	NaN	NaN	NaN	634.7924	301.52533	NaN	NaN	NaN	NaN
NaN	NaN	NaN	NaN	635.12885	300.8096	NaN	NaN	NaN	NaN
NaN	NaN	NaN	NaN	635.60834	300.2621	NaN	NaN	NaN	NaN
NaN	NaN	NaN	NaN	635.9563	299.66504	NaN	NaN	NaN	NaN
NaN	NaN	NaN	NaN	636.29767	299.13583	NaN	NaN	NaN	NaN
NaN	NaN	NaN	NaN	636.5	298.40613	NaN	NaN	NaN	NaN
NaN	NaN	NaN	NaN	636.90076	297.84216	NaN	NaN	NaN	NaN
NaN	NaN	NaN	NaN	637.26605	297.35095	NaN	NaN	NaN	NaN
NaN	NaN	NaN	NaN	637.5787	296.7884	NaN	NaN	NaN	NaN
NaN	NaN	NaN	NaN	637.94525	296.25696	NaN	NaN	NaN	NaN
NaN	NaN	NaN	NaN	638.1557	295.7857	NaN	NaN	NaN	NaN
NaN	NaN	NaN	NaN	638.65216	295.16486	NaN	NaN	NaN	NaN
NaN	NaN	NaN	NaN	639.0027	294.75403	NaN	NaN	NaN	NaN
NaN	NaN	NaN	NaN	639.33276	294.23022	NaN	NaN	NaN	NaN
NaN	NaN	NaN	NaN	639.5738	293.69507	NaN	NaN	NaN	NaN
NaN	NaN	NaN	NaN	640.03485	293.20035	NaN	NaN	NaN	NaN
NaN	NaN	NaN	NaN	640.3245	292.7794	NaN	NaN	NaN	NaN
NaN	NaN	NaN	NaN	640.75085	292.28595	NaN	NaN	NaN	NaN
NaN	NaN	NaN	NaN	641.234	291.92087	NaN	NaN	NaN	NaN
NaN	NaN	NaN	NaN	641.60693	291.5362	NaN	NaN	NaN	NaN
NaN	NaN	NaN	NaN	641.8491	291.0628	NaN	NaN	NaN	NaN
NaN	NaN	NaN	NaN	642.26245	290.73596	NaN	NaN	NaN	NaN
NaN	NaN	NaN	NaN	642.61127	290.52066	NaN	NaN	NaN	NaN
NaN	NaN	NaN	NaN	643.0714	290.36334	NaN	NaN	NaN	NaN
NaN	NaN	NaN	NaN	643.44885	290.0287	NaN	NaN	NaN	NaN
NaN	NaN	NaN	NaN	643.81976	289.76245	NaN	NaN	NaN	NaN
NaN	NaN	NaN	NaN	644.1792	289.62198	NaN	NaN	NaN	NaN
NaN	NaN	NaN	NaN	644.5253	289.16766	NaN	NaN	NaN	NaN
NaN	NaN	NaN	NaN	644.9433	288.9595	NaN	NaN	NaN	NaN
NaN	NaN	NaN	NaN	645.3781	288.76416	NaN	NaN	NaN	NaN
NaN	NaN	NaN	NaN	645.696	288.7104	NaN	NaN	NaN	NaN
NaN	NaN	NaN	NaN	646.1065	288.49857	NaN	NaN	NaN	NaN
NaN	NaN	NaN	NaN	646.4437	288.3903	NaN	NaN	NaN	NaN
NaN	NaN	NaN	NaN	646.8135	288.30582	NaN	NaN	NaN	NaN
NaN	NaN	NaN	NaN	647.3153	288.05	NaN	NaN	NaN	NaN
NaN	NaN	NaN	NaN	647.6368	287.92407	NaN	NaN	NaN	NaN
NaN	NaN	NaN	NaN	648.01556	287.89377	NaN	NaN	NaN	NaN
NaN	NaN	NaN	NaN	648.28186	287.86722	NaN	NaN	NaN	NaN
NaN	NaN	NaN	NaN	648.67505	287.8148	NaN	NaN	NaN	NaN
NaN	NaN	NaN	NaN	649.0757	287.73648	NaN	NaN	NaN	NaN
NaN	NaN	NaN	NaN	649.375	287.86963	NaN	NaN	NaN	NaN
NaN	NaN	NaN	NaN	649.8356	287.98788	NaN	NaN	NaN	NaN
NaN	NaN	NaN	NaN	650.11743	288.06375	NaN	NaN	NaN	NaN
NaN	NaN	NaN	NaN	650.44617	288.1797	NaN	NaN	NaN	NaN
NaN	NaN	NaN	NaN	650.8476	288.22592	NaN	NaN	NaN	NaN
NaN	NaN	NaN	NaN	651.18616	288.23776	NaN	NaN	NaN	NaN
NaN	NaN	NaN	NaN	651.6748	288.27643	NaN	NaN	NaN	NaN
NaN	NaN	NaN	NaN	651.9835	288.34067	NaN	NaN	NaN	NaN
NaN	NaN	NaN	NaN	652.388	288.50546	NaN	NaN	NaN	NaN
NaN	NaN	NaN	NaN	652.73596	288.7428	NaN	NaN	NaN	NaN
NaN	NaN	NaN	NaN	653.0653	289	NaN	NaN	NaN	NaN
NaN	NaN	NaN	NaN	653.4958	289.18304	NaN	NaN	NaN	NaN
NaN	NaN	NaN	NaN	653.7811	289.4007	NaN	NaN	NaN	NaN
NaN	NaN	NaN	NaN	654.1946	289.66318	NaN	NaN	NaN	NaN
NaN	NaN	NaN	NaN	654.6782	289.9102	NaN	NaN	NaN	NaN
NaN	NaN	NaN	NaN	655.05304	290.2171	NaN	NaN	NaN	NaN
NaN	NaN	NaN	NaN	655.35205	290.54126	NaN	NaN	NaN	NaN
NaN	NaN	NaN	NaN	655.67816	290.87787	NaN	NaN	NaN	NaN
NaN	NaN	NaN	NaN	656.1356	291.17654	NaN	NaN	NaN	NaN
NaN	NaN	NaN	NaN	656.36	291.57144	NaN	NaN	NaN	NaN
NaN	NaN	NaN	NaN	656.6721	291.9125	NaN	NaN	NaN	NaN
NaN	NaN	NaN	NaN	657.0631	292.34396	NaN	NaN	NaN	NaN
NaN	NaN	NaN	NaN	657.40674	292.76254	NaN	NaN	NaN	NaN
NaN	NaN	NaN	NaN	657.76465	293.2296	NaN	NaN	NaN	NaN
NaN	NaN	NaN	NaN	658.13947	293.6588	NaN	NaN	NaN	NaN
NaN	NaN	NaN	NaN	656.18677	311.48288	NaN	NaN	NaN	NaN
NaN	NaN	NaN	NaN	658.782	294.50436	NaN	NaN	NaN	NaN
NaN	NaN	NaN	NaN	659.1227	295.15567	NaN	NaN	NaN	NaN
NaN	NaN	NaN	NaN	659.3922	295.5273	NaN	NaN	NaN	NaN
NaN	NaN	NaN	NaN	659.7657	296.11572	NaN	NaN	NaN	NaN
NaN	NaN	NaN	NaN	660.03705	296.80484	NaN	NaN	NaN	NaN
NaN	NaN	NaN	NaN	660.5871	297.04428	NaN	NaN	NaN	NaN
NaN	NaN	NaN	NaN	660.77386	297.6883	NaN	NaN	NaN	NaN
NaN	NaN	NaN	NaN	661.0502	298.1232	NaN	NaN	NaN	NaN
NaN	NaN	NaN	NaN	661.5072	298.5432	NaN	NaN	NaN	NaN
NaN	NaN	NaN	NaN	661.8669	299.1043	NaN	NaN	NaN	NaN
NaN	NaN	NaN	NaN	662.1172	300.28778	NaN	NaN	NaN	NaN
NaN	NaN	NaN	NaN	662.5043	300.07367	NaN	NaN	NaN	NaN
NaN	NaN	NaN	NaN	662.72473	301.10675	NaN	NaN	NaN	NaN
NaN	NaN	NaN	NaN	663.05743	301.68066	NaN	NaN	NaN	NaN
NaN	NaN	NaN	NaN	663.4898	301.82898	NaN	NaN	NaN	NaN
NaN	NaN	NaN	NaN	663.832	303.4011	NaN	NaN	NaN	NaN
NaN	NaN	NaN	NaN	664.114	304.00412	NaN	NaN	NaN	NaN
NaN	NaN	NaN	NaN	664.33655	304.48755	NaN	NaN	NaN	NaN
NaN	NaN	NaN	NaN	664.75995	305.24966	NaN	NaN	NaN	NaN
NaN	NaN	NaN	NaN	665.1107	306.5282	NaN	NaN	NaN	NaN
NaN	NaN	NaN	NaN	665.4051	307.11365	NaN	NaN	NaN	NaN
NaN	NaN	NaN	NaN	665.7925	307.6779	NaN	NaN	NaN	NaN
NaN	NaN	NaN	NaN	666.142	307.7713	NaN	NaN	NaN	NaN
NaN	NaN	NaN	NaN	666.2909	309.46783	NaN	NaN	NaN	NaN
NaN	NaN	NaN	NaN	666.7392	310.74835	NaN	NaN	NaN	NaN
NaN	NaN	NaN	NaN	666.86676	310.96704	NaN	NaN	NaN	NaN
NaN	NaN	NaN	NaN	667.2267	312.12787	NaN	NaN	NaN	NaN
NaN	NaN	NaN	NaN	667.5558	313.5279	NaN	NaN	NaN	NaN
NaN	NaN	NaN	NaN	667.93195	313.80832	NaN	NaN	NaN	NaN
NaN	NaN	NaN	NaN	668.2026	315.43405	NaN	NaN	NaN	NaN
NaN	NaN	NaN	NaN	668.58246	316.35675	NaN	NaN	NaN	NaN
NaN	NaN	NaN	NaN	669.0124	317.2651	NaN	NaN	NaN	NaN
NaN	NaN	NaN	NaN	669.0685	319.4225	NaN	NaN	NaN	NaN
NaN	NaN	NaN	NaN	669.3681	320.83676	NaN	NaN	NaN	NaN
NaN	NaN	NaN	NaN	669.95245	321.251	NaN	NaN	NaN	NaN
NaN	NaN	NaN	NaN	670.18243	321.9025	NaN	NaN	NaN	NaN
NaN	NaN	NaN	NaN	670.39557	323.69278	NaN	NaN	NaN	NaN
NaN	NaN	NaN	NaN	670.6468	324.35596	NaN	NaN	NaN	NaN
NaN	NaN	NaN	NaN	670.7703	324.08124	NaN	NaN	NaN	NaN
NaN	NaN	NaN	NaN	671.025	324.92004	NaN	NaN	NaN	NaN
NaN	NaN	NaN	NaN	671.3333	326.53894	NaN	NaN	NaN	NaN
NaN	NaN	NaN	NaN	671.7271	327.58517	NaN	NaN	NaN	NaN
NaN	NaN	NaN	NaN	672.0041	328.56567	NaN	NaN	NaN	NaN
NaN	NaN	NaN	NaN	672.32587	330.3227	NaN	NaN	NaN	NaN
NaN	NaN	NaN	NaN	672.6471	331.23883	NaN	NaN	NaN	NaN
NaN	NaN	NaN	NaN	673.03253	331.6441	NaN	NaN	NaN	NaN
NaN	NaN	NaN	NaN	673.34375	333.18576	NaN	NaN	NaN	NaN
NaN	NaN	NaN	NaN	673.588	334.4014	NaN	NaN	NaN	NaN
NaN	NaN	NaN	NaN	673.8574	335.56317	NaN	NaN	NaN	NaN
NaN	NaN	NaN	NaN	674.3302	336.37546	NaN	NaN	NaN	NaN
NaN	NaN	NaN	NaN	674.5981	337.56924	NaN	NaN	NaN	NaN
NaN	NaN	NaN	NaN	674.8544	338.9471	NaN	NaN	NaN	NaN
NaN	NaN	NaN	NaN	675.3438	340.15143	NaN	NaN	NaN	NaN
NaN	NaN	NaN	NaN	675.7787	341.5435	NaN	NaN	NaN	NaN
NaN	NaN	NaN	NaN	675.9358	343.04474	NaN	NaN	NaN	NaN
NaN	NaN	NaN	NaN	676.2328	344.67093	NaN	NaN	NaN	NaN
NaN	NaN	NaN	NaN	676.4724	346.2653	NaN	NaN	NaN	NaN
NaN	NaN	NaN	NaN	676.82214	347.61264	NaN	NaN	NaN	NaN
NaN	NaN	NaN	NaN	677.1099	349.13168	NaN	NaN	NaN	NaN
NaN	NaN	NaN	NaN	677.4471	350.75098	NaN	NaN	NaN	NaN
NaN	NaN	NaN	NaN	677.8008	352.13477	NaN	NaN	NaN	NaN
NaN	NaN	NaN	NaN	678.3373	353.4762	NaN	NaN	NaN	NaN
NaN	NaN	NaN	NaN	678.3738	355.20554	NaN	NaN	NaN	NaN
NaN	NaN	NaN	NaN	678.59393	356.60764	NaN	NaN	NaN	NaN
NaN	NaN	NaN	NaN	679.0854	358.28986	NaN	NaN	NaN	NaN
NaN	NaN	NaN	NaN	679.4388	359.87662	NaN	NaN	NaN	NaN
NaN	NaN	NaN	NaN	680.0822	361.2637	NaN	NaN	NaN	NaN
NaN	NaN	NaN	NaN	680.04236	363.16846	NaN	NaN	NaN	NaN
NaN	NaN	NaN	NaN	680.37885	364.59042	NaN	NaN	NaN	NaN
NaN	NaN	NaN	NaN	680.67346	366.20267	NaN	NaN	NaN	NaN
NaN	NaN	NaN	NaN	680.8519	368.00174	NaN	NaN	NaN	NaN
NaN	NaN	NaN	NaN	681.1545	369.4424	NaN	NaN	NaN	NaN
NaN	NaN	NaN	NaN	681.49255	370.53903	NaN	NaN	NaN	NaN
NaN	NaN	NaN	NaN	681.8863	372.14694	NaN	NaN	NaN	NaN
NaN	NaN	NaN	NaN	682.38135	374.39178	NaN	NaN	NaN	NaN
NaN	NaN	NaN	NaN	682.5122	375.88568	NaN	NaN	NaN	NaN
NaN	NaN	NaN	NaN	682.7688	377.2957	NaN	NaN	NaN	NaN
NaN	NaN	NaN	NaN	683.30145	379.10822	NaN	NaN	NaN	NaN
NaN	NaN	NaN	NaN	683.5612	381.2925	NaN	NaN	NaN	NaN
NaN	NaN	NaN	NaN	683.9538	383.07193	NaN	NaN	NaN	NaN
NaN	NaN	NaN	NaN	684.4505	384.40637	NaN	NaN	NaN	NaN
NaN	NaN	NaN	NaN	684.64087	386.40958	NaN	NaN	NaN	NaN
NaN	NaN	NaN	NaN	685.7252	388.35406	NaN	NaN	NaN	NaN
NaN	NaN	NaN	NaN	685.1041	389.90448	NaN	NaN	NaN	NaN
NaN	NaN	NaN	NaN	685.5516	391.53024	NaN	NaN	NaN	NaN
NaN	NaN	NaN	NaN	685.6758	394.08542	NaN	NaN	NaN	NaN
NaN	NaN	NaN	NaN	686.18555	395.74744	NaN	NaN	NaN	NaN
NaN	NaN	NaN	NaN	686.53625	397.64682	NaN	NaN	NaN	NaN
NaN	NaN	NaN	NaN	686.78125	398.80148	NaN	NaN	NaN	NaN
NaN	NaN	NaN	NaN	687.0642	401.6993	NaN	NaN	NaN	NaN
NaN	NaN	NaN	NaN	687.7685	402.89075	NaN	NaN	NaN	NaN
NaN	NaN	NaN	NaN	687.9464	405.05356	NaN	NaN	NaN	NaN
NaN	NaN	NaN	NaN	688.22986	407.76846	NaN	NaN	NaN	NaN
NaN	NaN	NaN	NaN	688.44507	408.75458	NaN	NaN	NaN	NaN
NaN	NaN	NaN	NaN	688.8438	410.32907	NaN	NaN	NaN	NaN
NaN	NaN	NaN	NaN	688.9512	413.1785	NaN	NaN	NaN	NaN
NaN	NaN	NaN	NaN	689.28424	414.6726	NaN	NaN	NaN	NaN
NaN	NaN	NaN	NaN	689.3774	417.53326	NaN	NaN	NaN	NaN
NaN	NaN	NaN	NaN	690.19	420.1077	NaN	NaN	NaN	NaN
NaN	NaN	NaN	NaN	690.5352	422.69464	NaN	NaN	NaN	NaN
NaN	NaN	NaN	NaN	690.5992	424.69327	NaN	NaN	NaN	NaN
NaN	NaN	NaN	NaN	691.01483	427.63696	NaN	NaN	NaN	NaN
NaN	NaN	NaN	NaN	690.1778	431.17642	NaN	NaN	NaN	NaN
NaN	NaN	NaN	NaN	691.1558	433.76486	NaN	NaN	NaN	NaN
NaN	NaN	NaN	NaN	691.68146	437.1344	NaN	NaN	NaN	NaN
NaN	NaN	NaN	NaN	691.9759	440.13577	NaN	NaN	NaN	NaN
NaN	NaN	NaN	NaN	691.9919	442.34186	NaN	NaN	NaN	NaN
NaN	NaN	NaN	NaN	692.2646	444.33798	NaN	NaN	NaN	NaN
NaN	NaN	NaN	NaN	692.7257	446.89688	NaN	NaN	NaN	NaN
NaN	NaN	NaN	NaN	693.0929	449.17984	NaN	NaN	NaN	NaN
NaN	NaN	NaN	NaN	693.32733	451.27243	NaN	NaN	NaN	NaN
NaN	NaN	NaN	NaN	693.8076	453.52844	NaN	NaN	NaN	NaN
NaN	NaN	NaN	NaN	694.2071	455.82288	NaN	NaN	NaN	NaN
NaN	NaN	NaN	NaN	694.53735	458.009	NaN	NaN	NaN	NaN
NaN	NaN	NaN	NaN	694.881	460.19748	NaN	NaN	NaN	NaN
NaN	NaN	NaN	NaN	695.27954	462.49005	NaN	NaN	NaN	NaN
NaN	NaN	NaN	NaN	695.6532	464.85318	NaN	NaN	NaN	NaN
NaN	NaN	NaN	NaN	695.9561	467.2856	NaN	NaN	NaN	NaN
NaN	NaN	NaN	NaN	696.29456	469.38794	NaN	NaN	NaN	NaN
NaN	NaN	NaN	NaN	696.62714	471.89572	NaN	NaN	NaN	NaN
NaN	NaN	NaN	NaN	697.02295	474.1576	NaN	NaN	NaN	NaN
NaN	NaN	NaN	NaN	697.3161	476.50565	NaN	NaN	NaN	NaN
NaN	NaN	NaN	NaN	697.62286	478.89688	NaN	NaN	NaN	NaN
NaN	NaN	NaN	NaN	697.9868	481.18985	NaN	NaN	NaN	NaN
NaN	NaN	NaN	NaN	698.21924	483.73514	NaN	NaN	NaN	NaN
NaN	NaN	NaN	NaN	698.5381	486.99146	NaN	NaN	NaN	NaN
NaN	NaN	NaN	NaN	698.77673	489.4228	NaN	NaN	NaN	NaN
NaN	NaN	NaN	NaN	698.9393	491.7823	NaN	NaN	NaN	NaN
NaN	NaN	NaN	NaN	699.32074	493.742	NaN	NaN	NaN	NaN
NaN	NaN	NaN	NaN	699.68677	496.16455	NaN	NaN	NaN	NaN
NaN	NaN	NaN	NaN	699.9495	498.46716	NaN	NaN	NaN	NaN
NaN	NaN	NaN	NaN	700.1829	500.84583	NaN	NaN	NaN	NaN
NaN	NaN	NaN	NaN	700.5488	503.33356	NaN	NaN	NaN	NaN
NaN	NaN	NaN	NaN	700.86053	505.69348	NaN	NaN	NaN	NaN
NaN	NaN	NaN	NaN	701.2191	508.05432	NaN	NaN	NaN	NaN
NaN	NaN	NaN	NaN	701.5571	510.60187	NaN	NaN	NaN	NaN
NaN	NaN	NaN	NaN	701.87744	513.1936	NaN	NaN	NaN	NaN
NaN	NaN	NaN	NaN	702.07074	515.81586	NaN	NaN	NaN	NaN
NaN	NaN	NaN	NaN	702.314	518.32367	NaN	NaN	NaN	NaN
NaN	NaN	NaN	NaN	702.50476	520.7559	NaN	NaN	NaN	NaN
NaN	NaN	NaN	NaN	702.9474	523.20935	NaN	NaN	NaN	NaN
NaN	NaN	NaN	NaN	703.15686	525.5106	NaN	NaN	NaN	NaN
NaN	NaN	NaN	NaN	703.3684	528.07697	NaN	NaN	NaN	NaN
NaN	NaN	NaN	NaN	703.57336	530.71063	NaN	NaN	NaN	NaN
NaN	NaN	NaN	NaN	703.8007	533.5167	NaN	NaN	NaN	NaN
NaN	NaN	NaN	NaN	704.0175	536.1538	NaN	NaN	NaN	NaN
NaN	NaN	NaN	NaN	704.2066	538.9	NaN	NaN	NaN	NaN
NaN	NaN	NaN	NaN	704.4578	541.4253	NaN	NaN	NaN	NaN
NaN	NaN	NaN	NaN	704.75305	543.9684	NaN	NaN	NaN	NaN
NaN	NaN	NaN	NaN	705.0164	546.57916	NaN	NaN	NaN	NaN
NaN	NaN	NaN	NaN	705.20135	549.1171	NaN	NaN	NaN	NaN
NaN	NaN	NaN	NaN	705.5202	551.8178	NaN	NaN	NaN	NaN
NaN	NaN	NaN	NaN	705.8586	554.4499	NaN	NaN	NaN	NaN
NaN	NaN	NaN	NaN	706.0672	557.2183	NaN	NaN	NaN	NaN
NaN	NaN	NaN	NaN	706.1387	560.2621	NaN	NaN	NaN	NaN
NaN	NaN	NaN	NaN	706.3484	563.193	NaN	NaN	NaN	NaN
NaN	NaN	NaN	NaN	706.5261	566.4216	NaN	NaN	NaN	NaN
NaN	NaN	NaN	NaN	706.6509	569.57056	NaN	NaN	NaN	NaN
NaN	NaN	NaN	NaN	707.02563	572.3915	NaN	NaN	NaN	NaN
NaN	NaN	NaN	NaN	707.18225	575.2598	NaN	NaN	NaN	NaN
NaN	NaN	NaN	NaN	707.8308	577.77673	NaN	NaN	NaN	NaN
NaN	NaN	NaN	NaN	709.08417	580.1788	NaN	NaN	NaN	NaN
NaN	NaN	NaN	NaN	709.6681	582.20447	NaN	NaN	NaN	NaN
NaN	NaN	NaN	NaN	709.86707	583.9033	NaN	NaN	NaN	NaN
