# Supplementary material for: A novel power-amplified jumping behavior in larval beetles (Coleoptera: Laemophloeidae)
Source: PLoS One. 2022 Jan 19;17(1):e0256509. doi: 10.1371/journal.pone.0256509 (PMC8769368; doi:10.1371/journal.pone.0256509)
Supplement: S1 Data — (ZIP) [file pone.0256509.s002.zip › c_21382_426_croppedxypts.csv]

pt1_cam1_X	pt1_cam1_Y	pt2_cam1_X	pt2_cam1_Y	pt3_cam1_X	pt3_cam1_Y	pt4_cam1_X	pt4_cam1_Y	pt5_cam1_X	pt5_cam1_Y
711	600.5	819.5	599.5	766.01715	594.77454	92	66.5	182.5	66.5
NaN	NaN	NaN	NaN	766.01904	594.73865	NaN	NaN	NaN	NaN
NaN	NaN	NaN	NaN	766.0636	594.7384	NaN	NaN	NaN	NaN
NaN	NaN	NaN	NaN	766.07355	594.7353	NaN	NaN	NaN	NaN
NaN	NaN	NaN	NaN	766.0006	594.76807	NaN	NaN	NaN	NaN
NaN	NaN	NaN	NaN	766.22235	594.74695	NaN	NaN	NaN	NaN
NaN	NaN	NaN	NaN	766.0411	594.7712	NaN	NaN	NaN	NaN
NaN	NaN	NaN	NaN	766.1007	594.7261	NaN	NaN	NaN	NaN
NaN	NaN	NaN	NaN	766.0231	594.73303	NaN	NaN	NaN	NaN
NaN	NaN	NaN	NaN	765.93176	594.78534	NaN	NaN	NaN	NaN
NaN	NaN	NaN	NaN	766.00616	594.7402	NaN	NaN	NaN	NaN
NaN	NaN	NaN	NaN	765.9513	594.7589	NaN	NaN	NaN	NaN
NaN	NaN	NaN	NaN	765.97064	594.7494	NaN	NaN	NaN	NaN
NaN	NaN	NaN	NaN	766.082	594.7515	NaN	NaN	NaN	NaN
NaN	NaN	NaN	NaN	765.9671	594.7439	NaN	NaN	NaN	NaN
NaN	NaN	NaN	NaN	765.9116	594.7633	NaN	NaN	NaN	NaN
NaN	NaN	NaN	NaN	766.1221	594.7785	NaN	NaN	NaN	NaN
NaN	NaN	NaN	NaN	765.95386	594.74603	NaN	NaN	NaN	NaN
NaN	NaN	NaN	NaN	765.849	594.7599	NaN	NaN	NaN	NaN
NaN	NaN	NaN	NaN	765.89166	594.78644	NaN	NaN	NaN	NaN
NaN	NaN	NaN	NaN	765.72955	594.7845	NaN	NaN	NaN	NaN
NaN	NaN	NaN	NaN	765.92487	594.7685	NaN	NaN	NaN	NaN
NaN	NaN	NaN	NaN	765.99506	594.74817	NaN	NaN	NaN	NaN
NaN	NaN	NaN	NaN	765.72345	594.7914	NaN	NaN	NaN	NaN
NaN	NaN	NaN	NaN	766.18634	594.76447	NaN	NaN	NaN	NaN
NaN	NaN	NaN	NaN	765.7689	594.7664	NaN	NaN	NaN	NaN
NaN	NaN	NaN	NaN	765.9354	594.77185	NaN	NaN	NaN	NaN
NaN	NaN	NaN	NaN	765.8022	594.7813	NaN	NaN	NaN	NaN
NaN	NaN	NaN	NaN	766.1626	594.78625	NaN	NaN	NaN	NaN
NaN	NaN	NaN	NaN	766.183	594.7889	NaN	NaN	NaN	NaN
NaN	NaN	NaN	NaN	766.016	594.7887	NaN	NaN	NaN	NaN
NaN	NaN	NaN	NaN	765.9446	594.77466	NaN	NaN	NaN	NaN
NaN	NaN	NaN	NaN	765.8776	594.8063	NaN	NaN	NaN	NaN
NaN	NaN	NaN	NaN	765.6813	594.8181	NaN	NaN	NaN	NaN
NaN	NaN	NaN	NaN	765.9161	594.7926	NaN	NaN	NaN	NaN
NaN	NaN	NaN	NaN	765.8259	594.8111	NaN	NaN	NaN	NaN
NaN	NaN	NaN	NaN	765.828	594.80084	NaN	NaN	NaN	NaN
NaN	NaN	NaN	NaN	765.6868	594.7727	NaN	NaN	NaN	NaN
NaN	NaN	NaN	NaN	765.7967	594.8152	NaN	NaN	NaN	NaN
NaN	NaN	NaN	NaN	765.85364	594.79877	NaN	NaN	NaN	NaN
NaN	NaN	NaN	NaN	765.9841	594.7941	NaN	NaN	NaN	NaN
NaN	NaN	NaN	NaN	765.8854	594.7949	NaN	NaN	NaN	NaN
NaN	NaN	NaN	NaN	765.9152	594.812	NaN	NaN	NaN	NaN
NaN	NaN	NaN	NaN	765.8309	594.8076	NaN	NaN	NaN	NaN
NaN	NaN	NaN	NaN	765.85645	594.8007	NaN	NaN	NaN	NaN
NaN	NaN	NaN	NaN	765.72266	594.8063	NaN	NaN	NaN	NaN
NaN	NaN	NaN	NaN	765.86005	594.79224	NaN	NaN	NaN	NaN
NaN	NaN	NaN	NaN	765.77374	594.79596	NaN	NaN	NaN	NaN
NaN	NaN	NaN	NaN	765.98047	594.8179	NaN	NaN	NaN	NaN
NaN	NaN	NaN	NaN	765.877	594.7979	NaN	NaN	NaN	NaN
NaN	NaN	NaN	NaN	765.68024	594.8247	NaN	NaN	NaN	NaN
NaN	NaN	NaN	NaN	765.7643	594.81885	NaN	NaN	NaN	NaN
NaN	NaN	NaN	NaN	765.72003	594.8325	NaN	NaN	NaN	NaN
NaN	NaN	NaN	NaN	765.9291	594.84155	NaN	NaN	NaN	NaN
NaN	NaN	NaN	NaN	765.954	594.80676	NaN	NaN	NaN	NaN
NaN	NaN	NaN	NaN	765.6906	594.83417	NaN	NaN	NaN	NaN
NaN	NaN	NaN	NaN	765.8415	594.7889	NaN	NaN	NaN	NaN
NaN	NaN	NaN	NaN	765.81165	594.82025	NaN	NaN	NaN	NaN
NaN	NaN	NaN	NaN	765.6517	594.83044	NaN	NaN	NaN	NaN
NaN	NaN	NaN	NaN	765.77124	594.8095	NaN	NaN	NaN	NaN
NaN	NaN	NaN	NaN	765.54425	594.8235	NaN	NaN	NaN	NaN
NaN	NaN	NaN	NaN	765.8333	594.8419	NaN	NaN	NaN	NaN
NaN	NaN	NaN	NaN	765.7488	594.80597	NaN	NaN	NaN	NaN
NaN	NaN	NaN	NaN	765.9945	594.76746	NaN	NaN	NaN	NaN
NaN	NaN	NaN	NaN	765.6901	594.8099	NaN	NaN	NaN	NaN
NaN	NaN	NaN	NaN	765.71497	594.8071	NaN	NaN	NaN	NaN
NaN	NaN	NaN	NaN	765.7414	594.8272	NaN	NaN	NaN	NaN
NaN	NaN	NaN	NaN	765.91034	594.8292	NaN	NaN	NaN	NaN
NaN	NaN	NaN	NaN	765.9623	594.77496	NaN	NaN	NaN	NaN
NaN	NaN	NaN	NaN	765.96674	594.75616	NaN	NaN	NaN	NaN
NaN	NaN	NaN	NaN	765.9383	594.80743	NaN	NaN	NaN	NaN
NaN	NaN	NaN	NaN	765.9383	594.7827	NaN	NaN	NaN	NaN
NaN	NaN	NaN	NaN	765.8063	594.7866	NaN	NaN	NaN	NaN
NaN	NaN	NaN	NaN	765.71375	594.7789	NaN	NaN	NaN	NaN
NaN	NaN	NaN	NaN	766.0239	594.7638	NaN	NaN	NaN	NaN
NaN	NaN	NaN	NaN	765.92126	594.7601	NaN	NaN	NaN	NaN
NaN	NaN	NaN	NaN	765.64124	594.78625	NaN	NaN	NaN	NaN
NaN	NaN	NaN	NaN	765.7771	594.7931	NaN	NaN	NaN	NaN
NaN	NaN	NaN	NaN	766.0665	594.803	NaN	NaN	NaN	NaN
NaN	NaN	NaN	NaN	766.0509	594.76874	NaN	NaN	NaN	NaN
NaN	NaN	NaN	NaN	765.80194	594.77386	NaN	NaN	NaN	NaN
NaN	NaN	NaN	NaN	765.96204	594.78796	NaN	NaN	NaN	NaN
NaN	NaN	NaN	NaN	765.8938	594.7778	NaN	NaN	NaN	NaN
NaN	NaN	NaN	NaN	765.8189	594.7818	NaN	NaN	NaN	NaN
NaN	NaN	NaN	NaN	765.87085	594.81396	NaN	NaN	NaN	NaN
NaN	NaN	NaN	NaN	765.9199	594.7869	NaN	NaN	NaN	NaN
NaN	NaN	NaN	NaN	765.88007	594.78784	NaN	NaN	NaN	NaN
NaN	NaN	NaN	NaN	765.66296	594.80615	NaN	NaN	NaN	NaN
NaN	NaN	NaN	NaN	765.82477	594.78674	NaN	NaN	NaN	NaN
NaN	NaN	NaN	NaN	765.7723	594.80695	NaN	NaN	NaN	NaN
NaN	NaN	NaN	NaN	765.78766	594.79254	NaN	NaN	NaN	NaN
NaN	NaN	NaN	NaN	765.7952	594.80133	NaN	NaN	NaN	NaN
NaN	NaN	NaN	NaN	766.0864	594.7938	NaN	NaN	NaN	NaN
NaN	NaN	NaN	NaN	765.7657	594.8358	NaN	NaN	NaN	NaN
NaN	NaN	NaN	NaN	765.7546	594.82434	NaN	NaN	NaN	NaN
NaN	NaN	NaN	NaN	765.77216	594.8005	NaN	NaN	NaN	NaN
NaN	NaN	NaN	NaN	765.8071	594.7813	NaN	NaN	NaN	NaN
NaN	NaN	NaN	NaN	765.7734	594.8017	NaN	NaN	NaN	NaN
NaN	NaN	NaN	NaN	765.77814	594.7942	NaN	NaN	NaN	NaN
NaN	NaN	NaN	NaN	765.7497	594.8115	NaN	NaN	NaN	NaN
NaN	NaN	NaN	NaN	766.0463	594.7744	NaN	NaN	NaN	NaN
NaN	NaN	NaN	NaN	765.8477	594.76263	NaN	NaN	NaN	NaN
NaN	NaN	NaN	NaN	765.75525	594.8098	NaN	NaN	NaN	NaN
NaN	NaN	NaN	NaN	765.9342	594.7915	NaN	NaN	NaN	NaN
NaN	NaN	NaN	NaN	765.7704	594.7938	NaN	NaN	NaN	NaN
NaN	NaN	NaN	NaN	765.7815	594.80615	NaN	NaN	NaN	NaN
NaN	NaN	NaN	NaN	766.11993	594.79645	NaN	NaN	NaN	NaN
NaN	NaN	NaN	NaN	765.8054	594.814	NaN	NaN	NaN	NaN
NaN	NaN	NaN	NaN	765.72906	594.8128	NaN	NaN	NaN	NaN
NaN	NaN	NaN	NaN	765.83167	594.7885	NaN	NaN	NaN	NaN
NaN	NaN	NaN	NaN	765.6638	594.79926	NaN	NaN	NaN	NaN
NaN	NaN	NaN	NaN	765.8864	594.78394	NaN	NaN	NaN	NaN
NaN	NaN	NaN	NaN	765.7247	594.81604	NaN	NaN	NaN	NaN
NaN	NaN	NaN	NaN	765.8563	594.8021	NaN	NaN	NaN	NaN
NaN	NaN	NaN	NaN	766.0553	594.7838	NaN	NaN	NaN	NaN
NaN	NaN	NaN	NaN	765.9759	594.7831	NaN	NaN	NaN	NaN
NaN	NaN	NaN	NaN	765.6648	594.8185	NaN	NaN	NaN	NaN
NaN	NaN	NaN	NaN	765.7715	594.8022	NaN	NaN	NaN	NaN
NaN	NaN	NaN	NaN	765.9586	594.7942	NaN	NaN	NaN	NaN
NaN	NaN	NaN	NaN	766.0842	594.7915	NaN	NaN	NaN	NaN
NaN	NaN	NaN	NaN	765.8075	594.82227	NaN	NaN	NaN	NaN
NaN	NaN	NaN	NaN	765.86395	594.8056	NaN	NaN	NaN	NaN
NaN	NaN	NaN	NaN	765.8575	594.8108	NaN	NaN	NaN	NaN
NaN	NaN	NaN	NaN	765.9361	594.79974	NaN	NaN	NaN	NaN
NaN	NaN	NaN	NaN	765.8301	594.7869	NaN	NaN	NaN	NaN
NaN	NaN	NaN	NaN	765.8958	594.81195	NaN	NaN	NaN	NaN
NaN	NaN	NaN	NaN	765.9121	594.7958	NaN	NaN	NaN	NaN
NaN	NaN	NaN	NaN	766.0488	594.8436	NaN	NaN	NaN	NaN
NaN	NaN	NaN	NaN	765.8427	594.817	NaN	NaN	NaN	NaN
NaN	NaN	NaN	NaN	765.76733	594.8156	NaN	NaN	NaN	NaN
NaN	NaN	NaN	NaN	765.80334	594.81445	NaN	NaN	NaN	NaN
NaN	NaN	NaN	NaN	765.87036	594.821	NaN	NaN	NaN	NaN
NaN	NaN	NaN	NaN	765.6958	594.8296	NaN	NaN	NaN	NaN
NaN	NaN	NaN	NaN	765.8387	594.8152	NaN	NaN	NaN	NaN
NaN	NaN	NaN	NaN	765.60284	594.8222	NaN	NaN	NaN	NaN
NaN	NaN	NaN	NaN	765.8251	594.83746	NaN	NaN	NaN	NaN
NaN	NaN	NaN	NaN	765.9089	594.7919	NaN	NaN	NaN	NaN
NaN	NaN	NaN	NaN	765.75244	594.81775	NaN	NaN	NaN	NaN
NaN	NaN	NaN	NaN	765.6911	594.844	NaN	NaN	NaN	NaN
NaN	NaN	NaN	NaN	765.6	594.8259	NaN	NaN	NaN	NaN
NaN	NaN	NaN	NaN	765.8087	594.8001	NaN	NaN	NaN	NaN
NaN	NaN	NaN	NaN	765.9657	594.80145	NaN	NaN	NaN	NaN
NaN	NaN	NaN	NaN	765.85724	594.81396	NaN	NaN	NaN	NaN
NaN	NaN	NaN	NaN	765.8078	594.8214	NaN	NaN	NaN	NaN
NaN	NaN	NaN	NaN	765.6547	594.8589	NaN	NaN	NaN	NaN
NaN	NaN	NaN	NaN	765.59406	594.8502	NaN	NaN	NaN	NaN
NaN	NaN	NaN	NaN	766.09656	594.7841	NaN	NaN	NaN	NaN
NaN	NaN	NaN	NaN	765.898	594.8313	NaN	NaN	NaN	NaN
NaN	NaN	NaN	NaN	766.0253	594.8498	NaN	NaN	NaN	NaN
NaN	NaN	NaN	NaN	765.7027	594.82385	NaN	NaN	NaN	NaN
NaN	NaN	NaN	NaN	765.70917	594.8552	NaN	NaN	NaN	NaN
NaN	NaN	NaN	NaN	765.9399	594.8494	NaN	NaN	NaN	NaN
NaN	NaN	NaN	NaN	765.9208	594.7983	NaN	NaN	NaN	NaN
NaN	NaN	NaN	NaN	765.8131	594.80695	NaN	NaN	NaN	NaN
NaN	NaN	NaN	NaN	765.802	594.79333	NaN	NaN	NaN	NaN
NaN	NaN	NaN	NaN	765.88837	594.8238	NaN	NaN	NaN	NaN
NaN	NaN	NaN	NaN	765.7699	594.7886	NaN	NaN	NaN	NaN
NaN	NaN	NaN	NaN	765.89136	594.8099	NaN	NaN	NaN	NaN
NaN	NaN	NaN	NaN	765.7942	594.81024	NaN	NaN	NaN	NaN
NaN	NaN	NaN	NaN	765.8424	594.78906	NaN	NaN	NaN	NaN
NaN	NaN	NaN	NaN	766.0006	594.7845	NaN	NaN	NaN	NaN
NaN	NaN	NaN	NaN	765.75214	594.82227	NaN	NaN	NaN	NaN
NaN	NaN	NaN	NaN	765.69226	594.7784	NaN	NaN	NaN	NaN
NaN	NaN	NaN	NaN	765.6404	594.81525	NaN	NaN	NaN	NaN
NaN	NaN	NaN	NaN	765.64746	594.81104	NaN	NaN	NaN	NaN
NaN	NaN	NaN	NaN	765.5445	594.7732	NaN	NaN	NaN	NaN
NaN	NaN	NaN	NaN	765.4901	594.8136	NaN	NaN	NaN	NaN
NaN	NaN	NaN	NaN	765.9194	594.7655	NaN	NaN	NaN	NaN
NaN	NaN	NaN	NaN	765.68964	594.77216	NaN	NaN	NaN	NaN
NaN	NaN	NaN	NaN	765.75336	594.80994	NaN	NaN	NaN	NaN
NaN	NaN	NaN	NaN	765.6473	594.7995	NaN	NaN	NaN	NaN
NaN	NaN	NaN	NaN	765.85284	594.7781	NaN	NaN	NaN	NaN
NaN	NaN	NaN	NaN	765.75183	594.74445	NaN	NaN	NaN	NaN
NaN	NaN	NaN	NaN	765.91266	594.7689	NaN	NaN	NaN	NaN
NaN	NaN	NaN	NaN	765.49384	594.762	NaN	NaN	NaN	NaN
NaN	NaN	NaN	NaN	765.6712	594.768	NaN	NaN	NaN	NaN
NaN	NaN	NaN	NaN	765.8001	594.7827	NaN	NaN	NaN	NaN
NaN	NaN	NaN	NaN	765.547	594.7843	NaN	NaN	NaN	NaN
NaN	NaN	NaN	NaN	765.54236	594.79517	NaN	NaN	NaN	NaN
NaN	NaN	NaN	NaN	765.7813	594.7689	NaN	NaN	NaN	NaN
NaN	NaN	NaN	NaN	765.5866	594.77844	NaN	NaN	NaN	NaN
NaN	NaN	NaN	NaN	765.5308	594.7725	NaN	NaN	NaN	NaN
NaN	NaN	NaN	NaN	765.61865	594.77686	NaN	NaN	NaN	NaN
NaN	NaN	NaN	NaN	765.74603	594.77795	NaN	NaN	NaN	NaN
NaN	NaN	NaN	NaN	765.8346	594.7568	NaN	NaN	NaN	NaN
NaN	NaN	NaN	NaN	765.65326	594.7732	NaN	NaN	NaN	NaN
NaN	NaN	NaN	NaN	765.5565	594.8145	NaN	NaN	NaN	NaN
NaN	NaN	NaN	NaN	765.5037	594.78253	NaN	NaN	NaN	NaN
NaN	NaN	NaN	NaN	765.47784	594.77924	NaN	NaN	NaN	NaN
NaN	NaN	NaN	NaN	765.54614	594.80176	NaN	NaN	NaN	NaN
NaN	NaN	NaN	NaN	765.40625	594.8063	NaN	NaN	NaN	NaN
NaN	NaN	NaN	NaN	765.625	594.7855	NaN	NaN	NaN	NaN
NaN	NaN	NaN	NaN	765.6103	594.8209	NaN	NaN	NaN	NaN
NaN	NaN	NaN	NaN	765.5706	594.8209	NaN	NaN	NaN	NaN
NaN	NaN	NaN	NaN	765.7534	594.7818	NaN	NaN	NaN	NaN
NaN	NaN	NaN	NaN	765.5887	594.82263	NaN	NaN	NaN	NaN
NaN	NaN	NaN	NaN	765.59406	594.80695	NaN	NaN	NaN	NaN
NaN	NaN	NaN	NaN	765.5628	594.819	NaN	NaN	NaN	NaN
NaN	NaN	NaN	NaN	765.7408	594.8268	NaN	NaN	NaN	NaN
NaN	NaN	NaN	NaN	765.72125	594.8288	NaN	NaN	NaN	NaN
NaN	NaN	NaN	NaN	765.74133	594.78467	NaN	NaN	NaN	NaN
NaN	NaN	NaN	NaN	765.7114	594.77985	NaN	NaN	NaN	NaN
NaN	NaN	NaN	NaN	765.7506	594.82965	NaN	NaN	NaN	NaN
NaN	NaN	NaN	NaN	765.6063	594.81274	NaN	NaN	NaN	NaN
NaN	NaN	NaN	NaN	765.67303	594.8152	NaN	NaN	NaN	NaN
NaN	NaN	NaN	NaN	765.6469	594.80615	NaN	NaN	NaN	NaN
NaN	NaN	NaN	NaN	765.8752	594.8031	NaN	NaN	NaN	NaN
NaN	NaN	NaN	NaN	765.79315	594.7994	NaN	NaN	NaN	NaN
NaN	NaN	NaN	NaN	765.9062	594.7889	NaN	NaN	NaN	NaN
NaN	NaN	NaN	NaN	765.6414	594.7965	NaN	NaN	NaN	NaN
NaN	NaN	NaN	NaN	765.6315	594.79974	NaN	NaN	NaN	NaN
NaN	NaN	NaN	NaN	765.74133	594.8007	NaN	NaN	NaN	NaN
NaN	NaN	NaN	NaN	765.70026	594.82385	NaN	NaN	NaN	NaN
NaN	NaN	NaN	NaN	765.8582	594.8134	NaN	NaN	NaN	NaN
NaN	NaN	NaN	NaN	765.8054	594.80786	NaN	NaN	NaN	NaN
NaN	NaN	NaN	NaN	765.865	594.807	NaN	NaN	NaN	NaN
NaN	NaN	NaN	NaN	765.8148	594.80865	NaN	NaN	NaN	NaN
NaN	NaN	NaN	NaN	765.6907	594.8259	NaN	NaN	NaN	NaN
NaN	NaN	NaN	NaN	765.6306	594.80225	NaN	NaN	NaN	NaN
NaN	NaN	NaN	NaN	765.77136	594.79865	NaN	NaN	NaN	NaN
NaN	NaN	NaN	NaN	765.72156	594.81433	NaN	NaN	NaN	NaN
NaN	NaN	NaN	NaN	765.84283	594.81683	NaN	NaN	NaN	NaN
NaN	NaN	NaN	NaN	765.61096	594.83417	NaN	NaN	NaN	NaN
NaN	NaN	NaN	NaN	765.7763	594.80237	NaN	NaN	NaN	NaN
NaN	NaN	NaN	NaN	765.6617	594.82214	NaN	NaN	NaN	NaN
NaN	NaN	NaN	NaN	765.77686	594.8115	NaN	NaN	NaN	NaN
NaN	NaN	NaN	NaN	765.68964	594.82635	NaN	NaN	NaN	NaN
NaN	NaN	NaN	NaN	765.6561	594.8383	NaN	NaN	NaN	NaN
NaN	NaN	NaN	NaN	765.7376	594.80817	NaN	NaN	NaN	NaN
NaN	NaN	NaN	NaN	765.65155	594.8354	NaN	NaN	NaN	NaN
NaN	NaN	NaN	NaN	765.8901	594.8019	NaN	NaN	NaN	NaN
NaN	NaN	NaN	NaN	765.4691	594.8444	NaN	NaN	NaN	NaN
NaN	NaN	NaN	NaN	765.54816	594.82715	NaN	NaN	NaN	NaN
NaN	NaN	NaN	NaN	765.7506	594.8432	NaN	NaN	NaN	NaN
NaN	NaN	NaN	NaN	765.8677	594.8168	NaN	NaN	NaN	NaN
NaN	NaN	NaN	NaN	765.94214	594.8165	NaN	NaN	NaN	NaN
NaN	NaN	NaN	NaN	765.8767	594.8048	NaN	NaN	NaN	NaN
NaN	NaN	NaN	NaN	765.58765	594.8531	NaN	NaN	NaN	NaN
NaN	NaN	NaN	NaN	765.55316	594.8399	NaN	NaN	NaN	NaN
NaN	NaN	NaN	NaN	765.6809	594.8061	NaN	NaN	NaN	NaN
NaN	NaN	NaN	NaN	765.8792	594.81104	NaN	NaN	NaN	NaN
NaN	NaN	NaN	NaN	765.54956	594.8482	NaN	NaN	NaN	NaN
NaN	NaN	NaN	NaN	765.76764	594.85315	NaN	NaN	NaN	NaN
NaN	NaN	NaN	NaN	765.68915	594.8597	NaN	NaN	NaN	NaN
NaN	NaN	NaN	NaN	765.8143	594.8217	NaN	NaN	NaN	NaN
NaN	NaN	NaN	NaN	765.6584	594.84283	NaN	NaN	NaN	NaN
NaN	NaN	NaN	NaN	765.92944	594.8607	NaN	NaN	NaN	NaN
NaN	NaN	NaN	NaN	765.6459	594.8412	NaN	NaN	NaN	NaN
NaN	NaN	NaN	NaN	765.76764	594.8618	NaN	NaN	NaN	NaN
NaN	NaN	NaN	NaN	765.7096	594.8748	NaN	NaN	NaN	NaN
NaN	NaN	NaN	NaN	765.7651	594.83167	NaN	NaN	NaN	NaN
NaN	NaN	NaN	NaN	765.6737	594.8412	NaN	NaN	NaN	NaN
NaN	NaN	NaN	NaN	765.83044	594.823	NaN	NaN	NaN	NaN
NaN	NaN	NaN	NaN	765.5358	594.8523	NaN	NaN	NaN	NaN
NaN	NaN	NaN	NaN	765.6349	594.8366	NaN	NaN	NaN	NaN
NaN	NaN	NaN	NaN	765.625	594.8354	NaN	NaN	NaN	NaN
NaN	NaN	NaN	NaN	765.88043	594.81226	NaN	NaN	NaN	NaN
NaN	NaN	NaN	NaN	765.62885	594.8482	NaN	NaN	NaN	NaN
NaN	NaN	NaN	NaN	765.6	594.8358	NaN	NaN	NaN	NaN
NaN	NaN	NaN	NaN	765.65186	594.8605	NaN	NaN	NaN	NaN
NaN	NaN	NaN	NaN	765.6575	594.86163	NaN	NaN	NaN	NaN
NaN	NaN	NaN	NaN	765.7706	594.8604	NaN	NaN	NaN	NaN
NaN	NaN	NaN	NaN	765.3693	594.8736	NaN	NaN	NaN	NaN
NaN	NaN	NaN	NaN	765.6652	594.86475	NaN	NaN	NaN	NaN
NaN	NaN	NaN	NaN	765.5223	594.8581	NaN	NaN	NaN	NaN
NaN	NaN	NaN	NaN	765.71387	594.8622	NaN	NaN	NaN	NaN
NaN	NaN	NaN	NaN	765.66174	594.87134	NaN	NaN	NaN	NaN
NaN	NaN	NaN	NaN	765.4789	594.84656	NaN	NaN	NaN	NaN
NaN	NaN	NaN	NaN	765.72687	594.8268	NaN	NaN	NaN	NaN
NaN	NaN	NaN	NaN	765.7069	594.84973	NaN	NaN	NaN	NaN
NaN	NaN	NaN	NaN	765.6669	594.8535	NaN	NaN	NaN	NaN
NaN	NaN	NaN	NaN	765.72156	594.80817	NaN	NaN	NaN	NaN
NaN	NaN	NaN	NaN	765.44214	594.8645	NaN	NaN	NaN	NaN
NaN	NaN	NaN	NaN	765.7537	594.8485	NaN	NaN	NaN	NaN
NaN	NaN	NaN	NaN	765.76697	594.8288	NaN	NaN	NaN	NaN
NaN	NaN	NaN	NaN	765.6748	594.87164	NaN	NaN	NaN	NaN
NaN	NaN	NaN	NaN	765.48645	594.8716	NaN	NaN	NaN	NaN
NaN	NaN	NaN	NaN	765.7676	594.8588	NaN	NaN	NaN	NaN
NaN	NaN	NaN	NaN	765.6455	594.8551	NaN	NaN	NaN	NaN
NaN	NaN	NaN	NaN	765.71014	594.82263	NaN	NaN	NaN	NaN
NaN	NaN	NaN	NaN	765.6543	594.8543	NaN	NaN	NaN	NaN
NaN	NaN	NaN	NaN	765.6526	594.8325	NaN	NaN	NaN	NaN
NaN	NaN	NaN	NaN	765.6052	594.8218	NaN	NaN	NaN	NaN
NaN	NaN	NaN	NaN	765.5915	594.8436	NaN	NaN	NaN	NaN
NaN	NaN	NaN	NaN	765.73236	594.83624	NaN	NaN	NaN	NaN
NaN	NaN	NaN	NaN	765.56085	594.80804	NaN	NaN	NaN	NaN
NaN	NaN	NaN	NaN	765.63983	594.81805	NaN	NaN	NaN	NaN
NaN	NaN	NaN	NaN	765.6968	594.8243	NaN	NaN	NaN	NaN
NaN	NaN	NaN	NaN	765.47394	594.83167	NaN	NaN	NaN	NaN
NaN	NaN	NaN	NaN	765.68585	594.8296	NaN	NaN	NaN	NaN
NaN	NaN	NaN	NaN	765.384	594.8568	NaN	NaN	NaN	NaN
NaN	NaN	NaN	NaN	765.6691	594.8309	NaN	NaN	NaN	NaN
NaN	NaN	NaN	NaN	765.6455	594.81964	NaN	NaN	NaN	NaN
NaN	NaN	NaN	NaN	765.97656	594.80493	NaN	NaN	NaN	NaN
NaN	NaN	NaN	NaN	765.5617	594.83704	NaN	NaN	NaN	NaN
NaN	NaN	NaN	NaN	765.75836	594.8387	NaN	NaN	NaN	NaN
NaN	NaN	NaN	NaN	765.61456	594.82007	NaN	NaN	NaN	NaN
NaN	NaN	NaN	NaN	765.6739	594.818	NaN	NaN	NaN	NaN
NaN	NaN	NaN	NaN	765.57446	594.8424	NaN	NaN	NaN	NaN
NaN	NaN	NaN	NaN	765.39453	594.83374	NaN	NaN	NaN	NaN
NaN	NaN	NaN	NaN	765.9925	594.7843	NaN	NaN	NaN	NaN
NaN	NaN	NaN	NaN	765.60126	594.8346	NaN	NaN	NaN	NaN
NaN	NaN	NaN	NaN	765.52484	594.8151	NaN	NaN	NaN	NaN
NaN	NaN	NaN	NaN	765.4084	594.8552	NaN	NaN	NaN	NaN
NaN	NaN	NaN	NaN	765.6791	594.8134	NaN	NaN	NaN	NaN
NaN	NaN	NaN	NaN	765.7615	594.80237	NaN	NaN	NaN	NaN
NaN	NaN	NaN	NaN	765.60443	594.85626	NaN	NaN	NaN	NaN
NaN	NaN	NaN	NaN	765.56775	594.83496	NaN	NaN	NaN	NaN
NaN	NaN	NaN	NaN	765.74536	594.8292	NaN	NaN	NaN	NaN
NaN	NaN	NaN	NaN	765.64197	594.8395	NaN	NaN	NaN	NaN
NaN	NaN	NaN	NaN	765.53485	594.82465	NaN	NaN	NaN	NaN
NaN	NaN	NaN	NaN	765.5334	594.82056	NaN	NaN	NaN	NaN
NaN	NaN	NaN	NaN	765.5422	594.8139	NaN	NaN	NaN	NaN
NaN	NaN	NaN	NaN	765.6526	594.8263	NaN	NaN	NaN	NaN
NaN	NaN	NaN	NaN	765.45795	594.8453	NaN	NaN	NaN	NaN
NaN	NaN	NaN	NaN	765.3736	594.8482	NaN	NaN	NaN	NaN
NaN	NaN	NaN	NaN	765.6228	594.8201	NaN	NaN	NaN	NaN
NaN	NaN	NaN	NaN	765.83746	594.7841	NaN	NaN	NaN	NaN
NaN	NaN	NaN	NaN	765.5683	594.83295	NaN	NaN	NaN	NaN
NaN	NaN	NaN	NaN	765.50494	594.84485	NaN	NaN	NaN	NaN
NaN	NaN	NaN	NaN	765.655	594.795	NaN	NaN	NaN	NaN
NaN	NaN	NaN	NaN	765.74567	594.81976	NaN	NaN	NaN	NaN
NaN	NaN	NaN	NaN	765.5647	594.83954	NaN	NaN	NaN	NaN
NaN	NaN	NaN	NaN	765.79205	594.83417	NaN	NaN	NaN	NaN
NaN	NaN	NaN	NaN	765.7786	594.80597	NaN	NaN	NaN	NaN
NaN	NaN	NaN	NaN	765.648	594.80597	NaN	NaN	NaN	NaN
NaN	NaN	NaN	NaN	765.7315	594.867	NaN	NaN	NaN	NaN
NaN	NaN	NaN	NaN	765.30225	594.84485	NaN	NaN	NaN	NaN
NaN	NaN	NaN	NaN	765.46765	594.8213	NaN	NaN	NaN	NaN
NaN	NaN	NaN	NaN	765.3951	594.85065	NaN	NaN	NaN	NaN
NaN	NaN	NaN	NaN	765.61084	594.81775	NaN	NaN	NaN	NaN
NaN	NaN	NaN	NaN	765.65643	594.80414	NaN	NaN	NaN	NaN
NaN	NaN	NaN	NaN	765.88104	594.7802	NaN	NaN	NaN	NaN
NaN	NaN	NaN	NaN	765.474	594.8346	NaN	NaN	NaN	NaN
NaN	NaN	NaN	NaN	765.4176	594.7946	NaN	NaN	NaN	NaN
NaN	NaN	NaN	NaN	765.6621	594.7859	NaN	NaN	NaN	NaN
NaN	NaN	NaN	NaN	765.36847	594.7965	NaN	NaN	NaN	NaN
NaN	NaN	NaN	NaN	765.4839	594.7804	NaN	NaN	NaN	NaN
NaN	NaN	NaN	NaN	765.8574	594.7578	NaN	NaN	NaN	NaN
NaN	NaN	NaN	NaN	765.8601	594.7484	NaN	NaN	NaN	NaN
NaN	NaN	NaN	NaN	765.50745	594.8094	NaN	NaN	NaN	NaN
NaN	NaN	NaN	NaN	765.8379	594.7768	NaN	NaN	NaN	NaN
NaN	NaN	NaN	NaN	765.88306	594.76117	NaN	NaN	NaN	NaN
NaN	NaN	NaN	NaN	765.3811	594.7641	NaN	NaN	NaN	NaN
NaN	NaN	NaN	NaN	765.5088	594.7628	NaN	NaN	NaN	NaN
NaN	NaN	NaN	NaN	765.63434	594.75995	NaN	NaN	NaN	NaN
NaN	NaN	NaN	NaN	765.58936	594.7792	NaN	NaN	NaN	NaN
NaN	NaN	NaN	NaN	765.33704	594.7948	NaN	NaN	NaN	NaN
NaN	NaN	NaN	NaN	765.46277	594.79034	NaN	NaN	NaN	NaN
NaN	NaN	NaN	NaN	765.8616	594.7369	NaN	NaN	NaN	NaN
NaN	NaN	NaN	NaN	765.4913	594.77466	NaN	NaN	NaN	NaN
NaN	NaN	NaN	NaN	765.495	594.7516	NaN	NaN	NaN	NaN
NaN	NaN	NaN	NaN	765.75525	594.78503	NaN	NaN	NaN	NaN
NaN	NaN	NaN	NaN	765.6544	594.74036	NaN	NaN	NaN	NaN
NaN	NaN	NaN	NaN	765.63873	594.76624	NaN	NaN	NaN	NaN
NaN	NaN	NaN	NaN	765.55225	594.75	NaN	NaN	NaN	NaN
NaN	NaN	NaN	NaN	765.7678	594.7441	NaN	NaN	NaN	NaN
NaN	NaN	NaN	NaN	765.5188	594.7607	NaN	NaN	NaN	NaN
NaN	NaN	NaN	NaN	765.4389	594.7781	NaN	NaN	NaN	NaN
NaN	NaN	NaN	NaN	765.5462	594.7759	NaN	NaN	NaN	NaN
NaN	NaN	NaN	NaN	765.379	594.7905	NaN	NaN	NaN	NaN
NaN	NaN	NaN	NaN	765.5561	594.7781	NaN	NaN	NaN	NaN
NaN	NaN	NaN	NaN	765.37964	594.7928	NaN	NaN	NaN	NaN
NaN	NaN	NaN	NaN	765.1152	594.7964	NaN	NaN	NaN	NaN
NaN	NaN	NaN	NaN	765.30524	594.7866	NaN	NaN	NaN	NaN
NaN	NaN	NaN	NaN	765.34454	594.8085	NaN	NaN	NaN	NaN
NaN	NaN	NaN	NaN	765.0312	594.82794	NaN	NaN	NaN	NaN
NaN	NaN	NaN	NaN	765.2503	594.7834	NaN	NaN	NaN	NaN
NaN	NaN	NaN	NaN	765.4265	594.77026	NaN	NaN	NaN	NaN
NaN	NaN	NaN	NaN	765.21643	594.8209	NaN	NaN	NaN	NaN
NaN	NaN	NaN	NaN	764.9261	594.8354	NaN	NaN	NaN	NaN
NaN	NaN	NaN	NaN	765.2596	594.79614	NaN	NaN	NaN	NaN
NaN	NaN	NaN	NaN	765.6227	594.78625	NaN	NaN	NaN	NaN
NaN	NaN	NaN	NaN	765.30896	594.7921	NaN	NaN	NaN	NaN
NaN	NaN	NaN	NaN	765.33105	594.80035	NaN	NaN	NaN	NaN
NaN	NaN	NaN	NaN	765.11597	594.84235	NaN	NaN	NaN	NaN
NaN	NaN	NaN	NaN	765.4149	594.80334	NaN	NaN	NaN	NaN
NaN	NaN	NaN	NaN	765.4291	594.7898	NaN	NaN	NaN	NaN
NaN	NaN	NaN	NaN	765.29156	594.8114	NaN	NaN	NaN	NaN
NaN	NaN	NaN	NaN	765.5012	594.7834	NaN	NaN	NaN	NaN
NaN	NaN	NaN	NaN	765.3716	594.80493	NaN	NaN	NaN	NaN
NaN	NaN	NaN	NaN	765.5037	594.7972	NaN	NaN	NaN	NaN
NaN	NaN	NaN	NaN	765.4431	594.8177	NaN	NaN	NaN	NaN
NaN	NaN	NaN	NaN	765.37054	594.7947	NaN	NaN	NaN	NaN
NaN	NaN	NaN	NaN	765.4313	594.808	NaN	NaN	NaN	NaN
NaN	NaN	NaN	NaN	765.3764	594.8115	NaN	NaN	NaN	NaN
NaN	NaN	NaN	NaN	765.5716	594.8025	NaN	NaN	NaN	NaN
NaN	NaN	NaN	NaN	765.3249	594.7984	NaN	NaN	NaN	NaN
NaN	NaN	NaN	NaN	765.3451	594.8197	NaN	NaN	NaN	NaN
NaN	NaN	NaN	NaN	765.29205	594.79266	NaN	NaN	NaN	NaN
NaN	NaN	NaN	NaN	765.16376	594.8177	NaN	NaN	NaN	NaN
NaN	NaN	NaN	NaN	765.3653	594.8201	NaN	NaN	NaN	NaN
NaN	NaN	NaN	NaN	765.3045	594.79016	NaN	NaN	NaN	NaN
NaN	NaN	NaN	NaN	765.45184	594.81976	NaN	NaN	NaN	NaN
NaN	NaN	NaN	NaN	765.3131	594.82794	NaN	NaN	NaN	NaN
NaN	NaN	NaN	NaN	765.1158	594.8301	NaN	NaN	NaN	NaN
NaN	NaN	NaN	NaN	765.3586	594.79407	NaN	NaN	NaN	NaN
NaN	NaN	NaN	NaN	765.2735	594.8366	NaN	NaN	NaN	NaN
NaN	NaN	NaN	NaN	765.58563	594.79034	NaN	NaN	NaN	NaN
NaN	NaN	NaN	NaN	765.2411	594.84155	NaN	NaN	NaN	NaN
NaN	NaN	NaN	NaN	765.1794	594.83905	NaN	NaN	NaN	NaN
NaN	NaN	NaN	NaN	765.2859	594.82794	NaN	NaN	NaN	NaN
NaN	NaN	NaN	NaN	765.3696	594.8309	NaN	NaN	NaN	NaN
NaN	NaN	NaN	NaN	765.2783	594.84357	NaN	NaN	NaN	NaN
NaN	NaN	NaN	NaN	764.95575	594.8575	NaN	NaN	NaN	NaN
NaN	NaN	NaN	NaN	765.2155	594.8093	NaN	NaN	NaN	NaN
NaN	NaN	NaN	NaN	765.20624	594.877	NaN	NaN	NaN	NaN
NaN	NaN	NaN	NaN	765.2871	594.8515	NaN	NaN	NaN	NaN
NaN	NaN	NaN	NaN	765.36426	594.81134	NaN	NaN	NaN	NaN
NaN	NaN	NaN	NaN	765.3765	594.8333	NaN	NaN	NaN	NaN
NaN	NaN	NaN	NaN	765.5872	594.8452	NaN	NaN	NaN	NaN
NaN	NaN	NaN	NaN	765.262	594.8551	NaN	NaN	NaN	NaN
NaN	NaN	NaN	NaN	765.2887	594.86487	NaN	NaN	NaN	NaN
NaN	NaN	NaN	NaN	765.28906	594.83496	NaN	NaN	NaN	NaN
NaN	NaN	NaN	NaN	765.4668	594.86285	NaN	NaN	NaN	NaN
NaN	NaN	NaN	NaN	765.3366	594.8759	NaN	NaN	NaN	NaN
NaN	NaN	NaN	NaN	765.5678	594.8255	NaN	NaN	NaN	NaN
NaN	NaN	NaN	NaN	765.3313	594.8633	NaN	NaN	NaN	NaN
NaN	NaN	NaN	NaN	765.26886	594.856	NaN	NaN	NaN	NaN
NaN	NaN	NaN	NaN	765.40967	594.8639	NaN	NaN	NaN	NaN
NaN	NaN	NaN	NaN	765.4458	594.83746	NaN	NaN	NaN	NaN
NaN	NaN	NaN	NaN	765.1978	594.89557	NaN	NaN	NaN	NaN
NaN	NaN	NaN	NaN	765.20776	594.8576	NaN	NaN	NaN	NaN
NaN	NaN	NaN	NaN	765.10175	594.86865	NaN	NaN	NaN	NaN
NaN	NaN	NaN	NaN	765.37775	594.86066	NaN	NaN	NaN	NaN
NaN	NaN	NaN	NaN	765.3713	594.8379	NaN	NaN	NaN	NaN
NaN	NaN	NaN	NaN	765.1477	594.86835	NaN	NaN	NaN	NaN
NaN	NaN	NaN	NaN	765.1959	594.86957	NaN	NaN	NaN	NaN
NaN	NaN	NaN	NaN	765.1999	594.8813	NaN	NaN	NaN	NaN
NaN	NaN	NaN	NaN	765.37286	594.87286	NaN	NaN	NaN	NaN
NaN	NaN	NaN	NaN	765.4516	594.8598	NaN	NaN	NaN	NaN
NaN	NaN	NaN	NaN	765.17993	594.85864	NaN	NaN	NaN	NaN
NaN	NaN	NaN	NaN	765.1527	594.8916	NaN	NaN	NaN	NaN
NaN	NaN	NaN	NaN	765.2697	594.87933	NaN	NaN	NaN	NaN
NaN	NaN	NaN	NaN	765.1357	594.8742	NaN	NaN	NaN	NaN
NaN	NaN	NaN	NaN	765.25214	594.87915	NaN	NaN	NaN	NaN
NaN	NaN	NaN	NaN	765.2211	594.8796	NaN	NaN	NaN	NaN
NaN	NaN	NaN	NaN	765.13257	594.87976	NaN	NaN	NaN	NaN
NaN	NaN	NaN	NaN	765.22235	594.8759	NaN	NaN	NaN	NaN
NaN	NaN	NaN	NaN	765.2432	594.8975	NaN	NaN	NaN	NaN
NaN	NaN	NaN	NaN	765.1884	594.90515	NaN	NaN	NaN	NaN
NaN	NaN	NaN	NaN	765.39886	594.86743	NaN	NaN	NaN	NaN
NaN	NaN	NaN	NaN	765.5	594.8325	NaN	NaN	NaN	NaN
NaN	NaN	NaN	NaN	765.2469	594.8741	NaN	NaN	NaN	NaN
NaN	NaN	NaN	NaN	765.31036	594.87195	NaN	NaN	NaN	NaN
NaN	NaN	NaN	NaN	765.23	594.881	NaN	NaN	NaN	NaN
NaN	NaN	NaN	NaN	765.25977	594.9	NaN	NaN	NaN	NaN
NaN	NaN	NaN	NaN	765.1162	594.8862	NaN	NaN	NaN	NaN
NaN	NaN	NaN	NaN	765.3673	594.86487	NaN	NaN	NaN	NaN
NaN	NaN	NaN	NaN	765.18225	594.8842	NaN	NaN	NaN	NaN
NaN	NaN	NaN	NaN	765.32007	594.9064	NaN	NaN	NaN	NaN
NaN	NaN	NaN	NaN	765.4399	594.89874	NaN	NaN	NaN	NaN
NaN	NaN	NaN	NaN	765.04816	594.8975	NaN	NaN	NaN	NaN
NaN	NaN	NaN	NaN	765.1187	594.9022	NaN	NaN	NaN	NaN
NaN	NaN	NaN	NaN	765.2491	594.8838	NaN	NaN	NaN	NaN
NaN	NaN	NaN	NaN	765.3454	594.90735	NaN	NaN	NaN	NaN
NaN	NaN	NaN	NaN	765.2849	594.8943	NaN	NaN	NaN	NaN
NaN	NaN	NaN	NaN	765.321	594.85803	NaN	NaN	NaN	NaN
NaN	NaN	NaN	NaN	765.3559	594.8916	NaN	NaN	NaN	NaN
NaN	NaN	NaN	NaN	765.3738	594.8762	NaN	NaN	NaN	NaN
NaN	NaN	NaN	NaN	765.3119	594.86633	NaN	NaN	NaN	NaN
NaN	NaN	NaN	NaN	765.42004	594.8641	NaN	NaN	NaN	NaN
NaN	NaN	NaN	NaN	765.18805	594.8773	NaN	NaN	NaN	NaN
NaN	NaN	NaN	NaN	765.4214	594.8759	NaN	NaN	NaN	NaN
NaN	NaN	NaN	NaN	765.50854	594.85004	NaN	NaN	NaN	NaN
NaN	NaN	NaN	NaN	765.469	594.85114	NaN	NaN	NaN	NaN
NaN	NaN	NaN	NaN	765.5724	594.846	NaN	NaN	NaN	NaN
NaN	NaN	NaN	NaN	765.29926	594.86926	NaN	NaN	NaN	NaN
NaN	NaN	NaN	NaN	765.7022	594.826	NaN	NaN	NaN	NaN
NaN	NaN	NaN	NaN	765.4164	594.8604	NaN	NaN	NaN	NaN
NaN	NaN	NaN	NaN	765.5395	594.8531	NaN	NaN	NaN	NaN
NaN	NaN	NaN	NaN	765.39557	594.87225	NaN	NaN	NaN	NaN
NaN	NaN	NaN	NaN	765.45197	594.8855	NaN	NaN	NaN	NaN
NaN	NaN	NaN	NaN	765.3093	594.86285	NaN	NaN	NaN	NaN
NaN	NaN	NaN	NaN	765.27655	594.8148	NaN	NaN	NaN	NaN
NaN	NaN	NaN	NaN	765.3101	594.7602	NaN	NaN	NaN	NaN
NaN	NaN	NaN	NaN	765.35364	594.76324	NaN	NaN	NaN	NaN
NaN	NaN	NaN	NaN	765.303	594.72534	NaN	NaN	NaN	NaN
NaN	NaN	NaN	NaN	765.3476	594.7924	NaN	NaN	NaN	NaN
NaN	NaN	NaN	NaN	765.4137	594.76385	NaN	NaN	NaN	NaN
NaN	NaN	NaN	NaN	765.4505	594.7698	NaN	NaN	NaN	NaN
NaN	NaN	NaN	NaN	765.3956	594.81305	NaN	NaN	NaN	NaN
NaN	NaN	NaN	NaN	765.28326	594.7931	NaN	NaN	NaN	NaN
NaN	NaN	NaN	NaN	765.3471	594.7774	NaN	NaN	NaN	NaN
NaN	NaN	NaN	NaN	765.47546	594.75397	NaN	NaN	NaN	NaN
NaN	NaN	NaN	NaN	765.2143	594.80664	NaN	NaN	NaN	NaN
NaN	NaN	NaN	NaN	765.2834	594.8156	NaN	NaN	NaN	NaN
NaN	NaN	NaN	NaN	765.3689	594.76105	NaN	NaN	NaN	NaN
NaN	NaN	NaN	NaN	765.29333	594.7829	NaN	NaN	NaN	NaN
NaN	NaN	NaN	NaN	765.4312	594.77026	NaN	NaN	NaN	NaN
NaN	NaN	NaN	NaN	765.42334	594.7633	NaN	NaN	NaN	NaN
NaN	NaN	NaN	NaN	765.36084	594.7869	NaN	NaN	NaN	NaN
NaN	NaN	NaN	NaN	765.26733	594.7558	NaN	NaN	NaN	NaN
NaN	NaN	NaN	NaN	765.3834	594.7626	NaN	NaN	NaN	NaN
NaN	NaN	NaN	NaN	765.26666	594.76666	NaN	NaN	NaN	NaN
NaN	NaN	NaN	NaN	765.3412	594.78534	NaN	NaN	NaN	NaN
NaN	NaN	NaN	NaN	765.3485	594.75616	NaN	NaN	NaN	NaN
NaN	NaN	NaN	NaN	765.33105	594.77124	NaN	NaN	NaN	NaN
NaN	NaN	NaN	NaN	765.2355	594.75464	NaN	NaN	NaN	NaN
NaN	NaN	NaN	NaN	765.5866	594.74023	NaN	NaN	NaN	NaN
NaN	NaN	NaN	NaN	765.6025	594.7432	NaN	NaN	NaN	NaN
NaN	NaN	NaN	NaN	765.38715	594.7565	NaN	NaN	NaN	NaN
NaN	NaN	NaN	NaN	765.5307	594.7346	NaN	NaN	NaN	NaN
NaN	NaN	NaN	NaN	765.3239	594.7414	NaN	NaN	NaN	NaN
NaN	NaN	NaN	NaN	765.4548	594.72986	NaN	NaN	NaN	NaN
NaN	NaN	NaN	NaN	765.3878	594.7614	NaN	NaN	NaN	NaN
NaN	NaN	NaN	NaN	765.6222	594.7086	NaN	NaN	NaN	NaN
NaN	NaN	NaN	NaN	765.5529	594.72876	NaN	NaN	NaN	NaN
NaN	NaN	NaN	NaN	765.33905	594.7739	NaN	NaN	NaN	NaN
NaN	NaN	NaN	NaN	765.3721	594.75214	NaN	NaN	NaN	NaN
NaN	NaN	NaN	NaN	765.4214	594.75183	NaN	NaN	NaN	NaN
NaN	NaN	NaN	NaN	765.49384	594.7488	NaN	NaN	NaN	NaN
NaN	NaN	NaN	NaN	765.64685	594.73376	NaN	NaN	NaN	NaN
NaN	NaN	NaN	NaN	765.6836	594.7105	NaN	NaN	NaN	NaN
NaN	NaN	NaN	NaN	765.61084	594.72534	NaN	NaN	NaN	NaN
NaN	NaN	NaN	NaN	765.5979	594.7056	NaN	NaN	NaN	NaN
NaN	NaN	NaN	NaN	765.4865	594.7191	NaN	NaN	NaN	NaN
NaN	NaN	NaN	NaN	765.5902	594.72375	NaN	NaN	NaN	NaN
NaN	NaN	NaN	NaN	765.48157	594.7319	NaN	NaN	NaN	NaN
NaN	NaN	NaN	NaN	765.5712	594.7236	NaN	NaN	NaN	NaN
NaN	NaN	NaN	NaN	765.4852	594.6946	NaN	NaN	NaN	NaN
NaN	NaN	NaN	NaN	765.5718	594.71533	NaN	NaN	NaN	NaN
NaN	NaN	NaN	NaN	765.4853	594.7059	NaN	NaN	NaN	NaN
NaN	NaN	NaN	NaN	765.61993	594.7093	NaN	NaN	NaN	NaN
NaN	NaN	NaN	NaN	765.5709	594.71515	NaN	NaN	NaN	NaN
NaN	NaN	NaN	NaN	765.6055	594.6853	NaN	NaN	NaN	NaN
NaN	NaN	NaN	NaN	765.5951	594.70123	NaN	NaN	NaN	NaN
NaN	NaN	NaN	NaN	765.7294	594.69977	NaN	NaN	NaN	NaN
NaN	NaN	NaN	NaN	765.4655	594.7057	NaN	NaN	NaN	NaN
NaN	NaN	NaN	NaN	765.75494	594.68225	NaN	NaN	NaN	NaN
NaN	NaN	NaN	NaN	765.6054	594.6789	NaN	NaN	NaN	NaN
NaN	NaN	NaN	NaN	765.4225	594.67346	NaN	NaN	NaN	NaN
NaN	NaN	NaN	NaN	765.38007	594.7191	NaN	NaN	NaN	NaN
NaN	NaN	NaN	NaN	765.5501	594.70905	NaN	NaN	NaN	NaN
NaN	NaN	NaN	NaN	765.67096	594.6919	NaN	NaN	NaN	NaN
NaN	NaN	NaN	NaN	765.7111	594.6543	NaN	NaN	NaN	NaN
NaN	NaN	NaN	NaN	765.53076	594.6771	NaN	NaN	NaN	NaN
NaN	NaN	NaN	NaN	765.44	594.7167	NaN	NaN	NaN	NaN
NaN	NaN	NaN	NaN	765.36774	594.6916	NaN	NaN	NaN	NaN
NaN	NaN	NaN	NaN	765.76996	594.684	NaN	NaN	NaN	NaN
NaN	NaN	NaN	NaN	765.6679	594.6753	NaN	NaN	NaN	NaN
NaN	NaN	NaN	NaN	765.70245	594.6691	NaN	NaN	NaN	NaN
NaN	NaN	NaN	NaN	765.616	594.68396	NaN	NaN	NaN	NaN
NaN	NaN	NaN	NaN	765.7086	594.6976	NaN	NaN	NaN	NaN
NaN	NaN	NaN	NaN	765.6357	594.6736	NaN	NaN	NaN	NaN
NaN	NaN	NaN	NaN	765.49756	594.6988	NaN	NaN	NaN	NaN
NaN	NaN	NaN	NaN	765.66077	594.662	NaN	NaN	NaN	NaN
NaN	NaN	NaN	NaN	765.74786	594.6865	NaN	NaN	NaN	NaN
NaN	NaN	NaN	NaN	765.41626	594.66626	NaN	NaN	NaN	NaN
NaN	NaN	NaN	NaN	765.4593	594.6726	NaN	NaN	NaN	NaN
NaN	NaN	NaN	NaN	765.5234	594.6613	NaN	NaN	NaN	NaN
NaN	NaN	NaN	NaN	765.63055	594.6589	NaN	NaN	NaN	NaN
NaN	NaN	NaN	NaN	765.66705	594.6498	NaN	NaN	NaN	NaN
NaN	NaN	NaN	NaN	765.5813	594.681	NaN	NaN	NaN	NaN
NaN	NaN	NaN	NaN	765.7378	594.67194	NaN	NaN	NaN	NaN
NaN	NaN	NaN	NaN	765.43567	594.6906	NaN	NaN	NaN	NaN
NaN	NaN	NaN	NaN	765.71826	594.6258	NaN	NaN	NaN	NaN
NaN	NaN	NaN	NaN	765.68695	594.66235	NaN	NaN	NaN	NaN
NaN	NaN	NaN	NaN	765.85236	594.65015	NaN	NaN	NaN	NaN
NaN	NaN	NaN	NaN	765.6015	594.65967	NaN	NaN	NaN	NaN
NaN	NaN	NaN	NaN	765.4802	594.6543	NaN	NaN	NaN	NaN
NaN	NaN	NaN	NaN	765.75305	594.66833	NaN	NaN	NaN	NaN
NaN	NaN	NaN	NaN	765.61237	594.66296	NaN	NaN	NaN	NaN
NaN	NaN	NaN	NaN	765.46185	594.6525	NaN	NaN	NaN	NaN
NaN	NaN	NaN	NaN	765.7219	594.6622	NaN	NaN	NaN	NaN
NaN	NaN	NaN	NaN	765.6402	594.6476	NaN	NaN	NaN	NaN
NaN	NaN	NaN	NaN	765.521	594.64465	NaN	NaN	NaN	NaN
NaN	NaN	NaN	NaN	765.74414	594.62823	NaN	NaN	NaN	NaN
NaN	NaN	NaN	NaN	765.6861	594.6216	NaN	NaN	NaN	NaN
NaN	NaN	NaN	NaN	765.54944	594.65576	NaN	NaN	NaN	NaN
NaN	NaN	NaN	NaN	765.5496	594.634	NaN	NaN	NaN	NaN
NaN	NaN	NaN	NaN	765.6798	594.64777	NaN	NaN	NaN	NaN
NaN	NaN	NaN	NaN	765.66644	594.65784	NaN	NaN	NaN	NaN
NaN	NaN	NaN	NaN	765.6541	594.6356	NaN	NaN	NaN	NaN
NaN	NaN	NaN	NaN	765.54956	594.64	NaN	NaN	NaN	NaN
NaN	NaN	NaN	NaN	765.65204	594.6434	NaN	NaN	NaN	NaN
NaN	NaN	NaN	NaN	765.60535	594.6227	NaN	NaN	NaN	NaN
NaN	NaN	NaN	NaN	765.58356	594.64496	NaN	NaN	NaN	NaN
NaN	NaN	NaN	NaN	765.5186	594.6376	NaN	NaN	NaN	NaN
NaN	NaN	NaN	NaN	765.72003	594.63226	NaN	NaN	NaN	NaN
NaN	NaN	NaN	NaN	765.5223	594.61774	NaN	NaN	NaN	NaN
NaN	NaN	NaN	NaN	765.6459	594.63104	NaN	NaN	NaN	NaN
NaN	NaN	NaN	NaN	765.41144	594.6328	NaN	NaN	NaN	NaN
NaN	NaN	NaN	NaN	765.66425	594.62256	NaN	NaN	NaN	NaN
NaN	NaN	NaN	NaN	765.69257	594.5963	NaN	NaN	NaN	NaN
NaN	NaN	NaN	NaN	765.6473	594.6287	NaN	NaN	NaN	NaN
NaN	NaN	NaN	NaN	765.59607	594.5973	NaN	NaN	NaN	NaN
NaN	NaN	NaN	NaN	765.4729	594.5962	NaN	NaN	NaN	NaN
NaN	NaN	NaN	NaN	765.46783	594.61	NaN	NaN	NaN	NaN
NaN	NaN	NaN	NaN	765.3228	594.60657	NaN	NaN	NaN	NaN
NaN	NaN	NaN	NaN	765.3476	594.6128	NaN	NaN	NaN	NaN
NaN	NaN	NaN	NaN	765.50494	594.5953	NaN	NaN	NaN	NaN
NaN	NaN	NaN	NaN	765.4518	594.6014	NaN	NaN	NaN	NaN
NaN	NaN	NaN	NaN	765.5111	594.6074	NaN	NaN	NaN	NaN
NaN	NaN	NaN	NaN	765.5544	594.6125	NaN	NaN	NaN	NaN
NaN	NaN	NaN	NaN	765.586	594.5762	NaN	NaN	NaN	NaN
NaN	NaN	NaN	NaN	765.5333	594.5926	NaN	NaN	NaN	NaN
NaN	NaN	NaN	NaN	765.3872	594.58795	NaN	NaN	NaN	NaN
NaN	NaN	NaN	NaN	765.4311	594.5849	NaN	NaN	NaN	NaN
NaN	NaN	NaN	NaN	765.607	594.5597	NaN	NaN	NaN	NaN
NaN	NaN	NaN	NaN	765.3497	594.5944	NaN	NaN	NaN	NaN
NaN	NaN	NaN	NaN	765.3953	594.55914	NaN	NaN	NaN	NaN
NaN	NaN	NaN	NaN	765.2269	594.6107	NaN	NaN	NaN	NaN
NaN	NaN	NaN	NaN	765.25525	594.5692	NaN	NaN	NaN	NaN
NaN	NaN	NaN	NaN	765.4889	594.5642	NaN	NaN	NaN	NaN
NaN	NaN	NaN	NaN	765.51965	594.559	NaN	NaN	NaN	NaN
NaN	NaN	NaN	NaN	765.5782	594.5484	NaN	NaN	NaN	NaN
NaN	NaN	NaN	NaN	765.33356	594.54315	NaN	NaN	NaN	NaN
NaN	NaN	NaN	NaN	765.49506	594.55206	NaN	NaN	NaN	NaN
NaN	NaN	NaN	NaN	765.46686	594.554	NaN	NaN	NaN	NaN
NaN	NaN	NaN	NaN	765.2414	594.5456	NaN	NaN	NaN	NaN
NaN	NaN	NaN	NaN	765.5037	594.4988	NaN	NaN	NaN	NaN
NaN	NaN	NaN	NaN	765.3994	594.527	NaN	NaN	NaN	NaN
NaN	NaN	NaN	NaN	765.4766	594.54675	NaN	NaN	NaN	NaN
NaN	NaN	NaN	NaN	765.3841	594.51355	NaN	NaN	NaN	NaN
NaN	NaN	NaN	NaN	765.3186	594.54224	NaN	NaN	NaN	NaN
NaN	NaN	NaN	NaN	765.3118	594.5283	NaN	NaN	NaN	NaN
NaN	NaN	NaN	NaN	765.5185	594.53204	NaN	NaN	NaN	NaN
NaN	NaN	NaN	NaN	765.5827	594.50244	NaN	NaN	NaN	NaN
NaN	NaN	NaN	NaN	765.37115	594.50244	NaN	NaN	NaN	NaN
NaN	NaN	NaN	NaN	765.5012	594.5111	NaN	NaN	NaN	NaN
NaN	NaN	NaN	NaN	765.47784	594.5123	NaN	NaN	NaN	NaN
NaN	NaN	NaN	NaN	765.5513	594.4878	NaN	NaN	NaN	NaN
NaN	NaN	NaN	NaN	765.3233	594.5221	NaN	NaN	NaN	NaN
NaN	NaN	NaN	NaN	765.65216	594.5074	NaN	NaN	NaN	NaN
NaN	NaN	NaN	NaN	765.4113	594.50494	NaN	NaN	NaN	NaN
NaN	NaN	NaN	NaN	765.62225	594.4878	NaN	NaN	NaN	NaN
NaN	NaN	NaN	NaN	765.56665	594.5012	NaN	NaN	NaN	NaN
NaN	NaN	NaN	NaN	765.5419	594.4852	NaN	NaN	NaN	NaN
NaN	NaN	NaN	NaN	765.6356	594.4926	NaN	NaN	NaN	NaN
NaN	NaN	NaN	NaN	765.43384	594.49756	NaN	NaN	NaN	NaN
NaN	NaN	NaN	NaN	765.4286	594.49756	NaN	NaN	NaN	NaN
NaN	NaN	NaN	NaN	765.6667	594.4988	NaN	NaN	NaN	NaN
NaN	NaN	NaN	NaN	765.5074	594.4852	NaN	NaN	NaN	NaN
NaN	NaN	NaN	NaN	765.3668	594.4963	NaN	NaN	NaN	NaN
NaN	NaN	NaN	NaN	765.4289	594.5049	NaN	NaN	NaN	NaN
NaN	NaN	NaN	NaN	765.40283	594.48645	NaN	NaN	NaN	NaN
NaN	NaN	NaN	NaN	765.3822	594.48773	NaN	NaN	NaN	NaN
NaN	NaN	NaN	NaN	765.47784	594.4828	NaN	NaN	NaN	NaN
NaN	NaN	NaN	NaN	765.34906	594.4841	NaN	NaN	NaN	NaN
NaN	NaN	NaN	NaN	765.4681	594.4902	NaN	NaN	NaN	NaN
NaN	NaN	NaN	NaN	765.50366	594.48895	NaN	NaN	NaN	NaN
NaN	NaN	NaN	NaN	765.4556	594.4741	NaN	NaN	NaN	NaN
NaN	NaN	NaN	NaN	765.6877	594.4667	NaN	NaN	NaN	NaN
NaN	NaN	NaN	NaN	765.5902	594.4802	NaN	NaN	NaN	NaN
NaN	NaN	NaN	NaN	765.49255	594.4518	NaN	NaN	NaN	NaN
NaN	NaN	NaN	NaN	765.50244	594.46686	NaN	NaN	NaN	NaN
NaN	NaN	NaN	NaN	765.49506	594.464	NaN	NaN	NaN	NaN
NaN	NaN	NaN	NaN	765.4296	594.479	NaN	NaN	NaN	NaN
NaN	NaN	NaN	NaN	765.6483	594.43945	NaN	NaN	NaN	NaN
NaN	NaN	NaN	NaN	765.4321	594.4605	NaN	NaN	NaN	NaN
NaN	NaN	NaN	NaN	765.6483	594.4444	NaN	NaN	NaN	NaN
NaN	NaN	NaN	NaN	765.5222	594.4692	NaN	NaN	NaN	NaN
NaN	NaN	NaN	NaN	765.4191	594.4927	NaN	NaN	NaN	NaN
NaN	NaN	NaN	NaN	765.45306	594.4667	NaN	NaN	NaN	NaN
NaN	NaN	NaN	NaN	765.6386	594.4542	NaN	NaN	NaN	NaN
NaN	NaN	NaN	NaN	765.4876	594.4642	NaN	NaN	NaN	NaN
NaN	NaN	NaN	NaN	765.6886	594.44293	NaN	NaN	NaN	NaN
NaN	NaN	NaN	NaN	765.55554	594.45184	NaN	NaN	NaN	NaN
NaN	NaN	NaN	NaN	765.741	594.44684	NaN	NaN	NaN	NaN
NaN	NaN	NaN	NaN	765.6148	594.44446	NaN	NaN	NaN	NaN
NaN	NaN	NaN	NaN	765.51483	594.44183	NaN	NaN	NaN	NaN
NaN	NaN	NaN	NaN	765.537	594.48395	NaN	NaN	NaN	NaN
NaN	NaN	NaN	NaN	765.67554	594.4431	NaN	NaN	NaN	NaN
NaN	NaN	NaN	NaN	765.6115	594.4182	NaN	NaN	NaN	NaN
NaN	NaN	NaN	NaN	765.5407	594.44446	NaN	NaN	NaN	NaN
NaN	NaN	NaN	NaN	765.7057	594.45416	NaN	NaN	NaN	NaN
NaN	NaN	NaN	NaN	765.51355	594.4691	NaN	NaN	NaN	NaN
NaN	NaN	NaN	NaN	765.543	594.4717	NaN	NaN	NaN	NaN
NaN	NaN	NaN	NaN	765.38367	594.45667	NaN	NaN	NaN	NaN
NaN	NaN	NaN	NaN	765.31085	594.4642	NaN	NaN	NaN	NaN
NaN	NaN	NaN	NaN	765.664	594.464	NaN	NaN	NaN	NaN
NaN	NaN	NaN	NaN	765.6603	594.4519	NaN	NaN	NaN	NaN
NaN	NaN	NaN	NaN	765.54047	594.4657	NaN	NaN	NaN	NaN
NaN	NaN	NaN	NaN	765.75275	594.43097	NaN	NaN	NaN	NaN
NaN	NaN	NaN	NaN	765.5259	594.43713	NaN	NaN	NaN	NaN
NaN	NaN	NaN	NaN	765.6648	594.45166	NaN	NaN	NaN	NaN
NaN	NaN	NaN	NaN	765.52844	594.4381	NaN	NaN	NaN	NaN
NaN	NaN	NaN	NaN	765.7084	594.45685	NaN	NaN	NaN	NaN
NaN	NaN	NaN	NaN	765.81647	594.42584	NaN	NaN	NaN	NaN
NaN	NaN	NaN	NaN	765.6199	594.4419	NaN	NaN	NaN	NaN
NaN	NaN	NaN	NaN	765.5357	594.4544	NaN	NaN	NaN	NaN
NaN	NaN	NaN	NaN	765.5911	594.46924	NaN	NaN	NaN	NaN
NaN	NaN	NaN	NaN	765.5111	594.4505	NaN	NaN	NaN	NaN
NaN	NaN	NaN	NaN	765.5099	594.44794	NaN	NaN	NaN	NaN
NaN	NaN	NaN	NaN	765.7308	594.4169	NaN	NaN	NaN	NaN
NaN	NaN	NaN	NaN	765.7228	594.4542	NaN	NaN	NaN	NaN
NaN	NaN	NaN	NaN	765.5434	594.4516	NaN	NaN	NaN	NaN
NaN	NaN	NaN	NaN	765.6014	594.4543	NaN	NaN	NaN	NaN
NaN	NaN	NaN	NaN	765.5593	594.44806	NaN	NaN	NaN	NaN
NaN	NaN	NaN	NaN	765.7135	594.4681	NaN	NaN	NaN	NaN
NaN	NaN	NaN	NaN	765.54706	594.4604	NaN	NaN	NaN	NaN
NaN	NaN	NaN	NaN	765.6837	594.4445	NaN	NaN	NaN	NaN
NaN	NaN	NaN	NaN	765.5765	594.4901	NaN	NaN	NaN	NaN
NaN	NaN	NaN	NaN	765.6469	594.46173	NaN	NaN	NaN	NaN
NaN	NaN	NaN	NaN	765.65985	594.4318	NaN	NaN	NaN	NaN
NaN	NaN	NaN	NaN	765.5925	594.41	NaN	NaN	NaN	NaN
NaN	NaN	NaN	NaN	765.5	594.4479	NaN	NaN	NaN	NaN
NaN	NaN	NaN	NaN	765.73486	594.4345	NaN	NaN	NaN	NaN
NaN	NaN	NaN	NaN	765.75684	594.4516	NaN	NaN	NaN	NaN
NaN	NaN	NaN	NaN	765.6975	594.45526	NaN	NaN	NaN	NaN
NaN	NaN	NaN	NaN	765.6414	594.44293	NaN	NaN	NaN	NaN
NaN	NaN	NaN	NaN	765.6837	594.4531	NaN	NaN	NaN	NaN
NaN	NaN	NaN	NaN	765.4652	594.45404	NaN	NaN	NaN	NaN
NaN	NaN	NaN	NaN	765.5942	594.4467	NaN	NaN	NaN	NaN
NaN	NaN	NaN	NaN	765.7129	594.43317	NaN	NaN	NaN	NaN
NaN	NaN	NaN	NaN	765.6745	594.4406	NaN	NaN	NaN	NaN
NaN	NaN	NaN	NaN	765.6621	594.43195	NaN	NaN	NaN	NaN
NaN	NaN	NaN	NaN	765.56067	594.45917	NaN	NaN	NaN	NaN
NaN	NaN	NaN	NaN	765.7506	594.4243	NaN	NaN	NaN	NaN
NaN	NaN	NaN	NaN	765.66046	594.4204	NaN	NaN	NaN	NaN
NaN	NaN	NaN	NaN	765.6634	594.448	NaN	NaN	NaN	NaN
NaN	NaN	NaN	NaN	765.6057	594.42664	NaN	NaN	NaN	NaN
NaN	NaN	NaN	NaN	765.82294	594.42395	NaN	NaN	NaN	NaN
NaN	NaN	NaN	NaN	765.671	594.42316	NaN	NaN	NaN	NaN
NaN	NaN	NaN	NaN	765.46405	594.4553	NaN	NaN	NaN	NaN
NaN	NaN	NaN	NaN	765.6128	594.4591	NaN	NaN	NaN	NaN
NaN	NaN	NaN	NaN	765.6609	594.4381	NaN	NaN	NaN	NaN
NaN	NaN	NaN	NaN	765.35114	594.4417	NaN	NaN	NaN	NaN
NaN	NaN	NaN	NaN	765.77295	594.41437	NaN	NaN	NaN	NaN
NaN	NaN	NaN	NaN	765.7015	594.41046	NaN	NaN	NaN	NaN
NaN	NaN	NaN	NaN	765.9124	594.38446	NaN	NaN	NaN	NaN
NaN	NaN	NaN	NaN	765.6279	594.4336	NaN	NaN	NaN	NaN
NaN	NaN	NaN	NaN	765.62146	594.4157	NaN	NaN	NaN	NaN
NaN	NaN	NaN	NaN	765.50494	594.4109	NaN	NaN	NaN	NaN
NaN	NaN	NaN	NaN	765.74286	594.41943	NaN	NaN	NaN	NaN
NaN	NaN	NaN	NaN	765.7868	594.41345	NaN	NaN	NaN	NaN
NaN	NaN	NaN	NaN	765.5385	594.4155	NaN	NaN	NaN	NaN
NaN	NaN	NaN	NaN	765.6534	594.39777	NaN	NaN	NaN	NaN
NaN	NaN	NaN	NaN	765.4727	594.39966	NaN	NaN	NaN	NaN
NaN	NaN	NaN	NaN	765.5087	594.40546	NaN	NaN	NaN	NaN
NaN	NaN	NaN	NaN	765.7685	594.3916	NaN	NaN	NaN	NaN
NaN	NaN	NaN	NaN	765.8399	594.40643	NaN	NaN	NaN	NaN
NaN	NaN	NaN	NaN	765.73425	594.40875	NaN	NaN	NaN	NaN
NaN	NaN	NaN	NaN	765.634	594.4082	NaN	NaN	NaN	NaN
NaN	NaN	NaN	NaN	765.4876	594.4032	NaN	NaN	NaN	NaN
NaN	NaN	NaN	NaN	765.70294	594.3849	NaN	NaN	NaN	NaN
NaN	NaN	NaN	NaN	765.66895	594.3708	NaN	NaN	NaN	NaN
NaN	NaN	NaN	NaN	765.5312	594.36035	NaN	NaN	NaN	NaN
NaN	NaN	NaN	NaN	765.82263	594.364	NaN	NaN	NaN	NaN
NaN	NaN	NaN	NaN	765.5199	594.39923	NaN	NaN	NaN	NaN
NaN	NaN	NaN	NaN	765.69354	594.38586	NaN	NaN	NaN	NaN
NaN	NaN	NaN	NaN	765.6813	594.3375	NaN	NaN	NaN	NaN
NaN	NaN	NaN	NaN	765.7707	594.3471	NaN	NaN	NaN	NaN
NaN	NaN	NaN	NaN	765.5843	594.4207	NaN	NaN	NaN	NaN
NaN	NaN	NaN	NaN	765.64075	594.3456	NaN	NaN	NaN	NaN
NaN	NaN	NaN	NaN	765.73785	594.33685	NaN	NaN	NaN	NaN
NaN	NaN	NaN	NaN	765.5012	594.3806	NaN	NaN	NaN	NaN
NaN	NaN	NaN	NaN	765.66956	594.3516	NaN	NaN	NaN	NaN
NaN	NaN	NaN	NaN	765.7323	594.341	NaN	NaN	NaN	NaN
NaN	NaN	NaN	NaN	765.6652	594.33856	NaN	NaN	NaN	NaN
NaN	NaN	NaN	NaN	765.65735	594.37854	NaN	NaN	NaN	NaN
NaN	NaN	NaN	NaN	765.8308	594.3402	NaN	NaN	NaN	NaN
NaN	NaN	NaN	NaN	765.7345	594.36475	NaN	NaN	NaN	NaN
NaN	NaN	NaN	NaN	765.69824	594.31793	NaN	NaN	NaN	NaN
NaN	NaN	NaN	NaN	765.5548	594.353	NaN	NaN	NaN	NaN
NaN	NaN	NaN	NaN	765.83417	594.32794	NaN	NaN	NaN	NaN
NaN	NaN	NaN	NaN	766.025	594.3	NaN	NaN	NaN	NaN
NaN	NaN	NaN	NaN	765.6357	594.3279	NaN	NaN	NaN	NaN
NaN	NaN	NaN	NaN	765.6306	594.32465	NaN	NaN	NaN	NaN
NaN	NaN	NaN	NaN	765.8783	594.319	NaN	NaN	NaN	NaN
NaN	NaN	NaN	NaN	765.5741	594.255	NaN	NaN	NaN	NaN
NaN	NaN	NaN	NaN	765.7895	594.2506	NaN	NaN	NaN	NaN
NaN	NaN	NaN	NaN	765.6679	594.2519	NaN	NaN	NaN	NaN
NaN	NaN	NaN	NaN	765.6656	594.2446	NaN	NaN	NaN	NaN
NaN	NaN	NaN	NaN	765.4476	594.22906	NaN	NaN	NaN	NaN
NaN	NaN	NaN	NaN	765.4179	594.2289	NaN	NaN	NaN	NaN
NaN	NaN	NaN	NaN	765.7673	594.2491	NaN	NaN	NaN	NaN
NaN	NaN	NaN	NaN	765.54614	594.2556	NaN	NaN	NaN	NaN
NaN	NaN	NaN	NaN	765.6881	594.2096	NaN	NaN	NaN	NaN
NaN	NaN	NaN	NaN	765.63727	594.2204	NaN	NaN	NaN	NaN
NaN	NaN	NaN	NaN	765.5874	594.2241	NaN	NaN	NaN	NaN
NaN	NaN	NaN	NaN	765.6153	594.2005	NaN	NaN	NaN	NaN
NaN	NaN	NaN	NaN	765.8123	594.1889	NaN	NaN	NaN	NaN
NaN	NaN	NaN	NaN	765.48737	594.1705	NaN	NaN	NaN	NaN
NaN	NaN	NaN	NaN	765.4697	594.19354	NaN	NaN	NaN	NaN
NaN	NaN	NaN	NaN	765.36163	594.178	NaN	NaN	NaN	NaN
NaN	NaN	NaN	NaN	765.49	594.1458	NaN	NaN	NaN	NaN
NaN	NaN	NaN	NaN	765.39923	594.02734	NaN	NaN	NaN	NaN
NaN	NaN	NaN	NaN	765.4085	593.8709	NaN	NaN	NaN	NaN
NaN	NaN	NaN	NaN	765.4551	593.81213	NaN	NaN	NaN	NaN
NaN	NaN	NaN	NaN	765.36194	593.78107	NaN	NaN	NaN	NaN
NaN	NaN	NaN	NaN	765.6562	593.6952	NaN	NaN	NaN	NaN
NaN	NaN	NaN	NaN	765.38226	593.79987	NaN	NaN	NaN	NaN
NaN	NaN	NaN	NaN	765.44543	593.8226	NaN	NaN	NaN	NaN
NaN	NaN	NaN	NaN	765.3157	593.83624	NaN	NaN	NaN	NaN
NaN	NaN	NaN	NaN	765.48505	593.81757	NaN	NaN	NaN	NaN
NaN	NaN	NaN	NaN	765.5	593.81494	NaN	NaN	NaN	NaN
NaN	NaN	NaN	NaN	765.2075	593.8225	NaN	NaN	NaN	NaN
NaN	NaN	NaN	NaN	765.35376	593.8162	NaN	NaN	NaN	NaN
NaN	NaN	NaN	NaN	765.413	593.8031	NaN	NaN	NaN	NaN
NaN	NaN	NaN	NaN	765.2815	593.7872	NaN	NaN	NaN	NaN
NaN	NaN	NaN	NaN	765.5013	593.7977	NaN	NaN	NaN	NaN
NaN	NaN	NaN	NaN	765.4354	593.8242	NaN	NaN	NaN	NaN
NaN	NaN	NaN	NaN	765.45233	593.79236	NaN	NaN	NaN	NaN
NaN	NaN	NaN	NaN	765.56506	593.7716	NaN	NaN	NaN	NaN
NaN	NaN	NaN	NaN	765.4363	593.79877	NaN	NaN	NaN	NaN
NaN	NaN	NaN	NaN	765.33606	593.78375	NaN	NaN	NaN	NaN
NaN	NaN	NaN	NaN	765.54767	593.7535	NaN	NaN	NaN	NaN
NaN	NaN	NaN	NaN	765.4035	593.7945	NaN	NaN	NaN	NaN
NaN	NaN	NaN	NaN	765.4535	593.7726	NaN	NaN	NaN	NaN
NaN	NaN	NaN	NaN	765.6068	593.7563	NaN	NaN	NaN	NaN
NaN	NaN	NaN	NaN	765.31885	593.7554	NaN	NaN	NaN	NaN
NaN	NaN	NaN	NaN	765.239	593.7723	NaN	NaN	NaN	NaN
NaN	NaN	NaN	NaN	765.4192	593.74115	NaN	NaN	NaN	NaN
NaN	NaN	NaN	NaN	765.41266	593.74304	NaN	NaN	NaN	NaN
NaN	NaN	NaN	NaN	765.44977	593.7211	NaN	NaN	NaN	NaN
NaN	NaN	NaN	NaN	765.5855	593.739	NaN	NaN	NaN	NaN
NaN	NaN	NaN	NaN	765.5504	593.7585	NaN	NaN	NaN	NaN
NaN	NaN	NaN	NaN	765.2228	593.7152	NaN	NaN	NaN	NaN
NaN	NaN	NaN	NaN	765.7175	593.6987	NaN	NaN	NaN	NaN
NaN	NaN	NaN	NaN	765.2591	593.7108	NaN	NaN	NaN	NaN
NaN	NaN	NaN	NaN	765.3207	593.69696	NaN	NaN	NaN	NaN
NaN	NaN	NaN	NaN	765.4987	593.6947	NaN	NaN	NaN	NaN
NaN	NaN	NaN	NaN	765.4417	593.6534	NaN	NaN	NaN	NaN
NaN	NaN	NaN	NaN	765.36346	593.6656	NaN	NaN	NaN	NaN
NaN	NaN	NaN	NaN	765.51135	593.6263	NaN	NaN	NaN	NaN
NaN	NaN	NaN	NaN	765.5947	593.63763	NaN	NaN	NaN	NaN
NaN	NaN	NaN	NaN	765.4684	593.58984	NaN	NaN	NaN	NaN
NaN	NaN	NaN	NaN	765.4912	593.59436	NaN	NaN	NaN	NaN
NaN	NaN	NaN	NaN	765.5152	593.5721	NaN	NaN	NaN	NaN
NaN	NaN	NaN	NaN	765.5853	593.5878	NaN	NaN	NaN	NaN
NaN	NaN	NaN	NaN	765.6975	593.55286	NaN	NaN	NaN	NaN
NaN	NaN	NaN	NaN	765.5939	593.55383	NaN	NaN	NaN	NaN
NaN	NaN	NaN	NaN	765.6096	593.4838	NaN	NaN	NaN	NaN
NaN	NaN	NaN	NaN	765.81744	593.43225	NaN	NaN	NaN	NaN
NaN	NaN	NaN	NaN	765.5	593.41614	NaN	NaN	NaN	NaN
NaN	NaN	NaN	NaN	765.60175	593.4171	NaN	NaN	NaN	NaN
NaN	NaN	NaN	NaN	765.688	593.3947	NaN	NaN	NaN	NaN
NaN	NaN	NaN	NaN	765.6648	593.3639	NaN	NaN	NaN	NaN
NaN	NaN	NaN	NaN	765.7717	593.3302	NaN	NaN	NaN	NaN
NaN	NaN	NaN	NaN	765.7362	593.2638	NaN	NaN	NaN	NaN
NaN	NaN	NaN	NaN	765.8439	593.24335	NaN	NaN	NaN	NaN
NaN	NaN	NaN	NaN	765.85767	593.1965	NaN	NaN	NaN	NaN
NaN	NaN	NaN	NaN	765.93286	593.18884	NaN	NaN	NaN	NaN
NaN	NaN	NaN	NaN	766.1213	593.1675	NaN	NaN	NaN	NaN
NaN	NaN	NaN	NaN	765.7088	593.1667	NaN	NaN	NaN	NaN
NaN	NaN	NaN	NaN	766.0498	593.14185	NaN	NaN	NaN	NaN
NaN	NaN	NaN	NaN	765.92444	593.11206	NaN	NaN	NaN	NaN
NaN	NaN	NaN	NaN	765.96765	593.0944	NaN	NaN	NaN	NaN
NaN	NaN	NaN	NaN	765.9886	593.08356	NaN	NaN	NaN	NaN
NaN	NaN	NaN	NaN	765.9676	593.06415	NaN	NaN	NaN	NaN
NaN	NaN	NaN	NaN	765.92694	593.07556	NaN	NaN	NaN	NaN
NaN	NaN	NaN	NaN	765.88605	593.07214	NaN	NaN	NaN	NaN
NaN	NaN	NaN	NaN	765.93964	593.0337	NaN	NaN	NaN	NaN
NaN	NaN	NaN	NaN	765.83923	593.0502	NaN	NaN	NaN	NaN
NaN	NaN	NaN	NaN	765.83167	593.0443	NaN	NaN	NaN	NaN
NaN	NaN	NaN	NaN	765.81726	592.9962	NaN	NaN	NaN	NaN
NaN	NaN	NaN	NaN	765.91064	592.9905	NaN	NaN	NaN	NaN
NaN	NaN	NaN	NaN	765.87866	592.98285	NaN	NaN	NaN	NaN
NaN	NaN	NaN	NaN	765.9241	592.9241	NaN	NaN	NaN	NaN
NaN	NaN	NaN	NaN	765.8781	592.8706	NaN	NaN	NaN	NaN
NaN	NaN	NaN	NaN	765.7785	592.85443	NaN	NaN	NaN	NaN
NaN	NaN	NaN	NaN	766.0101	592.8485	NaN	NaN	NaN	NaN
NaN	NaN	NaN	NaN	766.0272	592.78265	NaN	NaN	NaN	NaN
NaN	NaN	NaN	NaN	765.9571	592.7664	NaN	NaN	NaN	NaN
NaN	NaN	NaN	NaN	766.38043	592.6896	NaN	NaN	NaN	NaN
NaN	NaN	NaN	NaN	766.14886	592.72266	NaN	NaN	NaN	NaN
NaN	NaN	NaN	NaN	766.0702	592.69977	NaN	NaN	NaN	NaN
NaN	NaN	NaN	NaN	766.1463	592.6374	NaN	NaN	NaN	NaN
NaN	NaN	NaN	NaN	766.2487	592.69696	NaN	NaN	NaN	NaN
NaN	NaN	NaN	NaN	766.0649	592.6959	NaN	NaN	NaN	NaN
NaN	NaN	NaN	NaN	766.16754	592.66626	NaN	NaN	NaN	NaN
NaN	NaN	NaN	NaN	766.0291	592.66455	NaN	NaN	NaN	NaN
NaN	NaN	NaN	NaN	766.15106	592.66437	NaN	NaN	NaN	NaN
NaN	NaN	NaN	NaN	766.2382	592.59656	NaN	NaN	NaN	NaN
NaN	NaN	NaN	NaN	766.47046	592.4846	NaN	NaN	NaN	NaN
NaN	NaN	NaN	NaN	766.6613	592.46643	NaN	NaN	NaN	NaN
NaN	NaN	NaN	NaN	766.53754	592.42236	NaN	NaN	NaN	NaN
NaN	NaN	NaN	NaN	766.7493	592.38245	NaN	NaN	NaN	NaN
NaN	NaN	NaN	NaN	766.7691	592.3745	NaN	NaN	NaN	NaN
NaN	NaN	NaN	NaN	766.7918	592.3716	NaN	NaN	NaN	NaN
NaN	NaN	NaN	NaN	766.76135	592.36475	NaN	NaN	NaN	NaN
NaN	NaN	NaN	NaN	766.71686	592.361	NaN	NaN	NaN	NaN
NaN	NaN	NaN	NaN	766.7965	592.35175	NaN	NaN	NaN	NaN
NaN	NaN	NaN	NaN	766.8407	592.3804	NaN	NaN	NaN	NaN
NaN	NaN	NaN	NaN	766.7954	592.3222	NaN	NaN	NaN	NaN
NaN	NaN	NaN	NaN	766.8997	592.2864	NaN	NaN	NaN	NaN
NaN	NaN	NaN	NaN	766.8837	592.27527	NaN	NaN	NaN	NaN
NaN	NaN	NaN	NaN	766.84076	592.2728	NaN	NaN	NaN	NaN
NaN	NaN	NaN	NaN	766.9589	592.3018	NaN	NaN	NaN	NaN
NaN	NaN	NaN	NaN	766.8133	592.28723	NaN	NaN	NaN	NaN
NaN	NaN	NaN	NaN	766.8381	592.2971	NaN	NaN	NaN	NaN
NaN	NaN	NaN	NaN	767.04175	592.2924	NaN	NaN	NaN	NaN
NaN	NaN	NaN	NaN	766.8351	592.2199	NaN	NaN	NaN	NaN
NaN	NaN	NaN	NaN	766.6842	592.15497	NaN	NaN	NaN	NaN
NaN	NaN	NaN	NaN	766.947	592.1395	NaN	NaN	NaN	NaN
NaN	NaN	NaN	NaN	766.9916	592.05774	NaN	NaN	NaN	NaN
NaN	NaN	NaN	NaN	766.90283	592.00775	NaN	NaN	NaN	NaN
NaN	NaN	NaN	NaN	766.8013	592.0231	NaN	NaN	NaN	NaN
NaN	NaN	NaN	NaN	767.08655	591.9509	NaN	NaN	NaN	NaN
NaN	NaN	NaN	NaN	767.1447	591.916	NaN	NaN	NaN	NaN
NaN	NaN	NaN	NaN	767.2156	591.87665	NaN	NaN	NaN	NaN
NaN	NaN	NaN	NaN	766.9255	591.94086	NaN	NaN	NaN	NaN
NaN	NaN	NaN	NaN	767.174	591.8779	NaN	NaN	NaN	NaN
NaN	NaN	NaN	NaN	766.92303	591.9243	NaN	NaN	NaN	NaN
NaN	NaN	NaN	NaN	767.2624	591.8525	NaN	NaN	NaN	NaN
NaN	NaN	NaN	NaN	767.1122	591.91113	NaN	NaN	NaN	NaN
NaN	NaN	NaN	NaN	767.11346	591.893	NaN	NaN	NaN	NaN
NaN	NaN	NaN	NaN	767.01166	591.886	NaN	NaN	NaN	NaN
NaN	NaN	NaN	NaN	767.04474	591.8606	NaN	NaN	NaN	NaN
NaN	NaN	NaN	NaN	767.2714	591.82465	NaN	NaN	NaN	NaN
NaN	NaN	NaN	NaN	766.9224	591.7829	NaN	NaN	NaN	NaN
NaN	NaN	NaN	NaN	767.27765	591.7237	NaN	NaN	NaN	NaN
NaN	NaN	NaN	NaN	767.3083	591.6969	NaN	NaN	NaN	NaN
NaN	NaN	NaN	NaN	767.49225	591.5827	NaN	NaN	NaN	NaN
NaN	NaN	NaN	NaN	767.37256	591.5245	NaN	NaN	NaN	NaN
NaN	NaN	NaN	NaN	767.46014	591.4833	NaN	NaN	NaN	NaN
NaN	NaN	NaN	NaN	767.3431	591.43774	NaN	NaN	NaN	NaN
NaN	NaN	NaN	NaN	767.4255	591.473	NaN	NaN	NaN	NaN
NaN	NaN	NaN	NaN	767.4741	591.43134	NaN	NaN	NaN	NaN
NaN	NaN	NaN	NaN	767.38873	591.4156	NaN	NaN	NaN	NaN
NaN	NaN	NaN	NaN	767.39105	591.4105	NaN	NaN	NaN	NaN
NaN	NaN	NaN	NaN	767.39764	591.3951	NaN	NaN	NaN	NaN
NaN	NaN	NaN	NaN	767.443	591.3938	NaN	NaN	NaN	NaN
NaN	NaN	NaN	NaN	767.4469	591.3795	NaN	NaN	NaN	NaN
NaN	NaN	NaN	NaN	767.2805	591.4078	NaN	NaN	NaN	NaN
NaN	NaN	NaN	NaN	767.39923	591.4186	NaN	NaN	NaN	NaN
NaN	NaN	NaN	NaN	767.3647	591.4098	NaN	NaN	NaN	NaN
NaN	NaN	NaN	NaN	767.41254	591.43866	NaN	NaN	NaN	NaN
NaN	NaN	NaN	NaN	767.4663	591.43134	NaN	NaN	NaN	NaN
NaN	NaN	NaN	NaN	767.4961	591.4105	NaN	NaN	NaN	NaN
NaN	NaN	NaN	NaN	767.6438	591.43134	NaN	NaN	NaN	NaN
NaN	NaN	NaN	NaN	767.4005	591.44574	NaN	NaN	NaN	NaN
NaN	NaN	NaN	NaN	767.5545	591.4222	NaN	NaN	NaN	NaN
NaN	NaN	NaN	NaN	767.47925	591.4585	NaN	NaN	NaN	NaN
NaN	NaN	NaN	NaN	767.41296	591.38574	NaN	NaN	NaN	NaN
NaN	NaN	NaN	NaN	767.4909	591.3661	NaN	NaN	NaN	NaN
NaN	NaN	NaN	NaN	767.5791	591.31195	NaN	NaN	NaN	NaN
NaN	NaN	NaN	NaN	767.7083	591.23956	NaN	NaN	NaN	NaN
NaN	NaN	NaN	NaN	767.7983	591.16095	NaN	NaN	NaN	NaN
NaN	NaN	NaN	NaN	767.8604	591.06354	NaN	NaN	NaN	NaN
NaN	NaN	NaN	NaN	768.0528	590.93805	NaN	NaN	NaN	NaN
NaN	NaN	NaN	NaN	768	590.8906	NaN	NaN	NaN	NaN
NaN	NaN	NaN	NaN	767.85846	590.8662	NaN	NaN	NaN	NaN
NaN	NaN	NaN	NaN	767.9649	590.874	NaN	NaN	NaN	NaN
NaN	NaN	NaN	NaN	767.76404	590.819	NaN	NaN	NaN	NaN
NaN	NaN	NaN	NaN	767.86896	590.8403	NaN	NaN	NaN	NaN
NaN	NaN	NaN	NaN	767.9824	590.8576	NaN	NaN	NaN	NaN
NaN	NaN	NaN	NaN	767.9961	590.8381	NaN	NaN	NaN	NaN
NaN	NaN	NaN	NaN	767.92523	590.7978	NaN	NaN	NaN	NaN
NaN	NaN	NaN	NaN	767.7727	590.7805	NaN	NaN	NaN	NaN
NaN	NaN	NaN	NaN	767.8031	590.8018	NaN	NaN	NaN	NaN
NaN	NaN	NaN	NaN	767.8583	590.79	NaN	NaN	NaN	NaN
NaN	NaN	NaN	NaN	768.0465	590.7455	NaN	NaN	NaN	NaN
NaN	NaN	NaN	NaN	767.90106	590.7057	NaN	NaN	NaN	NaN
NaN	NaN	NaN	NaN	767.82117	590.7076	NaN	NaN	NaN	NaN
NaN	NaN	NaN	NaN	768.1332	590.6175	NaN	NaN	NaN	NaN
NaN	NaN	NaN	NaN	768.0793	590.54456	NaN	NaN	NaN	NaN
NaN	NaN	NaN	NaN	768.1623	590.4843	NaN	NaN	NaN	NaN
NaN	NaN	NaN	NaN	768.028	590.3214	NaN	NaN	NaN	NaN
NaN	NaN	NaN	NaN	767.8958	590.13696	NaN	NaN	NaN	NaN
NaN	NaN	NaN	NaN	768.17584	589.67126	NaN	NaN	NaN	NaN
NaN	NaN	NaN	NaN	768.43744	588.779	NaN	NaN	NaN	NaN
NaN	NaN	NaN	NaN	768.79553	587.4298	NaN	NaN	NaN	NaN
NaN	NaN	NaN	NaN	770.1215	585.7948	NaN	NaN	NaN	NaN
NaN	NaN	NaN	NaN	770.3942	583.9163	NaN	NaN	NaN	NaN
NaN	NaN	NaN	NaN	770.50134	581.6734	NaN	NaN	NaN	NaN
NaN	NaN	NaN	NaN	771.39355	579.5067	NaN	NaN	NaN	NaN
NaN	NaN	NaN	NaN	771.4484	577.19336	NaN	NaN	NaN	NaN
NaN	NaN	NaN	NaN	772.6886	575.33264	NaN	NaN	NaN	NaN
NaN	NaN	NaN	NaN	772.38544	572.69543	NaN	NaN	NaN	NaN
NaN	NaN	NaN	NaN	772.8922	570.54553	NaN	NaN	NaN	NaN
NaN	NaN	NaN	NaN	773.6992	568.21063	NaN	NaN	NaN	NaN
NaN	NaN	NaN	NaN	774.257	565.8298	NaN	NaN	NaN	NaN
NaN	NaN	NaN	NaN	774.5683	563.68207	NaN	NaN	NaN	NaN
NaN	NaN	NaN	NaN	775.47455	561.06165	NaN	NaN	NaN	NaN
NaN	NaN	NaN	NaN	775.95294	558.68414	NaN	NaN	NaN	NaN
NaN	NaN	NaN	NaN	776.38605	556.5448	NaN	NaN	NaN	NaN
NaN	NaN	NaN	NaN	777.1183	554.25134	NaN	NaN	NaN	NaN
NaN	NaN	NaN	NaN	777.71216	552.0149	NaN	NaN	NaN	NaN
NaN	NaN	NaN	NaN	778.0995	549.9713	NaN	NaN	NaN	NaN
NaN	NaN	NaN	NaN	778.98724	547.69464	NaN	NaN	NaN	NaN
NaN	NaN	NaN	NaN	779.4838	545.43	NaN	NaN	NaN	NaN
NaN	NaN	NaN	NaN	780.127	543.3369	NaN	NaN	NaN	NaN
NaN	NaN	NaN	NaN	780.6178	541.1399	NaN	NaN	NaN	NaN
NaN	NaN	NaN	NaN	781.4004	539.0631	NaN	NaN	NaN	NaN
NaN	NaN	NaN	NaN	781.91437	536.8798	NaN	NaN	NaN	NaN
NaN	NaN	NaN	NaN	782.84576	534.8989	NaN	NaN	NaN	NaN
NaN	NaN	NaN	NaN	783.2927	532.90546	NaN	NaN	NaN	NaN
NaN	NaN	NaN	NaN	783.7605	531.017	NaN	NaN	NaN	NaN
NaN	NaN	NaN	NaN	784.4768	528.7677	NaN	NaN	NaN	NaN
NaN	NaN	NaN	NaN	784.7438	526.5511	NaN	NaN	NaN	NaN
NaN	NaN	NaN	NaN	785.30884	524.7328	NaN	NaN	NaN	NaN
NaN	NaN	NaN	NaN	785.948	522.604	NaN	NaN	NaN	NaN
NaN	NaN	NaN	NaN	786.40326	520.8673	NaN	NaN	NaN	NaN
NaN	NaN	NaN	NaN	787.1198	518.73047	NaN	NaN	NaN	NaN
NaN	NaN	NaN	NaN	787.83374	516.8351	NaN	NaN	NaN	NaN
NaN	NaN	NaN	NaN	788.24585	514.9133	NaN	NaN	NaN	NaN
NaN	NaN	NaN	NaN	788.9095	512.9814	NaN	NaN	NaN	NaN
NaN	NaN	NaN	NaN	789.36725	511.3518	NaN	NaN	NaN	NaN
NaN	NaN	NaN	NaN	790.3301	509.2341	NaN	NaN	NaN	NaN
NaN	NaN	NaN	NaN	790.7241	507.1671	NaN	NaN	NaN	NaN
NaN	NaN	NaN	NaN	791.2497	505.75162	NaN	NaN	NaN	NaN
NaN	NaN	NaN	NaN	792.1239	503.75034	NaN	NaN	NaN	NaN
NaN	NaN	NaN	NaN	792.6517	501.94986	NaN	NaN	NaN	NaN
NaN	NaN	NaN	NaN	793.13275	500.23584	NaN	NaN	NaN	NaN
NaN	NaN	NaN	NaN	793.8329	498.47183	NaN	NaN	NaN	NaN
NaN	NaN	NaN	NaN	794.399	496.8245	NaN	NaN	NaN	NaN
NaN	NaN	NaN	NaN	794.61346	495.3802	NaN	NaN	NaN	NaN
NaN	NaN	NaN	NaN	795.31525	493.9332	NaN	NaN	NaN	NaN
NaN	NaN	NaN	NaN	796.00824	491.95374	NaN	NaN	NaN	NaN
NaN	NaN	NaN	NaN	796.5915	490.0235	NaN	NaN	NaN	NaN
NaN	NaN	NaN	NaN	797.09247	488.60315	NaN	NaN	NaN	NaN
NaN	NaN	NaN	NaN	797.7335	487.18076	NaN	NaN	NaN	NaN
NaN	NaN	NaN	NaN	798.2039	485.4586	NaN	NaN	NaN	NaN
NaN	NaN	NaN	NaN	798.9194	483.75946	NaN	NaN	NaN	NaN
NaN	NaN	NaN	NaN	799.7487	481.62436	NaN	NaN	NaN	NaN
NaN	NaN	NaN	NaN	800.23615	480.0264	NaN	NaN	NaN	NaN
NaN	NaN	NaN	NaN	800.63885	478.67197	NaN	NaN	NaN	NaN
NaN	NaN	NaN	NaN	801.26807	477.53616	NaN	NaN	NaN	NaN
NaN	NaN	NaN	NaN	801.684	476.19815	NaN	NaN	NaN	NaN
NaN	NaN	NaN	NaN	802.363	474.7827	NaN	NaN	NaN	NaN
NaN	NaN	NaN	NaN	802.96375	473.35855	NaN	NaN	NaN	NaN
NaN	NaN	NaN	NaN	803.47424	471.96625	NaN	NaN	NaN	NaN
NaN	NaN	NaN	NaN	804.1235	470.75183	NaN	NaN	NaN	NaN
NaN	NaN	NaN	NaN	804.5085	469.37622	NaN	NaN	NaN	NaN
NaN	NaN	NaN	NaN	805.16425	467.8995	NaN	NaN	NaN	NaN
NaN	NaN	NaN	NaN	805.817	466.77057	NaN	NaN	NaN	NaN
NaN	NaN	NaN	NaN	806.38385	465.15747	NaN	NaN	NaN	NaN
NaN	NaN	NaN	NaN	806.9164	464.13345	NaN	NaN	NaN	NaN
NaN	NaN	NaN	NaN	807.54285	462.73453	NaN	NaN	NaN	NaN
NaN	NaN	NaN	NaN	808.1084	461.5175	NaN	NaN	NaN	NaN
NaN	NaN	NaN	NaN	808.63666	460.08185	NaN	NaN	NaN	NaN
NaN	NaN	NaN	NaN	809.2774	459.21396	NaN	NaN	NaN	NaN
NaN	NaN	NaN	NaN	809.752	457.691	NaN	NaN	NaN	NaN
NaN	NaN	NaN	NaN	810.4169	456.44342	NaN	NaN	NaN	NaN
NaN	NaN	NaN	NaN	810.9441	455.4703	NaN	NaN	NaN	NaN
NaN	NaN	NaN	NaN	811.5057	454.03925	NaN	NaN	NaN	NaN
NaN	NaN	NaN	NaN	812.1613	452.71542	NaN	NaN	NaN	NaN
NaN	NaN	NaN	NaN	812.7633	451.63107	NaN	NaN	NaN	NaN
NaN	NaN	NaN	NaN	813.2583	450.47937	NaN	NaN	NaN	NaN
NaN	NaN	NaN	NaN	813.87213	449.10483	NaN	NaN	NaN	NaN
NaN	NaN	NaN	NaN	814.5375	448.13635	NaN	NaN	NaN	NaN
NaN	NaN	NaN	NaN	814.99884	446.94092	NaN	NaN	NaN	NaN
NaN	NaN	NaN	NaN	815.69867	446.0825	NaN	NaN	NaN	NaN
NaN	NaN	NaN	NaN	816.14813	445.06793	NaN	NaN	NaN	NaN
NaN	NaN	NaN	NaN	816.8438	443.7934	NaN	NaN	NaN	NaN
NaN	NaN	NaN	NaN	817.3826	442.76523	NaN	NaN	NaN	NaN
NaN	NaN	NaN	NaN	818.00336	441.7545	NaN	NaN	NaN	NaN
NaN	NaN	NaN	NaN	818.5604	440.73956	NaN	NaN	NaN	NaN
NaN	NaN	NaN	NaN	819.1921	439.7715	NaN	NaN	NaN	NaN
NaN	NaN	NaN	NaN	819.75085	438.78162	NaN	NaN	NaN	NaN
NaN	NaN	NaN	NaN	820.3082	437.79156	NaN	NaN	NaN	NaN
NaN	NaN	NaN	NaN	820.9156	436.8794	NaN	NaN	NaN	NaN
NaN	NaN	NaN	NaN	821.5077	435.82492	NaN	NaN	NaN	NaN
NaN	NaN	NaN	NaN	822.0311	435.13498	NaN	NaN	NaN	NaN
NaN	NaN	NaN	NaN	822.6745	434.29062	NaN	NaN	NaN	NaN
NaN	NaN	NaN	NaN	823.2867	433.30307	NaN	NaN	NaN	NaN
NaN	NaN	NaN	NaN	823.7877	432.4289	NaN	NaN	NaN	NaN
NaN	NaN	NaN	NaN	824.5174	431.55875	NaN	NaN	NaN	NaN
NaN	NaN	NaN	NaN	825.0471	430.82346	NaN	NaN	NaN	NaN
NaN	NaN	NaN	NaN	825.58844	430.0153	NaN	NaN	NaN	NaN
NaN	NaN	NaN	NaN	826.2874	429.29184	NaN	NaN	NaN	NaN
NaN	NaN	NaN	NaN	826.81726	428.5055	NaN	NaN	NaN	NaN
NaN	NaN	NaN	NaN	827.49335	427.6508	NaN	NaN	NaN	NaN
NaN	NaN	NaN	NaN	827.92224	426.96445	NaN	NaN	NaN	NaN
NaN	NaN	NaN	NaN	828.6895	426.20456	NaN	NaN	NaN	NaN
NaN	NaN	NaN	NaN	829.29443	425.5581	NaN	NaN	NaN	NaN
NaN	NaN	NaN	NaN	829.91205	424.98218	NaN	NaN	NaN	NaN
NaN	NaN	NaN	NaN	830.54364	424.3367	NaN	NaN	NaN	NaN
NaN	NaN	NaN	NaN	831.1637	423.54276	NaN	NaN	NaN	NaN
NaN	NaN	NaN	NaN	831.70386	422.89752	NaN	NaN	NaN	NaN
NaN	NaN	NaN	NaN	832.2571	422.4322	NaN	NaN	NaN	NaN
NaN	NaN	NaN	NaN	832.8454	421.77765	NaN	NaN	NaN	NaN
NaN	NaN	NaN	NaN	833.5546	421.2577	NaN	NaN	NaN	NaN
NaN	NaN	NaN	NaN	834.05457	420.60794	NaN	NaN	NaN	NaN
NaN	NaN	NaN	NaN	834.60205	420.10205	NaN	NaN	NaN	NaN
NaN	NaN	NaN	NaN	835.30206	419.56213	NaN	NaN	NaN	NaN
NaN	NaN	NaN	NaN	835.8384	419.04114	NaN	NaN	NaN	NaN
NaN	NaN	NaN	NaN	836.41254	418.5414	NaN	NaN	NaN	NaN
NaN	NaN	NaN	NaN	837.11163	418.0244	NaN	NaN	NaN	NaN
NaN	NaN	NaN	NaN	837.6465	417.52673	NaN	NaN	NaN	NaN
NaN	NaN	NaN	NaN	838.29083	417.17334	NaN	NaN	NaN	NaN
NaN	NaN	NaN	NaN	839.0059	416.74585	NaN	NaN	NaN	NaN
NaN	NaN	NaN	NaN	839.4893	416.36343	NaN	NaN	NaN	NaN
NaN	NaN	NaN	NaN	840.1853	415.90143	NaN	NaN	NaN	NaN
NaN	NaN	NaN	NaN	840.80286	415.55463	NaN	NaN	NaN	NaN
NaN	NaN	NaN	NaN	841.34235	415.27496	NaN	NaN	NaN	NaN
NaN	NaN	NaN	NaN	842.0416	414.9813	NaN	NaN	NaN	NaN
NaN	NaN	NaN	NaN	842.54626	414.6364	NaN	NaN	NaN	NaN
NaN	NaN	NaN	NaN	843.2627	414.27844	NaN	NaN	NaN	NaN
NaN	NaN	NaN	NaN	843.88605	414.049	NaN	NaN	NaN	NaN
NaN	NaN	NaN	NaN	844.4815	413.78024	NaN	NaN	NaN	NaN
NaN	NaN	NaN	NaN	845.1119	413.45303	NaN	NaN	NaN	NaN
NaN	NaN	NaN	NaN	845.79596	413.267	NaN	NaN	NaN	NaN
NaN	NaN	NaN	NaN	846.31635	412.97043	NaN	NaN	NaN	NaN
NaN	NaN	NaN	NaN	846.9153	412.8554	NaN	NaN	NaN	NaN
NaN	NaN	NaN	NaN	847.5933	412.64322	NaN	NaN	NaN	NaN
NaN	NaN	NaN	NaN	848.15546	412.34903	NaN	NaN	NaN	NaN
NaN	NaN	NaN	NaN	848.7457	412.25293	NaN	NaN	NaN	NaN
NaN	NaN	NaN	NaN	849.3084	412.09448	NaN	NaN	NaN	NaN
NaN	NaN	NaN	NaN	849.8727	411.91824	NaN	NaN	NaN	NaN
NaN	NaN	NaN	NaN	850.56226	411.79904	NaN	NaN	NaN	NaN
NaN	NaN	NaN	NaN	851.0862	411.7076	NaN	NaN	NaN	NaN
NaN	NaN	NaN	NaN	851.74316	411.5888	NaN	NaN	NaN	NaN
NaN	NaN	NaN	NaN	852.2285	411.5928	NaN	NaN	NaN	NaN
NaN	NaN	NaN	NaN	852.86975	411.40616	NaN	NaN	NaN	NaN
NaN	NaN	NaN	NaN	853.61395	411.4972	NaN	NaN	NaN	NaN
NaN	NaN	NaN	NaN	853.9921	411.44705	NaN	NaN	NaN	NaN
NaN	NaN	NaN	NaN	854.8281	411.40805	NaN	NaN	NaN	NaN
NaN	NaN	NaN	NaN	855.592	411.44254	NaN	NaN	NaN	NaN
NaN	NaN	NaN	NaN	855.98456	411.4163	NaN	NaN	NaN	NaN
NaN	NaN	NaN	NaN	856.6988	411.46466	NaN	NaN	NaN	NaN
NaN	NaN	NaN	NaN	857.51605	411.50293	NaN	NaN	NaN	NaN
NaN	NaN	NaN	NaN	857.97144	411.49268	NaN	NaN	NaN	NaN
NaN	NaN	NaN	NaN	858.71674	411.54782	NaN	NaN	NaN	NaN
NaN	NaN	NaN	NaN	859.31915	411.60016	NaN	NaN	NaN	NaN
NaN	NaN	NaN	NaN	860.049	411.72626	NaN	NaN	NaN	NaN
NaN	NaN	NaN	NaN	860.7599	411.99393	NaN	NaN	NaN	NaN
NaN	NaN	NaN	NaN	861.1778	411.98328	NaN	NaN	NaN	NaN
NaN	NaN	NaN	NaN	861.9534	412.24625	NaN	NaN	NaN	NaN
NaN	NaN	NaN	NaN	862.53033	412.5698	NaN	NaN	NaN	NaN
NaN	NaN	NaN	NaN	863.1474	412.8085	NaN	NaN	NaN	NaN
NaN	NaN	NaN	NaN	863.89484	413.20044	NaN	NaN	NaN	NaN
NaN	NaN	NaN	NaN	864.43384	413.51202	NaN	NaN	NaN	NaN
NaN	NaN	NaN	NaN	864.96234	413.74548	NaN	NaN	NaN	NaN
NaN	NaN	NaN	NaN	865.71893	414.18195	NaN	NaN	NaN	NaN
NaN	NaN	NaN	NaN	866.1513	414.4822	NaN	NaN	NaN	NaN
NaN	NaN	NaN	NaN	866.85364	414.94727	NaN	NaN	NaN	NaN
NaN	NaN	NaN	NaN	867.46027	415.38824	NaN	NaN	NaN	NaN
NaN	NaN	NaN	NaN	868.1584	415.761	NaN	NaN	NaN	NaN
NaN	NaN	NaN	NaN	868.72144	416.21848	NaN	NaN	NaN	NaN
NaN	NaN	NaN	NaN	869.36774	416.65698	NaN	NaN	NaN	NaN
NaN	NaN	NaN	NaN	869.9727	417.1164	NaN	NaN	NaN	NaN
NaN	NaN	NaN	NaN	870.5305	417.52325	NaN	NaN	NaN	NaN
NaN	NaN	NaN	NaN	871.14856	418.05142	NaN	NaN	NaN	NaN
NaN	NaN	NaN	NaN	871.7837	418.55957	NaN	NaN	NaN	NaN
NaN	NaN	NaN	NaN	872.4122	419.13315	NaN	NaN	NaN	NaN
NaN	NaN	NaN	NaN	873.0084	419.62112	NaN	NaN	NaN	NaN
NaN	NaN	NaN	NaN	873.70526	420.146	NaN	NaN	NaN	NaN
NaN	NaN	NaN	NaN	874.21985	420.7247	NaN	NaN	NaN	NaN
NaN	NaN	NaN	NaN	874.82697	421.25513	NaN	NaN	NaN	NaN
NaN	NaN	NaN	NaN	875.4782	421.91962	NaN	NaN	NaN	NaN
NaN	NaN	NaN	NaN	876.0425	422.4892	NaN	NaN	NaN	NaN
NaN	NaN	NaN	NaN	876.7527	423.131	NaN	NaN	NaN	NaN
NaN	NaN	NaN	NaN	877.3434	423.79852	NaN	NaN	NaN	NaN
NaN	NaN	NaN	NaN	878.0416	424.42603	NaN	NaN	NaN	NaN
NaN	NaN	NaN	NaN	878.65735	425.05267	NaN	NaN	NaN	NaN
NaN	NaN	NaN	NaN	879.3562	425.80167	NaN	NaN	NaN	NaN
NaN	NaN	NaN	NaN	879.85724	426.44623	NaN	NaN	NaN	NaN
NaN	NaN	NaN	NaN	880.5114	427.14133	NaN	NaN	NaN	NaN
NaN	NaN	NaN	NaN	881.196	427.85678	NaN	NaN	NaN	NaN
NaN	NaN	NaN	NaN	881.7728	428.59012	NaN	NaN	NaN	NaN
NaN	NaN	NaN	NaN	882.3364	429.38724	NaN	NaN	NaN	NaN
NaN	NaN	NaN	NaN	882.76013	430.10736	NaN	NaN	NaN	NaN
NaN	NaN	NaN	NaN	883.4424	431.01715	NaN	NaN	NaN	NaN
NaN	NaN	NaN	NaN	884.0006	431.7539	NaN	NaN	NaN	NaN
NaN	NaN	NaN	NaN	884.4734	432.5798	NaN	NaN	NaN	NaN
NaN	NaN	NaN	NaN	885.17224	433.35474	NaN	NaN	NaN	NaN
NaN	NaN	NaN	NaN	885.7634	434.35934	NaN	NaN	NaN	NaN
NaN	NaN	NaN	NaN	886.3266	435.2684	NaN	NaN	NaN	NaN
NaN	NaN	NaN	NaN	886.9391	436.20023	NaN	NaN	NaN	NaN
NaN	NaN	NaN	NaN	887.4634	437.15408	NaN	NaN	NaN	NaN
NaN	NaN	NaN	NaN	888.0192	438.0986	NaN	NaN	NaN	NaN
NaN	NaN	NaN	NaN	888.6089	439.15338	NaN	NaN	NaN	NaN
NaN	NaN	NaN	NaN	889.2558	440.15	NaN	NaN	NaN	NaN
NaN	NaN	NaN	NaN	889.89075	441.20404	NaN	NaN	NaN	NaN
NaN	NaN	NaN	NaN	890.53906	442.23907	NaN	NaN	NaN	NaN
NaN	NaN	NaN	NaN	891.0867	443.31287	NaN	NaN	NaN	NaN
NaN	NaN	NaN	NaN	891.6665	444.41675	NaN	NaN	NaN	NaN
NaN	NaN	NaN	NaN	892.3129	445.38208	NaN	NaN	NaN	NaN
NaN	NaN	NaN	NaN	892.87555	446.56787	NaN	NaN	NaN	NaN
NaN	NaN	NaN	NaN	893.4809	447.58765	NaN	NaN	NaN	NaN
NaN	NaN	NaN	NaN	894.1018	448.83746	NaN	NaN	NaN	NaN
NaN	NaN	NaN	NaN	894.58997	450.0523	NaN	NaN	NaN	NaN
NaN	NaN	NaN	NaN	895.2598	451.21155	NaN	NaN	NaN	NaN
NaN	NaN	NaN	NaN	895.7698	452.24493	NaN	NaN	NaN	NaN
NaN	NaN	NaN	NaN	896.3695	453.48987	NaN	NaN	NaN	NaN
NaN	NaN	NaN	NaN	897.00336	454.69058	NaN	NaN	NaN	NaN
NaN	NaN	NaN	NaN	897.5655	455.94696	NaN	NaN	NaN	NaN
NaN	NaN	NaN	NaN	898.154	457.25812	NaN	NaN	NaN	NaN
NaN	NaN	NaN	NaN	898.70294	458.426	NaN	NaN	NaN	NaN
NaN	NaN	NaN	NaN	899.2203	459.77747	NaN	NaN	NaN	NaN
NaN	NaN	NaN	NaN	899.99774	461.17117	NaN	NaN	NaN	NaN
NaN	NaN	NaN	NaN	900.52484	462.34763	NaN	NaN	NaN	NaN
NaN	NaN	NaN	NaN	901.1655	463.76328	NaN	NaN	NaN	NaN
NaN	NaN	NaN	NaN	901.63306	465.1133	NaN	NaN	NaN	NaN
NaN	NaN	NaN	NaN	902.328	466.47495	NaN	NaN	NaN	NaN
NaN	NaN	NaN	NaN	902.9338	467.9144	NaN	NaN	NaN	NaN
NaN	NaN	NaN	NaN	903.438	469.3275	NaN	NaN	NaN	NaN
NaN	NaN	NaN	NaN	904.0989	470.6816	NaN	NaN	NaN	NaN
NaN	NaN	NaN	NaN	904.66113	472.19046	NaN	NaN	NaN	NaN
NaN	NaN	NaN	NaN	905.2324	473.71915	NaN	NaN	NaN	NaN
NaN	NaN	NaN	NaN	905.7719	475.14056	NaN	NaN	NaN	NaN
NaN	NaN	NaN	NaN	906.45966	476.70853	NaN	NaN	NaN	NaN
NaN	NaN	NaN	NaN	906.9819	478.22046	NaN	NaN	NaN	NaN
NaN	NaN	NaN	NaN	907.5666	479.686	NaN	NaN	NaN	NaN
NaN	NaN	NaN	NaN	908.2028	481.35315	NaN	NaN	NaN	NaN
NaN	NaN	NaN	NaN	908.80536	482.81586	NaN	NaN	NaN	NaN
NaN	NaN	NaN	NaN	909.38214	484.53735	NaN	NaN	NaN	NaN
NaN	NaN	NaN	NaN	909.9965	486.06528	NaN	NaN	NaN	NaN
NaN	NaN	NaN	NaN	910.5761	487.79507	NaN	NaN	NaN	NaN
NaN	NaN	NaN	NaN	911.11053	489.6006	NaN	NaN	NaN	NaN
NaN	NaN	NaN	NaN	911.65094	491.23386	NaN	NaN	NaN	NaN
NaN	NaN	NaN	NaN	912.27625	492.9394	NaN	NaN	NaN	NaN
NaN	NaN	NaN	NaN	912.9508	494.5925	NaN	NaN	NaN	NaN
NaN	NaN	NaN	NaN	913.5083	496.37204	NaN	NaN	NaN	NaN
NaN	NaN	NaN	NaN	914.17584	497.94977	NaN	NaN	NaN	NaN
NaN	NaN	NaN	NaN	914.7557	499.73425	NaN	NaN	NaN	NaN
NaN	NaN	NaN	NaN	915.4776	501.65076	NaN	NaN	NaN	NaN
NaN	NaN	NaN	NaN	916.10443	503.43192	NaN	NaN	NaN	NaN
NaN	NaN	NaN	NaN	916.5828	505.2787	NaN	NaN	NaN	NaN
NaN	NaN	NaN	NaN	917.2762	507.05115	NaN	NaN	NaN	NaN
NaN	NaN	NaN	NaN	917.6983	508.6947	NaN	NaN	NaN	NaN
NaN	NaN	NaN	NaN	918.34186	510.6399	NaN	NaN	NaN	NaN
NaN	NaN	NaN	NaN	918.87067	512.46796	NaN	NaN	NaN	NaN
NaN	NaN	NaN	NaN	919.4815	514.3755	NaN	NaN	NaN	NaN
NaN	NaN	NaN	NaN	920.1543	516.3389	NaN	NaN	NaN	NaN
NaN	NaN	NaN	NaN	920.7308	518.25684	NaN	NaN	NaN	NaN
NaN	NaN	NaN	NaN	921.26685	520.1509	NaN	NaN	NaN	NaN
NaN	NaN	NaN	NaN	921.91364	522.0702	NaN	NaN	NaN	NaN
NaN	NaN	NaN	NaN	922.48755	524.0031	NaN	NaN	NaN	NaN
NaN	NaN	NaN	NaN	922.9844	526.0768	NaN	NaN	NaN	NaN
NaN	NaN	NaN	NaN	923.5554	527.9471	NaN	NaN	NaN	NaN
NaN	NaN	NaN	NaN	924.237	530.2319	NaN	NaN	NaN	NaN
NaN	NaN	NaN	NaN	924.91473	532.2817	NaN	NaN	NaN	NaN
NaN	NaN	NaN	NaN	925.25574	534.5307	NaN	NaN	NaN	NaN
NaN	NaN	NaN	NaN	926.1495	536.58765	NaN	NaN	NaN	NaN
NaN	NaN	NaN	NaN	926.48444	538.7675	NaN	NaN	NaN	NaN
NaN	NaN	NaN	NaN	927.2484	540.85614	NaN	NaN	NaN	NaN
NaN	NaN	NaN	NaN	927.9522	543.10596	NaN	NaN	NaN	NaN
NaN	NaN	NaN	NaN	928.4603	545.21576	NaN	NaN	NaN	NaN
NaN	NaN	NaN	NaN	929.1395	547.2558	NaN	NaN	NaN	NaN
NaN	NaN	NaN	NaN	929.6134	549.5361	NaN	NaN	NaN	NaN
NaN	NaN	NaN	NaN	930.3361	551.7529	NaN	NaN	NaN	NaN
NaN	NaN	NaN	NaN	930.9863	554.1346	NaN	NaN	NaN	NaN
NaN	NaN	NaN	NaN	931.4511	556.2851	NaN	NaN	NaN	NaN
NaN	NaN	NaN	NaN	932.26483	558.52844	NaN	NaN	NaN	NaN
NaN	NaN	NaN	NaN	932.77637	560.8856	NaN	NaN	NaN	NaN
NaN	NaN	NaN	NaN	933.41547	563.1914	NaN	NaN	NaN	NaN
NaN	NaN	NaN	NaN	933.95526	565.5973	NaN	NaN	NaN	NaN
NaN	NaN	NaN	NaN	934.62115	567.91754	NaN	NaN	NaN	NaN
NaN	NaN	NaN	NaN	935.1838	570.1838	NaN	NaN	NaN	NaN
NaN	NaN	NaN	NaN	935.81525	572.8001	NaN	NaN	NaN	NaN
NaN	NaN	NaN	NaN	936.4987	575.1848	NaN	NaN	NaN	NaN
NaN	NaN	NaN	NaN	937.0434	577.42957	NaN	NaN	NaN	NaN
NaN	NaN	NaN	NaN	937.6546	579.96893	NaN	NaN	NaN	NaN
NaN	NaN	NaN	NaN	938.30554	582.25757	NaN	NaN	NaN	NaN
NaN	NaN	NaN	NaN	938.9042	584.82635	NaN	NaN	NaN	NaN
NaN	NaN	NaN	NaN	939.5866	587.4939	NaN	NaN	NaN	NaN
NaN	NaN	NaN	NaN	939.96924	589.89685	NaN	NaN	NaN	NaN
NaN	NaN	NaN	NaN	939.98846	590.1683	NaN	NaN	NaN	NaN
