# Supplementary material for: A novel power-amplified jumping behavior in larval beetles (Coleoptera: Laemophloeidae)
Source: PLoS One. 2022 Jan 19;17(1):e0256509. doi: 10.1371/journal.pone.0256509 (PMC8769368; doi:10.1371/journal.pone.0256509)
Supplement: S1 Data — (ZIP) [file pone.0256509.s002.zip › c_21382_427_croppedxypts.csv]

pt1_cam1_X	pt1_cam1_Y	pt2_cam1_X	pt2_cam1_Y	pt3_cam1_X	pt3_cam1_Y	pt4_cam1_X	pt4_cam1_Y	pt5_cam1_X	pt5_cam1_Y
820.5	595.5	929	597	874.97705	592.19324	92	56.667	181.333	56.667
NaN	NaN	NaN	NaN	874.77826	592.20233	NaN	NaN	NaN	NaN
NaN	NaN	NaN	NaN	875.0417	592.21344	NaN	NaN	NaN	NaN
NaN	NaN	NaN	NaN	874.9855	592.2095	NaN	NaN	NaN	NaN
NaN	NaN	NaN	NaN	875.0485	592.2124	NaN	NaN	NaN	NaN
NaN	NaN	NaN	NaN	875.0379	592.2316	NaN	NaN	NaN	NaN
NaN	NaN	NaN	NaN	875.09564	592.23486	NaN	NaN	NaN	NaN
NaN	NaN	NaN	NaN	874.9619	592.2195	NaN	NaN	NaN	NaN
NaN	NaN	NaN	NaN	875.1104	592.2172	NaN	NaN	NaN	NaN
NaN	NaN	NaN	NaN	875.16425	592.2512	NaN	NaN	NaN	NaN
NaN	NaN	NaN	NaN	875.0534	592.2221	NaN	NaN	NaN	NaN
NaN	NaN	NaN	NaN	875.05396	592.24786	NaN	NaN	NaN	NaN
NaN	NaN	NaN	NaN	874.8842	592.24664	NaN	NaN	NaN	NaN
NaN	NaN	NaN	NaN	874.8434	592.25574	NaN	NaN	NaN	NaN
NaN	NaN	NaN	NaN	875.08075	592.2506	NaN	NaN	NaN	NaN
NaN	NaN	NaN	NaN	874.9674	592.2548	NaN	NaN	NaN	NaN
NaN	NaN	NaN	NaN	874.87573	592.26	NaN	NaN	NaN	NaN
NaN	NaN	NaN	NaN	874.99756	592.2669	NaN	NaN	NaN	NaN
NaN	NaN	NaN	NaN	874.93134	592.26025	NaN	NaN	NaN	NaN
NaN	NaN	NaN	NaN	875.00183	592.2551	NaN	NaN	NaN	NaN
NaN	NaN	NaN	NaN	875.0754	592.27924	NaN	NaN	NaN	NaN
NaN	NaN	NaN	NaN	875.10095	592.2582	NaN	NaN	NaN	NaN
NaN	NaN	NaN	NaN	875.0205	592.2778	NaN	NaN	NaN	NaN
NaN	NaN	NaN	NaN	874.92584	592.26355	NaN	NaN	NaN	NaN
NaN	NaN	NaN	NaN	874.9099	592.26056	NaN	NaN	NaN	NaN
NaN	NaN	NaN	NaN	874.9203	592.2512	NaN	NaN	NaN	NaN
NaN	NaN	NaN	NaN	874.97345	592.2669	NaN	NaN	NaN	NaN
NaN	NaN	NaN	NaN	874.80786	592.27454	NaN	NaN	NaN	NaN
NaN	NaN	NaN	NaN	874.9849	592.2829	NaN	NaN	NaN	NaN
NaN	NaN	NaN	NaN	875.06146	592.2855	NaN	NaN	NaN	NaN
NaN	NaN	NaN	NaN	874.84906	592.25604	NaN	NaN	NaN	NaN
NaN	NaN	NaN	NaN	874.8718	592.2726	NaN	NaN	NaN	NaN
NaN	NaN	NaN	NaN	874.8001	592.2412	NaN	NaN	NaN	NaN
NaN	NaN	NaN	NaN	875.06384	592.2735	NaN	NaN	NaN	NaN
NaN	NaN	NaN	NaN	874.977	592.25305	NaN	NaN	NaN	NaN
NaN	NaN	NaN	NaN	874.8956	592.2696	NaN	NaN	NaN	NaN
NaN	NaN	NaN	NaN	874.9692	592.2594	NaN	NaN	NaN	NaN
NaN	NaN	NaN	NaN	874.94293	592.2585	NaN	NaN	NaN	NaN
NaN	NaN	NaN	NaN	874.9298	592.25665	NaN	NaN	NaN	NaN
NaN	NaN	NaN	NaN	874.8151	592.2636	NaN	NaN	NaN	NaN
NaN	NaN	NaN	NaN	875.0795	592.2615	NaN	NaN	NaN	NaN
NaN	NaN	NaN	NaN	874.85876	592.26605	NaN	NaN	NaN	NaN
NaN	NaN	NaN	NaN	874.88165	592.26086	NaN	NaN	NaN	NaN
NaN	NaN	NaN	NaN	874.9024	592.2636	NaN	NaN	NaN	NaN
NaN	NaN	NaN	NaN	874.9194	592.23816	NaN	NaN	NaN	NaN
NaN	NaN	NaN	NaN	875.0115	592.26056	NaN	NaN	NaN	NaN
NaN	NaN	NaN	NaN	875.07245	592.26447	NaN	NaN	NaN	NaN
NaN	NaN	NaN	NaN	874.99634	592.2494	NaN	NaN	NaN	NaN
NaN	NaN	NaN	NaN	875.05005	592.2624	NaN	NaN	NaN	NaN
NaN	NaN	NaN	NaN	875.108	592.26117	NaN	NaN	NaN	NaN
NaN	NaN	NaN	NaN	874.87695	592.2503	NaN	NaN	NaN	NaN
NaN	NaN	NaN	NaN	874.917	592.2515	NaN	NaN	NaN	NaN
NaN	NaN	NaN	NaN	874.9734	592.25665	NaN	NaN	NaN	NaN
NaN	NaN	NaN	NaN	874.9958	592.2485	NaN	NaN	NaN	NaN
NaN	NaN	NaN	NaN	874.9338	592.27765	NaN	NaN	NaN	NaN
NaN	NaN	NaN	NaN	875.055	592.25696	NaN	NaN	NaN	NaN
NaN	NaN	NaN	NaN	874.9776	592.25214	NaN	NaN	NaN	NaN
NaN	NaN	NaN	NaN	874.9553	592.2633	NaN	NaN	NaN	NaN
NaN	NaN	NaN	NaN	875.03876	592.2712	NaN	NaN	NaN	NaN
NaN	NaN	NaN	NaN	875.0212	592.2533	NaN	NaN	NaN	NaN
NaN	NaN	NaN	NaN	875.06915	592.25726	NaN	NaN	NaN	NaN
NaN	NaN	NaN	NaN	874.98846	592.24725	NaN	NaN	NaN	NaN
NaN	NaN	NaN	NaN	875.09296	592.26794	NaN	NaN	NaN	NaN
NaN	NaN	NaN	NaN	875.0339	592.24695	NaN	NaN	NaN	NaN
NaN	NaN	NaN	NaN	875.0591	592.26855	NaN	NaN	NaN	NaN
NaN	NaN	NaN	NaN	875.09	592.264	NaN	NaN	NaN	NaN
NaN	NaN	NaN	NaN	874.977	592.2712	NaN	NaN	NaN	NaN
NaN	NaN	NaN	NaN	874.9672	592.25366	NaN	NaN	NaN	NaN
NaN	NaN	NaN	NaN	874.93933	592.2694	NaN	NaN	NaN	NaN
NaN	NaN	NaN	NaN	874.971	592.2488	NaN	NaN	NaN	NaN
NaN	NaN	NaN	NaN	874.9019	592.2639	NaN	NaN	NaN	NaN
NaN	NaN	NaN	NaN	875.0565	592.27277	NaN	NaN	NaN	NaN
NaN	NaN	NaN	NaN	875.0372	592.26373	NaN	NaN	NaN	NaN
NaN	NaN	NaN	NaN	875.0358	592.25214	NaN	NaN	NaN	NaN
NaN	NaN	NaN	NaN	875.0862	592.26575	NaN	NaN	NaN	NaN
NaN	NaN	NaN	NaN	874.97815	592.26575	NaN	NaN	NaN	NaN
NaN	NaN	NaN	NaN	874.9401	592.2594	NaN	NaN	NaN	NaN
NaN	NaN	NaN	NaN	874.9012	592.2588	NaN	NaN	NaN	NaN
NaN	NaN	NaN	NaN	875.01575	592.2373	NaN	NaN	NaN	NaN
NaN	NaN	NaN	NaN	874.9939	592.24756	NaN	NaN	NaN	NaN
NaN	NaN	NaN	NaN	875.1735	592.24396	NaN	NaN	NaN	NaN
NaN	NaN	NaN	NaN	875.05774	592.2497	NaN	NaN	NaN	NaN
NaN	NaN	NaN	NaN	874.95654	592.2633	NaN	NaN	NaN	NaN
NaN	NaN	NaN	NaN	875.11694	592.2358	NaN	NaN	NaN	NaN
NaN	NaN	NaN	NaN	875.0388	592.2245	NaN	NaN	NaN	NaN
NaN	NaN	NaN	NaN	874.9879	592.2385	NaN	NaN	NaN	NaN
NaN	NaN	NaN	NaN	875.146	592.23846	NaN	NaN	NaN	NaN
NaN	NaN	NaN	NaN	875.0418	592.2079	NaN	NaN	NaN	NaN
NaN	NaN	NaN	NaN	875.0873	592.21796	NaN	NaN	NaN	NaN
NaN	NaN	NaN	NaN	875.25995	592.2503	NaN	NaN	NaN	NaN
NaN	NaN	NaN	NaN	875.0116	592.2235	NaN	NaN	NaN	NaN
NaN	NaN	NaN	NaN	874.84796	592.22406	NaN	NaN	NaN	NaN
NaN	NaN	NaN	NaN	875.0995	592.22815	NaN	NaN	NaN	NaN
NaN	NaN	NaN	NaN	874.8753	592.22034	NaN	NaN	NaN	NaN
NaN	NaN	NaN	NaN	875.00854	592.16016	NaN	NaN	NaN	NaN
NaN	NaN	NaN	NaN	875.26794	592.178	NaN	NaN	NaN	NaN
NaN	NaN	NaN	NaN	875.0493	592.1955	NaN	NaN	NaN	NaN
NaN	NaN	NaN	NaN	875.1517	592.18207	NaN	NaN	NaN	NaN
NaN	NaN	NaN	NaN	874.9556	592.18164	NaN	NaN	NaN	NaN
NaN	NaN	NaN	NaN	874.95026	592.1881	NaN	NaN	NaN	NaN
NaN	NaN	NaN	NaN	874.9744	592.18616	NaN	NaN	NaN	NaN
NaN	NaN	NaN	NaN	875.09875	592.1683	NaN	NaN	NaN	NaN
NaN	NaN	NaN	NaN	875.0946	592.1569	NaN	NaN	NaN	NaN
NaN	NaN	NaN	NaN	874.81903	592.1503	NaN	NaN	NaN	NaN
NaN	NaN	NaN	NaN	875.0902	592.12823	NaN	NaN	NaN	NaN
NaN	NaN	NaN	NaN	875.1002	592.1369	NaN	NaN	NaN	NaN
NaN	NaN	NaN	NaN	875.1389	592.1524	NaN	NaN	NaN	NaN
NaN	NaN	NaN	NaN	874.8946	592.1042	NaN	NaN	NaN	NaN
NaN	NaN	NaN	NaN	874.9132	592.09534	NaN	NaN	NaN	NaN
NaN	NaN	NaN	NaN	875.17236	592.07245	NaN	NaN	NaN	NaN
NaN	NaN	NaN	NaN	875.09216	592.08356	NaN	NaN	NaN	NaN
NaN	NaN	NaN	NaN	875.1977	592.0667	NaN	NaN	NaN	NaN
NaN	NaN	NaN	NaN	875.08466	592.0493	NaN	NaN	NaN	NaN
NaN	NaN	NaN	NaN	874.9939	592.04047	NaN	NaN	NaN	NaN
NaN	NaN	NaN	NaN	875.11816	592.0091	NaN	NaN	NaN	NaN
NaN	NaN	NaN	NaN	874.83496	592.0049	NaN	NaN	NaN	NaN
NaN	NaN	NaN	NaN	874.98535	592.00977	NaN	NaN	NaN	NaN
NaN	NaN	NaN	NaN	875.0961	591.9927	NaN	NaN	NaN	NaN
NaN	NaN	NaN	NaN	875.08636	592.0012	NaN	NaN	NaN	NaN
NaN	NaN	NaN	NaN	874.89386	591.9773	NaN	NaN	NaN	NaN
NaN	NaN	NaN	NaN	875.10974	591.97925	NaN	NaN	NaN	NaN
NaN	NaN	NaN	NaN	875.1309	591.9677	NaN	NaN	NaN	NaN
NaN	NaN	NaN	NaN	875.1723	591.94293	NaN	NaN	NaN	NaN
NaN	NaN	NaN	NaN	874.93066	591.95233	NaN	NaN	NaN	NaN
NaN	NaN	NaN	NaN	875.0226	591.92737	NaN	NaN	NaN	NaN
NaN	NaN	NaN	NaN	874.9542	591.9249	NaN	NaN	NaN	NaN
NaN	NaN	NaN	NaN	874.9811	591.88586	NaN	NaN	NaN	NaN
NaN	NaN	NaN	NaN	874.94403	591.9063	NaN	NaN	NaN	NaN
NaN	NaN	NaN	NaN	875.0334	591.8961	NaN	NaN	NaN	NaN
NaN	NaN	NaN	NaN	875.15454	591.8939	NaN	NaN	NaN	NaN
NaN	NaN	NaN	NaN	875.0995	591.8895	NaN	NaN	NaN	NaN
NaN	NaN	NaN	NaN	875.24634	591.8652	NaN	NaN	NaN	NaN
NaN	NaN	NaN	NaN	875.14026	591.8646	NaN	NaN	NaN	NaN
NaN	NaN	NaN	NaN	875.08954	591.8654	NaN	NaN	NaN	NaN
NaN	NaN	NaN	NaN	875.22003	591.8533	NaN	NaN	NaN	NaN
NaN	NaN	NaN	NaN	875.0336	591.8415	NaN	NaN	NaN	NaN
NaN	NaN	NaN	NaN	875.08405	591.8362	NaN	NaN	NaN	NaN
NaN	NaN	NaN	NaN	875.23016	591.84186	NaN	NaN	NaN	NaN
NaN	NaN	NaN	NaN	875.32214	591.80695	NaN	NaN	NaN	NaN
NaN	NaN	NaN	NaN	875.2021	591.81256	NaN	NaN	NaN	NaN
NaN	NaN	NaN	NaN	875.16547	591.8089	NaN	NaN	NaN	NaN
NaN	NaN	NaN	NaN	875.21234	591.7803	NaN	NaN	NaN	NaN
NaN	NaN	NaN	NaN	874.88586	591.7747	NaN	NaN	NaN	NaN
NaN	NaN	NaN	NaN	875.1793	591.7558	NaN	NaN	NaN	NaN
NaN	NaN	NaN	NaN	875.13635	591.7334	NaN	NaN	NaN	NaN
NaN	NaN	NaN	NaN	875.1427	591.739	NaN	NaN	NaN	NaN
NaN	NaN	NaN	NaN	875.1565	591.6956	NaN	NaN	NaN	NaN
NaN	NaN	NaN	NaN	875.19574	591.69275	NaN	NaN	NaN	NaN
NaN	NaN	NaN	NaN	874.93994	591.6814	NaN	NaN	NaN	NaN
NaN	NaN	NaN	NaN	875.1553	591.6632	NaN	NaN	NaN	NaN
NaN	NaN	NaN	NaN	875.1378	591.6866	NaN	NaN	NaN	NaN
NaN	NaN	NaN	NaN	875.0885	591.6722	NaN	NaN	NaN	NaN
NaN	NaN	NaN	NaN	874.9988	591.66547	NaN	NaN	NaN	NaN
NaN	NaN	NaN	NaN	875.2038	591.6114	NaN	NaN	NaN	NaN
NaN	NaN	NaN	NaN	874.9652	591.6074	NaN	NaN	NaN	NaN
NaN	NaN	NaN	NaN	874.77673	591.60333	NaN	NaN	NaN	NaN
NaN	NaN	NaN	NaN	875.1144	591.6022	NaN	NaN	NaN	NaN
NaN	NaN	NaN	NaN	874.9296	591.5869	NaN	NaN	NaN	NaN
NaN	NaN	NaN	NaN	874.9694	591.5685	NaN	NaN	NaN	NaN
NaN	NaN	NaN	NaN	874.8622	591.5817	NaN	NaN	NaN	NaN
NaN	NaN	NaN	NaN	874.89465	591.5548	NaN	NaN	NaN	NaN
NaN	NaN	NaN	NaN	875.0493	591.5438	NaN	NaN	NaN	NaN
NaN	NaN	NaN	NaN	875.06067	591.52185	NaN	NaN	NaN	NaN
NaN	NaN	NaN	NaN	874.95984	591.5353	NaN	NaN	NaN	NaN
NaN	NaN	NaN	NaN	874.9756	591.5049	NaN	NaN	NaN	NaN
NaN	NaN	NaN	NaN	874.9574	591.5219	NaN	NaN	NaN	NaN
NaN	NaN	NaN	NaN	874.7655	591.5049	NaN	NaN	NaN	NaN
NaN	NaN	NaN	NaN	874.9457	591.4817	NaN	NaN	NaN	NaN
NaN	NaN	NaN	NaN	874.97925	591.4951	NaN	NaN	NaN	NaN
NaN	NaN	NaN	NaN	874.79614	591.4709	NaN	NaN	NaN	NaN
NaN	NaN	NaN	NaN	874.88245	591.42816	NaN	NaN	NaN	NaN
NaN	NaN	NaN	NaN	874.8219	591.43146	NaN	NaN	NaN	NaN
NaN	NaN	NaN	NaN	874.93	591.4354	NaN	NaN	NaN	NaN
NaN	NaN	NaN	NaN	874.9122	591.41583	NaN	NaN	NaN	NaN
NaN	NaN	NaN	NaN	874.71436	591.40137	NaN	NaN	NaN	NaN
NaN	NaN	NaN	NaN	874.8273	591.3978	NaN	NaN	NaN	NaN
NaN	NaN	NaN	NaN	874.80365	591.4085	NaN	NaN	NaN	NaN
NaN	NaN	NaN	NaN	874.8802	591.3936	NaN	NaN	NaN	NaN
NaN	NaN	NaN	NaN	874.8374	591.39075	NaN	NaN	NaN	NaN
NaN	NaN	NaN	NaN	874.76373	591.3865	NaN	NaN	NaN	NaN
NaN	NaN	NaN	NaN	874.78973	591.33984	NaN	NaN	NaN	NaN
NaN	NaN	NaN	NaN	874.6177	591.3419	NaN	NaN	NaN	NaN
NaN	NaN	NaN	NaN	874.7384	591.3325	NaN	NaN	NaN	NaN
NaN	NaN	NaN	NaN	874.7689	591.357	NaN	NaN	NaN	NaN
NaN	NaN	NaN	NaN	874.47565	591.3331	NaN	NaN	NaN	NaN
NaN	NaN	NaN	NaN	874.50604	591.3305	NaN	NaN	NaN	NaN
NaN	NaN	NaN	NaN	874.5874	591.34467	NaN	NaN	NaN	NaN
NaN	NaN	NaN	NaN	874.6309	591.3376	NaN	NaN	NaN	NaN
NaN	NaN	NaN	NaN	874.44147	591.2878	NaN	NaN	NaN	NaN
NaN	NaN	NaN	NaN	874.50366	591.3168	NaN	NaN	NaN	NaN
NaN	NaN	NaN	NaN	874.59924	591.3039	NaN	NaN	NaN	NaN
NaN	NaN	NaN	NaN	874.5951	591.30853	NaN	NaN	NaN	NaN
NaN	NaN	NaN	NaN	874.43054	591.31244	NaN	NaN	NaN	NaN
NaN	NaN	NaN	NaN	874.74756	591.2744	NaN	NaN	NaN	NaN
NaN	NaN	NaN	NaN	874.59125	591.2956	NaN	NaN	NaN	NaN
NaN	NaN	NaN	NaN	874.5888	591.3029	NaN	NaN	NaN	NaN
NaN	NaN	NaN	NaN	874.7097	591.3024	NaN	NaN	NaN	NaN
NaN	NaN	NaN	NaN	874.65247	591.2939	NaN	NaN	NaN	NaN
NaN	NaN	NaN	NaN	874.43066	591.2968	NaN	NaN	NaN	NaN
NaN	NaN	NaN	NaN	874.61597	591.29486	NaN	NaN	NaN	NaN
NaN	NaN	NaN	NaN	874.7249	591.27386	NaN	NaN	NaN	NaN
NaN	NaN	NaN	NaN	874.53436	591.27057	NaN	NaN	NaN	NaN
NaN	NaN	NaN	NaN	874.7344	591.2558	NaN	NaN	NaN	NaN
NaN	NaN	NaN	NaN	874.7586	591.2439	NaN	NaN	NaN	NaN
NaN	NaN	NaN	NaN	874.6166	591.2546	NaN	NaN	NaN	NaN
NaN	NaN	NaN	NaN	874.5796	591.2858	NaN	NaN	NaN	NaN
NaN	NaN	NaN	NaN	874.77386	591.2824	NaN	NaN	NaN	NaN
NaN	NaN	NaN	NaN	874.7573	591.2634	NaN	NaN	NaN	NaN
NaN	NaN	NaN	NaN	874.62854	591.276	NaN	NaN	NaN	NaN
NaN	NaN	NaN	NaN	874.5207	591.2917	NaN	NaN	NaN	NaN
NaN	NaN	NaN	NaN	874.7573	591.2414	NaN	NaN	NaN	NaN
NaN	NaN	NaN	NaN	874.78503	591.2759	NaN	NaN	NaN	NaN
NaN	NaN	NaN	NaN	874.6624	591.28876	NaN	NaN	NaN	NaN
NaN	NaN	NaN	NaN	874.5529	591.2491	NaN	NaN	NaN	NaN
NaN	NaN	NaN	NaN	874.6951	591.289	NaN	NaN	NaN	NaN
NaN	NaN	NaN	NaN	874.6495	591.29706	NaN	NaN	NaN	NaN
NaN	NaN	NaN	NaN	874.6383	591.2809	NaN	NaN	NaN	NaN
NaN	NaN	NaN	NaN	874.6868	591.29974	NaN	NaN	NaN	NaN
NaN	NaN	NaN	NaN	874.5462	591.3163	NaN	NaN	NaN	NaN
NaN	NaN	NaN	NaN	874.59015	591.3197	NaN	NaN	NaN	NaN
NaN	NaN	NaN	NaN	874.6791	591.3356	NaN	NaN	NaN	NaN
NaN	NaN	NaN	NaN	874.81555	591.3228	NaN	NaN	NaN	NaN
NaN	NaN	NaN	NaN	874.7195	591.3232	NaN	NaN	NaN	NaN
NaN	NaN	NaN	NaN	874.6549	591.3317	NaN	NaN	NaN	NaN
NaN	NaN	NaN	NaN	874.63293	591.3232	NaN	NaN	NaN	NaN
NaN	NaN	NaN	NaN	874.6559	591.3197	NaN	NaN	NaN	NaN
NaN	NaN	NaN	NaN	874.6585	591.33295	NaN	NaN	NaN	NaN
NaN	NaN	NaN	NaN	874.6164	591.3211	NaN	NaN	NaN	NaN
NaN	NaN	NaN	NaN	874.44635	591.3244	NaN	NaN	NaN	NaN
NaN	NaN	NaN	NaN	874.54016	591.3309	NaN	NaN	NaN	NaN
NaN	NaN	NaN	NaN	874.7573	591.3561	NaN	NaN	NaN	NaN
NaN	NaN	NaN	NaN	874.8034	591.3362	NaN	NaN	NaN	NaN
NaN	NaN	NaN	NaN	874.67786	591.33435	NaN	NaN	NaN	NaN
NaN	NaN	NaN	NaN	874.70654	591.34326	NaN	NaN	NaN	NaN
NaN	NaN	NaN	NaN	874.5537	591.3217	NaN	NaN	NaN	NaN
NaN	NaN	NaN	NaN	874.67334	591.37274	NaN	NaN	NaN	NaN
NaN	NaN	NaN	NaN	874.6847	591.36633	NaN	NaN	NaN	NaN
NaN	NaN	NaN	NaN	874.57446	591.35223	NaN	NaN	NaN	NaN
NaN	NaN	NaN	NaN	874.709	591.3797	NaN	NaN	NaN	NaN
NaN	NaN	NaN	NaN	874.78485	591.3496	NaN	NaN	NaN	NaN
NaN	NaN	NaN	NaN	874.7609	591.3701	NaN	NaN	NaN	NaN
NaN	NaN	NaN	NaN	874.6893	591.4121	NaN	NaN	NaN	NaN
NaN	NaN	NaN	NaN	874.7661	591.3639	NaN	NaN	NaN	NaN
NaN	NaN	NaN	NaN	874.7299	591.37103	NaN	NaN	NaN	NaN
NaN	NaN	NaN	NaN	874.57916	591.4135	NaN	NaN	NaN	NaN
NaN	NaN	NaN	NaN	874.7488	591.3934	NaN	NaN	NaN	NaN
NaN	NaN	NaN	NaN	874.68335	591.3998	NaN	NaN	NaN	NaN
NaN	NaN	NaN	NaN	874.8159	591.40643	NaN	NaN	NaN	NaN
NaN	NaN	NaN	NaN	874.78625	591.43665	NaN	NaN	NaN	NaN
NaN	NaN	NaN	NaN	874.6784	591.43085	NaN	NaN	NaN	NaN
NaN	NaN	NaN	NaN	874.5304	591.4319	NaN	NaN	NaN	NaN
NaN	NaN	NaN	NaN	874.61005	591.40955	NaN	NaN	NaN	NaN
NaN	NaN	NaN	NaN	874.63763	591.47076	NaN	NaN	NaN	NaN
NaN	NaN	NaN	NaN	874.4768	591.4646	NaN	NaN	NaN	NaN
NaN	NaN	NaN	NaN	874.7549	591.42316	NaN	NaN	NaN	NaN
NaN	NaN	NaN	NaN	874.62244	591.4479	NaN	NaN	NaN	NaN
NaN	NaN	NaN	NaN	874.5909	591.4346	NaN	NaN	NaN	NaN
NaN	NaN	NaN	NaN	874.46234	591.44653	NaN	NaN	NaN	NaN
NaN	NaN	NaN	NaN	874.7137	591.44995	NaN	NaN	NaN	NaN
NaN	NaN	NaN	NaN	874.7121	591.48303	NaN	NaN	NaN	NaN
NaN	NaN	NaN	NaN	874.7211	591.455	NaN	NaN	NaN	NaN
NaN	NaN	NaN	NaN	874.78156	591.4891	NaN	NaN	NaN	NaN
NaN	NaN	NaN	NaN	874.74786	591.4939	NaN	NaN	NaN	NaN
NaN	NaN	NaN	NaN	874.7315	591.51215	NaN	NaN	NaN	NaN
NaN	NaN	NaN	NaN	874.8005	591.50244	NaN	NaN	NaN	NaN
NaN	NaN	NaN	NaN	874.7828	591.4951	NaN	NaN	NaN	NaN
NaN	NaN	NaN	NaN	874.75885	591.47925	NaN	NaN	NaN	NaN
NaN	NaN	NaN	NaN	874.792	591.4951	NaN	NaN	NaN	NaN
NaN	NaN	NaN	NaN	874.72314	591.511	NaN	NaN	NaN	NaN
NaN	NaN	NaN	NaN	874.75183	591.51215	NaN	NaN	NaN	NaN
NaN	NaN	NaN	NaN	874.8808	591.50854	NaN	NaN	NaN	NaN
NaN	NaN	NaN	NaN	874.5475	591.5158	NaN	NaN	NaN	NaN
NaN	NaN	NaN	NaN	874.87805	591.5049	NaN	NaN	NaN	NaN
NaN	NaN	NaN	NaN	874.63837	591.5231	NaN	NaN	NaN	NaN
NaN	NaN	NaN	NaN	874.6716	591.4988	NaN	NaN	NaN	NaN
NaN	NaN	NaN	NaN	874.8463	591.5	NaN	NaN	NaN	NaN
NaN	NaN	NaN	NaN	874.6667	591.5411	NaN	NaN	NaN	NaN
NaN	NaN	NaN	NaN	874.78674	591.52795	NaN	NaN	NaN	NaN
NaN	NaN	NaN	NaN	874.5461	591.5473	NaN	NaN	NaN	NaN
NaN	NaN	NaN	NaN	874.73846	591.53284	NaN	NaN	NaN	NaN
NaN	NaN	NaN	NaN	874.86694	591.52185	NaN	NaN	NaN	NaN
NaN	NaN	NaN	NaN	874.69415	591.5376	NaN	NaN	NaN	NaN
NaN	NaN	NaN	NaN	874.6798	591.52795	NaN	NaN	NaN	NaN
NaN	NaN	NaN	NaN	874.78503	591.5317	NaN	NaN	NaN	NaN
NaN	NaN	NaN	NaN	874.72656	591.53534	NaN	NaN	NaN	NaN
NaN	NaN	NaN	NaN	874.8264	591.4951	NaN	NaN	NaN	NaN
NaN	NaN	NaN	NaN	874.7549	591.5281	NaN	NaN	NaN	NaN
NaN	NaN	NaN	NaN	874.7876	591.5437	NaN	NaN	NaN	NaN
NaN	NaN	NaN	NaN	874.57886	591.534	NaN	NaN	NaN	NaN
NaN	NaN	NaN	NaN	874.8256	591.5571	NaN	NaN	NaN	NaN
NaN	NaN	NaN	NaN	874.726	591.5352	NaN	NaN	NaN	NaN
NaN	NaN	NaN	NaN	874.7194	591.5606	NaN	NaN	NaN	NaN
NaN	NaN	NaN	NaN	874.6578	591.5716	NaN	NaN	NaN	NaN
NaN	NaN	NaN	NaN	874.7973	591.5522	NaN	NaN	NaN	NaN
NaN	NaN	NaN	NaN	874.7713	591.55597	NaN	NaN	NaN	NaN
NaN	NaN	NaN	NaN	874.8761	591.54395	NaN	NaN	NaN	NaN
NaN	NaN	NaN	NaN	874.7394	591.5607	NaN	NaN	NaN	NaN
NaN	NaN	NaN	NaN	874.67816	591.5691	NaN	NaN	NaN	NaN
NaN	NaN	NaN	NaN	874.7655	591.5706	NaN	NaN	NaN	NaN
NaN	NaN	NaN	NaN	874.73236	591.5839	NaN	NaN	NaN	NaN
NaN	NaN	NaN	NaN	874.80835	591.58466	NaN	NaN	NaN	NaN
NaN	NaN	NaN	NaN	874.92456	591.6034	NaN	NaN	NaN	NaN
NaN	NaN	NaN	NaN	874.79987	591.5641	NaN	NaN	NaN	NaN
NaN	NaN	NaN	NaN	874.74634	591.5668	NaN	NaN	NaN	NaN
NaN	NaN	NaN	NaN	874.7855	591.5644	NaN	NaN	NaN	NaN
NaN	NaN	NaN	NaN	874.9448	591.5909	NaN	NaN	NaN	NaN
NaN	NaN	NaN	NaN	874.93396	591.58124	NaN	NaN	NaN	NaN
NaN	NaN	NaN	NaN	874.80554	591.593	NaN	NaN	NaN	NaN
NaN	NaN	NaN	NaN	874.97687	591.59247	NaN	NaN	NaN	NaN
NaN	NaN	NaN	NaN	874.8105	591.577	NaN	NaN	NaN	NaN
NaN	NaN	NaN	NaN	874.9689	591.60864	NaN	NaN	NaN	NaN
NaN	NaN	NaN	NaN	874.881	591.6307	NaN	NaN	NaN	NaN
NaN	NaN	NaN	NaN	875.0759	591.62274	NaN	NaN	NaN	NaN
NaN	NaN	NaN	NaN	874.9457	591.6123	NaN	NaN	NaN	NaN
NaN	NaN	NaN	NaN	875.07367	591.62787	NaN	NaN	NaN	NaN
NaN	NaN	NaN	NaN	875.0098	591.6262	NaN	NaN	NaN	NaN
NaN	NaN	NaN	NaN	875.00604	591.6238	NaN	NaN	NaN	NaN
NaN	NaN	NaN	NaN	875.0946	591.6184	NaN	NaN	NaN	NaN
NaN	NaN	NaN	NaN	874.9466	591.6444	NaN	NaN	NaN	NaN
NaN	NaN	NaN	NaN	874.9994	591.61414	NaN	NaN	NaN	NaN
NaN	NaN	NaN	NaN	874.8542	591.598	NaN	NaN	NaN	NaN
NaN	NaN	NaN	NaN	874.87115	591.6184	NaN	NaN	NaN	NaN
NaN	NaN	NaN	NaN	875.0329	591.64514	NaN	NaN	NaN	NaN
NaN	NaN	NaN	NaN	875.0061	591.64703	NaN	NaN	NaN	NaN
NaN	NaN	NaN	NaN	875.05023	591.6323	NaN	NaN	NaN	NaN
NaN	NaN	NaN	NaN	874.927	591.608	NaN	NaN	NaN	NaN
NaN	NaN	NaN	NaN	874.9817	591.6378	NaN	NaN	NaN	NaN
NaN	NaN	NaN	NaN	874.7598	591.58826	NaN	NaN	NaN	NaN
NaN	NaN	NaN	NaN	874.9933	591.61597	NaN	NaN	NaN	NaN
NaN	NaN	NaN	NaN	874.9939	591.62714	NaN	NaN	NaN	NaN
NaN	NaN	NaN	NaN	875.154	591.59814	NaN	NaN	NaN	NaN
NaN	NaN	NaN	NaN	875.2375	591.605	NaN	NaN	NaN	NaN
NaN	NaN	NaN	NaN	875.41797	591.6248	NaN	NaN	NaN	NaN
NaN	NaN	NaN	NaN	874.8976	591.6183	NaN	NaN	NaN	NaN
NaN	NaN	NaN	NaN	875.01465	591.6207	NaN	NaN	NaN	NaN
NaN	NaN	NaN	NaN	874.9945	591.6261	NaN	NaN	NaN	NaN
NaN	NaN	NaN	NaN	875.1039	591.62714	NaN	NaN	NaN	NaN
NaN	NaN	NaN	NaN	875.00366	591.59534	NaN	NaN	NaN	NaN
NaN	NaN	NaN	NaN	875.05035	591.60443	NaN	NaN	NaN	NaN
NaN	NaN	NaN	NaN	874.8007	591.5929	NaN	NaN	NaN	NaN
NaN	NaN	NaN	NaN	874.9706	591.5919	NaN	NaN	NaN	NaN
NaN	NaN	NaN	NaN	874.9484	591.5712	NaN	NaN	NaN	NaN
NaN	NaN	NaN	NaN	874.9571	591.57965	NaN	NaN	NaN	NaN
NaN	NaN	NaN	NaN	874.8691	591.59985	NaN	NaN	NaN	NaN
NaN	NaN	NaN	NaN	874.87177	591.5871	NaN	NaN	NaN	NaN
NaN	NaN	NaN	NaN	874.99817	591.6062	NaN	NaN	NaN	NaN
NaN	NaN	NaN	NaN	874.8092	591.5871	NaN	NaN	NaN	NaN
NaN	NaN	NaN	NaN	875.0704	591.6261	NaN	NaN	NaN	NaN
NaN	NaN	NaN	NaN	875.1418	591.60266	NaN	NaN	NaN	NaN
NaN	NaN	NaN	NaN	875.26404	591.62714	NaN	NaN	NaN	NaN
NaN	NaN	NaN	NaN	874.9939	591.62805	NaN	NaN	NaN	NaN
NaN	NaN	NaN	NaN	875.04034	591.61615	NaN	NaN	NaN	NaN
NaN	NaN	NaN	NaN	875.1732	591.61505	NaN	NaN	NaN	NaN
NaN	NaN	NaN	NaN	874.92456	591.6043	NaN	NaN	NaN	NaN
NaN	NaN	NaN	NaN	875.2613	591.60284	NaN	NaN	NaN	NaN
NaN	NaN	NaN	NaN	875.055	591.61615	NaN	NaN	NaN	NaN
NaN	NaN	NaN	NaN	875.1297	591.61206	NaN	NaN	NaN	NaN
NaN	NaN	NaN	NaN	875.0128	591.583	NaN	NaN	NaN	NaN
NaN	NaN	NaN	NaN	875.24786	591.60406	NaN	NaN	NaN	NaN
NaN	NaN	NaN	NaN	874.882	591.5827	NaN	NaN	NaN	NaN
NaN	NaN	NaN	NaN	874.9284	591.5404	NaN	NaN	NaN	NaN
NaN	NaN	NaN	NaN	874.96356	591.5765	NaN	NaN	NaN	NaN
NaN	NaN	NaN	NaN	875.0808	591.5571	NaN	NaN	NaN	NaN
NaN	NaN	NaN	NaN	875.02576	591.5343	NaN	NaN	NaN	NaN
NaN	NaN	NaN	NaN	875.0903	591.57806	NaN	NaN	NaN	NaN
NaN	NaN	NaN	NaN	875.0681	591.5282	NaN	NaN	NaN	NaN
NaN	NaN	NaN	NaN	875.16626	591.5755	NaN	NaN	NaN	NaN
NaN	NaN	NaN	NaN	874.8907	591.56635	NaN	NaN	NaN	NaN
NaN	NaN	NaN	NaN	874.9767	591.5774	NaN	NaN	NaN	NaN
NaN	NaN	NaN	NaN	875.11444	591.6053	NaN	NaN	NaN	NaN
NaN	NaN	NaN	NaN	874.97363	591.6043	NaN	NaN	NaN	NaN
NaN	NaN	NaN	NaN	875.01465	591.61707	NaN	NaN	NaN	NaN
NaN	NaN	NaN	NaN	875.2357	591.6218	NaN	NaN	NaN	NaN
NaN	NaN	NaN	NaN	875.2601	591.61206	NaN	NaN	NaN	NaN
NaN	NaN	NaN	NaN	875.0606	591.5979	NaN	NaN	NaN	NaN
NaN	NaN	NaN	NaN	874.8767	591.5736	NaN	NaN	NaN	NaN
NaN	NaN	NaN	NaN	874.98047	591.5817	NaN	NaN	NaN	NaN
NaN	NaN	NaN	NaN	875.0543	591.583	NaN	NaN	NaN	NaN
NaN	NaN	NaN	NaN	874.8759	591.53564	NaN	NaN	NaN	NaN
NaN	NaN	NaN	NaN	875.1279	591.5318	NaN	NaN	NaN	NaN
NaN	NaN	NaN	NaN	875.1247	591.50244	NaN	NaN	NaN	NaN
NaN	NaN	NaN	NaN	875.1103	591.4927	NaN	NaN	NaN	NaN
NaN	NaN	NaN	NaN	874.924	591.4853	NaN	NaN	NaN	NaN
NaN	NaN	NaN	NaN	875.4032	591.4657	NaN	NaN	NaN	NaN
NaN	NaN	NaN	NaN	875.0321	591.4716	NaN	NaN	NaN	NaN
NaN	NaN	NaN	NaN	875.2424	591.4573	NaN	NaN	NaN	NaN
NaN	NaN	NaN	NaN	875.00366	591.489	NaN	NaN	NaN	NaN
NaN	NaN	NaN	NaN	875.11615	591.4731	NaN	NaN	NaN	NaN
NaN	NaN	NaN	NaN	875.0201	591.49023	NaN	NaN	NaN	NaN
NaN	NaN	NaN	NaN	875.0343	591.51105	NaN	NaN	NaN	NaN
NaN	NaN	NaN	NaN	874.9398	591.51227	NaN	NaN	NaN	NaN
NaN	NaN	NaN	NaN	875.21216	591.52216	NaN	NaN	NaN	NaN
NaN	NaN	NaN	NaN	874.9534	591.49756	NaN	NaN	NaN	NaN
NaN	NaN	NaN	NaN	874.6746	591.41943	NaN	NaN	NaN	NaN
NaN	NaN	NaN	NaN	874.6755	591.29877	NaN	NaN	NaN	NaN
NaN	NaN	NaN	NaN	874.7454	591.26685	NaN	NaN	NaN	NaN
NaN	NaN	NaN	NaN	875.0098	591.223	NaN	NaN	NaN	NaN
NaN	NaN	NaN	NaN	874.7996	591.1831	NaN	NaN	NaN	NaN
NaN	NaN	NaN	NaN	874.7645	591.1341	NaN	NaN	NaN	NaN
NaN	NaN	NaN	NaN	874.6569	591.1027	NaN	NaN	NaN	NaN
NaN	NaN	NaN	NaN	874.75464	591.09827	NaN	NaN	NaN	NaN
NaN	NaN	NaN	NaN	874.55963	591.069	NaN	NaN	NaN	NaN
NaN	NaN	NaN	NaN	874.72266	591.0622	NaN	NaN	NaN	NaN
NaN	NaN	NaN	NaN	874.8222	591.096	NaN	NaN	NaN	NaN
NaN	NaN	NaN	NaN	874.80634	591.06537	NaN	NaN	NaN	NaN
NaN	NaN	NaN	NaN	874.75494	591.10394	NaN	NaN	NaN	NaN
NaN	NaN	NaN	NaN	874.9559	591.1062	NaN	NaN	NaN	NaN
NaN	NaN	NaN	NaN	874.6429	591.1112	NaN	NaN	NaN	NaN
NaN	NaN	NaN	NaN	874.86676	591.1084	NaN	NaN	NaN	NaN
NaN	NaN	NaN	NaN	874.73706	591.1395	NaN	NaN	NaN	NaN
NaN	NaN	NaN	NaN	874.566	591.11896	NaN	NaN	NaN	NaN
NaN	NaN	NaN	NaN	874.7845	591.1248	NaN	NaN	NaN	NaN
NaN	NaN	NaN	NaN	874.6776	591.1224	NaN	NaN	NaN	NaN
NaN	NaN	NaN	NaN	874.793	591.0873	NaN	NaN	NaN	NaN
NaN	NaN	NaN	NaN	874.80566	591.0619	NaN	NaN	NaN	NaN
NaN	NaN	NaN	NaN	874.81757	591.0455	NaN	NaN	NaN	NaN
NaN	NaN	NaN	NaN	874.7956	591.0234	NaN	NaN	NaN	NaN
NaN	NaN	NaN	NaN	874.61804	590.9832	NaN	NaN	NaN	NaN
NaN	NaN	NaN	NaN	874.7719	591.0006	NaN	NaN	NaN	NaN
NaN	NaN	NaN	NaN	874.8792	590.9573	NaN	NaN	NaN	NaN
NaN	NaN	NaN	NaN	874.9502	590.96124	NaN	NaN	NaN	NaN
NaN	NaN	NaN	NaN	874.7207	590.934	NaN	NaN	NaN	NaN
NaN	NaN	NaN	NaN	874.877	590.9302	NaN	NaN	NaN	NaN
NaN	NaN	NaN	NaN	874.63556	590.8893	NaN	NaN	NaN	NaN
NaN	NaN	NaN	NaN	874.85144	590.9242	NaN	NaN	NaN	NaN
NaN	NaN	NaN	NaN	874.80457	590.92664	NaN	NaN	NaN	NaN
NaN	NaN	NaN	NaN	874.8325	590.88727	NaN	NaN	NaN	NaN
NaN	NaN	NaN	NaN	874.76544	590.9395	NaN	NaN	NaN	NaN
NaN	NaN	NaN	NaN	874.68317	590.93195	NaN	NaN	NaN	NaN
NaN	NaN	NaN	NaN	874.8321	590.9428	NaN	NaN	NaN	NaN
NaN	NaN	NaN	NaN	874.8896	590.9119	NaN	NaN	NaN	NaN
NaN	NaN	NaN	NaN	874.83704	590.9191	NaN	NaN	NaN	NaN
NaN	NaN	NaN	NaN	874.86676	590.92255	NaN	NaN	NaN	NaN
NaN	NaN	NaN	NaN	874.8399	590.94336	NaN	NaN	NaN	NaN
NaN	NaN	NaN	NaN	874.6196	590.93524	NaN	NaN	NaN	NaN
NaN	NaN	NaN	NaN	874.8748	590.90936	NaN	NaN	NaN	NaN
NaN	NaN	NaN	NaN	874.78503	590.8643	NaN	NaN	NaN	NaN
NaN	NaN	NaN	NaN	874.86646	590.9062	NaN	NaN	NaN	NaN
NaN	NaN	NaN	NaN	874.89014	590.9	NaN	NaN	NaN	NaN
NaN	NaN	NaN	NaN	874.79065	590.90393	NaN	NaN	NaN	NaN
NaN	NaN	NaN	NaN	874.8852	590.8457	NaN	NaN	NaN	NaN
NaN	NaN	NaN	NaN	874.8416	590.8032	NaN	NaN	NaN	NaN
NaN	NaN	NaN	NaN	874.9627	590.7313	NaN	NaN	NaN	NaN
NaN	NaN	NaN	NaN	874.7605	590.6556	NaN	NaN	NaN	NaN
NaN	NaN	NaN	NaN	874.803	590.5798	NaN	NaN	NaN	NaN
NaN	NaN	NaN	NaN	874.901	590.4963	NaN	NaN	NaN	NaN
NaN	NaN	NaN	NaN	874.9417	590.4727	NaN	NaN	NaN	NaN
NaN	NaN	NaN	NaN	874.64886	590.4516	NaN	NaN	NaN	NaN
NaN	NaN	NaN	NaN	874.87036	590.38763	NaN	NaN	NaN	NaN
NaN	NaN	NaN	NaN	874.898	590.3863	NaN	NaN	NaN	NaN
NaN	NaN	NaN	NaN	874.7789	590.3624	NaN	NaN	NaN	NaN
NaN	NaN	NaN	NaN	874.8748	590.3089	NaN	NaN	NaN	NaN
NaN	NaN	NaN	NaN	874.8031	590.29504	NaN	NaN	NaN	NaN
NaN	NaN	NaN	NaN	874.8437	590.2407	NaN	NaN	NaN	NaN
NaN	NaN	NaN	NaN	874.86957	590.24414	NaN	NaN	NaN	NaN
NaN	NaN	NaN	NaN	874.85913	590.23065	NaN	NaN	NaN	NaN
NaN	NaN	NaN	NaN	874.9797	590.25464	NaN	NaN	NaN	NaN
NaN	NaN	NaN	NaN	874.9789	590.21094	NaN	NaN	NaN	NaN
NaN	NaN	NaN	NaN	874.89606	590.1593	NaN	NaN	NaN	NaN
NaN	NaN	NaN	NaN	874.9612	590.1905	NaN	NaN	NaN	NaN
NaN	NaN	NaN	NaN	874.81274	590.1279	NaN	NaN	NaN	NaN
NaN	NaN	NaN	NaN	874.9256	590.14575	NaN	NaN	NaN	NaN
NaN	NaN	NaN	NaN	875.06213	590.1347	NaN	NaN	NaN	NaN
NaN	NaN	NaN	NaN	874.88043	590.1245	NaN	NaN	NaN	NaN
NaN	NaN	NaN	NaN	874.93616	590.1406	NaN	NaN	NaN	NaN
NaN	NaN	NaN	NaN	875.024	590.1002	NaN	NaN	NaN	NaN
NaN	NaN	NaN	NaN	874.9883	590.1156	NaN	NaN	NaN	NaN
NaN	NaN	NaN	NaN	874.99817	590.1138	NaN	NaN	NaN	NaN
NaN	NaN	NaN	NaN	874.91315	590.09924	NaN	NaN	NaN	NaN
NaN	NaN	NaN	NaN	875.0155	590.06647	NaN	NaN	NaN	NaN
NaN	NaN	NaN	NaN	874.91284	590.09705	NaN	NaN	NaN	NaN
NaN	NaN	NaN	NaN	874.9501	590.06226	NaN	NaN	NaN	NaN
NaN	NaN	NaN	NaN	874.8938	590.06396	NaN	NaN	NaN	NaN
NaN	NaN	NaN	NaN	874.9542	590.0272	NaN	NaN	NaN	NaN
NaN	NaN	NaN	NaN	875.0896	590.0476	NaN	NaN	NaN	NaN
NaN	NaN	NaN	NaN	875.0576	590.0415	NaN	NaN	NaN	NaN
NaN	NaN	NaN	NaN	875.08435	590.0124	NaN	NaN	NaN	NaN
NaN	NaN	NaN	NaN	875.0386	589.98883	NaN	NaN	NaN	NaN
NaN	NaN	NaN	NaN	875.05334	589.97516	NaN	NaN	NaN	NaN
NaN	NaN	NaN	NaN	874.9447	589.9708	NaN	NaN	NaN	NaN
NaN	NaN	NaN	NaN	875.04974	589.9988	NaN	NaN	NaN	NaN
NaN	NaN	NaN	NaN	875.0025	589.9676	NaN	NaN	NaN	NaN
NaN	NaN	NaN	NaN	874.935	589.91626	NaN	NaN	NaN	NaN
NaN	NaN	NaN	NaN	875.0743	589.91077	NaN	NaN	NaN	NaN
NaN	NaN	NaN	NaN	874.96	589.9025	NaN	NaN	NaN	NaN
NaN	NaN	NaN	NaN	874.86786	589.8965	NaN	NaN	NaN	NaN
NaN	NaN	NaN	NaN	874.98804	589.9138	NaN	NaN	NaN	NaN
NaN	NaN	NaN	NaN	875.14624	589.8837	NaN	NaN	NaN	NaN
NaN	NaN	NaN	NaN	874.9313	589.83875	NaN	NaN	NaN	NaN
NaN	NaN	NaN	NaN	874.98944	589.85406	NaN	NaN	NaN	NaN
NaN	NaN	NaN	NaN	874.9332	589.8683	NaN	NaN	NaN	NaN
NaN	NaN	NaN	NaN	874.995	589.83704	NaN	NaN	NaN	NaN
NaN	NaN	NaN	NaN	875.0514	589.8396	NaN	NaN	NaN	NaN
NaN	NaN	NaN	NaN	875.0401	589.812	NaN	NaN	NaN	NaN
NaN	NaN	NaN	NaN	874.8801	589.79315	NaN	NaN	NaN	NaN
NaN	NaN	NaN	NaN	874.808	589.7905	NaN	NaN	NaN	NaN
NaN	NaN	NaN	NaN	875.0373	589.72266	NaN	NaN	NaN	NaN
NaN	NaN	NaN	NaN	874.91296	589.7711	NaN	NaN	NaN	NaN
NaN	NaN	NaN	NaN	874.9204	589.7276	NaN	NaN	NaN	NaN
NaN	NaN	NaN	NaN	875.0286	589.709	NaN	NaN	NaN	NaN
NaN	NaN	NaN	NaN	874.85535	589.70447	NaN	NaN	NaN	NaN
NaN	NaN	NaN	NaN	874.9775	589.71124	NaN	NaN	NaN	NaN
NaN	NaN	NaN	NaN	874.88184	589.699	NaN	NaN	NaN	NaN
NaN	NaN	NaN	NaN	874.81335	589.69104	NaN	NaN	NaN	NaN
NaN	NaN	NaN	NaN	874.9475	589.67	NaN	NaN	NaN	NaN
NaN	NaN	NaN	NaN	874.86816	589.67786	NaN	NaN	NaN	NaN
NaN	NaN	NaN	NaN	874.84125	589.66315	NaN	NaN	NaN	NaN
NaN	NaN	NaN	NaN	874.9208	589.6547	NaN	NaN	NaN	NaN
NaN	NaN	NaN	NaN	874.91595	589.5971	NaN	NaN	NaN	NaN
NaN	NaN	NaN	NaN	874.9225	589.6075	NaN	NaN	NaN	NaN
NaN	NaN	NaN	NaN	875.06824	589.57635	NaN	NaN	NaN	NaN
NaN	NaN	NaN	NaN	874.9687	589.5815	NaN	NaN	NaN	NaN
NaN	NaN	NaN	NaN	874.9831	589.56256	NaN	NaN	NaN	NaN
NaN	NaN	NaN	NaN	875.1825	589.5563	NaN	NaN	NaN	NaN
NaN	NaN	NaN	NaN	874.77966	589.5774	NaN	NaN	NaN	NaN
NaN	NaN	NaN	NaN	875.09796	589.5138	NaN	NaN	NaN	NaN
NaN	NaN	NaN	NaN	874.8568	589.52765	NaN	NaN	NaN	NaN
NaN	NaN	NaN	NaN	875.0081	589.5087	NaN	NaN	NaN	NaN
NaN	NaN	NaN	NaN	875.147	589.4987	NaN	NaN	NaN	NaN
NaN	NaN	NaN	NaN	875.0718	589.45215	NaN	NaN	NaN	NaN
NaN	NaN	NaN	NaN	875.0799	589.4698	NaN	NaN	NaN	NaN
NaN	NaN	NaN	NaN	875.03534	589.4356	NaN	NaN	NaN	NaN
NaN	NaN	NaN	NaN	874.8942	589.4282	NaN	NaN	NaN	NaN
NaN	NaN	NaN	NaN	875.1123	589.3984	NaN	NaN	NaN	NaN
NaN	NaN	NaN	NaN	875.1196	589.3942	NaN	NaN	NaN	NaN
NaN	NaN	NaN	NaN	874.97437	589.4049	NaN	NaN	NaN	NaN
NaN	NaN	NaN	NaN	874.804	589.34674	NaN	NaN	NaN	NaN
NaN	NaN	NaN	NaN	874.84503	589.31805	NaN	NaN	NaN	NaN
NaN	NaN	NaN	NaN	874.8814	589.3482	NaN	NaN	NaN	NaN
NaN	NaN	NaN	NaN	874.70825	589.33563	NaN	NaN	NaN	NaN
NaN	NaN	NaN	NaN	875.0101	589.3304	NaN	NaN	NaN	NaN
NaN	NaN	NaN	NaN	874.79095	589.3111	NaN	NaN	NaN	NaN
NaN	NaN	NaN	NaN	874.726	589.274	NaN	NaN	NaN	NaN
NaN	NaN	NaN	NaN	874.8044	589.2887	NaN	NaN	NaN	NaN
NaN	NaN	NaN	NaN	874.92035	589.244	NaN	NaN	NaN	NaN
NaN	NaN	NaN	NaN	874.855	589.2025	NaN	NaN	NaN	NaN
NaN	NaN	NaN	NaN	874.7669	589.1591	NaN	NaN	NaN	NaN
NaN	NaN	NaN	NaN	874.745	589.1725	NaN	NaN	NaN	NaN
NaN	NaN	NaN	NaN	874.7219	589.1596	NaN	NaN	NaN	NaN
NaN	NaN	NaN	NaN	874.5936	589.1692	NaN	NaN	NaN	NaN
NaN	NaN	NaN	NaN	874.79663	589.19336	NaN	NaN	NaN	NaN
NaN	NaN	NaN	NaN	874.625	589.2273	NaN	NaN	NaN	NaN
NaN	NaN	NaN	NaN	874.67194	589.2269	NaN	NaN	NaN	NaN
NaN	NaN	NaN	NaN	874.7177	589.2684	NaN	NaN	NaN	NaN
NaN	NaN	NaN	NaN	874.61505	589.2168	NaN	NaN	NaN	NaN
NaN	NaN	NaN	NaN	874.628	589.20013	NaN	NaN	NaN	NaN
NaN	NaN	NaN	NaN	874.63214	589.2268	NaN	NaN	NaN	NaN
NaN	NaN	NaN	NaN	874.6481	589.2304	NaN	NaN	NaN	NaN
NaN	NaN	NaN	NaN	874.5545	589.26044	NaN	NaN	NaN	NaN
NaN	NaN	NaN	NaN	874.7437	589.28284	NaN	NaN	NaN	NaN
NaN	NaN	NaN	NaN	874.51514	589.2809	NaN	NaN	NaN	NaN
NaN	NaN	NaN	NaN	874.6425	589.3234	NaN	NaN	NaN	NaN
NaN	NaN	NaN	NaN	874.5662	589.3212	NaN	NaN	NaN	NaN
NaN	NaN	NaN	NaN	874.5826	589.33856	NaN	NaN	NaN	NaN
NaN	NaN	NaN	NaN	874.41376	589.345	NaN	NaN	NaN	NaN
NaN	NaN	NaN	NaN	874.702	589.3469	NaN	NaN	NaN	NaN
NaN	NaN	NaN	NaN	874.6004	589.32306	NaN	NaN	NaN	NaN
NaN	NaN	NaN	NaN	874.5501	589.3459	NaN	NaN	NaN	NaN
NaN	NaN	NaN	NaN	874.5425	589.33124	NaN	NaN	NaN	NaN
NaN	NaN	NaN	NaN	874.39166	589.3161	NaN	NaN	NaN	NaN
NaN	NaN	NaN	NaN	874.5213	589.3095	NaN	NaN	NaN	NaN
NaN	NaN	NaN	NaN	874.3668	589.3141	NaN	NaN	NaN	NaN
NaN	NaN	NaN	NaN	874.5126	589.3453	NaN	NaN	NaN	NaN
NaN	NaN	NaN	NaN	874.73016	589.3415	NaN	NaN	NaN	NaN
NaN	NaN	NaN	NaN	874.5602	589.3684	NaN	NaN	NaN	NaN
NaN	NaN	NaN	NaN	874.6625	589.3625	NaN	NaN	NaN	NaN
NaN	NaN	NaN	NaN	874.5138	589.3946	NaN	NaN	NaN	NaN
NaN	NaN	NaN	NaN	874.5989	589.3936	NaN	NaN	NaN	NaN
NaN	NaN	NaN	NaN	874.4788	589.4302	NaN	NaN	NaN	NaN
NaN	NaN	NaN	NaN	874.4962	589.3761	NaN	NaN	NaN	NaN
NaN	NaN	NaN	NaN	874.51624	589.4338	NaN	NaN	NaN	NaN
NaN	NaN	NaN	NaN	874.4701	589.45386	NaN	NaN	NaN	NaN
NaN	NaN	NaN	NaN	874.41376	589.4275	NaN	NaN	NaN	NaN
NaN	NaN	NaN	NaN	874.2654	589.4222	NaN	NaN	NaN	NaN
NaN	NaN	NaN	NaN	874.3703	589.45386	NaN	NaN	NaN	NaN
NaN	NaN	NaN	NaN	874.3675	589.43	NaN	NaN	NaN	NaN
NaN	NaN	NaN	NaN	874.5399	589.4663	NaN	NaN	NaN	NaN
NaN	NaN	NaN	NaN	874.2767	589.43976	NaN	NaN	NaN	NaN
NaN	NaN	NaN	NaN	874.35645	589.43256	NaN	NaN	NaN	NaN
NaN	NaN	NaN	NaN	874.5908	589.47266	NaN	NaN	NaN	NaN
NaN	NaN	NaN	NaN	874.3899	589.43494	NaN	NaN	NaN	NaN
NaN	NaN	NaN	NaN	874.37823	589.4031	NaN	NaN	NaN	NaN
NaN	NaN	NaN	NaN	874.495	589.45013	NaN	NaN	NaN	NaN
NaN	NaN	NaN	NaN	874.32135	589.4045	NaN	NaN	NaN	NaN
NaN	NaN	NaN	NaN	874.4466	589.4056	NaN	NaN	NaN	NaN
NaN	NaN	NaN	NaN	874.47375	589.4526	NaN	NaN	NaN	NaN
NaN	NaN	NaN	NaN	874.3688	589.435	NaN	NaN	NaN	NaN
NaN	NaN	NaN	NaN	874.4491	589.4416	NaN	NaN	NaN	NaN
NaN	NaN	NaN	NaN	874.44037	589.4441	NaN	NaN	NaN	NaN
NaN	NaN	NaN	NaN	874.435	589.4313	NaN	NaN	NaN	NaN
NaN	NaN	NaN	NaN	874.41907	589.444	NaN	NaN	NaN	NaN
NaN	NaN	NaN	NaN	874.41364	589.44995	NaN	NaN	NaN	NaN
NaN	NaN	NaN	NaN	874.45416	589.45294	NaN	NaN	NaN	NaN
NaN	NaN	NaN	NaN	874.3157	589.43896	NaN	NaN	NaN	NaN
NaN	NaN	NaN	NaN	874.39136	589.4513	NaN	NaN	NaN	NaN
NaN	NaN	NaN	NaN	874.4601	589.42645	NaN	NaN	NaN	NaN
NaN	NaN	NaN	NaN	874.46625	589.46375	NaN	NaN	NaN	NaN
NaN	NaN	NaN	NaN	874.3175	589.4225	NaN	NaN	NaN	NaN
NaN	NaN	NaN	NaN	874.377	589.4084	NaN	NaN	NaN	NaN
NaN	NaN	NaN	NaN	874.39813	589.4441	NaN	NaN	NaN	NaN
NaN	NaN	NaN	NaN	874.3157	589.4265	NaN	NaN	NaN	NaN
NaN	NaN	NaN	NaN	874.51245	589.4202	NaN	NaN	NaN	NaN
NaN	NaN	NaN	NaN	874.4475	589.4625	NaN	NaN	NaN	NaN
NaN	NaN	NaN	NaN	874.4751	589.4627	NaN	NaN	NaN	NaN
NaN	NaN	NaN	NaN	874.495	589.4675	NaN	NaN	NaN	NaN
NaN	NaN	NaN	NaN	874.58105	589.4975	NaN	NaN	NaN	NaN
NaN	NaN	NaN	NaN	874.4887	589.47485	NaN	NaN	NaN	NaN
NaN	NaN	NaN	NaN	874.4223	589.5326	NaN	NaN	NaN	NaN
NaN	NaN	NaN	NaN	874.40216	589.4937	NaN	NaN	NaN	NaN
NaN	NaN	NaN	NaN	874.386	589.5138	NaN	NaN	NaN	NaN
NaN	NaN	NaN	NaN	874.3511	589.5013	NaN	NaN	NaN	NaN
NaN	NaN	NaN	NaN	874.4276	589.4988	NaN	NaN	NaN	NaN
NaN	NaN	NaN	NaN	874.5563	589.52875	NaN	NaN	NaN	NaN
NaN	NaN	NaN	NaN	874.55743	589.5287	NaN	NaN	NaN	NaN
NaN	NaN	NaN	NaN	874.4228	589.5523	NaN	NaN	NaN	NaN
NaN	NaN	NaN	NaN	874.19714	589.55756	NaN	NaN	NaN	NaN
NaN	NaN	NaN	NaN	874.29504	589.61554	NaN	NaN	NaN	NaN
NaN	NaN	NaN	NaN	874.3	589.5975	NaN	NaN	NaN	NaN
NaN	NaN	NaN	NaN	874.0684	589.65674	NaN	NaN	NaN	NaN
NaN	NaN	NaN	NaN	874.3767	589.68866	NaN	NaN	NaN	NaN
NaN	NaN	NaN	NaN	874.2463	589.6522	NaN	NaN	NaN	NaN
NaN	NaN	NaN	NaN	874.26886	589.6805	NaN	NaN	NaN	NaN
NaN	NaN	NaN	NaN	874.2046	589.6718	NaN	NaN	NaN	NaN
NaN	NaN	NaN	NaN	874.2076	589.64496	NaN	NaN	NaN	NaN
NaN	NaN	NaN	NaN	874.0965	589.6519	NaN	NaN	NaN	NaN
NaN	NaN	NaN	NaN	874.3391	589.6733	NaN	NaN	NaN	NaN
NaN	NaN	NaN	NaN	874.14435	589.6797	NaN	NaN	NaN	NaN
NaN	NaN	NaN	NaN	874.38916	589.7044	NaN	NaN	NaN	NaN
NaN	NaN	NaN	NaN	874.3515	589.69183	NaN	NaN	NaN	NaN
NaN	NaN	NaN	NaN	874.1414	589.7047	NaN	NaN	NaN	NaN
NaN	NaN	NaN	NaN	874.2503	589.7137	NaN	NaN	NaN	NaN
NaN	NaN	NaN	NaN	874.30646	589.763	NaN	NaN	NaN	NaN
NaN	NaN	NaN	NaN	874.29724	589.7313	NaN	NaN	NaN	NaN
NaN	NaN	NaN	NaN	874.2302	589.74133	NaN	NaN	NaN	NaN
NaN	NaN	NaN	NaN	874.2642	589.8025	NaN	NaN	NaN	NaN
NaN	NaN	NaN	NaN	874.277	589.7776	NaN	NaN	NaN	NaN
NaN	NaN	NaN	NaN	874.34015	589.7602	NaN	NaN	NaN	NaN
NaN	NaN	NaN	NaN	874.2694	589.7774	NaN	NaN	NaN	NaN
NaN	NaN	NaN	NaN	874.25616	589.7845	NaN	NaN	NaN	NaN
NaN	NaN	NaN	NaN	874.1275	589.7896	NaN	NaN	NaN	NaN
NaN	NaN	NaN	NaN	874.30566	589.8198	NaN	NaN	NaN	NaN
NaN	NaN	NaN	NaN	874.3111	589.80865	NaN	NaN	NaN	NaN
NaN	NaN	NaN	NaN	874.2586	589.8276	NaN	NaN	NaN	NaN
NaN	NaN	NaN	NaN	874.2265	589.8761	NaN	NaN	NaN	NaN
NaN	NaN	NaN	NaN	874.19086	589.8596	NaN	NaN	NaN	NaN
NaN	NaN	NaN	NaN	874.32355	589.8909	NaN	NaN	NaN	NaN
NaN	NaN	NaN	NaN	874.27545	589.8951	NaN	NaN	NaN	NaN
NaN	NaN	NaN	NaN	874.0963	589.8457	NaN	NaN	NaN	NaN
NaN	NaN	NaN	NaN	874.42365	589.90765	NaN	NaN	NaN	NaN
NaN	NaN	NaN	NaN	874.11914	589.8821	NaN	NaN	NaN	NaN
NaN	NaN	NaN	NaN	874.1576	589.877	NaN	NaN	NaN	NaN
NaN	NaN	NaN	NaN	874.0914	589.8852	NaN	NaN	NaN	NaN
NaN	NaN	NaN	NaN	874.42035	589.89825	NaN	NaN	NaN	NaN
NaN	NaN	NaN	NaN	874.2305	589.89185	NaN	NaN	NaN	NaN
NaN	NaN	NaN	NaN	874.1148	589.879	NaN	NaN	NaN	NaN
NaN	NaN	NaN	NaN	874.18555	589.8934	NaN	NaN	NaN	NaN
NaN	NaN	NaN	NaN	874.2433	589.92664	NaN	NaN	NaN	NaN
NaN	NaN	NaN	NaN	874.33746	589.9335	NaN	NaN	NaN	NaN
NaN	NaN	NaN	NaN	873.8761	589.9044	NaN	NaN	NaN	NaN
NaN	NaN	NaN	NaN	874.06775	589.89777	NaN	NaN	NaN	NaN
NaN	NaN	NaN	NaN	874.3172	589.9687	NaN	NaN	NaN	NaN
NaN	NaN	NaN	NaN	873.9391	589.933	NaN	NaN	NaN	NaN
NaN	NaN	NaN	NaN	874.008	589.95746	NaN	NaN	NaN	NaN
NaN	NaN	NaN	NaN	874.07874	589.99817	NaN	NaN	NaN	NaN
NaN	NaN	NaN	NaN	874.0531	589.99695	NaN	NaN	NaN	NaN
NaN	NaN	NaN	NaN	874.15436	589.96497	NaN	NaN	NaN	NaN
NaN	NaN	NaN	NaN	874.15814	590.0067	NaN	NaN	NaN	NaN
NaN	NaN	NaN	NaN	874.0618	590.019	NaN	NaN	NaN	NaN
NaN	NaN	NaN	NaN	873.889	590.0129	NaN	NaN	NaN	NaN
NaN	NaN	NaN	NaN	874.033	589.97925	NaN	NaN	NaN	NaN
NaN	NaN	NaN	NaN	874.0466	590.01715	NaN	NaN	NaN	NaN
NaN	NaN	NaN	NaN	874.1368	590.00305	NaN	NaN	NaN	NaN
NaN	NaN	NaN	NaN	873.9357	589.99817	NaN	NaN	NaN	NaN
NaN	NaN	NaN	NaN	874.176	590.0489	NaN	NaN	NaN	NaN
NaN	NaN	NaN	NaN	874.21936	590.0441	NaN	NaN	NaN	NaN
NaN	NaN	NaN	NaN	874.26227	590.0576	NaN	NaN	NaN	NaN
NaN	NaN	NaN	NaN	874.0271	590.0468	NaN	NaN	NaN	NaN
NaN	NaN	NaN	NaN	874.2372	590.0538	NaN	NaN	NaN	NaN
NaN	NaN	NaN	NaN	874.0441	590.0821	NaN	NaN	NaN	NaN
NaN	NaN	NaN	NaN	873.98346	590.10736	NaN	NaN	NaN	NaN
NaN	NaN	NaN	NaN	874.1679	590.1259	NaN	NaN	NaN	NaN
NaN	NaN	NaN	NaN	874.12805	590.1096	NaN	NaN	NaN	NaN
NaN	NaN	NaN	NaN	874.18713	590.11597	NaN	NaN	NaN	NaN
NaN	NaN	NaN	NaN	874.205	590.1279	NaN	NaN	NaN	NaN
NaN	NaN	NaN	NaN	874.1974	590.115	NaN	NaN	NaN	NaN
NaN	NaN	NaN	NaN	874.32825	590.13434	NaN	NaN	NaN	NaN
NaN	NaN	NaN	NaN	874.18634	590.15314	NaN	NaN	NaN	NaN
NaN	NaN	NaN	NaN	874.0968	590.156	NaN	NaN	NaN	NaN
NaN	NaN	NaN	NaN	874.06915	590.14014	NaN	NaN	NaN	NaN
NaN	NaN	NaN	NaN	874.319	590.15027	NaN	NaN	NaN	NaN
NaN	NaN	NaN	NaN	874.2258	590.15607	NaN	NaN	NaN	NaN
NaN	NaN	NaN	NaN	874.3836	590.201	NaN	NaN	NaN	NaN
NaN	NaN	NaN	NaN	874.2436	590.1691	NaN	NaN	NaN	NaN
NaN	NaN	NaN	NaN	874.30853	590.2037	NaN	NaN	NaN	NaN
NaN	NaN	NaN	NaN	874.34125	590.207	NaN	NaN	NaN	NaN
NaN	NaN	NaN	NaN	874.3305	590.1866	NaN	NaN	NaN	NaN
NaN	NaN	NaN	NaN	874.3938	590.1972	NaN	NaN	NaN	NaN
NaN	NaN	NaN	NaN	874.33356	590.18787	NaN	NaN	NaN	NaN
NaN	NaN	NaN	NaN	874.3409	590.2344	NaN	NaN	NaN	NaN
NaN	NaN	NaN	NaN	874.3939	590.1939	NaN	NaN	NaN	NaN
NaN	NaN	NaN	NaN	874.3422	590.24274	NaN	NaN	NaN	NaN
NaN	NaN	NaN	NaN	874.3459	590.21967	NaN	NaN	NaN	NaN
NaN	NaN	NaN	NaN	874.4256	590.18536	NaN	NaN	NaN	NaN
NaN	NaN	NaN	NaN	874.48175	590.22296	NaN	NaN	NaN	NaN
NaN	NaN	NaN	NaN	874.5171	590.1972	NaN	NaN	NaN	NaN
NaN	NaN	NaN	NaN	874.6474	590.18085	NaN	NaN	NaN	NaN
NaN	NaN	NaN	NaN	874.4258	590.18494	NaN	NaN	NaN	NaN
NaN	NaN	NaN	NaN	874.49634	590.1845	NaN	NaN	NaN	NaN
NaN	NaN	NaN	NaN	874.60596	590.1894	NaN	NaN	NaN	NaN
NaN	NaN	NaN	NaN	874.5195	590.1874	NaN	NaN	NaN	NaN
NaN	NaN	NaN	NaN	874.39636	590.1878	NaN	NaN	NaN	NaN
NaN	NaN	NaN	NaN	874.5414	590.2032	NaN	NaN	NaN	NaN
NaN	NaN	NaN	NaN	874.4599	590.1999	NaN	NaN	NaN	NaN
NaN	NaN	NaN	NaN	874.511	590.1801	NaN	NaN	NaN	NaN
NaN	NaN	NaN	NaN	874.63275	590.20886	NaN	NaN	NaN	NaN
NaN	NaN	NaN	NaN	874.62317	590.17194	NaN	NaN	NaN	NaN
NaN	NaN	NaN	NaN	874.6164	590.2006	NaN	NaN	NaN	NaN
NaN	NaN	NaN	NaN	874.60803	590.2063	NaN	NaN	NaN	NaN
NaN	NaN	NaN	NaN	874.60144	590.1944	NaN	NaN	NaN	NaN
NaN	NaN	NaN	NaN	874.6311	590.174	NaN	NaN	NaN	NaN
NaN	NaN	NaN	NaN	874.6544	590.1716	NaN	NaN	NaN	NaN
NaN	NaN	NaN	NaN	874.47424	590.1896	NaN	NaN	NaN	NaN
NaN	NaN	NaN	NaN	874.6256	590.2207	NaN	NaN	NaN	NaN
NaN	NaN	NaN	NaN	874.7664	590.2092	NaN	NaN	NaN	NaN
NaN	NaN	NaN	NaN	874.72833	590.2277	NaN	NaN	NaN	NaN
NaN	NaN	NaN	NaN	874.761	590.2061	NaN	NaN	NaN	NaN
NaN	NaN	NaN	NaN	874.5963	590.22314	NaN	NaN	NaN	NaN
NaN	NaN	NaN	NaN	874.772	590.2159	NaN	NaN	NaN	NaN
NaN	NaN	NaN	NaN	874.9188	590.2094	NaN	NaN	NaN	NaN
NaN	NaN	NaN	NaN	874.78644	590.1965	NaN	NaN	NaN	NaN
NaN	NaN	NaN	NaN	874.9356	590.19324	NaN	NaN	NaN	NaN
NaN	NaN	NaN	NaN	874.7974	590.2148	NaN	NaN	NaN	NaN
NaN	NaN	NaN	NaN	874.7509	590.1915	NaN	NaN	NaN	NaN
NaN	NaN	NaN	NaN	874.7365	590.1948	NaN	NaN	NaN	NaN
NaN	NaN	NaN	NaN	874.8643	590.2164	NaN	NaN	NaN	NaN
NaN	NaN	NaN	NaN	874.8024	590.2219	NaN	NaN	NaN	NaN
NaN	NaN	NaN	NaN	874.8415	590.2258	NaN	NaN	NaN	NaN
NaN	NaN	NaN	NaN	874.766	590.22784	NaN	NaN	NaN	NaN
NaN	NaN	NaN	NaN	874.8897	590.201	NaN	NaN	NaN	NaN
NaN	NaN	NaN	NaN	874.8207	590.1781	NaN	NaN	NaN	NaN
NaN	NaN	NaN	NaN	874.95844	590.16016	NaN	NaN	NaN	NaN
NaN	NaN	NaN	NaN	874.9865	590.1299	NaN	NaN	NaN	NaN
NaN	NaN	NaN	NaN	874.96014	590.1172	NaN	NaN	NaN	NaN
NaN	NaN	NaN	NaN	875.0255	590.12744	NaN	NaN	NaN	NaN
NaN	NaN	NaN	NaN	874.9591	590.07263	NaN	NaN	NaN	NaN
NaN	NaN	NaN	NaN	875.1042	590.0772	NaN	NaN	NaN	NaN
NaN	NaN	NaN	NaN	874.9994	590.0336	NaN	NaN	NaN	NaN
NaN	NaN	NaN	NaN	875.04803	589.9877	NaN	NaN	NaN	NaN
NaN	NaN	NaN	NaN	875.0816	589.9994	NaN	NaN	NaN	NaN
NaN	NaN	NaN	NaN	874.92365	589.9902	NaN	NaN	NaN	NaN
NaN	NaN	NaN	NaN	875.1932	589.97186	NaN	NaN	NaN	NaN
NaN	NaN	NaN	NaN	875.17365	589.92084	NaN	NaN	NaN	NaN
NaN	NaN	NaN	NaN	875.20013	589.9284	NaN	NaN	NaN	NaN
NaN	NaN	NaN	NaN	875.18384	589.91425	NaN	NaN	NaN	NaN
NaN	NaN	NaN	NaN	875.1829	589.92194	NaN	NaN	NaN	NaN
NaN	NaN	NaN	NaN	875.29016	589.8914	NaN	NaN	NaN	NaN
NaN	NaN	NaN	NaN	875.3407	589.89215	NaN	NaN	NaN	NaN
NaN	NaN	NaN	NaN	875.22736	589.8912	NaN	NaN	NaN	NaN
NaN	NaN	NaN	NaN	875.2718	589.8779	NaN	NaN	NaN	NaN
NaN	NaN	NaN	NaN	875.1537	589.8707	NaN	NaN	NaN	NaN
NaN	NaN	NaN	NaN	875.2203	589.87054	NaN	NaN	NaN	NaN
NaN	NaN	NaN	NaN	875.369	589.87823	NaN	NaN	NaN	NaN
NaN	NaN	NaN	NaN	875.26904	589.85626	NaN	NaN	NaN	NaN
NaN	NaN	NaN	NaN	875.2762	589.7956	NaN	NaN	NaN	NaN
NaN	NaN	NaN	NaN	875.10266	589.77264	NaN	NaN	NaN	NaN
NaN	NaN	NaN	NaN	875.3149	589.729	NaN	NaN	NaN	NaN
NaN	NaN	NaN	NaN	875.3738	589.4583	NaN	NaN	NaN	NaN
NaN	NaN	NaN	NaN	875.40247	589.21466	NaN	NaN	NaN	NaN
NaN	NaN	NaN	NaN	875.95056	588.83575	NaN	NaN	NaN	NaN
NaN	NaN	NaN	NaN	875.9486	588.6548	NaN	NaN	NaN	NaN
NaN	NaN	NaN	NaN	876.0318	588.4676	NaN	NaN	NaN	NaN
NaN	NaN	NaN	NaN	876.0554	588.4106	NaN	NaN	NaN	NaN
NaN	NaN	NaN	NaN	876.1222	588.38196	NaN	NaN	NaN	NaN
NaN	NaN	NaN	NaN	876.0333	588.36786	NaN	NaN	NaN	NaN
NaN	NaN	NaN	NaN	876.17303	588.41797	NaN	NaN	NaN	NaN
NaN	NaN	NaN	NaN	875.9596	588.46436	NaN	NaN	NaN	NaN
NaN	NaN	NaN	NaN	875.962	588.462	NaN	NaN	NaN	NaN
NaN	NaN	NaN	NaN	876.0852	588.4428	NaN	NaN	NaN	NaN
NaN	NaN	NaN	NaN	875.99884	588.4976	NaN	NaN	NaN	NaN
NaN	NaN	NaN	NaN	876.114	588.3468	NaN	NaN	NaN	NaN
NaN	NaN	NaN	NaN	876.2731	588.29553	NaN	NaN	NaN	NaN
NaN	NaN	NaN	NaN	876.3059	588.23016	NaN	NaN	NaN	NaN
NaN	NaN	NaN	NaN	876.33374	588.1853	NaN	NaN	NaN	NaN
NaN	NaN	NaN	NaN	876.23816	588.0865	NaN	NaN	NaN	NaN
NaN	NaN	NaN	NaN	876.2889	588.06464	NaN	NaN	NaN	NaN
NaN	NaN	NaN	NaN	876.36285	587.987	NaN	NaN	NaN	NaN
NaN	NaN	NaN	NaN	876.40173	587.91754	NaN	NaN	NaN	NaN
NaN	NaN	NaN	NaN	876.41547	587.91785	NaN	NaN	NaN	NaN
NaN	NaN	NaN	NaN	876.3378	587.88544	NaN	NaN	NaN	NaN
NaN	NaN	NaN	NaN	876.45764	587.85645	NaN	NaN	NaN	NaN
NaN	NaN	NaN	NaN	876.25586	587.8096	NaN	NaN	NaN	NaN
NaN	NaN	NaN	NaN	876.2944	587.7862	NaN	NaN	NaN	NaN
NaN	NaN	NaN	NaN	876.41705	587.7477	NaN	NaN	NaN	NaN
NaN	NaN	NaN	NaN	876.3575	587.7266	NaN	NaN	NaN	NaN
NaN	NaN	NaN	NaN	876.64954	587.743	NaN	NaN	NaN	NaN
NaN	NaN	NaN	NaN	876.4672	587.7389	NaN	NaN	NaN	NaN
NaN	NaN	NaN	NaN	876.7435	587.7188	NaN	NaN	NaN	NaN
NaN	NaN	NaN	NaN	876.5997	587.7567	NaN	NaN	NaN	NaN
NaN	NaN	NaN	NaN	876.42346	587.74854	NaN	NaN	NaN	NaN
NaN	NaN	NaN	NaN	876.72943	587.70825	NaN	NaN	NaN	NaN
NaN	NaN	NaN	NaN	876.7162	587.5917	NaN	NaN	NaN	NaN
NaN	NaN	NaN	NaN	876.6303	587.5305	NaN	NaN	NaN	NaN
NaN	NaN	NaN	NaN	876.7904	587.36066	NaN	NaN	NaN	NaN
NaN	NaN	NaN	NaN	876.8092	587.13477	NaN	NaN	NaN	NaN
NaN	NaN	NaN	NaN	876.8563	587.1016	NaN	NaN	NaN	NaN
NaN	NaN	NaN	NaN	876.9971	586.8763	NaN	NaN	NaN	NaN
NaN	NaN	NaN	NaN	877.5757	586.31995	NaN	NaN	NaN	NaN
NaN	NaN	NaN	NaN	877.8855	585.4954	NaN	NaN	NaN	NaN
NaN	NaN	NaN	NaN	878.5742	584.3162	NaN	NaN	NaN	NaN
NaN	NaN	NaN	NaN	878.9104	582.9524	NaN	NaN	NaN	NaN
NaN	NaN	NaN	NaN	879.0768	581.4693	NaN	NaN	NaN	NaN
NaN	NaN	NaN	NaN	879.2906	579.575	NaN	NaN	NaN	NaN
NaN	NaN	NaN	NaN	879.90424	577.46344	NaN	NaN	NaN	NaN
NaN	NaN	NaN	NaN	880.3666	575.6433	NaN	NaN	NaN	NaN
NaN	NaN	NaN	NaN	880.7697	573.6554	NaN	NaN	NaN	NaN
NaN	NaN	NaN	NaN	881.77594	571.66223	NaN	NaN	NaN	NaN
NaN	NaN	NaN	NaN	882.3031	569.5177	NaN	NaN	NaN	NaN
NaN	NaN	NaN	NaN	883.1899	567.81775	NaN	NaN	NaN	NaN
NaN	NaN	NaN	NaN	883.31305	565.6781	NaN	NaN	NaN	NaN
NaN	NaN	NaN	NaN	883.9509	563.7933	NaN	NaN	NaN	NaN
NaN	NaN	NaN	NaN	884.32947	561.8167	NaN	NaN	NaN	NaN
NaN	NaN	NaN	NaN	884.85315	559.90265	NaN	NaN	NaN	NaN
NaN	NaN	NaN	NaN	885.7794	558.4083	NaN	NaN	NaN	NaN
NaN	NaN	NaN	NaN	886.0481	556.28674	NaN	NaN	NaN	NaN
NaN	NaN	NaN	NaN	886.6978	554.70764	NaN	NaN	NaN	NaN
NaN	NaN	NaN	NaN	887.13824	552.6748	NaN	NaN	NaN	NaN
NaN	NaN	NaN	NaN	887.65155	550.7522	NaN	NaN	NaN	NaN
NaN	NaN	NaN	NaN	888.18317	548.9235	NaN	NaN	NaN	NaN
NaN	NaN	NaN	NaN	888.8468	547.03424	NaN	NaN	NaN	NaN
NaN	NaN	NaN	NaN	889.3197	545.2659	NaN	NaN	NaN	NaN
NaN	NaN	NaN	NaN	889.7677	543.50336	NaN	NaN	NaN	NaN
NaN	NaN	NaN	NaN	890.3794	541.68036	NaN	NaN	NaN	NaN
NaN	NaN	NaN	NaN	890.9188	540.1092	NaN	NaN	NaN	NaN
NaN	NaN	NaN	NaN	891.37146	538.2531	NaN	NaN	NaN	NaN
NaN	NaN	NaN	NaN	891.82764	536.47723	NaN	NaN	NaN	NaN
NaN	NaN	NaN	NaN	892.3128	534.83905	NaN	NaN	NaN	NaN
NaN	NaN	NaN	NaN	892.77686	533.23895	NaN	NaN	NaN	NaN
NaN	NaN	NaN	NaN	893.2589	531.5792	NaN	NaN	NaN	NaN
NaN	NaN	NaN	NaN	893.6282	530.09265	NaN	NaN	NaN	NaN
NaN	NaN	NaN	NaN	894.07825	528.41724	NaN	NaN	NaN	NaN
NaN	NaN	NaN	NaN	894.59235	526.8592	NaN	NaN	NaN	NaN
NaN	NaN	NaN	NaN	894.97046	525.4432	NaN	NaN	NaN	NaN
NaN	NaN	NaN	NaN	895.3875	523.92365	NaN	NaN	NaN	NaN
NaN	NaN	NaN	NaN	895.77325	522.41046	NaN	NaN	NaN	NaN
NaN	NaN	NaN	NaN	896.2279	521.08325	NaN	NaN	NaN	NaN
NaN	NaN	NaN	NaN	896.57306	519.65753	NaN	NaN	NaN	NaN
NaN	NaN	NaN	NaN	897.0511	518.1831	NaN	NaN	NaN	NaN
NaN	NaN	NaN	NaN	897.53076	516.81323	NaN	NaN	NaN	NaN
NaN	NaN	NaN	NaN	897.9735	515.358	NaN	NaN	NaN	NaN
NaN	NaN	NaN	NaN	898.2755	514.14984	NaN	NaN	NaN	NaN
NaN	NaN	NaN	NaN	898.67267	512.8589	NaN	NaN	NaN	NaN
NaN	NaN	NaN	NaN	899.15234	511.55643	NaN	NaN	NaN	NaN
NaN	NaN	NaN	NaN	899.6315	510.23483	NaN	NaN	NaN	NaN
NaN	NaN	NaN	NaN	899.9814	509.07965	NaN	NaN	NaN	NaN
NaN	NaN	NaN	NaN	900.3244	507.84207	NaN	NaN	NaN	NaN
NaN	NaN	NaN	NaN	900.8835	506.50458	NaN	NaN	NaN	NaN
NaN	NaN	NaN	NaN	901.1401	505.27893	NaN	NaN	NaN	NaN
NaN	NaN	NaN	NaN	901.6074	503.9569	NaN	NaN	NaN	NaN
NaN	NaN	NaN	NaN	902.1232	502.76996	NaN	NaN	NaN	NaN
NaN	NaN	NaN	NaN	902.5548	501.58105	NaN	NaN	NaN	NaN
NaN	NaN	NaN	NaN	902.7938	500.4226	NaN	NaN	NaN	NaN
NaN	NaN	NaN	NaN	903.25793	499.22495	NaN	NaN	NaN	NaN
NaN	NaN	NaN	NaN	903.54816	498.13702	NaN	NaN	NaN	NaN
NaN	NaN	NaN	NaN	904.08795	496.96494	NaN	NaN	NaN	NaN
NaN	NaN	NaN	NaN	904.45294	495.91635	NaN	NaN	NaN	NaN
NaN	NaN	NaN	NaN	904.8384	494.82706	NaN	NaN	NaN	NaN
NaN	NaN	NaN	NaN	905.3308	493.7481	NaN	NaN	NaN	NaN
NaN	NaN	NaN	NaN	905.70935	492.72067	NaN	NaN	NaN	NaN
NaN	NaN	NaN	NaN	906.0649	491.6921	NaN	NaN	NaN	NaN
NaN	NaN	NaN	NaN	906.42474	490.72958	NaN	NaN	NaN	NaN
NaN	NaN	NaN	NaN	906.85767	489.83463	NaN	NaN	NaN	NaN
NaN	NaN	NaN	NaN	907.34766	488.85083	NaN	NaN	NaN	NaN
NaN	NaN	NaN	NaN	907.7	487.9542	NaN	NaN	NaN	NaN
NaN	NaN	NaN	NaN	908.07623	487.05298	NaN	NaN	NaN	NaN
NaN	NaN	NaN	NaN	908.68677	486.09143	NaN	NaN	NaN	NaN
NaN	NaN	NaN	NaN	909.01624	485.1632	NaN	NaN	NaN	NaN
NaN	NaN	NaN	NaN	909.31146	484.34784	NaN	NaN	NaN	NaN
NaN	NaN	NaN	NaN	909.8563	483.4675	NaN	NaN	NaN	NaN
NaN	NaN	NaN	NaN	910.34766	482.6797	NaN	NaN	NaN	NaN
NaN	NaN	NaN	NaN	910.6598	482.00128	NaN	NaN	NaN	NaN
NaN	NaN	NaN	NaN	911.1162	481.05353	NaN	NaN	NaN	NaN
NaN	NaN	NaN	NaN	911.527	480.32797	NaN	NaN	NaN	NaN
NaN	NaN	NaN	NaN	912.0943	479.50516	NaN	NaN	NaN	NaN
NaN	NaN	NaN	NaN	912.52606	478.6901	NaN	NaN	NaN	NaN
NaN	NaN	NaN	NaN	913.0026	477.86234	NaN	NaN	NaN	NaN
NaN	NaN	NaN	NaN	913.5467	477.05252	NaN	NaN	NaN	NaN
NaN	NaN	NaN	NaN	914.0361	476.3126	NaN	NaN	NaN	NaN
NaN	NaN	NaN	NaN	914.5545	475.59857	NaN	NaN	NaN	NaN
NaN	NaN	NaN	NaN	915.0026	474.9414	NaN	NaN	NaN	NaN
NaN	NaN	NaN	NaN	915.4717	474.26706	NaN	NaN	NaN	NaN
NaN	NaN	NaN	NaN	916.03015	473.52823	NaN	NaN	NaN	NaN
NaN	NaN	NaN	NaN	916.48083	472.9572	NaN	NaN	NaN	NaN
NaN	NaN	NaN	NaN	916.8768	472.28415	NaN	NaN	NaN	NaN
NaN	NaN	NaN	NaN	917.36884	471.81778	NaN	NaN	NaN	NaN
NaN	NaN	NaN	NaN	917.8715	471.08817	NaN	NaN	NaN	NaN
NaN	NaN	NaN	NaN	918.27905	470.55368	NaN	NaN	NaN	NaN
NaN	NaN	NaN	NaN	918.8445	469.90274	NaN	NaN	NaN	NaN
NaN	NaN	NaN	NaN	919.3054	469.41995	NaN	NaN	NaN	NaN
NaN	NaN	NaN	NaN	919.80554	468.9	NaN	NaN	NaN	NaN
NaN	NaN	NaN	NaN	920.2549	468.32037	NaN	NaN	NaN	NaN
NaN	NaN	NaN	NaN	920.67773	467.9438	NaN	NaN	NaN	NaN
NaN	NaN	NaN	NaN	921.119	467.42737	NaN	NaN	NaN	NaN
NaN	NaN	NaN	NaN	921.5632	467.09	NaN	NaN	NaN	NaN
NaN	NaN	NaN	NaN	921.9544	466.6079	NaN	NaN	NaN	NaN
NaN	NaN	NaN	NaN	922.5024	466.1651	NaN	NaN	NaN	NaN
NaN	NaN	NaN	NaN	922.8298	465.80624	NaN	NaN	NaN	NaN
NaN	NaN	NaN	NaN	923.31177	465.51413	NaN	NaN	NaN	NaN
NaN	NaN	NaN	NaN	923.80164	465.15894	NaN	NaN	NaN	NaN
NaN	NaN	NaN	NaN	924.2256	464.59872	NaN	NaN	NaN	NaN
NaN	NaN	NaN	NaN	924.76965	464.41013	NaN	NaN	NaN	NaN
NaN	NaN	NaN	NaN	925.0767	464.11737	NaN	NaN	NaN	NaN
NaN	NaN	NaN	NaN	925.5875	463.7559	NaN	NaN	NaN	NaN
NaN	NaN	NaN	NaN	925.98114	463.47223	NaN	NaN	NaN	NaN
NaN	NaN	NaN	NaN	926.4227	463.24063	NaN	NaN	NaN	NaN
NaN	NaN	NaN	NaN	926.8727	463.00928	NaN	NaN	NaN	NaN
NaN	NaN	NaN	NaN	927.25385	462.80307	NaN	NaN	NaN	NaN
NaN	NaN	NaN	NaN	927.6291	462.73633	NaN	NaN	NaN	NaN
NaN	NaN	NaN	NaN	928.0719	462.489	NaN	NaN	NaN	NaN
NaN	NaN	NaN	NaN	928.45746	462.32553	NaN	NaN	NaN	NaN
NaN	NaN	NaN	NaN	928.8956	462.23914	NaN	NaN	NaN	NaN
NaN	NaN	NaN	NaN	929.2334	462.1953	NaN	NaN	NaN	NaN
NaN	NaN	NaN	NaN	929.7155	462.1291	NaN	NaN	NaN	NaN
NaN	NaN	NaN	NaN	930.1901	461.98645	NaN	NaN	NaN	NaN
NaN	NaN	NaN	NaN	930.5347	461.9658	NaN	NaN	NaN	NaN
NaN	NaN	NaN	NaN	930.9741	461.91702	NaN	NaN	NaN	NaN
NaN	NaN	NaN	NaN	931.35345	461.84268	NaN	NaN	NaN	NaN
NaN	NaN	NaN	NaN	931.7912	461.96814	NaN	NaN	NaN	NaN
NaN	NaN	NaN	NaN	932.13684	462.15894	NaN	NaN	NaN	NaN
NaN	NaN	NaN	NaN	932.5475	462.15747	NaN	NaN	NaN	NaN
NaN	NaN	NaN	NaN	932.9475	462.2337	NaN	NaN	NaN	NaN
NaN	NaN	NaN	NaN	933.32556	462.41	NaN	NaN	NaN	NaN
NaN	NaN	NaN	NaN	933.75165	462.4867	NaN	NaN	NaN	NaN
NaN	NaN	NaN	NaN	934.17596	462.6147	NaN	NaN	NaN	NaN
NaN	NaN	NaN	NaN	934.50336	462.71915	NaN	NaN	NaN	NaN
NaN	NaN	NaN	NaN	935.0374	462.919	NaN	NaN	NaN	NaN
NaN	NaN	NaN	NaN	935.37177	463.1572	NaN	NaN	NaN	NaN
NaN	NaN	NaN	NaN	935.73584	463.34354	NaN	NaN	NaN	NaN
NaN	NaN	NaN	NaN	936.1402	463.63168	NaN	NaN	NaN	NaN
NaN	NaN	NaN	NaN	936.65265	463.89862	NaN	NaN	NaN	NaN
NaN	NaN	NaN	NaN	937.07733	464.1117	NaN	NaN	NaN	NaN
NaN	NaN	NaN	NaN	937.4334	464.4605	NaN	NaN	NaN	NaN
NaN	NaN	NaN	NaN	937.8235	464.66287	NaN	NaN	NaN	NaN
NaN	NaN	NaN	NaN	938.26	465.004	NaN	NaN	NaN	NaN
NaN	NaN	NaN	NaN	938.7153	465.33218	NaN	NaN	NaN	NaN
NaN	NaN	NaN	NaN	939.16705	465.71542	NaN	NaN	NaN	NaN
NaN	NaN	NaN	NaN	939.4136	466.18893	NaN	NaN	NaN	NaN
NaN	NaN	NaN	NaN	939.8241	466.52893	NaN	NaN	NaN	NaN
NaN	NaN	NaN	NaN	940.1724	467.0139	NaN	NaN	NaN	NaN
NaN	NaN	NaN	NaN	940.55475	467.4627	NaN	NaN	NaN	NaN
NaN	NaN	NaN	NaN	941.0153	468.07193	NaN	NaN	NaN	NaN
NaN	NaN	NaN	NaN	941.4159	468.29788	NaN	NaN	NaN	NaN
NaN	NaN	NaN	NaN	941.79706	469.01834	NaN	NaN	NaN	NaN
NaN	NaN	NaN	NaN	942.2099	469.49057	NaN	NaN	NaN	NaN
NaN	NaN	NaN	NaN	942.6138	470.06766	NaN	NaN	NaN	NaN
NaN	NaN	NaN	NaN	942.9562	470.62677	NaN	NaN	NaN	NaN
NaN	NaN	NaN	NaN	943.29016	471.20505	NaN	NaN	NaN	NaN
NaN	NaN	NaN	NaN	943.6838	471.9208	NaN	NaN	NaN	NaN
NaN	NaN	NaN	NaN	944.08875	472.47122	NaN	NaN	NaN	NaN
NaN	NaN	NaN	NaN	944.529	473.11307	NaN	NaN	NaN	NaN
NaN	NaN	NaN	NaN	944.9201	473.8184	NaN	NaN	NaN	NaN
NaN	NaN	NaN	NaN	945.2903	474.54242	NaN	NaN	NaN	NaN
NaN	NaN	NaN	NaN	945.65247	475.16586	NaN	NaN	NaN	NaN
NaN	NaN	NaN	NaN	946.0794	475.8685	NaN	NaN	NaN	NaN
NaN	NaN	NaN	NaN	946.4235	476.55096	NaN	NaN	NaN	NaN
NaN	NaN	NaN	NaN	946.8439	477.25	NaN	NaN	NaN	NaN
NaN	NaN	NaN	NaN	947.3132	478.06165	NaN	NaN	NaN	NaN
NaN	NaN	NaN	NaN	947.70026	478.95752	NaN	NaN	NaN	NaN
NaN	NaN	NaN	NaN	948.0597	479.72314	NaN	NaN	NaN	NaN
NaN	NaN	NaN	NaN	948.51575	480.44318	NaN	NaN	NaN	NaN
NaN	NaN	NaN	NaN	948.89355	481.34305	NaN	NaN	NaN	NaN
NaN	NaN	NaN	NaN	949.2851	482.12454	NaN	NaN	NaN	NaN
NaN	NaN	NaN	NaN	949.7136	482.84247	NaN	NaN	NaN	NaN
NaN	NaN	NaN	NaN	950.173	483.51303	NaN	NaN	NaN	NaN
NaN	NaN	NaN	NaN	950.4368	484.4571	NaN	NaN	NaN	NaN
NaN	NaN	NaN	NaN	950.92554	485.28842	NaN	NaN	NaN	NaN
NaN	NaN	NaN	NaN	951.329	486.05225	NaN	NaN	NaN	NaN
NaN	NaN	NaN	NaN	951.6494	486.96823	NaN	NaN	NaN	NaN
NaN	NaN	NaN	NaN	952.15424	487.78036	NaN	NaN	NaN	NaN
NaN	NaN	NaN	NaN	952.5383	488.85425	NaN	NaN	NaN	NaN
NaN	NaN	NaN	NaN	952.81165	489.67123	NaN	NaN	NaN	NaN
NaN	NaN	NaN	NaN	953.15826	490.52408	NaN	NaN	NaN	NaN
NaN	NaN	NaN	NaN	953.52246	491.50226	NaN	NaN	NaN	NaN
NaN	NaN	NaN	NaN	953.93134	492.50674	NaN	NaN	NaN	NaN
NaN	NaN	NaN	NaN	954.1856	493.4476	NaN	NaN	NaN	NaN
NaN	NaN	NaN	NaN	954.6105	494.51215	NaN	NaN	NaN	NaN
NaN	NaN	NaN	NaN	954.95544	495.5748	NaN	NaN	NaN	NaN
NaN	NaN	NaN	NaN	955.4035	496.6886	NaN	NaN	NaN	NaN
NaN	NaN	NaN	NaN	955.681	497.6025	NaN	NaN	NaN	NaN
NaN	NaN	NaN	NaN	956.1831	498.67236	NaN	NaN	NaN	NaN
NaN	NaN	NaN	NaN	956.68744	499.83804	NaN	NaN	NaN	NaN
NaN	NaN	NaN	NaN	956.84485	500.9454	NaN	NaN	NaN	NaN
NaN	NaN	NaN	NaN	957.2941	502.10022	NaN	NaN	NaN	NaN
NaN	NaN	NaN	NaN	957.6546	503.24054	NaN	NaN	NaN	NaN
NaN	NaN	NaN	NaN	958.0699	504.30896	NaN	NaN	NaN	NaN
NaN	NaN	NaN	NaN	958.28595	505.53302	NaN	NaN	NaN	NaN
NaN	NaN	NaN	NaN	958.7	506.79733	NaN	NaN	NaN	NaN
NaN	NaN	NaN	NaN	958.9755	508.01382	NaN	NaN	NaN	NaN
NaN	NaN	NaN	NaN	959.3267	509.36203	NaN	NaN	NaN	NaN
NaN	NaN	NaN	NaN	959.6468	510.53378	NaN	NaN	NaN	NaN
NaN	NaN	NaN	NaN	959.9454	511.71323	NaN	NaN	NaN	NaN
NaN	NaN	NaN	NaN	960.3959	513.092	NaN	NaN	NaN	NaN
NaN	NaN	NaN	NaN	960.6684	514.35345	NaN	NaN	NaN	NaN
NaN	NaN	NaN	NaN	961.1023	515.8515	NaN	NaN	NaN	NaN
NaN	NaN	NaN	NaN	961.5975	517.21716	NaN	NaN	NaN	NaN
NaN	NaN	NaN	NaN	961.94904	518.81	NaN	NaN	NaN	NaN
NaN	NaN	NaN	NaN	962.3323	520.2866	NaN	NaN	NaN	NaN
NaN	NaN	NaN	NaN	962.7271	521.6658	NaN	NaN	NaN	NaN
NaN	NaN	NaN	NaN	963.1258	523.1581	NaN	NaN	NaN	NaN
NaN	NaN	NaN	NaN	963.49567	524.7481	NaN	NaN	NaN	NaN
NaN	NaN	NaN	NaN	963.7522	526.1845	NaN	NaN	NaN	NaN
NaN	NaN	NaN	NaN	964.2	527.7131	NaN	NaN	NaN	NaN
NaN	NaN	NaN	NaN	964.57684	529.1784	NaN	NaN	NaN	NaN
NaN	NaN	NaN	NaN	964.9	530.8481	NaN	NaN	NaN	NaN
NaN	NaN	NaN	NaN	965.29486	532.45764	NaN	NaN	NaN	NaN
NaN	NaN	NaN	NaN	965.69305	533.971	NaN	NaN	NaN	NaN
NaN	NaN	NaN	NaN	966.13007	535.6278	NaN	NaN	NaN	NaN
NaN	NaN	NaN	NaN	966.48975	537.30316	NaN	NaN	NaN	NaN
NaN	NaN	NaN	NaN	966.89746	538.9834	NaN	NaN	NaN	NaN
NaN	NaN	NaN	NaN	967.284	540.6086	NaN	NaN	NaN	NaN
NaN	NaN	NaN	NaN	967.5767	542.3099	NaN	NaN	NaN	NaN
NaN	NaN	NaN	NaN	968.097	544.01917	NaN	NaN	NaN	NaN
NaN	NaN	NaN	NaN	968.4498	545.7626	NaN	NaN	NaN	NaN
NaN	NaN	NaN	NaN	968.8815	547.51294	NaN	NaN	NaN	NaN
NaN	NaN	NaN	NaN	969.32086	549.27167	NaN	NaN	NaN	NaN
NaN	NaN	NaN	NaN	969.7326	551.10565	NaN	NaN	NaN	NaN
NaN	NaN	NaN	NaN	970.16986	552.9252	NaN	NaN	NaN	NaN
NaN	NaN	NaN	NaN	970.48456	554.7354	NaN	NaN	NaN	NaN
NaN	NaN	NaN	NaN	970.95593	556.56665	NaN	NaN	NaN	NaN
NaN	NaN	NaN	NaN	971.678	558.77515	NaN	NaN	NaN	NaN
NaN	NaN	NaN	NaN	971.7642	560.26245	NaN	NaN	NaN	NaN
NaN	NaN	NaN	NaN	972.29614	562.3552	NaN	NaN	NaN	NaN
NaN	NaN	NaN	NaN	972.6761	564.2539	NaN	NaN	NaN	NaN
NaN	NaN	NaN	NaN	972.9589	566.0889	NaN	NaN	NaN	NaN
NaN	NaN	NaN	NaN	973.23456	567.90985	NaN	NaN	NaN	NaN
NaN	NaN	NaN	NaN	973.4492	569.8048	NaN	NaN	NaN	NaN
NaN	NaN	NaN	NaN	973.7686	571.7106	NaN	NaN	NaN	NaN
NaN	NaN	NaN	NaN	974.1258	573.7528	NaN	NaN	NaN	NaN
NaN	NaN	NaN	NaN	974.5214	575.76825	NaN	NaN	NaN	NaN
NaN	NaN	NaN	NaN	975.0637	577.88	NaN	NaN	NaN	NaN
NaN	NaN	NaN	NaN	975.5183	580.2265	NaN	NaN	NaN	NaN
NaN	NaN	NaN	NaN	976.0205	582.20966	NaN	NaN	NaN	NaN
NaN	NaN	NaN	NaN	976.3766	583.4332	NaN	NaN	NaN	NaN
