# Supplementary material for: A novel power-amplified jumping behavior in larval beetles (Coleoptera: Laemophloeidae)
Source: PLoS One. 2022 Jan 19;17(1):e0256509. doi: 10.1371/journal.pone.0256509 (PMC8769368; doi:10.1371/journal.pone.0256509)
Supplement: S1 Data — (ZIP) [file pone.0256509.s002.zip › c_21382_429_croppedxypts.csv]

pt1_cam1_X	pt1_cam1_Y	pt2_cam1_X	pt2_cam1_Y	pt3_cam1_X	pt3_cam1_Y	pt4_cam1_X	pt4_cam1_Y	pt5_cam1_X	pt5_cam1_Y
544.5	606.5	642	604	591.6858	599.33374	106.5	62	196	62
NaN	NaN	NaN	NaN	591.7199	599.327	NaN	NaN	NaN	NaN
NaN	NaN	NaN	NaN	591.5651	599.3411	NaN	NaN	NaN	NaN
NaN	NaN	NaN	NaN	591.732	599.32745	NaN	NaN	NaN	NaN
NaN	NaN	NaN	NaN	591.8512	599.31757	NaN	NaN	NaN	NaN
NaN	NaN	NaN	NaN	591.7343	599.32056	NaN	NaN	NaN	NaN
NaN	NaN	NaN	NaN	591.8001	599.3167	NaN	NaN	NaN	NaN
NaN	NaN	NaN	NaN	591.5228	599.32513	NaN	NaN	NaN	NaN
NaN	NaN	NaN	NaN	591.6464	599.32635	NaN	NaN	NaN	NaN
NaN	NaN	NaN	NaN	591.65485	599.2867	NaN	NaN	NaN	NaN
NaN	NaN	NaN	NaN	591.47614	599.3259	NaN	NaN	NaN	NaN
NaN	NaN	NaN	NaN	591.67737	599.31696	NaN	NaN	NaN	NaN
NaN	NaN	NaN	NaN	591.76117	599.3064	NaN	NaN	NaN	NaN
NaN	NaN	NaN	NaN	591.66516	599.2993	NaN	NaN	NaN	NaN
NaN	NaN	NaN	NaN	591.3983	599.308	NaN	NaN	NaN	NaN
NaN	NaN	NaN	NaN	591.54443	599.3326	NaN	NaN	NaN	NaN
NaN	NaN	NaN	NaN	591.6818	599.3295	NaN	NaN	NaN	NaN
NaN	NaN	NaN	NaN	591.4544	599.3244	NaN	NaN	NaN	NaN
NaN	NaN	NaN	NaN	591.54456	599.31256	NaN	NaN	NaN	NaN
NaN	NaN	NaN	NaN	591.41693	599.3225	NaN	NaN	NaN	NaN
NaN	NaN	NaN	NaN	591.6561	599.2968	NaN	NaN	NaN	NaN
NaN	NaN	NaN	NaN	591.6341	599.33185	NaN	NaN	NaN	NaN
NaN	NaN	NaN	NaN	591.604	599.2966	NaN	NaN	NaN	NaN
NaN	NaN	NaN	NaN	591.4647	599.3189	NaN	NaN	NaN	NaN
NaN	NaN	NaN	NaN	591.50916	599.3149	NaN	NaN	NaN	NaN
NaN	NaN	NaN	NaN	591.484	599.3333	NaN	NaN	NaN	NaN
NaN	NaN	NaN	NaN	591.4397	599.343	NaN	NaN	NaN	NaN
NaN	NaN	NaN	NaN	591.40424	599.3324	NaN	NaN	NaN	NaN
NaN	NaN	NaN	NaN	591.5217	599.32056	NaN	NaN	NaN	NaN
NaN	NaN	NaN	NaN	591.4498	599.35065	NaN	NaN	NaN	NaN
NaN	NaN	NaN	NaN	591.6192	599.35583	NaN	NaN	NaN	NaN
NaN	NaN	NaN	NaN	591.4108	599.37085	NaN	NaN	NaN	NaN
NaN	NaN	NaN	NaN	591.47144	599.3491	NaN	NaN	NaN	NaN
NaN	NaN	NaN	NaN	591.55493	599.33295	NaN	NaN	NaN	NaN
NaN	NaN	NaN	NaN	591.49774	599.35455	NaN	NaN	NaN	NaN
NaN	NaN	NaN	NaN	591.43134	599.33984	NaN	NaN	NaN	NaN
NaN	NaN	NaN	NaN	591.4442	599.361	NaN	NaN	NaN	NaN
NaN	NaN	NaN	NaN	591.38776	599.37866	NaN	NaN	NaN	NaN
NaN	NaN	NaN	NaN	591.4841	599.3659	NaN	NaN	NaN	NaN
NaN	NaN	NaN	NaN	591.52606	599.4184	NaN	NaN	NaN	NaN
NaN	NaN	NaN	NaN	591.3164	599.3689	NaN	NaN	NaN	NaN
NaN	NaN	NaN	NaN	591.44305	599.4157	NaN	NaN	NaN	NaN
NaN	NaN	NaN	NaN	591.45447	599.40784	NaN	NaN	NaN	NaN
NaN	NaN	NaN	NaN	591.46704	599.39545	NaN	NaN	NaN	NaN
NaN	NaN	NaN	NaN	591.394	599.39624	NaN	NaN	NaN	NaN
NaN	NaN	NaN	NaN	591.41815	599.4011	NaN	NaN	NaN	NaN
NaN	NaN	NaN	NaN	591.4614	599.38196	NaN	NaN	NaN	NaN
NaN	NaN	NaN	NaN	591.2879	599.3985	NaN	NaN	NaN	NaN
NaN	NaN	NaN	NaN	591.37115	599.4304	NaN	NaN	NaN	NaN
NaN	NaN	NaN	NaN	591.41656	599.4074	NaN	NaN	NaN	NaN
NaN	NaN	NaN	NaN	591.37146	599.3919	NaN	NaN	NaN	NaN
NaN	NaN	NaN	NaN	591.3189	599.3975	NaN	NaN	NaN	NaN
NaN	NaN	NaN	NaN	591.3082	599.4007	NaN	NaN	NaN	NaN
NaN	NaN	NaN	NaN	591.33374	599.40546	NaN	NaN	NaN	NaN
NaN	NaN	NaN	NaN	591.5136	599.4217	NaN	NaN	NaN	NaN
NaN	NaN	NaN	NaN	591.2968	599.41895	NaN	NaN	NaN	NaN
NaN	NaN	NaN	NaN	591.38495	599.4271	NaN	NaN	NaN	NaN
NaN	NaN	NaN	NaN	591.4853	599.4002	NaN	NaN	NaN	NaN
NaN	NaN	NaN	NaN	591.4852	599.4101	NaN	NaN	NaN	NaN
NaN	NaN	NaN	NaN	591.56445	599.4072	NaN	NaN	NaN	NaN
NaN	NaN	NaN	NaN	591.3451	599.4066	NaN	NaN	NaN	NaN
NaN	NaN	NaN	NaN	591.4465	599.41345	NaN	NaN	NaN	NaN
NaN	NaN	NaN	NaN	591.38776	599.3981	NaN	NaN	NaN	NaN
NaN	NaN	NaN	NaN	591.2656	599.3976	NaN	NaN	NaN	NaN
NaN	NaN	NaN	NaN	591.34735	599.3793	NaN	NaN	NaN	NaN
NaN	NaN	NaN	NaN	591.44183	599.3951	NaN	NaN	NaN	NaN
NaN	NaN	NaN	NaN	591.42957	599.3807	NaN	NaN	NaN	NaN
NaN	NaN	NaN	NaN	591.4614	599.4138	NaN	NaN	NaN	NaN
NaN	NaN	NaN	NaN	591.3516	599.4071	NaN	NaN	NaN	NaN
NaN	NaN	NaN	NaN	591.37384	599.4	NaN	NaN	NaN	NaN
NaN	NaN	NaN	NaN	591.42993	599.41864	NaN	NaN	NaN	NaN
NaN	NaN	NaN	NaN	591.4591	599.39886	NaN	NaN	NaN	NaN
NaN	NaN	NaN	NaN	591.3831	599.40576	NaN	NaN	NaN	NaN
NaN	NaN	NaN	NaN	591.3443	599.4011	NaN	NaN	NaN	NaN
NaN	NaN	NaN	NaN	591.5294	599.4117	NaN	NaN	NaN	NaN
NaN	NaN	NaN	NaN	591.36865	599.40375	NaN	NaN	NaN	NaN
NaN	NaN	NaN	NaN	591.44324	599.4353	NaN	NaN	NaN	NaN
NaN	NaN	NaN	NaN	591.4762	599.4195	NaN	NaN	NaN	NaN
NaN	NaN	NaN	NaN	591.41516	599.41516	NaN	NaN	NaN	NaN
NaN	NaN	NaN	NaN	591.4842	599.43915	NaN	NaN	NaN	NaN
NaN	NaN	NaN	NaN	591.4148	599.4205	NaN	NaN	NaN	NaN
NaN	NaN	NaN	NaN	591.3925	599.42645	NaN	NaN	NaN	NaN
NaN	NaN	NaN	NaN	591.46375	599.424	NaN	NaN	NaN	NaN
NaN	NaN	NaN	NaN	591.4284	599.42615	NaN	NaN	NaN	NaN
NaN	NaN	NaN	NaN	591.5339	599.42664	NaN	NaN	NaN	NaN
NaN	NaN	NaN	NaN	591.2423	599.4145	NaN	NaN	NaN	NaN
NaN	NaN	NaN	NaN	591.36053	599.4728	NaN	NaN	NaN	NaN
NaN	NaN	NaN	NaN	591.2248	599.4717	NaN	NaN	NaN	NaN
NaN	NaN	NaN	NaN	591.36554	599.46387	NaN	NaN	NaN	NaN
NaN	NaN	NaN	NaN	591.3129	599.4728	NaN	NaN	NaN	NaN
NaN	NaN	NaN	NaN	591.4016	599.4581	NaN	NaN	NaN	NaN
NaN	NaN	NaN	NaN	591.346	599.4592	NaN	NaN	NaN	NaN
NaN	NaN	NaN	NaN	591.3307	599.4729	NaN	NaN	NaN	NaN
NaN	NaN	NaN	NaN	591.269	599.47394	NaN	NaN	NaN	NaN
NaN	NaN	NaN	NaN	591.3958	599.47394	NaN	NaN	NaN	NaN
NaN	NaN	NaN	NaN	591.2149	599.4548	NaN	NaN	NaN	NaN
NaN	NaN	NaN	NaN	591.2774	599.5	NaN	NaN	NaN	NaN
NaN	NaN	NaN	NaN	591.40845	599.4887	NaN	NaN	NaN	NaN
NaN	NaN	NaN	NaN	591.3093	599.4648	NaN	NaN	NaN	NaN
NaN	NaN	NaN	NaN	591.4454	599.48065	NaN	NaN	NaN	NaN
NaN	NaN	NaN	NaN	591.3677	599.4695	NaN	NaN	NaN	NaN
NaN	NaN	NaN	NaN	591.4184	599.49774	NaN	NaN	NaN	NaN
NaN	NaN	NaN	NaN	591.2707	599.5045	NaN	NaN	NaN	NaN
NaN	NaN	NaN	NaN	591.29956	599.4966	NaN	NaN	NaN	NaN
NaN	NaN	NaN	NaN	591.3324	599.4681	NaN	NaN	NaN	NaN
NaN	NaN	NaN	NaN	591.36993	599.5068	NaN	NaN	NaN	NaN
NaN	NaN	NaN	NaN	591.38477	599.5215	NaN	NaN	NaN	NaN
NaN	NaN	NaN	NaN	591.3641	599.5147	NaN	NaN	NaN	NaN
NaN	NaN	NaN	NaN	591.426	599.48975	NaN	NaN	NaN	NaN
NaN	NaN	NaN	NaN	591.1995	599.4966	NaN	NaN	NaN	NaN
NaN	NaN	NaN	NaN	591.40674	599.5057	NaN	NaN	NaN	NaN
NaN	NaN	NaN	NaN	591.3093	599.5045	NaN	NaN	NaN	NaN
NaN	NaN	NaN	NaN	591.2704	599.48645	NaN	NaN	NaN	NaN
NaN	NaN	NaN	NaN	591.3095	599.5091	NaN	NaN	NaN	NaN
NaN	NaN	NaN	NaN	591.3631	599.50793	NaN	NaN	NaN	NaN
NaN	NaN	NaN	NaN	591.4024	599.4898	NaN	NaN	NaN	NaN
NaN	NaN	NaN	NaN	591.34503	599.4966	NaN	NaN	NaN	NaN
NaN	NaN	NaN	NaN	591.30566	599.4875	NaN	NaN	NaN	NaN
NaN	NaN	NaN	NaN	591.20306	599.5034	NaN	NaN	NaN	NaN
NaN	NaN	NaN	NaN	591.1614	599.48535	NaN	NaN	NaN	NaN
NaN	NaN	NaN	NaN	591.2827	599.47614	NaN	NaN	NaN	NaN
NaN	NaN	NaN	NaN	591.36975	599.46265	NaN	NaN	NaN	NaN
NaN	NaN	NaN	NaN	591.3661	599.4478	NaN	NaN	NaN	NaN
NaN	NaN	NaN	NaN	591.2702	599.4636	NaN	NaN	NaN	NaN
NaN	NaN	NaN	NaN	591.2212	599.4661	NaN	NaN	NaN	NaN
NaN	NaN	NaN	NaN	591.3084	599.45465	NaN	NaN	NaN	NaN
NaN	NaN	NaN	NaN	591.2438	599.4558	NaN	NaN	NaN	NaN
NaN	NaN	NaN	NaN	591.3723	599.44183	NaN	NaN	NaN	NaN
NaN	NaN	NaN	NaN	591.3914	599.43256	NaN	NaN	NaN	NaN
NaN	NaN	NaN	NaN	591.3697	599.40857	NaN	NaN	NaN	NaN
NaN	NaN	NaN	NaN	591.15985	599.4397	NaN	NaN	NaN	NaN
NaN	NaN	NaN	NaN	591.4898	599.41156	NaN	NaN	NaN	NaN
NaN	NaN	NaN	NaN	591.39874	599.4488	NaN	NaN	NaN	NaN
NaN	NaN	NaN	NaN	591.3195	599.4478	NaN	NaN	NaN	NaN
NaN	NaN	NaN	NaN	591.36365	599.4341	NaN	NaN	NaN	NaN
NaN	NaN	NaN	NaN	591.3939	599.4165	NaN	NaN	NaN	NaN
NaN	NaN	NaN	NaN	591.2959	599.38257	NaN	NaN	NaN	NaN
NaN	NaN	NaN	NaN	591.3352	599.4023	NaN	NaN	NaN	NaN
NaN	NaN	NaN	NaN	591.2948	599.3866	NaN	NaN	NaN	NaN
NaN	NaN	NaN	NaN	591.1931	599.37994	NaN	NaN	NaN	NaN
NaN	NaN	NaN	NaN	591.3688	599.36426	NaN	NaN	NaN	NaN
NaN	NaN	NaN	NaN	591.39343	599.322	NaN	NaN	NaN	NaN
NaN	NaN	NaN	NaN	591.2273	599.34204	NaN	NaN	NaN	NaN
NaN	NaN	NaN	NaN	591.5148	599.3182	NaN	NaN	NaN	NaN
NaN	NaN	NaN	NaN	591.35583	599.34106	NaN	NaN	NaN	NaN
NaN	NaN	NaN	NaN	591.35974	599.32355	NaN	NaN	NaN	NaN
NaN	NaN	NaN	NaN	591.45795	599.33636	NaN	NaN	NaN	NaN
NaN	NaN	NaN	NaN	591.373	599.31067	NaN	NaN	NaN	NaN
NaN	NaN	NaN	NaN	591.1032	599.3118	NaN	NaN	NaN	NaN
NaN	NaN	NaN	NaN	591.4216	599.31024	NaN	NaN	NaN	NaN
NaN	NaN	NaN	NaN	591.4098	599.27856	NaN	NaN	NaN	NaN
NaN	NaN	NaN	NaN	591.26904	599.2952	NaN	NaN	NaN	NaN
NaN	NaN	NaN	NaN	591.25793	599.2364	NaN	NaN	NaN	NaN
NaN	NaN	NaN	NaN	591.3314	599.2455	NaN	NaN	NaN	NaN
NaN	NaN	NaN	NaN	591.31995	599.2293	NaN	NaN	NaN	NaN
NaN	NaN	NaN	NaN	591.4126	599.2049	NaN	NaN	NaN	NaN
NaN	NaN	NaN	NaN	591.43536	599.18256	NaN	NaN	NaN	NaN
NaN	NaN	NaN	NaN	591.1787	599.2059	NaN	NaN	NaN	NaN
NaN	NaN	NaN	NaN	591.52386	599.1591	NaN	NaN	NaN	NaN
NaN	NaN	NaN	NaN	591.35846	599.1693	NaN	NaN	NaN	NaN
NaN	NaN	NaN	NaN	591.394	599.1442	NaN	NaN	NaN	NaN
NaN	NaN	NaN	NaN	591.28094	599.1674	NaN	NaN	NaN	NaN
NaN	NaN	NaN	NaN	591.14276	599.2008	NaN	NaN	NaN	NaN
NaN	NaN	NaN	NaN	591.23694	599.2098	NaN	NaN	NaN	NaN
NaN	NaN	NaN	NaN	591.213	599.1515	NaN	NaN	NaN	NaN
NaN	NaN	NaN	NaN	591.3515	599.1644	NaN	NaN	NaN	NaN
NaN	NaN	NaN	NaN	591.29156	599.19135	NaN	NaN	NaN	NaN
NaN	NaN	NaN	NaN	591.37866	599.1757	NaN	NaN	NaN	NaN
NaN	NaN	NaN	NaN	591.2469	599.16626	NaN	NaN	NaN	NaN
NaN	NaN	NaN	NaN	591.3566	599.1348	NaN	NaN	NaN	NaN
NaN	NaN	NaN	NaN	591.48413	599.1519	NaN	NaN	NaN	NaN
NaN	NaN	NaN	NaN	591.49084	599.11145	NaN	NaN	NaN	NaN
NaN	NaN	NaN	NaN	591.45447	599.1109	NaN	NaN	NaN	NaN
NaN	NaN	NaN	NaN	591.42065	599.0839	NaN	NaN	NaN	NaN
NaN	NaN	NaN	NaN	591.4501	599.0925	NaN	NaN	NaN	NaN
NaN	NaN	NaN	NaN	591.3607	599.1025	NaN	NaN	NaN	NaN
NaN	NaN	NaN	NaN	591.3054	599.1086	NaN	NaN	NaN	NaN
NaN	NaN	NaN	NaN	591.3381	599.0633	NaN	NaN	NaN	NaN
NaN	NaN	NaN	NaN	591.48517	599.0559	NaN	NaN	NaN	NaN
NaN	NaN	NaN	NaN	591.58624	599.0482	NaN	NaN	NaN	NaN
NaN	NaN	NaN	NaN	591.36816	599.0784	NaN	NaN	NaN	NaN
NaN	NaN	NaN	NaN	591.3602	599.08636	NaN	NaN	NaN	NaN
NaN	NaN	NaN	NaN	591.40533	599.0222	NaN	NaN	NaN	NaN
NaN	NaN	NaN	NaN	591.27185	599.0482	NaN	NaN	NaN	NaN
NaN	NaN	NaN	NaN	591.5249	599.0323	NaN	NaN	NaN	NaN
NaN	NaN	NaN	NaN	591.5783	599.0494	NaN	NaN	NaN	NaN
NaN	NaN	NaN	NaN	591.5444	599.0142	NaN	NaN	NaN	NaN
NaN	NaN	NaN	NaN	591.5125	599.0301	NaN	NaN	NaN	NaN
NaN	NaN	NaN	NaN	591.57043	599.02386	NaN	NaN	NaN	NaN
NaN	NaN	NaN	NaN	591.54047	598.9497	NaN	NaN	NaN	NaN
NaN	NaN	NaN	NaN	591.53546	598.9611	NaN	NaN	NaN	NaN
NaN	NaN	NaN	NaN	591.28973	598.9628	NaN	NaN	NaN	NaN
NaN	NaN	NaN	NaN	591.516	598.9554	NaN	NaN	NaN	NaN
NaN	NaN	NaN	NaN	591.51587	598.9728	NaN	NaN	NaN	NaN
NaN	NaN	NaN	NaN	591.55945	598.9366	NaN	NaN	NaN	NaN
NaN	NaN	NaN	NaN	591.52747	598.92957	NaN	NaN	NaN	NaN
NaN	NaN	NaN	NaN	591.3379	598.8767	NaN	NaN	NaN	NaN
NaN	NaN	NaN	NaN	591.5351	598.91675	NaN	NaN	NaN	NaN
NaN	NaN	NaN	NaN	591.4207	598.8678	NaN	NaN	NaN	NaN
NaN	NaN	NaN	NaN	591.3689	598.8592	NaN	NaN	NaN	NaN
NaN	NaN	NaN	NaN	591.5713	598.8425	NaN	NaN	NaN	NaN
NaN	NaN	NaN	NaN	591.57544	598.84174	NaN	NaN	NaN	NaN
NaN	NaN	NaN	NaN	591.1213	598.8124	NaN	NaN	NaN	NaN
NaN	NaN	NaN	NaN	591.4405	598.8204	NaN	NaN	NaN	NaN
NaN	NaN	NaN	NaN	591.56165	598.7614	NaN	NaN	NaN	NaN
NaN	NaN	NaN	NaN	591.42786	598.79895	NaN	NaN	NaN	NaN
NaN	NaN	NaN	NaN	591.36597	598.7818	NaN	NaN	NaN	NaN
NaN	NaN	NaN	NaN	591.5091	598.7764	NaN	NaN	NaN	NaN
NaN	NaN	NaN	NaN	591.4385	598.75397	NaN	NaN	NaN	NaN
NaN	NaN	NaN	NaN	591.38837	598.7359	NaN	NaN	NaN	NaN
NaN	NaN	NaN	NaN	591.49084	598.7133	NaN	NaN	NaN	NaN
NaN	NaN	NaN	NaN	591.25055	598.7253	NaN	NaN	NaN	NaN
NaN	NaN	NaN	NaN	591.4187	598.6867	NaN	NaN	NaN	NaN
NaN	NaN	NaN	NaN	591.42426	598.64124	NaN	NaN	NaN	NaN
NaN	NaN	NaN	NaN	591.5541	598.58746	NaN	NaN	NaN	NaN
NaN	NaN	NaN	NaN	591.6187	598.59814	NaN	NaN	NaN	NaN
NaN	NaN	NaN	NaN	591.3826	598.46204	NaN	NaN	NaN	NaN
NaN	NaN	NaN	NaN	591.705	598.44275	NaN	NaN	NaN	NaN
NaN	NaN	NaN	NaN	591.44476	598.4137	NaN	NaN	NaN	NaN
NaN	NaN	NaN	NaN	591.27716	598.358	NaN	NaN	NaN	NaN
NaN	NaN	NaN	NaN	591.3565	598.3032	NaN	NaN	NaN	NaN
NaN	NaN	NaN	NaN	591.7706	598.3073	NaN	NaN	NaN	NaN
NaN	NaN	NaN	NaN	591.5125	598.10364	NaN	NaN	NaN	NaN
NaN	NaN	NaN	NaN	591.625	598.1091	NaN	NaN	NaN	NaN
NaN	NaN	NaN	NaN	591.66516	598.01935	NaN	NaN	NaN	NaN
NaN	NaN	NaN	NaN	591.75964	597.9524	NaN	NaN	NaN	NaN
NaN	NaN	NaN	NaN	591.8662	597.9229	NaN	NaN	NaN	NaN
NaN	NaN	NaN	NaN	591.6848	597.9002	NaN	NaN	NaN	NaN
NaN	NaN	NaN	NaN	591.6782	597.8587	NaN	NaN	NaN	NaN
NaN	NaN	NaN	NaN	591.61475	597.81366	NaN	NaN	NaN	NaN
NaN	NaN	NaN	NaN	591.7401	597.6928	NaN	NaN	NaN	NaN
NaN	NaN	NaN	NaN	591.7396	597.65454	NaN	NaN	NaN	NaN
NaN	NaN	NaN	NaN	591.5567	597.58453	NaN	NaN	NaN	NaN
NaN	NaN	NaN	NaN	591.5581	597.5145	NaN	NaN	NaN	NaN
NaN	NaN	NaN	NaN	591.77344	597.4297	NaN	NaN	NaN	NaN
NaN	NaN	NaN	NaN	591.88214	597.43744	NaN	NaN	NaN	NaN
NaN	NaN	NaN	NaN	591.7171	597.374	NaN	NaN	NaN	NaN
NaN	NaN	NaN	NaN	591.82025	597.32416	NaN	NaN	NaN	NaN
NaN	NaN	NaN	NaN	591.80743	597.2838	NaN	NaN	NaN	NaN
NaN	NaN	NaN	NaN	591.9345	597.313	NaN	NaN	NaN	NaN
NaN	NaN	NaN	NaN	592.03265	597.2838	NaN	NaN	NaN	NaN
NaN	NaN	NaN	NaN	591.96075	597.3083	NaN	NaN	NaN	NaN
NaN	NaN	NaN	NaN	592.0634	597.30023	NaN	NaN	NaN	NaN
NaN	NaN	NaN	NaN	591.8708	597.3337	NaN	NaN	NaN	NaN
NaN	NaN	NaN	NaN	592.0157	597.387	NaN	NaN	NaN	NaN
NaN	NaN	NaN	NaN	592.0403	597.349	NaN	NaN	NaN	NaN
NaN	NaN	NaN	NaN	591.9	597.3838	NaN	NaN	NaN	NaN
NaN	NaN	NaN	NaN	592.08167	597.29645	NaN	NaN	NaN	NaN
NaN	NaN	NaN	NaN	592.1787	597.2497	NaN	NaN	NaN	NaN
NaN	NaN	NaN	NaN	592.2627	597.187	NaN	NaN	NaN	NaN
NaN	NaN	NaN	NaN	592.3733	597.23206	NaN	NaN	NaN	NaN
NaN	NaN	NaN	NaN	592.34125	597.15985	NaN	NaN	NaN	NaN
NaN	NaN	NaN	NaN	592.2	597.1809	NaN	NaN	NaN	NaN
NaN	NaN	NaN	NaN	592.28534	597.10675	NaN	NaN	NaN	NaN
NaN	NaN	NaN	NaN	592.17676	597.047	NaN	NaN	NaN	NaN
NaN	NaN	NaN	NaN	592.17194	596.9764	NaN	NaN	NaN	NaN
NaN	NaN	NaN	NaN	591.94147	596.9167	NaN	NaN	NaN	NaN
NaN	NaN	NaN	NaN	592.1169	596.90784	NaN	NaN	NaN	NaN
NaN	NaN	NaN	NaN	592.217	596.84674	NaN	NaN	NaN	NaN
NaN	NaN	NaN	NaN	592.1875	596.8828	NaN	NaN	NaN	NaN
NaN	NaN	NaN	NaN	592.0942	596.8285	NaN	NaN	NaN	NaN
NaN	NaN	NaN	NaN	592.2205	596.80975	NaN	NaN	NaN	NaN
NaN	NaN	NaN	NaN	592.3557	596.8378	NaN	NaN	NaN	NaN
NaN	NaN	NaN	NaN	592.1865	596.791	NaN	NaN	NaN	NaN
NaN	NaN	NaN	NaN	592.19806	596.752	NaN	NaN	NaN	NaN
NaN	NaN	NaN	NaN	592.2554	596.7413	NaN	NaN	NaN	NaN
NaN	NaN	NaN	NaN	592.3893	596.7429	NaN	NaN	NaN	NaN
NaN	NaN	NaN	NaN	592.53284	596.7231	NaN	NaN	NaN	NaN
NaN	NaN	NaN	NaN	592.37836	596.6734	NaN	NaN	NaN	NaN
NaN	NaN	NaN	NaN	592.4853	596.6803	NaN	NaN	NaN	NaN
NaN	NaN	NaN	NaN	592.44574	596.63446	NaN	NaN	NaN	NaN
NaN	NaN	NaN	NaN	592.5816	596.6111	NaN	NaN	NaN	NaN
NaN	NaN	NaN	NaN	592.5181	596.5703	NaN	NaN	NaN	NaN
NaN	NaN	NaN	NaN	592.56757	596.5597	NaN	NaN	NaN	NaN
NaN	NaN	NaN	NaN	592.70404	596.4887	NaN	NaN	NaN	NaN
NaN	NaN	NaN	NaN	592.6002	596.3964	NaN	NaN	NaN	NaN
NaN	NaN	NaN	NaN	592.54706	596.3477	NaN	NaN	NaN	NaN
NaN	NaN	NaN	NaN	592.39856	596.2768	NaN	NaN	NaN	NaN
NaN	NaN	NaN	NaN	592.5428	596.2545	NaN	NaN	NaN	NaN
NaN	NaN	NaN	NaN	592.7657	596.2433	NaN	NaN	NaN	NaN
NaN	NaN	NaN	NaN	592.37317	596.1501	NaN	NaN	NaN	NaN
NaN	NaN	NaN	NaN	592.4989	596.1415	NaN	NaN	NaN	NaN
NaN	NaN	NaN	NaN	592.63995	596.1298	NaN	NaN	NaN	NaN
NaN	NaN	NaN	NaN	592.7788	596.1484	NaN	NaN	NaN	NaN
NaN	NaN	NaN	NaN	592.7133	596.09595	NaN	NaN	NaN	NaN
NaN	NaN	NaN	NaN	592.77814	596.13403	NaN	NaN	NaN	NaN
NaN	NaN	NaN	NaN	592.7805	596.0871	NaN	NaN	NaN	NaN
NaN	NaN	NaN	NaN	592.7338	596.07324	NaN	NaN	NaN	NaN
NaN	NaN	NaN	NaN	592.6393	596.04565	NaN	NaN	NaN	NaN
NaN	NaN	NaN	NaN	592.84393	596.04596	NaN	NaN	NaN	NaN
NaN	NaN	NaN	NaN	592.9079	595.9927	NaN	NaN	NaN	NaN
NaN	NaN	NaN	NaN	592.8781	595.9499	NaN	NaN	NaN	NaN
NaN	NaN	NaN	NaN	592.7023	595.92596	NaN	NaN	NaN	NaN
NaN	NaN	NaN	NaN	592.67084	595.85406	NaN	NaN	NaN	NaN
NaN	NaN	NaN	NaN	592.71375	595.7362	NaN	NaN	NaN	NaN
NaN	NaN	NaN	NaN	593.0298	595.72723	NaN	NaN	NaN	NaN
NaN	NaN	NaN	NaN	592.99036	595.6135	NaN	NaN	NaN	NaN
NaN	NaN	NaN	NaN	593.2887	595.62427	NaN	NaN	NaN	NaN
NaN	NaN	NaN	NaN	593.20715	595.6101	NaN	NaN	NaN	NaN
NaN	NaN	NaN	NaN	593.18896	595.5556	NaN	NaN	NaN	NaN
NaN	NaN	NaN	NaN	593.30475	595.5284	NaN	NaN	NaN	NaN
NaN	NaN	NaN	NaN	593.2845	595.4663	NaN	NaN	NaN	NaN
NaN	NaN	NaN	NaN	593.28973	595.4754	NaN	NaN	NaN	NaN
NaN	NaN	NaN	NaN	593.1279	595.3906	NaN	NaN	NaN	NaN
NaN	NaN	NaN	NaN	593.1944	595.41797	NaN	NaN	NaN	NaN
NaN	NaN	NaN	NaN	593.1009	595.31964	NaN	NaN	NaN	NaN
NaN	NaN	NaN	NaN	593.20984	595.2924	NaN	NaN	NaN	NaN
NaN	NaN	NaN	NaN	593.30133	595.21765	NaN	NaN	NaN	NaN
NaN	NaN	NaN	NaN	593.2835	595.1786	NaN	NaN	NaN	NaN
NaN	NaN	NaN	NaN	593.11053	595.1611	NaN	NaN	NaN	NaN
NaN	NaN	NaN	NaN	593.306	595.121	NaN	NaN	NaN	NaN
NaN	NaN	NaN	NaN	593.18976	595.06586	NaN	NaN	NaN	NaN
NaN	NaN	NaN	NaN	593.2511	595.0213	NaN	NaN	NaN	NaN
NaN	NaN	NaN	NaN	593.4698	594.98096	NaN	NaN	NaN	NaN
NaN	NaN	NaN	NaN	593.491	594.9575	NaN	NaN	NaN	NaN
NaN	NaN	NaN	NaN	593.40125	594.96014	NaN	NaN	NaN	NaN
NaN	NaN	NaN	NaN	593.51575	594.9347	NaN	NaN	NaN	NaN
NaN	NaN	NaN	NaN	593.4324	594.8833	NaN	NaN	NaN	NaN
NaN	NaN	NaN	NaN	593.44116	594.84503	NaN	NaN	NaN	NaN
NaN	NaN	NaN	NaN	593.5	594.87573	NaN	NaN	NaN	NaN
NaN	NaN	NaN	NaN	593.47516	594.8262	NaN	NaN	NaN	NaN
NaN	NaN	NaN	NaN	593.4436	594.75256	NaN	NaN	NaN	NaN
NaN	NaN	NaN	NaN	593.4162	594.799	NaN	NaN	NaN	NaN
NaN	NaN	NaN	NaN	593.5757	594.8119	NaN	NaN	NaN	NaN
NaN	NaN	NaN	NaN	593.56866	594.8412	NaN	NaN	NaN	NaN
NaN	NaN	NaN	NaN	593.62305	594.82056	NaN	NaN	NaN	NaN
NaN	NaN	NaN	NaN	593.49664	594.8142	NaN	NaN	NaN	NaN
NaN	NaN	NaN	NaN	593.58075	594.8049	NaN	NaN	NaN	NaN
NaN	NaN	NaN	NaN	593.4434	594.7828	NaN	NaN	NaN	NaN
NaN	NaN	NaN	NaN	593.61975	594.82996	NaN	NaN	NaN	NaN
NaN	NaN	NaN	NaN	593.6267	594.8179	NaN	NaN	NaN	NaN
NaN	NaN	NaN	NaN	593.58466	594.7528	NaN	NaN	NaN	NaN
NaN	NaN	NaN	NaN	593.51575	594.6486	NaN	NaN	NaN	NaN
NaN	NaN	NaN	NaN	593.5292	594.6291	NaN	NaN	NaN	NaN
NaN	NaN	NaN	NaN	593.59796	594.482	NaN	NaN	NaN	NaN
NaN	NaN	NaN	NaN	593.66986	594.3965	NaN	NaN	NaN	NaN
NaN	NaN	NaN	NaN	593.7702	594.28253	NaN	NaN	NaN	NaN
NaN	NaN	NaN	NaN	593.57153	594.138	NaN	NaN	NaN	NaN
NaN	NaN	NaN	NaN	593.6547	594.1222	NaN	NaN	NaN	NaN
NaN	NaN	NaN	NaN	593.57513	594.0516	NaN	NaN	NaN	NaN
NaN	NaN	NaN	NaN	593.6191	594.0629	NaN	NaN	NaN	NaN
NaN	NaN	NaN	NaN	593.68933	594.03564	NaN	NaN	NaN	NaN
NaN	NaN	NaN	NaN	593.48083	594.0248	NaN	NaN	NaN	NaN
NaN	NaN	NaN	NaN	593.719	594.0888	NaN	NaN	NaN	NaN
NaN	NaN	NaN	NaN	593.6769	594.05615	NaN	NaN	NaN	NaN
NaN	NaN	NaN	NaN	593.65283	594.018	NaN	NaN	NaN	NaN
NaN	NaN	NaN	NaN	593.8547	594.0185	NaN	NaN	NaN	NaN
NaN	NaN	NaN	NaN	593.7461	593.9854	NaN	NaN	NaN	NaN
NaN	NaN	NaN	NaN	593.818	593.9202	NaN	NaN	NaN	NaN
NaN	NaN	NaN	NaN	593.81256	593.89264	NaN	NaN	NaN	NaN
NaN	NaN	NaN	NaN	593.79443	593.7711	NaN	NaN	NaN	NaN
NaN	NaN	NaN	NaN	593.91266	593.6758	NaN	NaN	NaN	NaN
NaN	NaN	NaN	NaN	593.9325	593.56305	NaN	NaN	NaN	NaN
NaN	NaN	NaN	NaN	593.9022	593.40936	NaN	NaN	NaN	NaN
NaN	NaN	NaN	NaN	593.59143	593.1221	NaN	NaN	NaN	NaN
NaN	NaN	NaN	NaN	593.9165	592.647	NaN	NaN	NaN	NaN
NaN	NaN	NaN	NaN	594.3231	591.8637	NaN	NaN	NaN	NaN
NaN	NaN	NaN	NaN	595.0781	591.0268	NaN	NaN	NaN	NaN
NaN	NaN	NaN	NaN	595.3188	590.03796	NaN	NaN	NaN	NaN
NaN	NaN	NaN	NaN	595.98175	589.0083	NaN	NaN	NaN	NaN
NaN	NaN	NaN	NaN	598.17346	587.90735	NaN	NaN	NaN	NaN
NaN	NaN	NaN	NaN	599.2553	586.6521	NaN	NaN	NaN	NaN
NaN	NaN	NaN	NaN	599.8372	585.52325	NaN	NaN	NaN	NaN
NaN	NaN	NaN	NaN	601.2622	584.3712	NaN	NaN	NaN	NaN
NaN	NaN	NaN	NaN	602.38257	583.39575	NaN	NaN	NaN	NaN
NaN	NaN	NaN	NaN	603.538	582.293	NaN	NaN	NaN	NaN
NaN	NaN	NaN	NaN	604.4921	581.40576	NaN	NaN	NaN	NaN
NaN	NaN	NaN	NaN	605.7415	580.73285	NaN	NaN	NaN	NaN
NaN	NaN	NaN	NaN	607.69714	579.75116	NaN	NaN	NaN	NaN
NaN	NaN	NaN	NaN	608.27136	578.88806	NaN	NaN	NaN	NaN
NaN	NaN	NaN	NaN	608.7221	577.9042	NaN	NaN	NaN	NaN
NaN	NaN	NaN	NaN	609.839	577.0203	NaN	NaN	NaN	NaN
NaN	NaN	NaN	NaN	610.5947	576.1688	NaN	NaN	NaN	NaN
NaN	NaN	NaN	NaN	611.42957	575.1871	NaN	NaN	NaN	NaN
NaN	NaN	NaN	NaN	612.35516	574.3342	NaN	NaN	NaN	NaN
NaN	NaN	NaN	NaN	613.4402	573.5091	NaN	NaN	NaN	NaN
NaN	NaN	NaN	NaN	614.4385	572.69836	NaN	NaN	NaN	NaN
NaN	NaN	NaN	NaN	615.72253	571.7546	NaN	NaN	NaN	NaN
NaN	NaN	NaN	NaN	616.65875	570.7424	NaN	NaN	NaN	NaN
NaN	NaN	NaN	NaN	617.89307	569.97076	NaN	NaN	NaN	NaN
NaN	NaN	NaN	NaN	619.2676	569.30176	NaN	NaN	NaN	NaN
NaN	NaN	NaN	NaN	620.1317	568.2555	NaN	NaN	NaN	NaN
NaN	NaN	NaN	NaN	620.82623	567.2559	NaN	NaN	NaN	NaN
NaN	NaN	NaN	NaN	621.75507	566.4058	NaN	NaN	NaN	NaN
NaN	NaN	NaN	NaN	622.55536	565.18933	NaN	NaN	NaN	NaN
NaN	NaN	NaN	NaN	622.7032	563.1494	NaN	NaN	NaN	NaN
NaN	NaN	NaN	NaN	623.634	562.10077	NaN	NaN	NaN	NaN
NaN	NaN	NaN	NaN	624.6867	560.8903	NaN	NaN	NaN	NaN
NaN	NaN	NaN	NaN	625.95715	560.0503	NaN	NaN	NaN	NaN
NaN	NaN	NaN	NaN	627.0294	559.2094	NaN	NaN	NaN	NaN
NaN	NaN	NaN	NaN	628.233	558.30896	NaN	NaN	NaN	NaN
NaN	NaN	NaN	NaN	629.19946	557.3623	NaN	NaN	NaN	NaN
NaN	NaN	NaN	NaN	630.5062	556.55505	NaN	NaN	NaN	NaN
NaN	NaN	NaN	NaN	631.2582	555.5969	NaN	NaN	NaN	NaN
NaN	NaN	NaN	NaN	632.227	554.723	NaN	NaN	NaN	NaN
NaN	NaN	NaN	NaN	633.00543	553.9138	NaN	NaN	NaN	NaN
NaN	NaN	NaN	NaN	633.86523	553.1367	NaN	NaN	NaN	NaN
NaN	NaN	NaN	NaN	634.61017	552.31256	NaN	NaN	NaN	NaN
NaN	NaN	NaN	NaN	635.229	551.43964	NaN	NaN	NaN	NaN
NaN	NaN	NaN	NaN	635.9358	550.7627	NaN	NaN	NaN	NaN
NaN	NaN	NaN	NaN	636.37714	550.03674	NaN	NaN	NaN	NaN
NaN	NaN	NaN	NaN	637.1609	549.2984	NaN	NaN	NaN	NaN
NaN	NaN	NaN	NaN	637.7306	548.6857	NaN	NaN	NaN	NaN
NaN	NaN	NaN	NaN	638.08624	548.0206	NaN	NaN	NaN	NaN
NaN	NaN	NaN	NaN	638.8508	547.52356	NaN	NaN	NaN	NaN
NaN	NaN	NaN	NaN	639.29364	546.97595	NaN	NaN	NaN	NaN
NaN	NaN	NaN	NaN	639.837	546.6313	NaN	NaN	NaN	NaN
NaN	NaN	NaN	NaN	640.2747	546.288	NaN	NaN	NaN	NaN
NaN	NaN	NaN	NaN	640.7667	546.16516	NaN	NaN	NaN	NaN
NaN	NaN	NaN	NaN	641.2419	545.956	NaN	NaN	NaN	NaN
NaN	NaN	NaN	NaN	641.7636	545.98584	NaN	NaN	NaN	NaN
NaN	NaN	NaN	NaN	642.4159	545.99054	NaN	NaN	NaN	NaN
NaN	NaN	NaN	NaN	643.0302	545.9722	NaN	NaN	NaN	NaN
NaN	NaN	NaN	NaN	643.5872	546.24817	NaN	NaN	NaN	NaN
NaN	NaN	NaN	NaN	644.1168	546.3319	NaN	NaN	NaN	NaN
NaN	NaN	NaN	NaN	644.56696	546.23804	NaN	NaN	NaN	NaN
NaN	NaN	NaN	NaN	644.976	546.0673	NaN	NaN	NaN	NaN
NaN	NaN	NaN	NaN	645.5634	545.85486	NaN	NaN	NaN	NaN
NaN	NaN	NaN	NaN	646.0549	545.9238	NaN	NaN	NaN	NaN
NaN	NaN	NaN	NaN	646.71814	545.2703	NaN	NaN	NaN	NaN
NaN	NaN	NaN	NaN	647.1986	545.6419	NaN	NaN	NaN	NaN
NaN	NaN	NaN	NaN	647.75824	545.3016	NaN	NaN	NaN	NaN
NaN	NaN	NaN	NaN	648.5129	545.0124	NaN	NaN	NaN	NaN
NaN	NaN	NaN	NaN	649.3881	544.6855	NaN	NaN	NaN	NaN
NaN	NaN	NaN	NaN	649.8222	544.86127	NaN	NaN	NaN	NaN
NaN	NaN	NaN	NaN	650.59845	544.4884	NaN	NaN	NaN	NaN
NaN	NaN	NaN	NaN	651.12585	544.30853	NaN	NaN	NaN	NaN
NaN	NaN	NaN	NaN	651.66345	544.1267	NaN	NaN	NaN	NaN
NaN	NaN	NaN	NaN	652.53613	544.21454	NaN	NaN	NaN	NaN
NaN	NaN	NaN	NaN	653.5594	543.83594	NaN	NaN	NaN	NaN
NaN	NaN	NaN	NaN	654.1186	543.69653	NaN	NaN	NaN	NaN
NaN	NaN	NaN	NaN	654.1856	543.5048	NaN	NaN	NaN	NaN
NaN	NaN	NaN	NaN	654.7698	542.7312	NaN	NaN	NaN	NaN
NaN	NaN	NaN	NaN	655.456	544.02783	NaN	NaN	NaN	NaN
NaN	NaN	NaN	NaN	655.77026	544.25995	NaN	NaN	NaN	NaN
NaN	NaN	NaN	NaN	656.6507	544.48737	NaN	NaN	NaN	NaN
NaN	NaN	NaN	NaN	657.39575	543.88635	NaN	NaN	NaN	NaN
NaN	NaN	NaN	NaN	657.5589	544.0997	NaN	NaN	NaN	NaN
NaN	NaN	NaN	NaN	658.25793	544.3297	NaN	NaN	NaN	NaN
NaN	NaN	NaN	NaN	658.93286	544.70953	NaN	NaN	NaN	NaN
NaN	NaN	NaN	NaN	659.2251	544.5656	NaN	NaN	NaN	NaN
NaN	NaN	NaN	NaN	660.2506	544.95123	NaN	NaN	NaN	NaN
NaN	NaN	NaN	NaN	660.8322	545.59467	NaN	NaN	NaN	NaN
NaN	NaN	NaN	NaN	661.76215	545.8961	NaN	NaN	NaN	NaN
NaN	NaN	NaN	NaN	661.56494	545.8171	NaN	NaN	NaN	NaN
NaN	NaN	NaN	NaN	661.6916	545.7218	NaN	NaN	NaN	NaN
NaN	NaN	NaN	NaN	662.5867	546.4416	NaN	NaN	NaN	NaN
NaN	NaN	NaN	NaN	663.4501	546.936	NaN	NaN	NaN	NaN
NaN	NaN	NaN	NaN	663.2461	547.01666	NaN	NaN	NaN	NaN
NaN	NaN	NaN	NaN	664.67664	548.6	NaN	NaN	NaN	NaN
NaN	NaN	NaN	NaN	666.78235	551.0114	NaN	NaN	NaN	NaN
NaN	NaN	NaN	NaN	668.4369	551.779	NaN	NaN	NaN	NaN
NaN	NaN	NaN	NaN	669.5129	552.9022	NaN	NaN	NaN	NaN
NaN	NaN	NaN	NaN	670.7997	553.79315	NaN	NaN	NaN	NaN
NaN	NaN	NaN	NaN	672.5377	554.7931	NaN	NaN	NaN	NaN
NaN	NaN	NaN	NaN	673.95966	555.2682	NaN	NaN	NaN	NaN
NaN	NaN	NaN	NaN	675.7441	555.6632	NaN	NaN	NaN	NaN
NaN	NaN	NaN	NaN	676.9789	556.1797	NaN	NaN	NaN	NaN
NaN	NaN	NaN	NaN	678.4356	556.6037	NaN	NaN	NaN	NaN
NaN	NaN	NaN	NaN	679.71027	557.05005	NaN	NaN	NaN	NaN
NaN	NaN	NaN	NaN	679.9948	556.01984	NaN	NaN	NaN	NaN
NaN	NaN	NaN	NaN	682.6276	556.3495	NaN	NaN	NaN	NaN
NaN	NaN	NaN	NaN	682.35	554.8434	NaN	NaN	NaN	NaN
NaN	NaN	NaN	NaN	683.4689	554.9139	NaN	NaN	NaN	NaN
NaN	NaN	NaN	NaN	684.4916	555.1407	NaN	NaN	NaN	NaN
NaN	NaN	NaN	NaN	685.878	555.2214	NaN	NaN	NaN	NaN
NaN	NaN	NaN	NaN	686.9967	555.3344	NaN	NaN	NaN	NaN
NaN	NaN	NaN	NaN	688.2967	555.6407	NaN	NaN	NaN	NaN
NaN	NaN	NaN	NaN	689.5509	555.55994	NaN	NaN	NaN	NaN
NaN	NaN	NaN	NaN	690.79297	555.83563	NaN	NaN	NaN	NaN
NaN	NaN	NaN	NaN	691.1864	556.3198	NaN	NaN	NaN	NaN
NaN	NaN	NaN	NaN	692.2194	557.35046	NaN	NaN	NaN	NaN
NaN	NaN	NaN	NaN	693.28564	558.16315	NaN	NaN	NaN	NaN
NaN	NaN	NaN	NaN	694.3481	558.7025	NaN	NaN	NaN	NaN
NaN	NaN	NaN	NaN	695.3918	559.372	NaN	NaN	NaN	NaN
NaN	NaN	NaN	NaN	696.79425	560.0597	NaN	NaN	NaN	NaN
NaN	NaN	NaN	NaN	697.89795	560.8016	NaN	NaN	NaN	NaN
NaN	NaN	NaN	NaN	699.1468	561.80945	NaN	NaN	NaN	NaN
NaN	NaN	NaN	NaN	700.5029	562.7662	NaN	NaN	NaN	NaN
NaN	NaN	NaN	NaN	701.86847	563.972	NaN	NaN	NaN	NaN
NaN	NaN	NaN	NaN	702.8701	564.559	NaN	NaN	NaN	NaN
NaN	NaN	NaN	NaN	703.86926	565.27765	NaN	NaN	NaN	NaN
NaN	NaN	NaN	NaN	704.6986	565.686	NaN	NaN	NaN	NaN
NaN	NaN	NaN	NaN	706.1054	566.7495	NaN	NaN	NaN	NaN
NaN	NaN	NaN	NaN	707.36035	567.4375	NaN	NaN	NaN	NaN
NaN	NaN	NaN	NaN	708.72314	568.47626	NaN	NaN	NaN	NaN
NaN	NaN	NaN	NaN	709.8918	569.86163	NaN	NaN	NaN	NaN
NaN	NaN	NaN	NaN	711.0373	570.639	NaN	NaN	NaN	NaN
NaN	NaN	NaN	NaN	712.0443	571.8219	NaN	NaN	NaN	NaN
NaN	NaN	NaN	NaN	713.43396	573.80963	NaN	NaN	NaN	NaN
NaN	NaN	NaN	NaN	713.45233	574.2002	NaN	NaN	NaN	NaN
NaN	NaN	NaN	NaN	714.95325	573.8452	NaN	NaN	NaN	NaN
NaN	NaN	NaN	NaN	715.72974	575.65045	NaN	NaN	NaN	NaN
NaN	NaN	NaN	NaN	716.88086	576.5745	NaN	NaN	NaN	NaN
NaN	NaN	NaN	NaN	717.8503	577.2684	NaN	NaN	NaN	NaN
NaN	NaN	NaN	NaN	719.5436	578.5208	NaN	NaN	NaN	NaN
NaN	NaN	NaN	NaN	720.3042	579.1574	NaN	NaN	NaN	NaN
NaN	NaN	NaN	NaN	720.66113	580.54834	NaN	NaN	NaN	NaN
NaN	NaN	NaN	NaN	721.8504	581.0367	NaN	NaN	NaN	NaN
NaN	NaN	NaN	NaN	722.80334	581.75195	NaN	NaN	NaN	NaN
NaN	NaN	NaN	NaN	722.9925	582.8547	NaN	NaN	NaN	NaN
NaN	NaN	NaN	NaN	724.3205	583.1359	NaN	NaN	NaN	NaN
NaN	NaN	NaN	NaN	725.6826	583.6033	NaN	NaN	NaN	NaN
