# Supplementary material for: A novel power-amplified jumping behavior in larval beetles (Coleoptera: Laemophloeidae)
Source: PLoS One. 2022 Jan 19;17(1):e0256509. doi: 10.1371/journal.pone.0256509 (PMC8769368; doi:10.1371/journal.pone.0256509)
Supplement: S1 Data — (ZIP) [file pone.0256509.s002.zip › c_21382_430_croppedxypts.csv]

pt1_cam1_X	pt1_cam1_Y	pt2_cam1_X	pt2_cam1_Y	pt3_cam1_X	pt3_cam1_Y	pt4_cam1_X	pt4_cam1_Y	pt5_cam1_X	pt5_cam1_Y
642	604.5	753.5	601.5	698.86475	597.0926	106.5	61	196	62
NaN	NaN	NaN	NaN	698.9653	597.1222	NaN	NaN	NaN	NaN
NaN	NaN	NaN	NaN	698.70154	597.1215	NaN	NaN	NaN	NaN
NaN	NaN	NaN	NaN	698.8801	597.1165	NaN	NaN	NaN	NaN
NaN	NaN	NaN	NaN	698.9515	597.1388	NaN	NaN	NaN	NaN
NaN	NaN	NaN	NaN	699.0174	597.1061	NaN	NaN	NaN	NaN
NaN	NaN	NaN	NaN	698.8975	597.13043	NaN	NaN	NaN	NaN
NaN	NaN	NaN	NaN	698.963	597.11884	NaN	NaN	NaN	NaN
NaN	NaN	NaN	NaN	698.9554	597.1351	NaN	NaN	NaN	NaN
NaN	NaN	NaN	NaN	698.87317	597.1246	NaN	NaN	NaN	NaN
NaN	NaN	NaN	NaN	698.9745	597.10974	NaN	NaN	NaN	NaN
NaN	NaN	NaN	NaN	699.06036	597.1412	NaN	NaN	NaN	NaN
NaN	NaN	NaN	NaN	698.9396	597.1029	NaN	NaN	NaN	NaN
NaN	NaN	NaN	NaN	698.88904	597.1009	NaN	NaN	NaN	NaN
NaN	NaN	NaN	NaN	699.0938	597.1371	NaN	NaN	NaN	NaN
NaN	NaN	NaN	NaN	699.1808	597.11847	NaN	NaN	NaN	NaN
NaN	NaN	NaN	NaN	698.88055	597.12054	NaN	NaN	NaN	NaN
NaN	NaN	NaN	NaN	699.14667	597.1578	NaN	NaN	NaN	NaN
NaN	NaN	NaN	NaN	699.056	597.1415	NaN	NaN	NaN	NaN
NaN	NaN	NaN	NaN	698.89667	597.1313	NaN	NaN	NaN	NaN
NaN	NaN	NaN	NaN	699.0962	597.12305	NaN	NaN	NaN	NaN
NaN	NaN	NaN	NaN	699.144	597.1451	NaN	NaN	NaN	NaN
NaN	NaN	NaN	NaN	698.9939	597.15295	NaN	NaN	NaN	NaN
NaN	NaN	NaN	NaN	699.15	597.18225	NaN	NaN	NaN	NaN
NaN	NaN	NaN	NaN	699.0011	597.1674	NaN	NaN	NaN	NaN
NaN	NaN	NaN	NaN	699.0117	597.14996	NaN	NaN	NaN	NaN
NaN	NaN	NaN	NaN	699.10223	597.17334	NaN	NaN	NaN	NaN
NaN	NaN	NaN	NaN	699.2884	597.16925	NaN	NaN	NaN	NaN
NaN	NaN	NaN	NaN	699.25775	597.198	NaN	NaN	NaN	NaN
NaN	NaN	NaN	NaN	699.2081	597.18036	NaN	NaN	NaN	NaN
NaN	NaN	NaN	NaN	699.2132	597.1866	NaN	NaN	NaN	NaN
NaN	NaN	NaN	NaN	699.3171	597.184	NaN	NaN	NaN	NaN
NaN	NaN	NaN	NaN	699.0701	597.1926	NaN	NaN	NaN	NaN
NaN	NaN	NaN	NaN	699.26276	597.214	NaN	NaN	NaN	NaN
NaN	NaN	NaN	NaN	699.18964	597.1819	NaN	NaN	NaN	NaN
NaN	NaN	NaN	NaN	699.2888	597.19165	NaN	NaN	NaN	NaN
NaN	NaN	NaN	NaN	699.22186	597.2042	NaN	NaN	NaN	NaN
NaN	NaN	NaN	NaN	699.1789	597.2289	NaN	NaN	NaN	NaN
NaN	NaN	NaN	NaN	699.3214	597.2232	NaN	NaN	NaN	NaN
NaN	NaN	NaN	NaN	699.24475	597.21826	NaN	NaN	NaN	NaN
NaN	NaN	NaN	NaN	699.4367	597.2114	NaN	NaN	NaN	NaN
NaN	NaN	NaN	NaN	699.2149	597.21606	NaN	NaN	NaN	NaN
NaN	NaN	NaN	NaN	699.28534	597.2297	NaN	NaN	NaN	NaN
NaN	NaN	NaN	NaN	699.3721	597.2164	NaN	NaN	NaN	NaN
NaN	NaN	NaN	NaN	699.364	597.2336	NaN	NaN	NaN	NaN
NaN	NaN	NaN	NaN	699.4067	597.25665	NaN	NaN	NaN	NaN
NaN	NaN	NaN	NaN	699.30865	597.26196	NaN	NaN	NaN	NaN
NaN	NaN	NaN	NaN	699.2026	597.2536	NaN	NaN	NaN	NaN
NaN	NaN	NaN	NaN	699.2511	597.25336	NaN	NaN	NaN	NaN
NaN	NaN	NaN	NaN	699.3202	597.2558	NaN	NaN	NaN	NaN
NaN	NaN	NaN	NaN	699.2947	597.2414	NaN	NaN	NaN	NaN
NaN	NaN	NaN	NaN	699.41534	597.20154	NaN	NaN	NaN	NaN
NaN	NaN	NaN	NaN	699.198	597.25616	NaN	NaN	NaN	NaN
NaN	NaN	NaN	NaN	699.24805	597.2726	NaN	NaN	NaN	NaN
NaN	NaN	NaN	NaN	699.29846	597.2294	NaN	NaN	NaN	NaN
NaN	NaN	NaN	NaN	699.376	597.2385	NaN	NaN	NaN	NaN
NaN	NaN	NaN	NaN	699.4542	597.2667	NaN	NaN	NaN	NaN
NaN	NaN	NaN	NaN	699.4621	597.25696	NaN	NaN	NaN	NaN
NaN	NaN	NaN	NaN	699.3554	597.2709	NaN	NaN	NaN	NaN
NaN	NaN	NaN	NaN	699.32294	597.2962	NaN	NaN	NaN	NaN
NaN	NaN	NaN	NaN	699.3779	597.2604	NaN	NaN	NaN	NaN
NaN	NaN	NaN	NaN	699.5499	597.25916	NaN	NaN	NaN	NaN
NaN	NaN	NaN	NaN	699.51447	597.2862	NaN	NaN	NaN	NaN
NaN	NaN	NaN	NaN	699.461	597.29596	NaN	NaN	NaN	NaN
NaN	NaN	NaN	NaN	699.38916	597.2895	NaN	NaN	NaN	NaN
NaN	NaN	NaN	NaN	699.4081	597.2885	NaN	NaN	NaN	NaN
NaN	NaN	NaN	NaN	699.4734	597.30597	NaN	NaN	NaN	NaN
NaN	NaN	NaN	NaN	699.5615	597.3199	NaN	NaN	NaN	NaN
NaN	NaN	NaN	NaN	699.5332	597.31287	NaN	NaN	NaN	NaN
NaN	NaN	NaN	NaN	699.42035	597.3407	NaN	NaN	NaN	NaN
NaN	NaN	NaN	NaN	699.61084	597.3282	NaN	NaN	NaN	NaN
NaN	NaN	NaN	NaN	699.4358	597.3261	NaN	NaN	NaN	NaN
NaN	NaN	NaN	NaN	699.49554	597.3345	NaN	NaN	NaN	NaN
NaN	NaN	NaN	NaN	699.3681	597.3582	NaN	NaN	NaN	NaN
NaN	NaN	NaN	NaN	699.3779	597.34796	NaN	NaN	NaN	NaN
NaN	NaN	NaN	NaN	699.4392	597.34973	NaN	NaN	NaN	NaN
NaN	NaN	NaN	NaN	699.22	597.3809	NaN	NaN	NaN	NaN
NaN	NaN	NaN	NaN	699.4164	597.368	NaN	NaN	NaN	NaN
NaN	NaN	NaN	NaN	699.3521	597.3686	NaN	NaN	NaN	NaN
NaN	NaN	NaN	NaN	699.159	597.4309	NaN	NaN	NaN	NaN
NaN	NaN	NaN	NaN	699.3955	597.3702	NaN	NaN	NaN	NaN
NaN	NaN	NaN	NaN	699.5	597.36536	NaN	NaN	NaN	NaN
NaN	NaN	NaN	NaN	699.4526	597.40186	NaN	NaN	NaN	NaN
NaN	NaN	NaN	NaN	699.436	597.39954	NaN	NaN	NaN	NaN
NaN	NaN	NaN	NaN	699.4801	597.40063	NaN	NaN	NaN	NaN
NaN	NaN	NaN	NaN	699.5	597.40594	NaN	NaN	NaN	NaN
NaN	NaN	NaN	NaN	699.22125	597.40375	NaN	NaN	NaN	NaN
NaN	NaN	NaN	NaN	699.1318	597.43164	NaN	NaN	NaN	NaN
NaN	NaN	NaN	NaN	699.3601	597.4284	NaN	NaN	NaN	NaN
NaN	NaN	NaN	NaN	699.3009	597.4439	NaN	NaN	NaN	NaN
NaN	NaN	NaN	NaN	699.3589	597.4343	NaN	NaN	NaN	NaN
NaN	NaN	NaN	NaN	699.3505	597.4143	NaN	NaN	NaN	NaN
NaN	NaN	NaN	NaN	699.30505	597.4339	NaN	NaN	NaN	NaN
NaN	NaN	NaN	NaN	699.3787	597.43274	NaN	NaN	NaN	NaN
NaN	NaN	NaN	NaN	699.2602	597.445	NaN	NaN	NaN	NaN
NaN	NaN	NaN	NaN	699.2096	597.4367	NaN	NaN	NaN	NaN
NaN	NaN	NaN	NaN	699.4366	597.45996	NaN	NaN	NaN	NaN
NaN	NaN	NaN	NaN	699.1123	597.4978	NaN	NaN	NaN	NaN
NaN	NaN	NaN	NaN	699.30835	597.4978	NaN	NaN	NaN	NaN
NaN	NaN	NaN	NaN	699.3324	597.4647	NaN	NaN	NaN	NaN
NaN	NaN	NaN	NaN	699.32404	597.52405	NaN	NaN	NaN	NaN
NaN	NaN	NaN	NaN	699.47156	597.5033	NaN	NaN	NaN	NaN
NaN	NaN	NaN	NaN	699.40967	597.48584	NaN	NaN	NaN	NaN
NaN	NaN	NaN	NaN	699.52765	597.46686	NaN	NaN	NaN	NaN
NaN	NaN	NaN	NaN	699.3619	597.48676	NaN	NaN	NaN	NaN
NaN	NaN	NaN	NaN	699.357	597.51526	NaN	NaN	NaN	NaN
NaN	NaN	NaN	NaN	699.456	597.4989	NaN	NaN	NaN	NaN
NaN	NaN	NaN	NaN	699.3709	597.54047	NaN	NaN	NaN	NaN
NaN	NaN	NaN	NaN	699.5011	597.46686	NaN	NaN	NaN	NaN
NaN	NaN	NaN	NaN	699.2363	597.5208	NaN	NaN	NaN	NaN
NaN	NaN	NaN	NaN	699.4082	597.52545	NaN	NaN	NaN	NaN
NaN	NaN	NaN	NaN	699.45935	597.4901	NaN	NaN	NaN	NaN
NaN	NaN	NaN	NaN	699.46356	597.46796	NaN	NaN	NaN	NaN
NaN	NaN	NaN	NaN	699.16156	597.5131	NaN	NaN	NaN	NaN
NaN	NaN	NaN	NaN	699.1777	597.5099	NaN	NaN	NaN	NaN
NaN	NaN	NaN	NaN	699.56085	597.49335	NaN	NaN	NaN	NaN
NaN	NaN	NaN	NaN	699.26807	597.5372	NaN	NaN	NaN	NaN
NaN	NaN	NaN	NaN	699.4561	597.5088	NaN	NaN	NaN	NaN
NaN	NaN	NaN	NaN	699.5242	597.5099	NaN	NaN	NaN	NaN
NaN	NaN	NaN	NaN	699.38354	597.4967	NaN	NaN	NaN	NaN
NaN	NaN	NaN	NaN	699.2668	597.5	NaN	NaN	NaN	NaN
NaN	NaN	NaN	NaN	699.60376	597.4989	NaN	NaN	NaN	NaN
NaN	NaN	NaN	NaN	699.46045	597.4934	NaN	NaN	NaN	NaN
NaN	NaN	NaN	NaN	699.3185	597.54785	NaN	NaN	NaN	NaN
NaN	NaN	NaN	NaN	699.2175	597.512	NaN	NaN	NaN	NaN
NaN	NaN	NaN	NaN	699.37994	597.52423	NaN	NaN	NaN	NaN
NaN	NaN	NaN	NaN	699.3348	597.5363	NaN	NaN	NaN	NaN
NaN	NaN	NaN	NaN	699.2057	597.55035	NaN	NaN	NaN	NaN
NaN	NaN	NaN	NaN	699.1484	597.5571	NaN	NaN	NaN	NaN
NaN	NaN	NaN	NaN	699.13477	597.56195	NaN	NaN	NaN	NaN
NaN	NaN	NaN	NaN	699.3097	597.5506	NaN	NaN	NaN	NaN
NaN	NaN	NaN	NaN	699.24725	597.55444	NaN	NaN	NaN	NaN
NaN	NaN	NaN	NaN	699.19714	597.5419	NaN	NaN	NaN	NaN
NaN	NaN	NaN	NaN	699.3783	597.5581	NaN	NaN	NaN	NaN
NaN	NaN	NaN	NaN	699.5263	597.5439	NaN	NaN	NaN	NaN
NaN	NaN	NaN	NaN	699.2867	597.59625	NaN	NaN	NaN	NaN
NaN	NaN	NaN	NaN	699.19214	597.55316	NaN	NaN	NaN	NaN
NaN	NaN	NaN	NaN	699.45294	597.5722	NaN	NaN	NaN	NaN
NaN	NaN	NaN	NaN	699.32477	597.57556	NaN	NaN	NaN	NaN
NaN	NaN	NaN	NaN	699.1795	597.56055	NaN	NaN	NaN	NaN
NaN	NaN	NaN	NaN	699.286	597.5928	NaN	NaN	NaN	NaN
NaN	NaN	NaN	NaN	699.2677	597.61017	NaN	NaN	NaN	NaN
NaN	NaN	NaN	NaN	699.2218	597.592	NaN	NaN	NaN	NaN
NaN	NaN	NaN	NaN	699.3513	597.609	NaN	NaN	NaN	NaN
NaN	NaN	NaN	NaN	699.05286	597.5804	NaN	NaN	NaN	NaN
NaN	NaN	NaN	NaN	699.15936	597.5997	NaN	NaN	NaN	NaN
NaN	NaN	NaN	NaN	699.3747	597.589	NaN	NaN	NaN	NaN
NaN	NaN	NaN	NaN	699.3584	597.56305	NaN	NaN	NaN	NaN
NaN	NaN	NaN	NaN	699.30725	597.5909	NaN	NaN	NaN	NaN
NaN	NaN	NaN	NaN	699.2133	597.61816	NaN	NaN	NaN	NaN
NaN	NaN	NaN	NaN	699.1112	597.5925	NaN	NaN	NaN	NaN
NaN	NaN	NaN	NaN	699.2976	597.6116	NaN	NaN	NaN	NaN
NaN	NaN	NaN	NaN	699.30066	597.5859	NaN	NaN	NaN	NaN
NaN	NaN	NaN	NaN	699.3463	597.5966	NaN	NaN	NaN	NaN
NaN	NaN	NaN	NaN	699.1239	597.56415	NaN	NaN	NaN	NaN
NaN	NaN	NaN	NaN	699.13715	597.54315	NaN	NaN	NaN	NaN
NaN	NaN	NaN	NaN	699.14905	597.555	NaN	NaN	NaN	NaN
NaN	NaN	NaN	NaN	699.27435	597.51215	NaN	NaN	NaN	NaN
NaN	NaN	NaN	NaN	699.0721	597.6023	NaN	NaN	NaN	NaN
NaN	NaN	NaN	NaN	698.9184	597.57104	NaN	NaN	NaN	NaN
NaN	NaN	NaN	NaN	698.98346	597.55176	NaN	NaN	NaN	NaN
NaN	NaN	NaN	NaN	699.0072	597.55426	NaN	NaN	NaN	NaN
NaN	NaN	NaN	NaN	698.9989	597.54407	NaN	NaN	NaN	NaN
NaN	NaN	NaN	NaN	699.1652	597.5547	NaN	NaN	NaN	NaN
NaN	NaN	NaN	NaN	699.0738	597.55505	NaN	NaN	NaN	NaN
NaN	NaN	NaN	NaN	699.0172	597.54	NaN	NaN	NaN	NaN
NaN	NaN	NaN	NaN	699.07983	597.5698	NaN	NaN	NaN	NaN
NaN	NaN	NaN	NaN	698.9757	597.5552	NaN	NaN	NaN	NaN
NaN	NaN	NaN	NaN	699.03143	597.5386	NaN	NaN	NaN	NaN
NaN	NaN	NaN	NaN	699.1	597.52765	NaN	NaN	NaN	NaN
NaN	NaN	NaN	NaN	698.921	597.54974	NaN	NaN	NaN	NaN
NaN	NaN	NaN	NaN	699.4503	597.5265	NaN	NaN	NaN	NaN
NaN	NaN	NaN	NaN	699.1453	597.53094	NaN	NaN	NaN	NaN
NaN	NaN	NaN	NaN	699.10486	597.50336	NaN	NaN	NaN	NaN
NaN	NaN	NaN	NaN	699.0667	597.5298	NaN	NaN	NaN	NaN
NaN	NaN	NaN	NaN	698.9703	597.5297	NaN	NaN	NaN	NaN
NaN	NaN	NaN	NaN	699.1069	597.49335	NaN	NaN	NaN	NaN
NaN	NaN	NaN	NaN	699.0066	597.5132	NaN	NaN	NaN	NaN
NaN	NaN	NaN	NaN	699.1354	597.4812	NaN	NaN	NaN	NaN
NaN	NaN	NaN	NaN	698.97	597.44775	NaN	NaN	NaN	NaN
NaN	NaN	NaN	NaN	699.2818	597.4956	NaN	NaN	NaN	NaN
NaN	NaN	NaN	NaN	698.87115	597.5044	NaN	NaN	NaN	NaN
NaN	NaN	NaN	NaN	699.30927	597.4702	NaN	NaN	NaN	NaN
NaN	NaN	NaN	NaN	699.04926	597.49005	NaN	NaN	NaN	NaN
NaN	NaN	NaN	NaN	699.0835	597.451	NaN	NaN	NaN	NaN
NaN	NaN	NaN	NaN	699.05554	597.4714	NaN	NaN	NaN	NaN
NaN	NaN	NaN	NaN	699.2283	597.4593	NaN	NaN	NaN	NaN
NaN	NaN	NaN	NaN	699.01544	597.4536	NaN	NaN	NaN	NaN
NaN	NaN	NaN	NaN	699.09625	597.4703	NaN	NaN	NaN	NaN
NaN	NaN	NaN	NaN	699.16595	597.47363	NaN	NaN	NaN	NaN
NaN	NaN	NaN	NaN	699.2585	597.41437	NaN	NaN	NaN	NaN
NaN	NaN	NaN	NaN	699.2036	597.4572	NaN	NaN	NaN	NaN
NaN	NaN	NaN	NaN	698.9207	597.4703	NaN	NaN	NaN	NaN
NaN	NaN	NaN	NaN	699.2585	597.43555	NaN	NaN	NaN	NaN
NaN	NaN	NaN	NaN	699.06213	597.4494	NaN	NaN	NaN	NaN
NaN	NaN	NaN	NaN	699.17035	597.43896	NaN	NaN	NaN	NaN
NaN	NaN	NaN	NaN	699.0879	597.46375	NaN	NaN	NaN	NaN
NaN	NaN	NaN	NaN	698.9377	597.4493	NaN	NaN	NaN	NaN
NaN	NaN	NaN	NaN	699.0564	597.477	NaN	NaN	NaN	NaN
NaN	NaN	NaN	NaN	699.17365	597.4151	NaN	NaN	NaN	NaN
NaN	NaN	NaN	NaN	698.9136	597.45844	NaN	NaN	NaN	NaN
NaN	NaN	NaN	NaN	699.01495	597.43353	NaN	NaN	NaN	NaN
NaN	NaN	NaN	NaN	698.9105	597.46704	NaN	NaN	NaN	NaN
NaN	NaN	NaN	NaN	698.86444	597.46594	NaN	NaN	NaN	NaN
NaN	NaN	NaN	NaN	699.0488	597.44073	NaN	NaN	NaN	NaN
NaN	NaN	NaN	NaN	698.97797	597.47687	NaN	NaN	NaN	NaN
NaN	NaN	NaN	NaN	698.82086	597.4407	NaN	NaN	NaN	NaN
NaN	NaN	NaN	NaN	699.0044	597.4507	NaN	NaN	NaN	NaN
NaN	NaN	NaN	NaN	698.8649	597.4614	NaN	NaN	NaN	NaN
NaN	NaN	NaN	NaN	698.91473	597.4395	NaN	NaN	NaN	NaN
NaN	NaN	NaN	NaN	699.0689	597.43604	NaN	NaN	NaN	NaN
NaN	NaN	NaN	NaN	699.10394	597.4456	NaN	NaN	NaN	NaN
NaN	NaN	NaN	NaN	699.07837	597.48895	NaN	NaN	NaN	NaN
NaN	NaN	NaN	NaN	699.0397	597.45483	NaN	NaN	NaN	NaN
NaN	NaN	NaN	NaN	699.00055	597.4637	NaN	NaN	NaN	NaN
NaN	NaN	NaN	NaN	699.0623	597.4537	NaN	NaN	NaN	NaN
NaN	NaN	NaN	NaN	699.01636	597.45416	NaN	NaN	NaN	NaN
NaN	NaN	NaN	NaN	698.9775	597.4528	NaN	NaN	NaN	NaN
NaN	NaN	NaN	NaN	698.98846	597.4769	NaN	NaN	NaN	NaN
NaN	NaN	NaN	NaN	699.08093	597.4368	NaN	NaN	NaN	NaN
NaN	NaN	NaN	NaN	699.0713	597.4649	NaN	NaN	NaN	NaN
NaN	NaN	NaN	NaN	699.0384	597.4627	NaN	NaN	NaN	NaN
NaN	NaN	NaN	NaN	698.9031	597.45154	NaN	NaN	NaN	NaN
NaN	NaN	NaN	NaN	699.00385	597.45703	NaN	NaN	NaN	NaN
NaN	NaN	NaN	NaN	699.0667	597.48676	NaN	NaN	NaN	NaN
NaN	NaN	NaN	NaN	698.90375	597.4494	NaN	NaN	NaN	NaN
NaN	NaN	NaN	NaN	699.09753	597.4545	NaN	NaN	NaN	NaN
NaN	NaN	NaN	NaN	698.98456	597.4637	NaN	NaN	NaN	NaN
NaN	NaN	NaN	NaN	699.0694	597.44495	NaN	NaN	NaN	NaN
NaN	NaN	NaN	NaN	699.04346	597.478	NaN	NaN	NaN	NaN
NaN	NaN	NaN	NaN	698.86316	597.4559	NaN	NaN	NaN	NaN
NaN	NaN	NaN	NaN	698.9446	597.4539	NaN	NaN	NaN	NaN
NaN	NaN	NaN	NaN	698.95764	597.4373	NaN	NaN	NaN	NaN
NaN	NaN	NaN	NaN	699.1634	597.434	NaN	NaN	NaN	NaN
NaN	NaN	NaN	NaN	698.9806	597.4679	NaN	NaN	NaN	NaN
NaN	NaN	NaN	NaN	699.23773	597.4432	NaN	NaN	NaN	NaN
NaN	NaN	NaN	NaN	699.0011	597.46265	NaN	NaN	NaN	NaN
NaN	NaN	NaN	NaN	699.13684	597.4536	NaN	NaN	NaN	NaN
NaN	NaN	NaN	NaN	699.1066	597.46576	NaN	NaN	NaN	NaN
NaN	NaN	NaN	NaN	699.2928	597.452	NaN	NaN	NaN	NaN
NaN	NaN	NaN	NaN	699.10944	597.4538	NaN	NaN	NaN	NaN
NaN	NaN	NaN	NaN	698.8782	597.4559	NaN	NaN	NaN	NaN
NaN	NaN	NaN	NaN	699.1512	597.4713	NaN	NaN	NaN	NaN
NaN	NaN	NaN	NaN	699.1153	597.4313	NaN	NaN	NaN	NaN
NaN	NaN	NaN	NaN	698.9796	597.43494	NaN	NaN	NaN	NaN
NaN	NaN	NaN	NaN	699.00885	597.4325	NaN	NaN	NaN	NaN
NaN	NaN	NaN	NaN	698.94324	597.4548	NaN	NaN	NaN	NaN
NaN	NaN	NaN	NaN	699.0752	597.478	NaN	NaN	NaN	NaN
NaN	NaN	NaN	NaN	699.1762	597.4317	NaN	NaN	NaN	NaN
NaN	NaN	NaN	NaN	699.4466	597.4542	NaN	NaN	NaN	NaN
NaN	NaN	NaN	NaN	699.1899	597.4227	NaN	NaN	NaN	NaN
NaN	NaN	NaN	NaN	699.30963	597.46173	NaN	NaN	NaN	NaN
NaN	NaN	NaN	NaN	699.0094	597.4657	NaN	NaN	NaN	NaN
NaN	NaN	NaN	NaN	699.11743	597.4592	NaN	NaN	NaN	NaN
NaN	NaN	NaN	NaN	699.09735	597.4472	NaN	NaN	NaN	NaN
NaN	NaN	NaN	NaN	699.09424	597.4658	NaN	NaN	NaN	NaN
NaN	NaN	NaN	NaN	699.0542	597.42365	NaN	NaN	NaN	NaN
NaN	NaN	NaN	NaN	698.9132	597.4341	NaN	NaN	NaN	NaN
NaN	NaN	NaN	NaN	699.18274	597.4473	NaN	NaN	NaN	NaN
NaN	NaN	NaN	NaN	698.7539	597.4224	NaN	NaN	NaN	NaN
NaN	NaN	NaN	NaN	698.8858	597.4113	NaN	NaN	NaN	NaN
NaN	NaN	NaN	NaN	699.19147	597.4201	NaN	NaN	NaN	NaN
NaN	NaN	NaN	NaN	699.1379	597.37854	NaN	NaN	NaN	NaN
NaN	NaN	NaN	NaN	698.8945	597.39886	NaN	NaN	NaN	NaN
NaN	NaN	NaN	NaN	698.7844	597.42554	NaN	NaN	NaN	NaN
NaN	NaN	NaN	NaN	699.2218	597.4091	NaN	NaN	NaN	NaN
NaN	NaN	NaN	NaN	699.17737	597.3983	NaN	NaN	NaN	NaN
NaN	NaN	NaN	NaN	699.4134	597.4167	NaN	NaN	NaN	NaN
NaN	NaN	NaN	NaN	699.06195	597.4152	NaN	NaN	NaN	NaN
NaN	NaN	NaN	NaN	699.22144	597.39557	NaN	NaN	NaN	NaN
NaN	NaN	NaN	NaN	699.1137	597.404	NaN	NaN	NaN	NaN
NaN	NaN	NaN	NaN	699.1707	597.39136	NaN	NaN	NaN	NaN
NaN	NaN	NaN	NaN	699.2355	597.38477	NaN	NaN	NaN	NaN
NaN	NaN	NaN	NaN	699.3691	597.4428	NaN	NaN	NaN	NaN
NaN	NaN	NaN	NaN	699.21094	597.3837	NaN	NaN	NaN	NaN
NaN	NaN	NaN	NaN	699.2662	597.38696	NaN	NaN	NaN	NaN
NaN	NaN	NaN	NaN	699.0925	597.3861	NaN	NaN	NaN	NaN
NaN	NaN	NaN	NaN	699.3302	597.3699	NaN	NaN	NaN	NaN
NaN	NaN	NaN	NaN	699.2371	597.3894	NaN	NaN	NaN	NaN
NaN	NaN	NaN	NaN	699.3161	597.36725	NaN	NaN	NaN	NaN
NaN	NaN	NaN	NaN	699.25134	597.3746	NaN	NaN	NaN	NaN
NaN	NaN	NaN	NaN	699.2283	597.33716	NaN	NaN	NaN	NaN
NaN	NaN	NaN	NaN	699.07996	597.31586	NaN	NaN	NaN	NaN
NaN	NaN	NaN	NaN	699.24646	597.36945	NaN	NaN	NaN	NaN
NaN	NaN	NaN	NaN	699.02356	597.3324	NaN	NaN	NaN	NaN
NaN	NaN	NaN	NaN	699.24286	597.31726	NaN	NaN	NaN	NaN
NaN	NaN	NaN	NaN	699.2036	597.28375	NaN	NaN	NaN	NaN
NaN	NaN	NaN	NaN	699.3137	597.3377	NaN	NaN	NaN	NaN
NaN	NaN	NaN	NaN	699.2989	597.2956	NaN	NaN	NaN	NaN
NaN	NaN	NaN	NaN	699.1784	597.2695	NaN	NaN	NaN	NaN
NaN	NaN	NaN	NaN	699.1513	597.2961	NaN	NaN	NaN	NaN
NaN	NaN	NaN	NaN	699.3684	597.2939	NaN	NaN	NaN	NaN
NaN	NaN	NaN	NaN	699.1002	597.2511	NaN	NaN	NaN	NaN
NaN	NaN	NaN	NaN	699.2088	597.24725	NaN	NaN	NaN	NaN
NaN	NaN	NaN	NaN	699.27765	597.2689	NaN	NaN	NaN	NaN
NaN	NaN	NaN	NaN	699.38654	597.2126	NaN	NaN	NaN	NaN
NaN	NaN	NaN	NaN	699.30334	597.2138	NaN	NaN	NaN	NaN
NaN	NaN	NaN	NaN	699.30817	597.17365	NaN	NaN	NaN	NaN
NaN	NaN	NaN	NaN	699.18646	597.1766	NaN	NaN	NaN	NaN
NaN	NaN	NaN	NaN	698.98615	597.1992	NaN	NaN	NaN	NaN
NaN	NaN	NaN	NaN	699.30927	597.14166	NaN	NaN	NaN	NaN
NaN	NaN	NaN	NaN	699.33	597.1435	NaN	NaN	NaN	NaN
NaN	NaN	NaN	NaN	699.19434	597.1644	NaN	NaN	NaN	NaN
NaN	NaN	NaN	NaN	699.3082	597.1563	NaN	NaN	NaN	NaN
NaN	NaN	NaN	NaN	699.23254	597.15485	NaN	NaN	NaN	NaN
NaN	NaN	NaN	NaN	699.1973	597.1574	NaN	NaN	NaN	NaN
NaN	NaN	NaN	NaN	699.2533	597.20374	NaN	NaN	NaN	NaN
NaN	NaN	NaN	NaN	699.1142	597.1796	NaN	NaN	NaN	NaN
NaN	NaN	NaN	NaN	699.1864	597.1897	NaN	NaN	NaN	NaN
NaN	NaN	NaN	NaN	699.13666	597.18713	NaN	NaN	NaN	NaN
NaN	NaN	NaN	NaN	699.298	597.16705	NaN	NaN	NaN	NaN
NaN	NaN	NaN	NaN	699.1441	597.1674	NaN	NaN	NaN	NaN
NaN	NaN	NaN	NaN	699.18677	597.1714	NaN	NaN	NaN	NaN
NaN	NaN	NaN	NaN	699.2286	597.17914	NaN	NaN	NaN	NaN
NaN	NaN	NaN	NaN	699.0255	597.14966	NaN	NaN	NaN	NaN
NaN	NaN	NaN	NaN	699.0648	597.2011	NaN	NaN	NaN	NaN
NaN	NaN	NaN	NaN	699.19086	597.18756	NaN	NaN	NaN	NaN
NaN	NaN	NaN	NaN	699.1533	597.17224	NaN	NaN	NaN	NaN
NaN	NaN	NaN	NaN	699.1009	597.1721	NaN	NaN	NaN	NaN
NaN	NaN	NaN	NaN	699.3556	597.2089	NaN	NaN	NaN	NaN
NaN	NaN	NaN	NaN	699.2066	597.2077	NaN	NaN	NaN	NaN
NaN	NaN	NaN	NaN	699.1475	597.1685	NaN	NaN	NaN	NaN
NaN	NaN	NaN	NaN	699.22345	597.1095	NaN	NaN	NaN	NaN
NaN	NaN	NaN	NaN	699.22437	597.11523	NaN	NaN	NaN	NaN
NaN	NaN	NaN	NaN	699.1832	597.13025	NaN	NaN	NaN	NaN
NaN	NaN	NaN	NaN	699.0502	597.1329	NaN	NaN	NaN	NaN
NaN	NaN	NaN	NaN	698.9196	597.141	NaN	NaN	NaN	NaN
NaN	NaN	NaN	NaN	699.0971	597.12585	NaN	NaN	NaN	NaN
NaN	NaN	NaN	NaN	699.03546	597.102	NaN	NaN	NaN	NaN
NaN	NaN	NaN	NaN	699.36755	597.1159	NaN	NaN	NaN	NaN
NaN	NaN	NaN	NaN	699.0314	597.1205	NaN	NaN	NaN	NaN
NaN	NaN	NaN	NaN	699.1926	597.14984	NaN	NaN	NaN	NaN
NaN	NaN	NaN	NaN	699.3282	597.10754	NaN	NaN	NaN	NaN
NaN	NaN	NaN	NaN	699.2431	597.11017	NaN	NaN	NaN	NaN
NaN	NaN	NaN	NaN	699.30554	597.1055	NaN	NaN	NaN	NaN
NaN	NaN	NaN	NaN	699.229	597.10175	NaN	NaN	NaN	NaN
NaN	NaN	NaN	NaN	699.374	597.11774	NaN	NaN	NaN	NaN
NaN	NaN	NaN	NaN	699.24756	597.10046	NaN	NaN	NaN	NaN
NaN	NaN	NaN	NaN	699.454	597.1254	NaN	NaN	NaN	NaN
NaN	NaN	NaN	NaN	699.2056	597.0612	NaN	NaN	NaN	NaN
NaN	NaN	NaN	NaN	699.3249	597.0727	NaN	NaN	NaN	NaN
NaN	NaN	NaN	NaN	699.1404	597.068	NaN	NaN	NaN	NaN
NaN	NaN	NaN	NaN	699.20703	597.06165	NaN	NaN	NaN	NaN
NaN	NaN	NaN	NaN	699.0044	597.0553	NaN	NaN	NaN	NaN
NaN	NaN	NaN	NaN	699.1309	597.02264	NaN	NaN	NaN	NaN
NaN	NaN	NaN	NaN	699.225	597.05774	NaN	NaN	NaN	NaN
NaN	NaN	NaN	NaN	699.0349	597.0371	NaN	NaN	NaN	NaN
NaN	NaN	NaN	NaN	699.0928	597.0752	NaN	NaN	NaN	NaN
NaN	NaN	NaN	NaN	699.0264	597.0264	NaN	NaN	NaN	NaN
NaN	NaN	NaN	NaN	698.9945	597.04175	NaN	NaN	NaN	NaN
NaN	NaN	NaN	NaN	699.1388	596.9989	NaN	NaN	NaN	NaN
NaN	NaN	NaN	NaN	698.9587	597.00385	NaN	NaN	NaN	NaN
NaN	NaN	NaN	NaN	699.0646	596.9781	NaN	NaN	NaN	NaN
NaN	NaN	NaN	NaN	699.1042	596.99506	NaN	NaN	NaN	NaN
NaN	NaN	NaN	NaN	699.05725	596.9626	NaN	NaN	NaN	NaN
NaN	NaN	NaN	NaN	699.10706	597.01874	NaN	NaN	NaN	NaN
NaN	NaN	NaN	NaN	699.1033	597.0344	NaN	NaN	NaN	NaN
NaN	NaN	NaN	NaN	699.0044	597.01874	NaN	NaN	NaN	NaN
NaN	NaN	NaN	NaN	699.011	597.03625	NaN	NaN	NaN	NaN
NaN	NaN	NaN	NaN	699.01373	597.017	NaN	NaN	NaN	NaN
NaN	NaN	NaN	NaN	698.972	597.0477	NaN	NaN	NaN	NaN
NaN	NaN	NaN	NaN	699.1278	597.0089	NaN	NaN	NaN	NaN
NaN	NaN	NaN	NaN	699.0809	597.027	NaN	NaN	NaN	NaN
NaN	NaN	NaN	NaN	699.1046	597.02136	NaN	NaN	NaN	NaN
NaN	NaN	NaN	NaN	699.096	597.03754	NaN	NaN	NaN	NaN
NaN	NaN	NaN	NaN	699.1505	597.0149	NaN	NaN	NaN	NaN
NaN	NaN	NaN	NaN	699.0934	597.0061	NaN	NaN	NaN	NaN
NaN	NaN	NaN	NaN	699.1407	596.9879	NaN	NaN	NaN	NaN
NaN	NaN	NaN	NaN	699.1493	596.9706	NaN	NaN	NaN	NaN
NaN	NaN	NaN	NaN	699.18164	596.9797	NaN	NaN	NaN	NaN
NaN	NaN	NaN	NaN	699.2767	596.95544	NaN	NaN	NaN	NaN
NaN	NaN	NaN	NaN	699.1207	596.9564	NaN	NaN	NaN	NaN
NaN	NaN	NaN	NaN	699.20465	596.9823	NaN	NaN	NaN	NaN
NaN	NaN	NaN	NaN	699.25635	596.952	NaN	NaN	NaN	NaN
NaN	NaN	NaN	NaN	699.1271	596.95105	NaN	NaN	NaN	NaN
NaN	NaN	NaN	NaN	699.1298	596.99615	NaN	NaN	NaN	NaN
NaN	NaN	NaN	NaN	698.96246	596.9724	NaN	NaN	NaN	NaN
NaN	NaN	NaN	NaN	699.2332	596.9653	NaN	NaN	NaN	NaN
NaN	NaN	NaN	NaN	699.09955	596.95105	NaN	NaN	NaN	NaN
NaN	NaN	NaN	NaN	699.0757	596.9729	NaN	NaN	NaN	NaN
NaN	NaN	NaN	NaN	699.15454	596.95544	NaN	NaN	NaN	NaN
NaN	NaN	NaN	NaN	699.13257	596.94666	NaN	NaN	NaN	NaN
NaN	NaN	NaN	NaN	699.14056	596.9642	NaN	NaN	NaN	NaN
NaN	NaN	NaN	NaN	699.22217	596.94104	NaN	NaN	NaN	NaN
NaN	NaN	NaN	NaN	699.1869	596.9388	NaN	NaN	NaN	NaN
NaN	NaN	NaN	NaN	699.258	596.9279	NaN	NaN	NaN	NaN
NaN	NaN	NaN	NaN	699.271	596.92255	NaN	NaN	NaN	NaN
NaN	NaN	NaN	NaN	699.22015	596.90594	NaN	NaN	NaN	NaN
NaN	NaN	NaN	NaN	699.15643	596.9292	NaN	NaN	NaN	NaN
NaN	NaN	NaN	NaN	699.1151	596.9134	NaN	NaN	NaN	NaN
NaN	NaN	NaN	NaN	699.14343	596.9319	NaN	NaN	NaN	NaN
NaN	NaN	NaN	NaN	699.13416	596.91907	NaN	NaN	NaN	NaN
NaN	NaN	NaN	NaN	699.3567	596.8936	NaN	NaN	NaN	NaN
NaN	NaN	NaN	NaN	699.26154	596.9286	NaN	NaN	NaN	NaN
NaN	NaN	NaN	NaN	699.1475	596.8735	NaN	NaN	NaN	NaN
NaN	NaN	NaN	NaN	699.2078	596.90576	NaN	NaN	NaN	NaN
NaN	NaN	NaN	NaN	699.3268	596.92	NaN	NaN	NaN	NaN
NaN	NaN	NaN	NaN	699.23785	596.90045	NaN	NaN	NaN	NaN
NaN	NaN	NaN	NaN	699.28754	596.88226	NaN	NaN	NaN	NaN
NaN	NaN	NaN	NaN	699.2791	596.84064	NaN	NaN	NaN	NaN
NaN	NaN	NaN	NaN	699.1674	596.8787	NaN	NaN	NaN	NaN
NaN	NaN	NaN	NaN	699.18866	596.85535	NaN	NaN	NaN	NaN
NaN	NaN	NaN	NaN	699.1976	596.87115	NaN	NaN	NaN	NaN
NaN	NaN	NaN	NaN	699.23193	596.8315	NaN	NaN	NaN	NaN
NaN	NaN	NaN	NaN	699.1663	596.80524	NaN	NaN	NaN	NaN
NaN	NaN	NaN	NaN	699.29083	596.8279	NaN	NaN	NaN	NaN
NaN	NaN	NaN	NaN	699.1874	596.8105	NaN	NaN	NaN	NaN
NaN	NaN	NaN	NaN	699.10895	596.80286	NaN	NaN	NaN	NaN
NaN	NaN	NaN	NaN	699.28217	596.76904	NaN	NaN	NaN	NaN
NaN	NaN	NaN	NaN	699.20935	596.8004	NaN	NaN	NaN	NaN
NaN	NaN	NaN	NaN	699.2059	596.77234	NaN	NaN	NaN	NaN
NaN	NaN	NaN	NaN	699.3584	596.77344	NaN	NaN	NaN	NaN
NaN	NaN	NaN	NaN	699.3845	596.74945	NaN	NaN	NaN	NaN
NaN	NaN	NaN	NaN	699.0759	596.7592	NaN	NaN	NaN	NaN
NaN	NaN	NaN	NaN	699.3422	596.7242	NaN	NaN	NaN	NaN
NaN	NaN	NaN	NaN	699.2478	596.7162	NaN	NaN	NaN	NaN
NaN	NaN	NaN	NaN	699.2606	596.7002	NaN	NaN	NaN	NaN
NaN	NaN	NaN	NaN	699.24457	596.6935	NaN	NaN	NaN	NaN
NaN	NaN	NaN	NaN	699.2915	596.6585	NaN	NaN	NaN	NaN
NaN	NaN	NaN	NaN	699.27466	596.6777	NaN	NaN	NaN	NaN
NaN	NaN	NaN	NaN	699.37256	596.6177	NaN	NaN	NaN	NaN
NaN	NaN	NaN	NaN	699.3179	596.6243	NaN	NaN	NaN	NaN
NaN	NaN	NaN	NaN	699.15216	596.61084	NaN	NaN	NaN	NaN
NaN	NaN	NaN	NaN	699.4044	596.5923	NaN	NaN	NaN	NaN
NaN	NaN	NaN	NaN	699.4169	596.558	NaN	NaN	NaN	NaN
NaN	NaN	NaN	NaN	699.24725	596.5523	NaN	NaN	NaN	NaN
NaN	NaN	NaN	NaN	699.29694	596.5338	NaN	NaN	NaN	NaN
NaN	NaN	NaN	NaN	699.2967	596.5131	NaN	NaN	NaN	NaN
NaN	NaN	NaN	NaN	699.4639	596.5055	NaN	NaN	NaN	NaN
NaN	NaN	NaN	NaN	699.3861	596.5153	NaN	NaN	NaN	NaN
NaN	NaN	NaN	NaN	699.38354	596.4846	NaN	NaN	NaN	NaN
NaN	NaN	NaN	NaN	699.3972	596.4624	NaN	NaN	NaN	NaN
NaN	NaN	NaN	NaN	699.4978	596.43384	NaN	NaN	NaN	NaN
NaN	NaN	NaN	NaN	699.48895	596.4283	NaN	NaN	NaN	NaN
NaN	NaN	NaN	NaN	699.44934	596.38544	NaN	NaN	NaN	NaN
NaN	NaN	NaN	NaN	699.57495	596.39417	NaN	NaN	NaN	NaN
NaN	NaN	NaN	NaN	699.2762	596.34235	NaN	NaN	NaN	NaN
NaN	NaN	NaN	NaN	699.4756	596.35144	NaN	NaN	NaN	NaN
NaN	NaN	NaN	NaN	699.53424	596.3256	NaN	NaN	NaN	NaN
NaN	NaN	NaN	NaN	699.4923	596.28546	NaN	NaN	NaN	NaN
NaN	NaN	NaN	NaN	699.4482	596.2729	NaN	NaN	NaN	NaN
NaN	NaN	NaN	NaN	699.5144	596.23834	NaN	NaN	NaN	NaN
NaN	NaN	NaN	NaN	699.37317	596.19745	NaN	NaN	NaN	NaN
NaN	NaN	NaN	NaN	699.34015	596.22766	NaN	NaN	NaN	NaN
NaN	NaN	NaN	NaN	699.2916	596.20013	NaN	NaN	NaN	NaN
NaN	NaN	NaN	NaN	699.40826	596.1884	NaN	NaN	NaN	NaN
NaN	NaN	NaN	NaN	699.4571	596.2129	NaN	NaN	NaN	NaN
NaN	NaN	NaN	NaN	699.36346	596.1674	NaN	NaN	NaN	NaN
NaN	NaN	NaN	NaN	699.4736	596.18756	NaN	NaN	NaN	NaN
NaN	NaN	NaN	NaN	699.24066	596.12085	NaN	NaN	NaN	NaN
NaN	NaN	NaN	NaN	699.4014	596.1079	NaN	NaN	NaN	NaN
NaN	NaN	NaN	NaN	699.39923	596.0936	NaN	NaN	NaN	NaN
NaN	NaN	NaN	NaN	699.4106	596.03754	NaN	NaN	NaN	NaN
NaN	NaN	NaN	NaN	699.27374	596.0377	NaN	NaN	NaN	NaN
NaN	NaN	NaN	NaN	699.42285	595.9631	NaN	NaN	NaN	NaN
NaN	NaN	NaN	NaN	699.54846	595.8899	NaN	NaN	NaN	NaN
NaN	NaN	NaN	NaN	699.6369	595.84393	NaN	NaN	NaN	NaN
NaN	NaN	NaN	NaN	699.6562	595.75085	NaN	NaN	NaN	NaN
NaN	NaN	NaN	NaN	699.83923	595.61456	NaN	NaN	NaN	NaN
NaN	NaN	NaN	NaN	699.64	595.56	NaN	NaN	NaN	NaN
NaN	NaN	NaN	NaN	699.81775	595.4767	NaN	NaN	NaN	NaN
NaN	NaN	NaN	NaN	699.7497	595.4345	NaN	NaN	NaN	NaN
NaN	NaN	NaN	NaN	699.6107	595.39813	NaN	NaN	NaN	NaN
NaN	NaN	NaN	NaN	699.9878	595.4102	NaN	NaN	NaN	NaN
NaN	NaN	NaN	NaN	699.7065	595.42413	NaN	NaN	NaN	NaN
NaN	NaN	NaN	NaN	699.8643	595.43353	NaN	NaN	NaN	NaN
NaN	NaN	NaN	NaN	699.8553	595.4352	NaN	NaN	NaN	NaN
NaN	NaN	NaN	NaN	699.861	595.4358	NaN	NaN	NaN	NaN
NaN	NaN	NaN	NaN	700.1129	595.4132	NaN	NaN	NaN	NaN
NaN	NaN	NaN	NaN	700.1304	595.4362	NaN	NaN	NaN	NaN
NaN	NaN	NaN	NaN	700.1385	595.3242	NaN	NaN	NaN	NaN
NaN	NaN	NaN	NaN	700.1983	595.2408	NaN	NaN	NaN	NaN
NaN	NaN	NaN	NaN	700.098	595.2577	NaN	NaN	NaN	NaN
NaN	NaN	NaN	NaN	700.1218	595.2275	NaN	NaN	NaN	NaN
NaN	NaN	NaN	NaN	700.2924	595.1774	NaN	NaN	NaN	NaN
NaN	NaN	NaN	NaN	700.3289	595.18	NaN	NaN	NaN	NaN
NaN	NaN	NaN	NaN	700.31433	595.1678	NaN	NaN	NaN	NaN
NaN	NaN	NaN	NaN	700.1521	595.1117	NaN	NaN	NaN	NaN
NaN	NaN	NaN	NaN	700.1938	595.09467	NaN	NaN	NaN	NaN
NaN	NaN	NaN	NaN	700.13354	595.11676	NaN	NaN	NaN	NaN
NaN	NaN	NaN	NaN	700.3511	595.06213	NaN	NaN	NaN	NaN
NaN	NaN	NaN	NaN	700.5022	595.04614	NaN	NaN	NaN	NaN
NaN	NaN	NaN	NaN	700.3522	594.97595	NaN	NaN	NaN	NaN
NaN	NaN	NaN	NaN	700.3439	594.964	NaN	NaN	NaN	NaN
NaN	NaN	NaN	NaN	700.3404	594.94867	NaN	NaN	NaN	NaN
NaN	NaN	NaN	NaN	700.62726	594.88617	NaN	NaN	NaN	NaN
NaN	NaN	NaN	NaN	700.6075	594.80347	NaN	NaN	NaN	NaN
NaN	NaN	NaN	NaN	700.4598	594.7581	NaN	NaN	NaN	NaN
NaN	NaN	NaN	NaN	700.58057	594.689	NaN	NaN	NaN	NaN
NaN	NaN	NaN	NaN	700.38715	594.681	NaN	NaN	NaN	NaN
NaN	NaN	NaN	NaN	700.4989	594.66516	NaN	NaN	NaN	NaN
NaN	NaN	NaN	NaN	700.5313	594.63983	NaN	NaN	NaN	NaN
NaN	NaN	NaN	NaN	700.4933	594.5951	NaN	NaN	NaN	NaN
NaN	NaN	NaN	NaN	700.5437	594.56946	NaN	NaN	NaN	NaN
NaN	NaN	NaN	NaN	700.5981	594.53455	NaN	NaN	NaN	NaN
NaN	NaN	NaN	NaN	700.6339	594.50226	NaN	NaN	NaN	NaN
NaN	NaN	NaN	NaN	700.6605	594.45984	NaN	NaN	NaN	NaN
NaN	NaN	NaN	NaN	700.76654	594.4037	NaN	NaN	NaN	NaN
NaN	NaN	NaN	NaN	700.75946	594.3842	NaN	NaN	NaN	NaN
NaN	NaN	NaN	NaN	700.8438	594.3191	NaN	NaN	NaN	NaN
NaN	NaN	NaN	NaN	700.7809	594.2899	NaN	NaN	NaN	NaN
NaN	NaN	NaN	NaN	700.79407	594.2744	NaN	NaN	NaN	NaN
NaN	NaN	NaN	NaN	700.9081	594.21075	NaN	NaN	NaN	NaN
NaN	NaN	NaN	NaN	700.8434	594.1098	NaN	NaN	NaN	NaN
NaN	NaN	NaN	NaN	700.91144	594.08185	NaN	NaN	NaN	NaN
NaN	NaN	NaN	NaN	700.9393	594.0619	NaN	NaN	NaN	NaN
NaN	NaN	NaN	NaN	700.986	594.0151	NaN	NaN	NaN	NaN
NaN	NaN	NaN	NaN	700.97437	594.0078	NaN	NaN	NaN	NaN
NaN	NaN	NaN	NaN	701.03296	593.9961	NaN	NaN	NaN	NaN
NaN	NaN	NaN	NaN	700.97754	593.891	NaN	NaN	NaN	NaN
NaN	NaN	NaN	NaN	701.1302	593.8371	NaN	NaN	NaN	NaN
NaN	NaN	NaN	NaN	701.0242	593.8127	NaN	NaN	NaN	NaN
NaN	NaN	NaN	NaN	701.1835	593.82324	NaN	NaN	NaN	NaN
NaN	NaN	NaN	NaN	701.0714	593.824	NaN	NaN	NaN	NaN
NaN	NaN	NaN	NaN	701.0337	593.84155	NaN	NaN	NaN	NaN
NaN	NaN	NaN	NaN	700.8847	593.8543	NaN	NaN	NaN	NaN
NaN	NaN	NaN	NaN	700.94617	593.8442	NaN	NaN	NaN	NaN
NaN	NaN	NaN	NaN	700.9814	593.8345	NaN	NaN	NaN	NaN
NaN	NaN	NaN	NaN	701.03845	593.89685	NaN	NaN	NaN	NaN
NaN	NaN	NaN	NaN	701.0718	593.8285	NaN	NaN	NaN	NaN
NaN	NaN	NaN	NaN	701.1394	593.8091	NaN	NaN	NaN	NaN
NaN	NaN	NaN	NaN	700.9758	593.7306	NaN	NaN	NaN	NaN
NaN	NaN	NaN	NaN	701.25867	593.6542	NaN	NaN	NaN	NaN
NaN	NaN	NaN	NaN	701.2275	593.5634	NaN	NaN	NaN	NaN
NaN	NaN	NaN	NaN	701.3009	593.4666	NaN	NaN	NaN	NaN
NaN	NaN	NaN	NaN	701.36584	593.3825	NaN	NaN	NaN	NaN
NaN	NaN	NaN	NaN	701.3851	593.3114	NaN	NaN	NaN	NaN
NaN	NaN	NaN	NaN	701.5145	593.2058	NaN	NaN	NaN	NaN
NaN	NaN	NaN	NaN	701.56726	593.09863	NaN	NaN	NaN	NaN
NaN	NaN	NaN	NaN	701.3463	592.8175	NaN	NaN	NaN	NaN
NaN	NaN	NaN	NaN	701.4284	592.4821	NaN	NaN	NaN	NaN
NaN	NaN	NaN	NaN	701.3174	592.1099	NaN	NaN	NaN	NaN
NaN	NaN	NaN	NaN	701.876	591.38666	NaN	NaN	NaN	NaN
NaN	NaN	NaN	NaN	702.46094	590.6674	NaN	NaN	NaN	NaN
NaN	NaN	NaN	NaN	703.06775	589.6792	NaN	NaN	NaN	NaN
NaN	NaN	NaN	NaN	703.30023	588.6863	NaN	NaN	NaN	NaN
NaN	NaN	NaN	NaN	704.44086	587.577	NaN	NaN	NaN	NaN
NaN	NaN	NaN	NaN	705.475	586.1917	NaN	NaN	NaN	NaN
NaN	NaN	NaN	NaN	706.2723	585.0874	NaN	NaN	NaN	NaN
NaN	NaN	NaN	NaN	707.519	583.9531	NaN	NaN	NaN	NaN
NaN	NaN	NaN	NaN	708.68805	582.63275	NaN	NaN	NaN	NaN
NaN	NaN	NaN	NaN	709.811	581.0967	NaN	NaN	NaN	NaN
NaN	NaN	NaN	NaN	711.02386	579.9252	NaN	NaN	NaN	NaN
NaN	NaN	NaN	NaN	711.65546	578.61523	NaN	NaN	NaN	NaN
NaN	NaN	NaN	NaN	712.68286	577.2872	NaN	NaN	NaN	NaN
NaN	NaN	NaN	NaN	713.74176	575.7684	NaN	NaN	NaN	NaN
NaN	NaN	NaN	NaN	714.2317	574.26245	NaN	NaN	NaN	NaN
NaN	NaN	NaN	NaN	715.13336	572.83124	NaN	NaN	NaN	NaN
NaN	NaN	NaN	NaN	715.94666	571.3902	NaN	NaN	NaN	NaN
NaN	NaN	NaN	NaN	716.6891	569.97687	NaN	NaN	NaN	NaN
NaN	NaN	NaN	NaN	717.4601	568.62396	NaN	NaN	NaN	NaN
NaN	NaN	NaN	NaN	718.29755	567.561	NaN	NaN	NaN	NaN
NaN	NaN	NaN	NaN	719.0381	566.1543	NaN	NaN	NaN	NaN
NaN	NaN	NaN	NaN	719.90924	564.60565	NaN	NaN	NaN	NaN
NaN	NaN	NaN	NaN	720.73303	563.422	NaN	NaN	NaN	NaN
NaN	NaN	NaN	NaN	721.4181	562.25336	NaN	NaN	NaN	NaN
NaN	NaN	NaN	NaN	722.1302	560.82825	NaN	NaN	NaN	NaN
NaN	NaN	NaN	NaN	723.1728	559.58105	NaN	NaN	NaN	NaN
NaN	NaN	NaN	NaN	723.9036	558.1623	NaN	NaN	NaN	NaN
NaN	NaN	NaN	NaN	724.68726	557.10657	NaN	NaN	NaN	NaN
NaN	NaN	NaN	NaN	725.35187	555.8954	NaN	NaN	NaN	NaN
NaN	NaN	NaN	NaN	726.2677	554.64856	NaN	NaN	NaN	NaN
NaN	NaN	NaN	NaN	726.9743	553.53925	NaN	NaN	NaN	NaN
NaN	NaN	NaN	NaN	727.71576	552.4222	NaN	NaN	NaN	NaN
NaN	NaN	NaN	NaN	728.4931	551.23785	NaN	NaN	NaN	NaN
NaN	NaN	NaN	NaN	729.4279	550.24036	NaN	NaN	NaN	NaN
NaN	NaN	NaN	NaN	730.2338	549.1624	NaN	NaN	NaN	NaN
NaN	NaN	NaN	NaN	731.14105	547.94086	NaN	NaN	NaN	NaN
NaN	NaN	NaN	NaN	731.8767	547.1224	NaN	NaN	NaN	NaN
NaN	NaN	NaN	NaN	732.79504	545.91473	NaN	NaN	NaN	NaN
NaN	NaN	NaN	NaN	733.7114	545.6588	NaN	NaN	NaN	NaN
NaN	NaN	NaN	NaN	734.53253	543.9809	NaN	NaN	NaN	NaN
NaN	NaN	NaN	NaN	735.30865	544.0851	NaN	NaN	NaN	NaN
NaN	NaN	NaN	NaN	736.3798	542.80365	NaN	NaN	NaN	NaN
NaN	NaN	NaN	NaN	737.05927	543.1049	NaN	NaN	NaN	NaN
NaN	NaN	NaN	NaN	737.7971	540.7318	NaN	NaN	NaN	NaN
NaN	NaN	NaN	NaN	738.707	541.6891	NaN	NaN	NaN	NaN
NaN	NaN	NaN	NaN	739.83276	539.9186	NaN	NaN	NaN	NaN
NaN	NaN	NaN	NaN	740.62103	538.32117	NaN	NaN	NaN	NaN
NaN	NaN	NaN	NaN	741.48474	537.18225	NaN	NaN	NaN	NaN
NaN	NaN	NaN	NaN	742.28955	535.3341	NaN	NaN	NaN	NaN
NaN	NaN	NaN	NaN	743.1273	534.5932	NaN	NaN	NaN	NaN
NaN	NaN	NaN	NaN	743.99023	533.58575	NaN	NaN	NaN	NaN
NaN	NaN	NaN	NaN	744.93243	532.50555	NaN	NaN	NaN	NaN
NaN	NaN	NaN	NaN	745.87604	532.3381	NaN	NaN	NaN	NaN
NaN	NaN	NaN	NaN	746.7525	531.4449	NaN	NaN	NaN	NaN
NaN	NaN	NaN	NaN	747.9884	531.16846	NaN	NaN	NaN	NaN
NaN	NaN	NaN	NaN	748.996	530.5557	NaN	NaN	NaN	NaN
NaN	NaN	NaN	NaN	749.6613	528.97266	NaN	NaN	NaN	NaN
NaN	NaN	NaN	NaN	750.555	528.3351	NaN	NaN	NaN	NaN
NaN	NaN	NaN	NaN	751.43945	527.8279	NaN	NaN	NaN	NaN
NaN	NaN	NaN	NaN	752.31964	527.07117	NaN	NaN	NaN	NaN
NaN	NaN	NaN	NaN	753.13477	525.8933	NaN	NaN	NaN	NaN
NaN	NaN	NaN	NaN	754.0295	525.17737	NaN	NaN	NaN	NaN
NaN	NaN	NaN	NaN	754.6433	524.66284	NaN	NaN	NaN	NaN
NaN	NaN	NaN	NaN	755.3999	523.5853	NaN	NaN	NaN	NaN
NaN	NaN	NaN	NaN	756.27124	523.3754	NaN	NaN	NaN	NaN
NaN	NaN	NaN	NaN	757.0635	522.3102	NaN	NaN	NaN	NaN
NaN	NaN	NaN	NaN	757.8202	521.9301	NaN	NaN	NaN	NaN
NaN	NaN	NaN	NaN	758.6916	521.33856	NaN	NaN	NaN	NaN
NaN	NaN	NaN	NaN	759.6224	520.8808	NaN	NaN	NaN	NaN
NaN	NaN	NaN	NaN	760.36865	520.2054	NaN	NaN	NaN	NaN
NaN	NaN	NaN	NaN	761.32886	519.69415	NaN	NaN	NaN	NaN
NaN	NaN	NaN	NaN	762.1598	519.0744	NaN	NaN	NaN	NaN
NaN	NaN	NaN	NaN	763.2421	518.44635	NaN	NaN	NaN	NaN
NaN	NaN	NaN	NaN	764.2013	517.759	NaN	NaN	NaN	NaN
NaN	NaN	NaN	NaN	765.2651	517.251	NaN	NaN	NaN	NaN
NaN	NaN	NaN	NaN	766.23804	516.69775	NaN	NaN	NaN	NaN
NaN	NaN	NaN	NaN	767.1426	516.0729	NaN	NaN	NaN	NaN
NaN	NaN	NaN	NaN	768.15045	515.65106	NaN	NaN	NaN	NaN
NaN	NaN	NaN	NaN	769.06903	515.1344	NaN	NaN	NaN	NaN
NaN	NaN	NaN	NaN	769.9447	514.7236	NaN	NaN	NaN	NaN
NaN	NaN	NaN	NaN	770.73114	514.3455	NaN	NaN	NaN	NaN
NaN	NaN	NaN	NaN	771.70917	514.06116	NaN	NaN	NaN	NaN
NaN	NaN	NaN	NaN	772.61786	513.6493	NaN	NaN	NaN	NaN
NaN	NaN	NaN	NaN	773.4148	513.26324	NaN	NaN	NaN	NaN
NaN	NaN	NaN	NaN	774.1796	512.908	NaN	NaN	NaN	NaN
NaN	NaN	NaN	NaN	774.9749	512.57153	NaN	NaN	NaN	NaN
NaN	NaN	NaN	NaN	775.7164	512.2784	NaN	NaN	NaN	NaN
NaN	NaN	NaN	NaN	776.598	512.02344	NaN	NaN	NaN	NaN
NaN	NaN	NaN	NaN	777.37775	511.73834	NaN	NaN	NaN	NaN
NaN	NaN	NaN	NaN	778.1418	511.4324	NaN	NaN	NaN	NaN
NaN	NaN	NaN	NaN	779.01404	511.22546	NaN	NaN	NaN	NaN
NaN	NaN	NaN	NaN	779.74304	510.997	NaN	NaN	NaN	NaN
NaN	NaN	NaN	NaN	780.41016	510.8712	NaN	NaN	NaN	NaN
NaN	NaN	NaN	NaN	781.25336	510.72632	NaN	NaN	NaN	NaN
NaN	NaN	NaN	NaN	781.8922	510.57767	NaN	NaN	NaN	NaN
NaN	NaN	NaN	NaN	782.57007	510.46545	NaN	NaN	NaN	NaN
NaN	NaN	NaN	NaN	783.49426	510.2023	NaN	NaN	NaN	NaN
NaN	NaN	NaN	NaN	784.1485	510.04153	NaN	NaN	NaN	NaN
NaN	NaN	NaN	NaN	784.92285	509.95428	NaN	NaN	NaN	NaN
NaN	NaN	NaN	NaN	785.42633	510.07462	NaN	NaN	NaN	NaN
NaN	NaN	NaN	NaN	786.1658	510.32016	NaN	NaN	NaN	NaN
NaN	NaN	NaN	NaN	787.2223	510.07562	NaN	NaN	NaN	NaN
NaN	NaN	NaN	NaN	787.82434	510.2565	NaN	NaN	NaN	NaN
NaN	NaN	NaN	NaN	788.47363	510.5009	NaN	NaN	NaN	NaN
NaN	NaN	NaN	NaN	789.06476	510.77203	NaN	NaN	NaN	NaN
NaN	NaN	NaN	NaN	789.92584	510.54828	NaN	NaN	NaN	NaN
NaN	NaN	NaN	NaN	790.64325	510.74304	NaN	NaN	NaN	NaN
NaN	NaN	NaN	NaN	791.4575	510.2814	NaN	NaN	NaN	NaN
NaN	NaN	NaN	NaN	792.40594	510.3338	NaN	NaN	NaN	NaN
NaN	NaN	NaN	NaN	793.0112	510.47665	NaN	NaN	NaN	NaN
NaN	NaN	NaN	NaN	793.8989	510.33914	NaN	NaN	NaN	NaN
NaN	NaN	NaN	NaN	794.3086	511.2028	NaN	NaN	NaN	NaN
NaN	NaN	NaN	NaN	794.63544	511.60614	NaN	NaN	NaN	NaN
NaN	NaN	NaN	NaN	795.2406	511.83475	NaN	NaN	NaN	NaN
NaN	NaN	NaN	NaN	796.2333	512.26245	NaN	NaN	NaN	NaN
NaN	NaN	NaN	NaN	797.2726	512.7316	NaN	NaN	NaN	NaN
NaN	NaN	NaN	NaN	798.28455	512.06824	NaN	NaN	NaN	NaN
NaN	NaN	NaN	NaN	798.89703	512.6501	NaN	NaN	NaN	NaN
NaN	NaN	NaN	NaN	799.2891	512.72864	NaN	NaN	NaN	NaN
NaN	NaN	NaN	NaN	800.3179	513.6417	NaN	NaN	NaN	NaN
NaN	NaN	NaN	NaN	800.84955	512.73737	NaN	NaN	NaN	NaN
NaN	NaN	NaN	NaN	801.4572	513.74774	NaN	NaN	NaN	NaN
NaN	NaN	NaN	NaN	802.1691	513.7521	NaN	NaN	NaN	NaN
NaN	NaN	NaN	NaN	802.7521	514.33167	NaN	NaN	NaN	NaN
NaN	NaN	NaN	NaN	804.1795	515.10504	NaN	NaN	NaN	NaN
NaN	NaN	NaN	NaN	804.4699	516.4273	NaN	NaN	NaN	NaN
NaN	NaN	NaN	NaN	805.5146	516.63806	NaN	NaN	NaN	NaN
NaN	NaN	NaN	NaN	807.62744	518.8018	NaN	NaN	NaN	NaN
NaN	NaN	NaN	NaN	807.7478	518.3342	NaN	NaN	NaN	NaN
NaN	NaN	NaN	NaN	808.6914	519.38165	NaN	NaN	NaN	NaN
NaN	NaN	NaN	NaN	809.77716	519.45746	NaN	NaN	NaN	NaN
NaN	NaN	NaN	NaN	810.19653	521.7324	NaN	NaN	NaN	NaN
NaN	NaN	NaN	NaN	810.8859	522.2202	NaN	NaN	NaN	NaN
NaN	NaN	NaN	NaN	811.482	522.82806	NaN	NaN	NaN	NaN
NaN	NaN	NaN	NaN	812.29926	523.03986	NaN	NaN	NaN	NaN
NaN	NaN	NaN	NaN	813.1093	522.96277	NaN	NaN	NaN	NaN
NaN	NaN	NaN	NaN	813.21246	524.6196	NaN	NaN	NaN	NaN
NaN	NaN	NaN	NaN	814.07025	524.79767	NaN	NaN	NaN	NaN
NaN	NaN	NaN	NaN	814.58777	525.4775	NaN	NaN	NaN	NaN
NaN	NaN	NaN	NaN	815.4679	525.26587	NaN	NaN	NaN	NaN
NaN	NaN	NaN	NaN	816.23376	526.2958	NaN	NaN	NaN	NaN
NaN	NaN	NaN	NaN	816.8546	526.88245	NaN	NaN	NaN	NaN
NaN	NaN	NaN	NaN	816.9181	528.7199	NaN	NaN	NaN	NaN
NaN	NaN	NaN	NaN	817.6789	529.3	NaN	NaN	NaN	NaN
NaN	NaN	NaN	NaN	818.4548	529.8396	NaN	NaN	NaN	NaN
NaN	NaN	NaN	NaN	819.0745	530.5147	NaN	NaN	NaN	NaN
NaN	NaN	NaN	NaN	819.8164	531.1209	NaN	NaN	NaN	NaN
NaN	NaN	NaN	NaN	820.6423	531.8526	NaN	NaN	NaN	NaN
NaN	NaN	NaN	NaN	821.40137	532.30756	NaN	NaN	NaN	NaN
NaN	NaN	NaN	NaN	822.12354	532.9473	NaN	NaN	NaN	NaN
NaN	NaN	NaN	NaN	822.9166	533.5498	NaN	NaN	NaN	NaN
NaN	NaN	NaN	NaN	823.7404	534.2623	NaN	NaN	NaN	NaN
NaN	NaN	NaN	NaN	824.3517	534.947	NaN	NaN	NaN	NaN
NaN	NaN	NaN	NaN	825.0951	535.7398	NaN	NaN	NaN	NaN
NaN	NaN	NaN	NaN	825.83405	536.46857	NaN	NaN	NaN	NaN
NaN	NaN	NaN	NaN	826.4822	537.31824	NaN	NaN	NaN	NaN
NaN	NaN	NaN	NaN	827.27893	538.01105	NaN	NaN	NaN	NaN
NaN	NaN	NaN	NaN	828.00037	538.82465	NaN	NaN	NaN	NaN
NaN	NaN	NaN	NaN	828.70544	539.6566	NaN	NaN	NaN	NaN
NaN	NaN	NaN	NaN	829.4484	540.4735	NaN	NaN	NaN	NaN
NaN	NaN	NaN	NaN	830.16486	541.24896	NaN	NaN	NaN	NaN
NaN	NaN	NaN	NaN	830.726	542.2116	NaN	NaN	NaN	NaN
NaN	NaN	NaN	NaN	831.461	543.23755	NaN	NaN	NaN	NaN
NaN	NaN	NaN	NaN	832.0714	543.98	NaN	NaN	NaN	NaN
NaN	NaN	NaN	NaN	832.8234	544.9795	NaN	NaN	NaN	NaN
NaN	NaN	NaN	NaN	833.3824	545.7638	NaN	NaN	NaN	NaN
NaN	NaN	NaN	NaN	834.0188	546.6917	NaN	NaN	NaN	NaN
NaN	NaN	NaN	NaN	834.6363	547.7662	NaN	NaN	NaN	NaN
NaN	NaN	NaN	NaN	835.2853	548.5935	NaN	NaN	NaN	NaN
NaN	NaN	NaN	NaN	836.0556	549.63245	NaN	NaN	NaN	NaN
NaN	NaN	NaN	NaN	836.7734	550.48846	NaN	NaN	NaN	NaN
NaN	NaN	NaN	NaN	837.3559	551.62054	NaN	NaN	NaN	NaN
NaN	NaN	NaN	NaN	838.17413	552.5786	NaN	NaN	NaN	NaN
NaN	NaN	NaN	NaN	838.84344	553.6269	NaN	NaN	NaN	NaN
NaN	NaN	NaN	NaN	840.0561	554.4993	NaN	NaN	NaN	NaN
NaN	NaN	NaN	NaN	841.00653	555.51697	NaN	NaN	NaN	NaN
NaN	NaN	NaN	NaN	841.6687	556.63354	NaN	NaN	NaN	NaN
NaN	NaN	NaN	NaN	842.4413	557.94904	NaN	NaN	NaN	NaN
NaN	NaN	NaN	NaN	843.15045	559.355	NaN	NaN	NaN	NaN
NaN	NaN	NaN	NaN	843.7905	560.5511	NaN	NaN	NaN	NaN
NaN	NaN	NaN	NaN	844.5044	562.36804	NaN	NaN	NaN	NaN
NaN	NaN	NaN	NaN	845.11743	563.7293	NaN	NaN	NaN	NaN
NaN	NaN	NaN	NaN	845.68494	564.94403	NaN	NaN	NaN	NaN
NaN	NaN	NaN	NaN	846.5031	566.04126	NaN	NaN	NaN	NaN
NaN	NaN	NaN	NaN	847.1766	567.22925	NaN	NaN	NaN	NaN
NaN	NaN	NaN	NaN	847.9082	568.2893	NaN	NaN	NaN	NaN
NaN	NaN	NaN	NaN	848.5437	569.18567	NaN	NaN	NaN	NaN
NaN	NaN	NaN	NaN	849.2562	570.1315	NaN	NaN	NaN	NaN
NaN	NaN	NaN	NaN	849.96906	571.03357	NaN	NaN	NaN	NaN
NaN	NaN	NaN	NaN	850.7233	571.999	NaN	NaN	NaN	NaN
NaN	NaN	NaN	NaN	851.3033	572.78766	NaN	NaN	NaN	NaN
NaN	NaN	NaN	NaN	851.98285	573.6193	NaN	NaN	NaN	NaN
NaN	NaN	NaN	NaN	852.6822	574.6794	NaN	NaN	NaN	NaN
NaN	NaN	NaN	NaN	853.3037	575.6113	NaN	NaN	NaN	NaN
NaN	NaN	NaN	NaN	853.53357	576.21857	NaN	NaN	NaN	NaN
