# Supplementary material for: A novel power-amplified jumping behavior in larval beetles (Coleoptera: Laemophloeidae)
Source: PLoS One. 2022 Jan 19;17(1):e0256509. doi: 10.1371/journal.pone.0256509 (PMC8769368; doi:10.1371/journal.pone.0256509)
Supplement: S1 Data — (ZIP) [file pone.0256509.s002.zip › c_21382_432_croppedxypts.csv]

pt1_cam1_X	pt1_cam1_Y	pt2_cam1_X	pt2_cam1_Y	pt3_cam1_X	pt3_cam1_Y	pt4_cam1_X	pt4_cam1_Y	pt5_cam1_X	pt5_cam1_Y
477	608.333	566	605.333	519.5016	598.44196	104	61.5	194.5	62.5
NaN	NaN	NaN	NaN	519.5535	598.5299	NaN	NaN	NaN	NaN
NaN	NaN	NaN	NaN	519.5747	598.5	NaN	NaN	NaN	NaN
NaN	NaN	NaN	NaN	519.4342	598.46466	NaN	NaN	NaN	NaN
NaN	NaN	NaN	NaN	519.82434	598.4905	NaN	NaN	NaN	NaN
NaN	NaN	NaN	NaN	519.6067	598.5223	NaN	NaN	NaN	NaN
NaN	NaN	NaN	NaN	519.65765	598.4825	NaN	NaN	NaN	NaN
NaN	NaN	NaN	NaN	519.4022	598.4792	NaN	NaN	NaN	NaN
NaN	NaN	NaN	NaN	519.74725	598.52374	NaN	NaN	NaN	NaN
NaN	NaN	NaN	NaN	519.5984	598.479	NaN	NaN	NaN	NaN
NaN	NaN	NaN	NaN	519.66296	598.5301	NaN	NaN	NaN	NaN
NaN	NaN	NaN	NaN	519.52234	598.492	NaN	NaN	NaN	NaN
NaN	NaN	NaN	NaN	519.82434	598.51587	NaN	NaN	NaN	NaN
NaN	NaN	NaN	NaN	519.6458	598.4711	NaN	NaN	NaN	NaN
NaN	NaN	NaN	NaN	519.4871	598.44366	NaN	NaN	NaN	NaN
NaN	NaN	NaN	NaN	519.59515	598.46454	NaN	NaN	NaN	NaN
NaN	NaN	NaN	NaN	519.5817	598.4984	NaN	NaN	NaN	NaN
NaN	NaN	NaN	NaN	519.4504	598.4936	NaN	NaN	NaN	NaN
NaN	NaN	NaN	NaN	519.6573	598.4663	NaN	NaN	NaN	NaN
NaN	NaN	NaN	NaN	519.872	598.4905	NaN	NaN	NaN	NaN
NaN	NaN	NaN	NaN	519.4084	598.4566	NaN	NaN	NaN	NaN
NaN	NaN	NaN	NaN	519.6761	598.4321	NaN	NaN	NaN	NaN
NaN	NaN	NaN	NaN	519.45654	598.41785	NaN	NaN	NaN	NaN
NaN	NaN	NaN	NaN	519.623	598.4418	NaN	NaN	NaN	NaN
NaN	NaN	NaN	NaN	519.5177	598.46136	NaN	NaN	NaN	NaN
NaN	NaN	NaN	NaN	519.7689	598.4372	NaN	NaN	NaN	NaN
NaN	NaN	NaN	NaN	519.8114	598.4615	NaN	NaN	NaN	NaN
NaN	NaN	NaN	NaN	519.4531	598.416	NaN	NaN	NaN	NaN
NaN	NaN	NaN	NaN	519.55493	598.4321	NaN	NaN	NaN	NaN
NaN	NaN	NaN	NaN	519.68994	598.4286	NaN	NaN	NaN	NaN
NaN	NaN	NaN	NaN	519.8483	598.45184	NaN	NaN	NaN	NaN
NaN	NaN	NaN	NaN	519.7327	598.39886	NaN	NaN	NaN	NaN
NaN	NaN	NaN	NaN	519.69025	598.35364	NaN	NaN	NaN	NaN
NaN	NaN	NaN	NaN	519.73175	598.35736	NaN	NaN	NaN	NaN
NaN	NaN	NaN	NaN	519.8079	598.3509	NaN	NaN	NaN	NaN
NaN	NaN	NaN	NaN	519.8068	598.37915	NaN	NaN	NaN	NaN
NaN	NaN	NaN	NaN	519.791	598.36176	NaN	NaN	NaN	NaN
NaN	NaN	NaN	NaN	519.69073	598.3205	NaN	NaN	NaN	NaN
NaN	NaN	NaN	NaN	519.64075	598.2767	NaN	NaN	NaN	NaN
NaN	NaN	NaN	NaN	519.7584	598.2833	NaN	NaN	NaN	NaN
NaN	NaN	NaN	NaN	519.9541	598.30835	NaN	NaN	NaN	NaN
NaN	NaN	NaN	NaN	519.88104	598.2974	NaN	NaN	NaN	NaN
NaN	NaN	NaN	NaN	519.78	598.308	NaN	NaN	NaN	NaN
NaN	NaN	NaN	NaN	519.6389	598.27545	NaN	NaN	NaN	NaN
NaN	NaN	NaN	NaN	520.0751	598.3403	NaN	NaN	NaN	NaN
NaN	NaN	NaN	NaN	519.7071	598.2801	NaN	NaN	NaN	NaN
NaN	NaN	NaN	NaN	519.8525	598.315	NaN	NaN	NaN	NaN
NaN	NaN	NaN	NaN	519.5934	598.2874	NaN	NaN	NaN	NaN
NaN	NaN	NaN	NaN	519.9077	598.32025	NaN	NaN	NaN	NaN
NaN	NaN	NaN	NaN	519.668	598.29486	NaN	NaN	NaN	NaN
NaN	NaN	NaN	NaN	519.5515	598.2536	NaN	NaN	NaN	NaN
NaN	NaN	NaN	NaN	519.7428	598.3179	NaN	NaN	NaN	NaN
NaN	NaN	NaN	NaN	519.6731	598.2981	NaN	NaN	NaN	NaN
NaN	NaN	NaN	NaN	519.8153	598.29297	NaN	NaN	NaN	NaN
NaN	NaN	NaN	NaN	519.64886	598.2346	NaN	NaN	NaN	NaN
NaN	NaN	NaN	NaN	519.7729	598.2656	NaN	NaN	NaN	NaN
NaN	NaN	NaN	NaN	519.75684	598.2833	NaN	NaN	NaN	NaN
NaN	NaN	NaN	NaN	519.9976	598.2929	NaN	NaN	NaN	NaN
NaN	NaN	NaN	NaN	519.86334	598.27814	NaN	NaN	NaN	NaN
NaN	NaN	NaN	NaN	519.9389	598.2926	NaN	NaN	NaN	NaN
NaN	NaN	NaN	NaN	519.7303	598.26166	NaN	NaN	NaN	NaN
NaN	NaN	NaN	NaN	519.87744	598.2645	NaN	NaN	NaN	NaN
NaN	NaN	NaN	NaN	519.88873	598.28064	NaN	NaN	NaN	NaN
NaN	NaN	NaN	NaN	519.7584	598.248	NaN	NaN	NaN	NaN
NaN	NaN	NaN	NaN	519.9784	598.2936	NaN	NaN	NaN	NaN
NaN	NaN	NaN	NaN	519.95483	598.271	NaN	NaN	NaN	NaN
NaN	NaN	NaN	NaN	519.94073	598.3061	NaN	NaN	NaN	NaN
NaN	NaN	NaN	NaN	519.9768	598.3064	NaN	NaN	NaN	NaN
NaN	NaN	NaN	NaN	519.6417	598.2504	NaN	NaN	NaN	NaN
NaN	NaN	NaN	NaN	519.9096	598.2968	NaN	NaN	NaN	NaN
NaN	NaN	NaN	NaN	519.8386	598.2647	NaN	NaN	NaN	NaN
NaN	NaN	NaN	NaN	519.7006	598.27045	NaN	NaN	NaN	NaN
NaN	NaN	NaN	NaN	519.8758	598.25	NaN	NaN	NaN	NaN
NaN	NaN	NaN	NaN	519.6232	598.2088	NaN	NaN	NaN	NaN
NaN	NaN	NaN	NaN	519.9744	598.28436	NaN	NaN	NaN	NaN
NaN	NaN	NaN	NaN	519.6847	598.2691	NaN	NaN	NaN	NaN
NaN	NaN	NaN	NaN	519.92993	598.2978	NaN	NaN	NaN	NaN
NaN	NaN	NaN	NaN	519.9295	598.3273	NaN	NaN	NaN	NaN
NaN	NaN	NaN	NaN	519.9687	598.2977	NaN	NaN	NaN	NaN
NaN	NaN	NaN	NaN	519.9681	598.2811	NaN	NaN	NaN	NaN
NaN	NaN	NaN	NaN	519.76355	598.26196	NaN	NaN	NaN	NaN
NaN	NaN	NaN	NaN	519.79663	598.2799	NaN	NaN	NaN	NaN
NaN	NaN	NaN	NaN	519.99524	598.29456	NaN	NaN	NaN	NaN
NaN	NaN	NaN	NaN	520.0128	598.29486	NaN	NaN	NaN	NaN
NaN	NaN	NaN	NaN	519.9791	598.2637	NaN	NaN	NaN	NaN
NaN	NaN	NaN	NaN	519.9863	598.2769	NaN	NaN	NaN	NaN
NaN	NaN	NaN	NaN	519.91504	598.2612	NaN	NaN	NaN	NaN
NaN	NaN	NaN	NaN	519.95325	598.2645	NaN	NaN	NaN	NaN
NaN	NaN	NaN	NaN	519.9521	598.2652	NaN	NaN	NaN	NaN
NaN	NaN	NaN	NaN	519.9081	598.2661	NaN	NaN	NaN	NaN
NaN	NaN	NaN	NaN	520.1368	598.3064	NaN	NaN	NaN	NaN
NaN	NaN	NaN	NaN	519.8752	598.2504	NaN	NaN	NaN	NaN
NaN	NaN	NaN	NaN	519.79694	598.26886	NaN	NaN	NaN	NaN
NaN	NaN	NaN	NaN	519.78937	598.2363	NaN	NaN	NaN	NaN
NaN	NaN	NaN	NaN	519.82574	598.2034	NaN	NaN	NaN	NaN
NaN	NaN	NaN	NaN	519.8708	598.2512	NaN	NaN	NaN	NaN
NaN	NaN	NaN	NaN	519.6086	598.20825	NaN	NaN	NaN	NaN
NaN	NaN	NaN	NaN	519.91034	598.2286	NaN	NaN	NaN	NaN
NaN	NaN	NaN	NaN	519.7326	598.24634	NaN	NaN	NaN	NaN
NaN	NaN	NaN	NaN	519.8714	598.26044	NaN	NaN	NaN	NaN
NaN	NaN	NaN	NaN	519.6837	598.20404	NaN	NaN	NaN	NaN
NaN	NaN	NaN	NaN	519.6759	598.19867	NaN	NaN	NaN	NaN
NaN	NaN	NaN	NaN	519.8194	598.24316	NaN	NaN	NaN	NaN
NaN	NaN	NaN	NaN	520.02997	598.22125	NaN	NaN	NaN	NaN
NaN	NaN	NaN	NaN	519.8073	598.2187	NaN	NaN	NaN	NaN
NaN	NaN	NaN	NaN	519.67267	598.2101	NaN	NaN	NaN	NaN
NaN	NaN	NaN	NaN	519.8671	598.25525	NaN	NaN	NaN	NaN
NaN	NaN	NaN	NaN	519.7496	598.23096	NaN	NaN	NaN	NaN
NaN	NaN	NaN	NaN	519.8047	598.23584	NaN	NaN	NaN	NaN
NaN	NaN	NaN	NaN	519.8532	598.24677	NaN	NaN	NaN	NaN
NaN	NaN	NaN	NaN	519.71704	598.2492	NaN	NaN	NaN	NaN
NaN	NaN	NaN	NaN	519.78204	598.3013	NaN	NaN	NaN	NaN
NaN	NaN	NaN	NaN	519.71497	598.2101	NaN	NaN	NaN	NaN
NaN	NaN	NaN	NaN	519.7197	598.22375	NaN	NaN	NaN	NaN
NaN	NaN	NaN	NaN	519.8355	598.2374	NaN	NaN	NaN	NaN
NaN	NaN	NaN	NaN	519.80804	598.229	NaN	NaN	NaN	NaN
NaN	NaN	NaN	NaN	519.7016	598.2648	NaN	NaN	NaN	NaN
NaN	NaN	NaN	NaN	519.75	598.2836	NaN	NaN	NaN	NaN
NaN	NaN	NaN	NaN	519.7661	598.2758	NaN	NaN	NaN	NaN
NaN	NaN	NaN	NaN	519.7399	598.30676	NaN	NaN	NaN	NaN
NaN	NaN	NaN	NaN	519.8387	598.32825	NaN	NaN	NaN	NaN
NaN	NaN	NaN	NaN	519.8742	598.34393	NaN	NaN	NaN	NaN
NaN	NaN	NaN	NaN	519.9331	598.3663	NaN	NaN	NaN	NaN
NaN	NaN	NaN	NaN	519.72455	598.3433	NaN	NaN	NaN	NaN
NaN	NaN	NaN	NaN	519.7548	598.3355	NaN	NaN	NaN	NaN
NaN	NaN	NaN	NaN	519.7407	598.3304	NaN	NaN	NaN	NaN
NaN	NaN	NaN	NaN	519.6232	598.3288	NaN	NaN	NaN	NaN
NaN	NaN	NaN	NaN	519.5435	598.30804	NaN	NaN	NaN	NaN
NaN	NaN	NaN	NaN	519.7508	598.36975	NaN	NaN	NaN	NaN
NaN	NaN	NaN	NaN	519.7484	598.35736	NaN	NaN	NaN	NaN
NaN	NaN	NaN	NaN	519.82153	598.36176	NaN	NaN	NaN	NaN
NaN	NaN	NaN	NaN	519.63245	598.33685	NaN	NaN	NaN	NaN
NaN	NaN	NaN	NaN	519.89264	598.4039	NaN	NaN	NaN	NaN
NaN	NaN	NaN	NaN	519.9277	598.35693	NaN	NaN	NaN	NaN
NaN	NaN	NaN	NaN	519.7891	598.39294	NaN	NaN	NaN	NaN
NaN	NaN	NaN	NaN	519.99207	598.41876	NaN	NaN	NaN	NaN
NaN	NaN	NaN	NaN	519.9108	598.4124	NaN	NaN	NaN	NaN
NaN	NaN	NaN	NaN	519.8456	598.3928	NaN	NaN	NaN	NaN
NaN	NaN	NaN	NaN	520.0145	598.38226	NaN	NaN	NaN	NaN
NaN	NaN	NaN	NaN	519.6712	598.3816	NaN	NaN	NaN	NaN
NaN	NaN	NaN	NaN	519.836	598.38043	NaN	NaN	NaN	NaN
NaN	NaN	NaN	NaN	519.63666	598.3923	NaN	NaN	NaN	NaN
NaN	NaN	NaN	NaN	519.6605	598.37	NaN	NaN	NaN	NaN
NaN	NaN	NaN	NaN	520.05286	598.39105	NaN	NaN	NaN	NaN
NaN	NaN	NaN	NaN	519.8601	598.36975	NaN	NaN	NaN	NaN
NaN	NaN	NaN	NaN	519.82635	598.3762	NaN	NaN	NaN	NaN
NaN	NaN	NaN	NaN	519.64905	598.3958	NaN	NaN	NaN	NaN
NaN	NaN	NaN	NaN	519.8626	598.4025	NaN	NaN	NaN	NaN
NaN	NaN	NaN	NaN	519.66614	598.4016	NaN	NaN	NaN	NaN
NaN	NaN	NaN	NaN	519.91547	598.40015	NaN	NaN	NaN	NaN
NaN	NaN	NaN	NaN	519.85095	598.4086	NaN	NaN	NaN	NaN
NaN	NaN	NaN	NaN	519.8664	598.4088	NaN	NaN	NaN	NaN
NaN	NaN	NaN	NaN	519.98883	598.40735	NaN	NaN	NaN	NaN
NaN	NaN	NaN	NaN	519.69904	598.4053	NaN	NaN	NaN	NaN
NaN	NaN	NaN	NaN	519.62885	598.3776	NaN	NaN	NaN	NaN
NaN	NaN	NaN	NaN	519.8786	598.40576	NaN	NaN	NaN	NaN
NaN	NaN	NaN	NaN	519.8521	598.3971	NaN	NaN	NaN	NaN
NaN	NaN	NaN	NaN	520.00397	598.4382	NaN	NaN	NaN	NaN
NaN	NaN	NaN	NaN	519.7251	598.39874	NaN	NaN	NaN	NaN
NaN	NaN	NaN	NaN	519.828	598.43085	NaN	NaN	NaN	NaN
NaN	NaN	NaN	NaN	519.82526	598.4223	NaN	NaN	NaN	NaN
NaN	NaN	NaN	NaN	520.15344	598.44116	NaN	NaN	NaN	NaN
NaN	NaN	NaN	NaN	520.0628	598.4475	NaN	NaN	NaN	NaN
NaN	NaN	NaN	NaN	520.1042	598.4519	NaN	NaN	NaN	NaN
NaN	NaN	NaN	NaN	520.03674	598.4105	NaN	NaN	NaN	NaN
NaN	NaN	NaN	NaN	519.95557	598.4063	NaN	NaN	NaN	NaN
NaN	NaN	NaN	NaN	520.08624	598.4249	NaN	NaN	NaN	NaN
NaN	NaN	NaN	NaN	520.195	598.4551	NaN	NaN	NaN	NaN
NaN	NaN	NaN	NaN	520.20496	598.45856	NaN	NaN	NaN	NaN
NaN	NaN	NaN	NaN	519.99274	598.43054	NaN	NaN	NaN	NaN
NaN	NaN	NaN	NaN	520.15753	598.4435	NaN	NaN	NaN	NaN
NaN	NaN	NaN	NaN	520.1248	598.46136	NaN	NaN	NaN	NaN
NaN	NaN	NaN	NaN	520.2423	598.4627	NaN	NaN	NaN	NaN
NaN	NaN	NaN	NaN	520.3135	598.46625	NaN	NaN	NaN	NaN
NaN	NaN	NaN	NaN	520.29517	598.4677	NaN	NaN	NaN	NaN
NaN	NaN	NaN	NaN	520.0146	598.4448	NaN	NaN	NaN	NaN
NaN	NaN	NaN	NaN	520.0677	598.4918	NaN	NaN	NaN	NaN
NaN	NaN	NaN	NaN	520.0375	598.42834	NaN	NaN	NaN	NaN
NaN	NaN	NaN	NaN	520.2233	598.4741	NaN	NaN	NaN	NaN
NaN	NaN	NaN	NaN	520.1206	598.50323	NaN	NaN	NaN	NaN
NaN	NaN	NaN	NaN	520.4853	598.5261	NaN	NaN	NaN	NaN
NaN	NaN	NaN	NaN	520.0187	598.5244	NaN	NaN	NaN	NaN
NaN	NaN	NaN	NaN	520.19366	598.5097	NaN	NaN	NaN	NaN
NaN	NaN	NaN	NaN	520.3683	598.4707	NaN	NaN	NaN	NaN
NaN	NaN	NaN	NaN	520.2651	598.5261	NaN	NaN	NaN	NaN
NaN	NaN	NaN	NaN	520.30615	598.521	NaN	NaN	NaN	NaN
NaN	NaN	NaN	NaN	520.3792	598.4646	NaN	NaN	NaN	NaN
NaN	NaN	NaN	NaN	520.48706	598.5372	NaN	NaN	NaN	NaN
NaN	NaN	NaN	NaN	520.5161	598.5177	NaN	NaN	NaN	NaN
NaN	NaN	NaN	NaN	520.1694	598.48047	NaN	NaN	NaN	NaN
NaN	NaN	NaN	NaN	520.2722	598.5501	NaN	NaN	NaN	NaN
NaN	NaN	NaN	NaN	520.34973	598.4935	NaN	NaN	NaN	NaN
NaN	NaN	NaN	NaN	520.13696	598.4951	NaN	NaN	NaN	NaN
NaN	NaN	NaN	NaN	520.2005	598.48035	NaN	NaN	NaN	NaN
NaN	NaN	NaN	NaN	520.2772	598.513	NaN	NaN	NaN	NaN
NaN	NaN	NaN	NaN	520.3799	598.4951	NaN	NaN	NaN	NaN
NaN	NaN	NaN	NaN	520.41	598.4705	NaN	NaN	NaN	NaN
NaN	NaN	NaN	NaN	520.4676	598.50165	NaN	NaN	NaN	NaN
NaN	NaN	NaN	NaN	520.4194	598.53546	NaN	NaN	NaN	NaN
NaN	NaN	NaN	NaN	520.00903	598.4458	NaN	NaN	NaN	NaN
NaN	NaN	NaN	NaN	520.363	598.4837	NaN	NaN	NaN	NaN
NaN	NaN	NaN	NaN	520.31067	598.46924	NaN	NaN	NaN	NaN
NaN	NaN	NaN	NaN	520.2651	598.46735	NaN	NaN	NaN	NaN
NaN	NaN	NaN	NaN	520.227	598.44244	NaN	NaN	NaN	NaN
NaN	NaN	NaN	NaN	520.2378	598.4772	NaN	NaN	NaN	NaN
NaN	NaN	NaN	NaN	520.3281	598.4427	NaN	NaN	NaN	NaN
NaN	NaN	NaN	NaN	520.35156	598.4478	NaN	NaN	NaN	NaN
NaN	NaN	NaN	NaN	520.4642	598.4625	NaN	NaN	NaN	NaN
NaN	NaN	NaN	NaN	520.6375	598.4903	NaN	NaN	NaN	NaN
NaN	NaN	NaN	NaN	520.33875	598.48047	NaN	NaN	NaN	NaN
NaN	NaN	NaN	NaN	520.3838	598.43616	NaN	NaN	NaN	NaN
NaN	NaN	NaN	NaN	520.11145	598.4164	NaN	NaN	NaN	NaN
NaN	NaN	NaN	NaN	520.3599	598.4511	NaN	NaN	NaN	NaN
NaN	NaN	NaN	NaN	520.51465	598.4691	NaN	NaN	NaN	NaN
NaN	NaN	NaN	NaN	520.2651	598.41846	NaN	NaN	NaN	NaN
NaN	NaN	NaN	NaN	520.4559	598.42975	NaN	NaN	NaN	NaN
NaN	NaN	NaN	NaN	520.36346	598.4112	NaN	NaN	NaN	NaN
NaN	NaN	NaN	NaN	520.39557	598.438	NaN	NaN	NaN	NaN
NaN	NaN	NaN	NaN	520.4967	598.46063	NaN	NaN	NaN	NaN
NaN	NaN	NaN	NaN	520.2921	598.44434	NaN	NaN	NaN	NaN
NaN	NaN	NaN	NaN	520.28955	598.45593	NaN	NaN	NaN	NaN
NaN	NaN	NaN	NaN	520.5294	598.4886	NaN	NaN	NaN	NaN
NaN	NaN	NaN	NaN	520.40247	598.3893	NaN	NaN	NaN	NaN
NaN	NaN	NaN	NaN	520.34235	598.44415	NaN	NaN	NaN	NaN
NaN	NaN	NaN	NaN	520.41266	598.4176	NaN	NaN	NaN	NaN
NaN	NaN	NaN	NaN	520.4143	598.40607	NaN	NaN	NaN	NaN
NaN	NaN	NaN	NaN	520.7545	598.45593	NaN	NaN	NaN	NaN
NaN	NaN	NaN	NaN	520.5099	598.3861	NaN	NaN	NaN	NaN
NaN	NaN	NaN	NaN	520.5378	598.4294	NaN	NaN	NaN	NaN
NaN	NaN	NaN	NaN	520.3162	598.3609	NaN	NaN	NaN	NaN
NaN	NaN	NaN	NaN	520.7577	598.4725	NaN	NaN	NaN	NaN
NaN	NaN	NaN	NaN	520.49835	598.3913	NaN	NaN	NaN	NaN
NaN	NaN	NaN	NaN	520.52295	598.4328	NaN	NaN	NaN	NaN
NaN	NaN	NaN	NaN	520.64075	598.4313	NaN	NaN	NaN	NaN
NaN	NaN	NaN	NaN	520.52625	598.40985	NaN	NaN	NaN	NaN
NaN	NaN	NaN	NaN	520.53265	598.42975	NaN	NaN	NaN	NaN
NaN	NaN	NaN	NaN	520.3838	598.42474	NaN	NaN	NaN	NaN
NaN	NaN	NaN	NaN	520.5643	598.411	NaN	NaN	NaN	NaN
NaN	NaN	NaN	NaN	520.5659	598.42255	NaN	NaN	NaN	NaN
NaN	NaN	NaN	NaN	520.18207	598.39954	NaN	NaN	NaN	NaN
NaN	NaN	NaN	NaN	520.5278	598.44116	NaN	NaN	NaN	NaN
NaN	NaN	NaN	NaN	520.61346	598.4822	NaN	NaN	NaN	NaN
NaN	NaN	NaN	NaN	520.6244	598.4427	NaN	NaN	NaN	NaN
NaN	NaN	NaN	NaN	520.5082	598.4164	NaN	NaN	NaN	NaN
NaN	NaN	NaN	NaN	520.42786	598.4328	NaN	NaN	NaN	NaN
NaN	NaN	NaN	NaN	520.5378	598.4294	NaN	NaN	NaN	NaN
NaN	NaN	NaN	NaN	520.51794	598.4428	NaN	NaN	NaN	NaN
NaN	NaN	NaN	NaN	520.4223	598.42065	NaN	NaN	NaN	NaN
NaN	NaN	NaN	NaN	520.5885	598.4377	NaN	NaN	NaN	NaN
NaN	NaN	NaN	NaN	520.6711	598.42926	NaN	NaN	NaN	NaN
NaN	NaN	NaN	NaN	520.49835	598.4178	NaN	NaN	NaN	NaN
NaN	NaN	NaN	NaN	520.6691	598.4146	NaN	NaN	NaN	NaN
NaN	NaN	NaN	NaN	520.39624	598.388	NaN	NaN	NaN	NaN
NaN	NaN	NaN	NaN	520.55426	598.3816	NaN	NaN	NaN	NaN
NaN	NaN	NaN	NaN	520.7162	598.4208	NaN	NaN	NaN	NaN
NaN	NaN	NaN	NaN	520.3775	598.3924	NaN	NaN	NaN	NaN
NaN	NaN	NaN	NaN	520.43567	598.3861	NaN	NaN	NaN	NaN
NaN	NaN	NaN	NaN	520.68915	598.4013	NaN	NaN	NaN	NaN
NaN	NaN	NaN	NaN	520.5447	598.36755	NaN	NaN	NaN	NaN
NaN	NaN	NaN	NaN	520.87683	598.41846	NaN	NaN	NaN	NaN
NaN	NaN	NaN	NaN	520.8748	598.3969	NaN	NaN	NaN	NaN
NaN	NaN	NaN	NaN	520.6174	598.37933	NaN	NaN	NaN	NaN
NaN	NaN	NaN	NaN	520.50494	598.38837	NaN	NaN	NaN	NaN
NaN	NaN	NaN	NaN	520.53143	598.33777	NaN	NaN	NaN	NaN
NaN	NaN	NaN	NaN	520.8235	598.3555	NaN	NaN	NaN	NaN
NaN	NaN	NaN	NaN	520.886	598.39417	NaN	NaN	NaN	NaN
NaN	NaN	NaN	NaN	520.6558	598.3669	NaN	NaN	NaN	NaN
NaN	NaN	NaN	NaN	520.697	598.3571	NaN	NaN	NaN	NaN
NaN	NaN	NaN	NaN	520.71533	598.32874	NaN	NaN	NaN	NaN
NaN	NaN	NaN	NaN	520.5788	598.344	NaN	NaN	NaN	NaN
NaN	NaN	NaN	NaN	520.6935	598.3309	NaN	NaN	NaN	NaN
NaN	NaN	NaN	NaN	520.7443	598.35925	NaN	NaN	NaN	NaN
NaN	NaN	NaN	NaN	520.66174	598.3268	NaN	NaN	NaN	NaN
NaN	NaN	NaN	NaN	520.84467	598.32684	NaN	NaN	NaN	NaN
NaN	NaN	NaN	NaN	520.64166	598.2858	NaN	NaN	NaN	NaN
NaN	NaN	NaN	NaN	520.71075	598.2843	NaN	NaN	NaN	NaN
NaN	NaN	NaN	NaN	520.75165	598.3052	NaN	NaN	NaN	NaN
NaN	NaN	NaN	NaN	520.6375	598.3285	NaN	NaN	NaN	NaN
NaN	NaN	NaN	NaN	520.72766	598.2805	NaN	NaN	NaN	NaN
NaN	NaN	NaN	NaN	520.7841	598.28894	NaN	NaN	NaN	NaN
NaN	NaN	NaN	NaN	520.4886	598.2598	NaN	NaN	NaN	NaN
NaN	NaN	NaN	NaN	520.55664	598.2767	NaN	NaN	NaN	NaN
NaN	NaN	NaN	NaN	520.6547	598.26874	NaN	NaN	NaN	NaN
NaN	NaN	NaN	NaN	520.53925	598.2451	NaN	NaN	NaN	NaN
NaN	NaN	NaN	NaN	520.4091	598.20776	NaN	NaN	NaN	NaN
NaN	NaN	NaN	NaN	520.64703	598.2157	NaN	NaN	NaN	NaN
NaN	NaN	NaN	NaN	520.7152	598.2217	NaN	NaN	NaN	NaN
NaN	NaN	NaN	NaN	520.57166	598.1889	NaN	NaN	NaN	NaN
NaN	NaN	NaN	NaN	520.9457	598.20764	NaN	NaN	NaN	NaN
NaN	NaN	NaN	NaN	520.60754	598.2271	NaN	NaN	NaN	NaN
NaN	NaN	NaN	NaN	520.8274	598.2016	NaN	NaN	NaN	NaN
NaN	NaN	NaN	NaN	520.68256	598.2011	NaN	NaN	NaN	NaN
NaN	NaN	NaN	NaN	520.74396	598.14294	NaN	NaN	NaN	NaN
NaN	NaN	NaN	NaN	520.79584	598.1672	NaN	NaN	NaN	NaN
NaN	NaN	NaN	NaN	520.7283	598.13824	NaN	NaN	NaN	NaN
NaN	NaN	NaN	NaN	520.7648	598.1204	NaN	NaN	NaN	NaN
NaN	NaN	NaN	NaN	520.70966	598.0806	NaN	NaN	NaN	NaN
NaN	NaN	NaN	NaN	520.9412	598.1039	NaN	NaN	NaN	NaN
NaN	NaN	NaN	NaN	520.8135	598.06915	NaN	NaN	NaN	NaN
NaN	NaN	NaN	NaN	520.8119	598.0547	NaN	NaN	NaN	NaN
NaN	NaN	NaN	NaN	520.9728	598.1042	NaN	NaN	NaN	NaN
NaN	NaN	NaN	NaN	520.75446	598.0316	NaN	NaN	NaN	NaN
NaN	NaN	NaN	NaN	520.9378	598.0622	NaN	NaN	NaN	NaN
NaN	NaN	NaN	NaN	520.888	598.0455	NaN	NaN	NaN	NaN
NaN	NaN	NaN	NaN	520.62604	598.03796	NaN	NaN	NaN	NaN
NaN	NaN	NaN	NaN	520.9332	598.0114	NaN	NaN	NaN	NaN
NaN	NaN	NaN	NaN	520.82855	598.05927	NaN	NaN	NaN	NaN
NaN	NaN	NaN	NaN	521.01794	598.00323	NaN	NaN	NaN	NaN
NaN	NaN	NaN	NaN	520.7341	597.98444	NaN	NaN	NaN	NaN
NaN	NaN	NaN	NaN	520.79596	597.9992	NaN	NaN	NaN	NaN
NaN	NaN	NaN	NaN	520.77966	598.0122	NaN	NaN	NaN	NaN
NaN	NaN	NaN	NaN	520.6774	598.0258	NaN	NaN	NaN	NaN
NaN	NaN	NaN	NaN	520.6861	597.9498	NaN	NaN	NaN	NaN
NaN	NaN	NaN	NaN	520.7976	597.9	NaN	NaN	NaN	NaN
NaN	NaN	NaN	NaN	520.5513	597.7981	NaN	NaN	NaN	NaN
NaN	NaN	NaN	NaN	520.8141	597.73395	NaN	NaN	NaN	NaN
NaN	NaN	NaN	NaN	520.6808	597.66	NaN	NaN	NaN	NaN
NaN	NaN	NaN	NaN	520.544	597.5456	NaN	NaN	NaN	NaN
NaN	NaN	NaN	NaN	520.5157	597.5204	NaN	NaN	NaN	NaN
NaN	NaN	NaN	NaN	520.6577	597.46686	NaN	NaN	NaN	NaN
NaN	NaN	NaN	NaN	520.6519	597.39557	NaN	NaN	NaN	NaN
NaN	NaN	NaN	NaN	520.65875	597.381	NaN	NaN	NaN	NaN
NaN	NaN	NaN	NaN	520.49054	597.37244	NaN	NaN	NaN	NaN
NaN	NaN	NaN	NaN	520.459	597.3833	NaN	NaN	NaN	NaN
NaN	NaN	NaN	NaN	520.54364	597.3645	NaN	NaN	NaN	NaN
NaN	NaN	NaN	NaN	520.6199	597.3107	NaN	NaN	NaN	NaN
NaN	NaN	NaN	NaN	520.4068	597.2757	NaN	NaN	NaN	NaN
NaN	NaN	NaN	NaN	520.4447	597.1888	NaN	NaN	NaN	NaN
NaN	NaN	NaN	NaN	520.3336	597.20013	NaN	NaN	NaN	NaN
NaN	NaN	NaN	NaN	520.65674	597.2304	NaN	NaN	NaN	NaN
NaN	NaN	NaN	NaN	520.31573	597.1787	NaN	NaN	NaN	NaN
NaN	NaN	NaN	NaN	520.3365	597.1619	NaN	NaN	NaN	NaN
NaN	NaN	NaN	NaN	520.3318	597.1682	NaN	NaN	NaN	NaN
NaN	NaN	NaN	NaN	520.34686	597.1875	NaN	NaN	NaN	NaN
NaN	NaN	NaN	NaN	520.32263	597.17035	NaN	NaN	NaN	NaN
NaN	NaN	NaN	NaN	520.478	597.1912	NaN	NaN	NaN	NaN
NaN	NaN	NaN	NaN	520.1352	597.1572	NaN	NaN	NaN	NaN
NaN	NaN	NaN	NaN	520.3286	597.1588	NaN	NaN	NaN	NaN
NaN	NaN	NaN	NaN	520.1672	597.1578	NaN	NaN	NaN	NaN
NaN	NaN	NaN	NaN	520.2125	597.1625	NaN	NaN	NaN	NaN
NaN	NaN	NaN	NaN	520.3701	597.1948	NaN	NaN	NaN	NaN
NaN	NaN	NaN	NaN	520.17566	597.1076	NaN	NaN	NaN	NaN
NaN	NaN	NaN	NaN	520.33905	597.1312	NaN	NaN	NaN	NaN
NaN	NaN	NaN	NaN	520.2884	597.13635	NaN	NaN	NaN	NaN
NaN	NaN	NaN	NaN	520.2449	597.107	NaN	NaN	NaN	NaN
NaN	NaN	NaN	NaN	520.2555	597.10095	NaN	NaN	NaN	NaN
NaN	NaN	NaN	NaN	520.4501	597.1583	NaN	NaN	NaN	NaN
NaN	NaN	NaN	NaN	520.35785	597.1335	NaN	NaN	NaN	NaN
NaN	NaN	NaN	NaN	520.265	597.1136	NaN	NaN	NaN	NaN
NaN	NaN	NaN	NaN	520.235	597.09937	NaN	NaN	NaN	NaN
NaN	NaN	NaN	NaN	520.4277	597.10376	NaN	NaN	NaN	NaN
NaN	NaN	NaN	NaN	520.23395	597.0618	NaN	NaN	NaN	NaN
NaN	NaN	NaN	NaN	520.24805	597.07074	NaN	NaN	NaN	NaN
NaN	NaN	NaN	NaN	520.22186	597.0547	NaN	NaN	NaN	NaN
NaN	NaN	NaN	NaN	520.17395	597.04913	NaN	NaN	NaN	NaN
NaN	NaN	NaN	NaN	520.2579	597.01416	NaN	NaN	NaN	NaN
NaN	NaN	NaN	NaN	520.2739	597.03534	NaN	NaN	NaN	NaN
NaN	NaN	NaN	NaN	520.4545	597.022	NaN	NaN	NaN	NaN
NaN	NaN	NaN	NaN	520.19495	597.02515	NaN	NaN	NaN	NaN
NaN	NaN	NaN	NaN	520.27637	597.0291	NaN	NaN	NaN	NaN
NaN	NaN	NaN	NaN	520.3412	597.0425	NaN	NaN	NaN	NaN
NaN	NaN	NaN	NaN	520.2743	597.0439	NaN	NaN	NaN	NaN
NaN	NaN	NaN	NaN	520.40155	597.0625	NaN	NaN	NaN	NaN
NaN	NaN	NaN	NaN	520.35645	597.0897	NaN	NaN	NaN	NaN
NaN	NaN	NaN	NaN	520.2319	597.00476	NaN	NaN	NaN	NaN
NaN	NaN	NaN	NaN	520.39655	597.0486	NaN	NaN	NaN	NaN
NaN	NaN	NaN	NaN	520.3022	597.0526	NaN	NaN	NaN	NaN
NaN	NaN	NaN	NaN	520.2179	597.0502	NaN	NaN	NaN	NaN
NaN	NaN	NaN	NaN	520.392	597.04614	NaN	NaN	NaN	NaN
NaN	NaN	NaN	NaN	520.25433	597.0446	NaN	NaN	NaN	NaN
NaN	NaN	NaN	NaN	520.3464	597.0423	NaN	NaN	NaN	NaN
NaN	NaN	NaN	NaN	520.4064	597.09125	NaN	NaN	NaN	NaN
NaN	NaN	NaN	NaN	520.2712	597.0862	NaN	NaN	NaN	NaN
NaN	NaN	NaN	NaN	520.511	597.04877	NaN	NaN	NaN	NaN
NaN	NaN	NaN	NaN	520.41656	597.0827	NaN	NaN	NaN	NaN
NaN	NaN	NaN	NaN	520.38574	597.09155	NaN	NaN	NaN	NaN
NaN	NaN	NaN	NaN	520.29846	597.1	NaN	NaN	NaN	NaN
NaN	NaN	NaN	NaN	520.23145	597.04504	NaN	NaN	NaN	NaN
NaN	NaN	NaN	NaN	520.34094	597.0921	NaN	NaN	NaN	NaN
NaN	NaN	NaN	NaN	520.3558	597.08307	NaN	NaN	NaN	NaN
NaN	NaN	NaN	NaN	520.4578	597.09534	NaN	NaN	NaN	NaN
NaN	NaN	NaN	NaN	520.4575	597.1368	NaN	NaN	NaN	NaN
NaN	NaN	NaN	NaN	520.37756	597.1546	NaN	NaN	NaN	NaN
NaN	NaN	NaN	NaN	520.36774	597.1	NaN	NaN	NaN	NaN
NaN	NaN	NaN	NaN	520.38995	597.1179	NaN	NaN	NaN	NaN
NaN	NaN	NaN	NaN	520.48895	597.152	NaN	NaN	NaN	NaN
NaN	NaN	NaN	NaN	520.3132	597.1358	NaN	NaN	NaN	NaN
NaN	NaN	NaN	NaN	520.5251	597.15204	NaN	NaN	NaN	NaN
NaN	NaN	NaN	NaN	520.4134	597.1567	NaN	NaN	NaN	NaN
NaN	NaN	NaN	NaN	520.4685	597.1693	NaN	NaN	NaN	NaN
NaN	NaN	NaN	NaN	520.3291	597.16296	NaN	NaN	NaN	NaN
NaN	NaN	NaN	NaN	520.39984	597.1463	NaN	NaN	NaN	NaN
NaN	NaN	NaN	NaN	520.50946	597.1698	NaN	NaN	NaN	NaN
NaN	NaN	NaN	NaN	520.34534	597.17346	NaN	NaN	NaN	NaN
NaN	NaN	NaN	NaN	520.5865	597.2107	NaN	NaN	NaN	NaN
NaN	NaN	NaN	NaN	520.3179	597.17346	NaN	NaN	NaN	NaN
NaN	NaN	NaN	NaN	520.56134	597.2044	NaN	NaN	NaN	NaN
NaN	NaN	NaN	NaN	520.39325	597.17664	NaN	NaN	NaN	NaN
NaN	NaN	NaN	NaN	520.64557	597.21674	NaN	NaN	NaN	NaN
NaN	NaN	NaN	NaN	520.47003	597.21924	NaN	NaN	NaN	NaN
NaN	NaN	NaN	NaN	520.5992	597.22125	NaN	NaN	NaN	NaN
NaN	NaN	NaN	NaN	520.5204	597.24414	NaN	NaN	NaN	NaN
NaN	NaN	NaN	NaN	520.60345	597.232	NaN	NaN	NaN	NaN
NaN	NaN	NaN	NaN	520.5881	597.23425	NaN	NaN	NaN	NaN
NaN	NaN	NaN	NaN	520.6766	597.275	NaN	NaN	NaN	NaN
NaN	NaN	NaN	NaN	520.7697	597.26184	NaN	NaN	NaN	NaN
NaN	NaN	NaN	NaN	520.7212	597.27094	NaN	NaN	NaN	NaN
NaN	NaN	NaN	NaN	520.5535	597.25433	NaN	NaN	NaN	NaN
NaN	NaN	NaN	NaN	520.779	597.29156	NaN	NaN	NaN	NaN
NaN	NaN	NaN	NaN	520.78033	597.2701	NaN	NaN	NaN	NaN
NaN	NaN	NaN	NaN	520.65906	597.27325	NaN	NaN	NaN	NaN
NaN	NaN	NaN	NaN	520.7877	597.30975	NaN	NaN	NaN	NaN
NaN	NaN	NaN	NaN	520.6777	597.27673	NaN	NaN	NaN	NaN
NaN	NaN	NaN	NaN	520.8464	597.3182	NaN	NaN	NaN	NaN
NaN	NaN	NaN	NaN	520.6685	597.2622	NaN	NaN	NaN	NaN
NaN	NaN	NaN	NaN	520.80817	597.30505	NaN	NaN	NaN	NaN
NaN	NaN	NaN	NaN	520.6501	597.2646	NaN	NaN	NaN	NaN
NaN	NaN	NaN	NaN	520.7101	597.27094	NaN	NaN	NaN	NaN
NaN	NaN	NaN	NaN	520.773	597.26825	NaN	NaN	NaN	NaN
NaN	NaN	NaN	NaN	520.7199	597.2769	NaN	NaN	NaN	NaN
NaN	NaN	NaN	NaN	520.6725	597.2785	NaN	NaN	NaN	NaN
NaN	NaN	NaN	NaN	520.6911	597.2691	NaN	NaN	NaN	NaN
NaN	NaN	NaN	NaN	520.8022	597.2975	NaN	NaN	NaN	NaN
NaN	NaN	NaN	NaN	520.80646	597.28516	NaN	NaN	NaN	NaN
NaN	NaN	NaN	NaN	520.69556	597.2695	NaN	NaN	NaN	NaN
NaN	NaN	NaN	NaN	520.4555	597.2313	NaN	NaN	NaN	NaN
NaN	NaN	NaN	NaN	520.8381	597.3136	NaN	NaN	NaN	NaN
NaN	NaN	NaN	NaN	520.705	597.24133	NaN	NaN	NaN	NaN
NaN	NaN	NaN	NaN	520.7228	597.2994	NaN	NaN	NaN	NaN
NaN	NaN	NaN	NaN	520.7215	597.2769	NaN	NaN	NaN	NaN
NaN	NaN	NaN	NaN	520.7749	597.3199	NaN	NaN	NaN	NaN
NaN	NaN	NaN	NaN	520.9281	597.3294	NaN	NaN	NaN	NaN
NaN	NaN	NaN	NaN	520.7184	597.31964	NaN	NaN	NaN	NaN
NaN	NaN	NaN	NaN	520.5503	597.31287	NaN	NaN	NaN	NaN
NaN	NaN	NaN	NaN	520.7102	597.28345	NaN	NaN	NaN	NaN
NaN	NaN	NaN	NaN	520.67487	597.287	NaN	NaN	NaN	NaN
NaN	NaN	NaN	NaN	520.7508	597.30597	NaN	NaN	NaN	NaN
NaN	NaN	NaN	NaN	520.66876	597.3218	NaN	NaN	NaN	NaN
NaN	NaN	NaN	NaN	520.89557	597.3734	NaN	NaN	NaN	NaN
NaN	NaN	NaN	NaN	520.80255	597.3742	NaN	NaN	NaN	NaN
NaN	NaN	NaN	NaN	520.6256	597.3172	NaN	NaN	NaN	NaN
NaN	NaN	NaN	NaN	520.6736	597.39014	NaN	NaN	NaN	NaN
NaN	NaN	NaN	NaN	520.7987	597.4105	NaN	NaN	NaN	NaN
NaN	NaN	NaN	NaN	520.67706	597.3596	NaN	NaN	NaN	NaN
NaN	NaN	NaN	NaN	520.61395	597.37024	NaN	NaN	NaN	NaN
NaN	NaN	NaN	NaN	520.68414	597.4175	NaN	NaN	NaN	NaN
NaN	NaN	NaN	NaN	520.7051	597.4141	NaN	NaN	NaN	NaN
NaN	NaN	NaN	NaN	520.80853	597.4351	NaN	NaN	NaN	NaN
NaN	NaN	NaN	NaN	520.5349	597.41113	NaN	NaN	NaN	NaN
NaN	NaN	NaN	NaN	520.65216	597.4699	NaN	NaN	NaN	NaN
NaN	NaN	NaN	NaN	520.6337	597.4443	NaN	NaN	NaN	NaN
NaN	NaN	NaN	NaN	520.7309	597.48883	NaN	NaN	NaN	NaN
NaN	NaN	NaN	NaN	520.6244	597.4713	NaN	NaN	NaN	NaN
NaN	NaN	NaN	NaN	520.6	597.45874	NaN	NaN	NaN	NaN
NaN	NaN	NaN	NaN	520.7596	597.5016	NaN	NaN	NaN	NaN
NaN	NaN	NaN	NaN	520.5238	597.4889	NaN	NaN	NaN	NaN
NaN	NaN	NaN	NaN	520.54913	597.53644	NaN	NaN	NaN	NaN
NaN	NaN	NaN	NaN	520.6717	597.5111	NaN	NaN	NaN	NaN
NaN	NaN	NaN	NaN	520.644	597.52374	NaN	NaN	NaN	NaN
NaN	NaN	NaN	NaN	520.4634	597.4841	NaN	NaN	NaN	NaN
NaN	NaN	NaN	NaN	520.5823	597.5459	NaN	NaN	NaN	NaN
NaN	NaN	NaN	NaN	520.6367	597.5461	NaN	NaN	NaN	NaN
NaN	NaN	NaN	NaN	520.33124	597.5189	NaN	NaN	NaN	NaN
NaN	NaN	NaN	NaN	520.578	597.4984	NaN	NaN	NaN	NaN
NaN	NaN	NaN	NaN	520.4138	597.60187	NaN	NaN	NaN	NaN
NaN	NaN	NaN	NaN	520.47797	597.56616	NaN	NaN	NaN	NaN
NaN	NaN	NaN	NaN	520.4511	597.5773	NaN	NaN	NaN	NaN
NaN	NaN	NaN	NaN	520.54913	597.5697	NaN	NaN	NaN	NaN
NaN	NaN	NaN	NaN	520.4353	597.571	NaN	NaN	NaN	NaN
NaN	NaN	NaN	NaN	520.45245	597.62836	NaN	NaN	NaN	NaN
NaN	NaN	NaN	NaN	520.54944	597.5798	NaN	NaN	NaN	NaN
NaN	NaN	NaN	NaN	520.6213	597.5945	NaN	NaN	NaN	NaN
NaN	NaN	NaN	NaN	520.30255	597.5414	NaN	NaN	NaN	NaN
NaN	NaN	NaN	NaN	520.7429	597.6975	NaN	NaN	NaN	NaN
NaN	NaN	NaN	NaN	520.7441	597.6379	NaN	NaN	NaN	NaN
NaN	NaN	NaN	NaN	520.58093	597.6397	NaN	NaN	NaN	NaN
NaN	NaN	NaN	NaN	520.52545	597.6529	NaN	NaN	NaN	NaN
NaN	NaN	NaN	NaN	520.63385	597.66534	NaN	NaN	NaN	NaN
NaN	NaN	NaN	NaN	520.81287	597.69025	NaN	NaN	NaN	NaN
NaN	NaN	NaN	NaN	520.6399	597.66376	NaN	NaN	NaN	NaN
NaN	NaN	NaN	NaN	520.7196	597.6896	NaN	NaN	NaN	NaN
NaN	NaN	NaN	NaN	520.65106	597.6304	NaN	NaN	NaN	NaN
NaN	NaN	NaN	NaN	520.5334	597.6399	NaN	NaN	NaN	NaN
NaN	NaN	NaN	NaN	520.53516	597.65656	NaN	NaN	NaN	NaN
NaN	NaN	NaN	NaN	520.66614	597.6978	NaN	NaN	NaN	NaN
NaN	NaN	NaN	NaN	520.5064	597.66266	NaN	NaN	NaN	NaN
NaN	NaN	NaN	NaN	520.441	597.6611	NaN	NaN	NaN	NaN
NaN	NaN	NaN	NaN	520.66797	597.71075	NaN	NaN	NaN	NaN
NaN	NaN	NaN	NaN	520.7114	597.7353	NaN	NaN	NaN	NaN
NaN	NaN	NaN	NaN	520.71045	597.7342	NaN	NaN	NaN	NaN
NaN	NaN	NaN	NaN	520.7009	597.7484	NaN	NaN	NaN	NaN
NaN	NaN	NaN	NaN	520.6667	597.7238	NaN	NaN	NaN	NaN
NaN	NaN	NaN	NaN	520.53827	597.69934	NaN	NaN	NaN	NaN
NaN	NaN	NaN	NaN	520.59064	597.72736	NaN	NaN	NaN	NaN
NaN	NaN	NaN	NaN	520.7484	597.77563	NaN	NaN	NaN	NaN
NaN	NaN	NaN	NaN	520.58905	597.72894	NaN	NaN	NaN	NaN
NaN	NaN	NaN	NaN	520.8078	597.76794	NaN	NaN	NaN	NaN
NaN	NaN	NaN	NaN	520.732	597.764	NaN	NaN	NaN	NaN
NaN	NaN	NaN	NaN	520.6943	597.7962	NaN	NaN	NaN	NaN
NaN	NaN	NaN	NaN	520.6933	597.78754	NaN	NaN	NaN	NaN
NaN	NaN	NaN	NaN	520.7102	597.80096	NaN	NaN	NaN	NaN
NaN	NaN	NaN	NaN	520.5867	597.7921	NaN	NaN	NaN	NaN
NaN	NaN	NaN	NaN	520.7297	597.8126	NaN	NaN	NaN	NaN
NaN	NaN	NaN	NaN	520.78	597.8104	NaN	NaN	NaN	NaN
NaN	NaN	NaN	NaN	520.84454	597.8734	NaN	NaN	NaN	NaN
NaN	NaN	NaN	NaN	520.6968	597.81775	NaN	NaN	NaN	NaN
NaN	NaN	NaN	NaN	520.7896	597.8424	NaN	NaN	NaN	NaN
NaN	NaN	NaN	NaN	520.8088	597.828	NaN	NaN	NaN	NaN
NaN	NaN	NaN	NaN	520.8109	597.8862	NaN	NaN	NaN	NaN
NaN	NaN	NaN	NaN	520.7122	597.8312	NaN	NaN	NaN	NaN
NaN	NaN	NaN	NaN	520.661	597.7979	NaN	NaN	NaN	NaN
NaN	NaN	NaN	NaN	520.7672	597.8552	NaN	NaN	NaN	NaN
NaN	NaN	NaN	NaN	520.596	597.8504	NaN	NaN	NaN	NaN
NaN	NaN	NaN	NaN	520.9325	597.8521	NaN	NaN	NaN	NaN
NaN	NaN	NaN	NaN	520.5676	597.80115	NaN	NaN	NaN	NaN
NaN	NaN	NaN	NaN	520.67017	597.82416	NaN	NaN	NaN	NaN
NaN	NaN	NaN	NaN	520.7945	597.8544	NaN	NaN	NaN	NaN
NaN	NaN	NaN	NaN	520.8663	597.88214	NaN	NaN	NaN	NaN
NaN	NaN	NaN	NaN	520.82904	597.88684	NaN	NaN	NaN	NaN
NaN	NaN	NaN	NaN	520.66	597.8776	NaN	NaN	NaN	NaN
NaN	NaN	NaN	NaN	520.69775	597.84247	NaN	NaN	NaN	NaN
NaN	NaN	NaN	NaN	520.7222	597.86554	NaN	NaN	NaN	NaN
NaN	NaN	NaN	NaN	520.8242	597.8692	NaN	NaN	NaN	NaN
NaN	NaN	NaN	NaN	520.70325	597.8694	NaN	NaN	NaN	NaN
NaN	NaN	NaN	NaN	520.9185	597.9185	NaN	NaN	NaN	NaN
NaN	NaN	NaN	NaN	520.7887	597.871	NaN	NaN	NaN	NaN
NaN	NaN	NaN	NaN	520.72186	597.8601	NaN	NaN	NaN	NaN
NaN	NaN	NaN	NaN	520.623	597.8398	NaN	NaN	NaN	NaN
NaN	NaN	NaN	NaN	520.69415	597.85114	NaN	NaN	NaN	NaN
NaN	NaN	NaN	NaN	520.86536	597.87823	NaN	NaN	NaN	NaN
NaN	NaN	NaN	NaN	520.75244	597.8296	NaN	NaN	NaN	NaN
NaN	NaN	NaN	NaN	520.66614	597.8115	NaN	NaN	NaN	NaN
NaN	NaN	NaN	NaN	520.6726	597.7597	NaN	NaN	NaN	NaN
NaN	NaN	NaN	NaN	520.7229	597.76117	NaN	NaN	NaN	NaN
NaN	NaN	NaN	NaN	520.87	597.7648	NaN	NaN	NaN	NaN
NaN	NaN	NaN	NaN	520.7807	597.7121	NaN	NaN	NaN	NaN
NaN	NaN	NaN	NaN	520.8387	597.66693	NaN	NaN	NaN	NaN
NaN	NaN	NaN	NaN	520.8045	597.6667	NaN	NaN	NaN	NaN
NaN	NaN	NaN	NaN	520.78546	597.69934	NaN	NaN	NaN	NaN
NaN	NaN	NaN	NaN	521.0024	597.6248	NaN	NaN	NaN	NaN
NaN	NaN	NaN	NaN	521.00714	597.6379	NaN	NaN	NaN	NaN
NaN	NaN	NaN	NaN	520.7371	597.5645	NaN	NaN	NaN	NaN
NaN	NaN	NaN	NaN	521.14435	597.6132	NaN	NaN	NaN	NaN
NaN	NaN	NaN	NaN	521.00964	597.5769	NaN	NaN	NaN	NaN
NaN	NaN	NaN	NaN	520.93085	597.5868	NaN	NaN	NaN	NaN
NaN	NaN	NaN	NaN	520.91187	597.57855	NaN	NaN	NaN	NaN
NaN	NaN	NaN	NaN	521.1325	597.6309	NaN	NaN	NaN	NaN
NaN	NaN	NaN	NaN	520.8051	597.58466	NaN	NaN	NaN	NaN
NaN	NaN	NaN	NaN	520.8478	597.58496	NaN	NaN	NaN	NaN
NaN	NaN	NaN	NaN	520.95294	597.61005	NaN	NaN	NaN	NaN
NaN	NaN	NaN	NaN	520.868	597.6072	NaN	NaN	NaN	NaN
NaN	NaN	NaN	NaN	520.8196	597.5954	NaN	NaN	NaN	NaN
NaN	NaN	NaN	NaN	520.7596	597.5366	NaN	NaN	NaN	NaN
NaN	NaN	NaN	NaN	520.86926	597.5428	NaN	NaN	NaN	NaN
NaN	NaN	NaN	NaN	521.0918	597.55536	NaN	NaN	NaN	NaN
NaN	NaN	NaN	NaN	520.92474	597.5032	NaN	NaN	NaN	NaN
NaN	NaN	NaN	NaN	520.922	597.5159	NaN	NaN	NaN	NaN
NaN	NaN	NaN	NaN	520.96967	597.51276	NaN	NaN	NaN	NaN
NaN	NaN	NaN	NaN	520.98724	597.516	NaN	NaN	NaN	NaN
NaN	NaN	NaN	NaN	521.04095	597.5466	NaN	NaN	NaN	NaN
NaN	NaN	NaN	NaN	521.068	597.5352	NaN	NaN	NaN	NaN
NaN	NaN	NaN	NaN	521.164	597.5241	NaN	NaN	NaN	NaN
NaN	NaN	NaN	NaN	521.0394	597.5225	NaN	NaN	NaN	NaN
NaN	NaN	NaN	NaN	521.2173	597.5404	NaN	NaN	NaN	NaN
NaN	NaN	NaN	NaN	521.1762	597.56824	NaN	NaN	NaN	NaN
NaN	NaN	NaN	NaN	521.0778	597.54175	NaN	NaN	NaN	NaN
NaN	NaN	NaN	NaN	521.308	597.5368	NaN	NaN	NaN	NaN
NaN	NaN	NaN	NaN	521.25885	597.5257	NaN	NaN	NaN	NaN
NaN	NaN	NaN	NaN	521.1523	597.5957	NaN	NaN	NaN	NaN
NaN	NaN	NaN	NaN	521.2488	597.5416	NaN	NaN	NaN	NaN
NaN	NaN	NaN	NaN	521.0431	597.51135	NaN	NaN	NaN	NaN
NaN	NaN	NaN	NaN	521.2348	597.5575	NaN	NaN	NaN	NaN
NaN	NaN	NaN	NaN	521.1731	597.529	NaN	NaN	NaN	NaN
NaN	NaN	NaN	NaN	521.3205	597.5625	NaN	NaN	NaN	NaN
NaN	NaN	NaN	NaN	521.2762	597.558	NaN	NaN	NaN	NaN
NaN	NaN	NaN	NaN	521.2368	597.54144	NaN	NaN	NaN	NaN
NaN	NaN	NaN	NaN	521.32025	597.553	NaN	NaN	NaN	NaN
NaN	NaN	NaN	NaN	521.09937	597.53204	NaN	NaN	NaN	NaN
NaN	NaN	NaN	NaN	521.0997	597.53534	NaN	NaN	NaN	NaN
NaN	NaN	NaN	NaN	521.1603	597.5513	NaN	NaN	NaN	NaN
NaN	NaN	NaN	NaN	521.1629	597.5321	NaN	NaN	NaN	NaN
NaN	NaN	NaN	NaN	521.1886	597.5369	NaN	NaN	NaN	NaN
NaN	NaN	NaN	NaN	521.1029	597.5048	NaN	NaN	NaN	NaN
NaN	NaN	NaN	NaN	521.2817	597.54175	NaN	NaN	NaN	NaN
NaN	NaN	NaN	NaN	521.3119	597.54987	NaN	NaN	NaN	NaN
NaN	NaN	NaN	NaN	521.30615	597.5355	NaN	NaN	NaN	NaN
NaN	NaN	NaN	NaN	521.2974	597.57495	NaN	NaN	NaN	NaN
NaN	NaN	NaN	NaN	521.22876	597.5337	NaN	NaN	NaN	NaN
NaN	NaN	NaN	NaN	521.2686	597.53235	NaN	NaN	NaN	NaN
NaN	NaN	NaN	NaN	521.3123	597.49677	NaN	NaN	NaN	NaN
NaN	NaN	NaN	NaN	521.0749	597.4707	NaN	NaN	NaN	NaN
NaN	NaN	NaN	NaN	521.1417	597.48047	NaN	NaN	NaN	NaN
NaN	NaN	NaN	NaN	520.8126	597.44763	NaN	NaN	NaN	NaN
NaN	NaN	NaN	NaN	521.10645	597.4935	NaN	NaN	NaN	NaN
NaN	NaN	NaN	NaN	521.0269	597.4266	NaN	NaN	NaN	NaN
NaN	NaN	NaN	NaN	520.6974	597.4168	NaN	NaN	NaN	NaN
NaN	NaN	NaN	NaN	521.13477	597.41724	NaN	NaN	NaN	NaN
NaN	NaN	NaN	NaN	521.1538	597.36475	NaN	NaN	NaN	NaN
NaN	NaN	NaN	NaN	521.33765	597.30865	NaN	NaN	NaN	NaN
NaN	NaN	NaN	NaN	521.1505	597.1246	NaN	NaN	NaN	NaN
NaN	NaN	NaN	NaN	521.2548	597.1042	NaN	NaN	NaN	NaN
NaN	NaN	NaN	NaN	521.3555	597.0987	NaN	NaN	NaN	NaN
NaN	NaN	NaN	NaN	521.2632	597.06	NaN	NaN	NaN	NaN
NaN	NaN	NaN	NaN	521.14685	597.0602	NaN	NaN	NaN	NaN
NaN	NaN	NaN	NaN	521.01776	597.03064	NaN	NaN	NaN	NaN
NaN	NaN	NaN	NaN	520.98303	597.00726	NaN	NaN	NaN	NaN
NaN	NaN	NaN	NaN	521.17206	597.03955	NaN	NaN	NaN	NaN
NaN	NaN	NaN	NaN	521.3272	597.1016	NaN	NaN	NaN	NaN
NaN	NaN	NaN	NaN	520.996	597.004	NaN	NaN	NaN	NaN
NaN	NaN	NaN	NaN	521.14	597.0312	NaN	NaN	NaN	NaN
NaN	NaN	NaN	NaN	520.94336	596.9725	NaN	NaN	NaN	NaN
NaN	NaN	NaN	NaN	520.9775	596.963	NaN	NaN	NaN	NaN
NaN	NaN	NaN	NaN	521.04987	596.93567	NaN	NaN	NaN	NaN
NaN	NaN	NaN	NaN	521.1592	596.9212	NaN	NaN	NaN	NaN
NaN	NaN	NaN	NaN	521.1758	596.8756	NaN	NaN	NaN	NaN
NaN	NaN	NaN	NaN	521.0685	596.8392	NaN	NaN	NaN	NaN
NaN	NaN	NaN	NaN	521.223	596.7995	NaN	NaN	NaN	NaN
NaN	NaN	NaN	NaN	521.24316	596.7665	NaN	NaN	NaN	NaN
NaN	NaN	NaN	NaN	521.3778	596.72186	NaN	NaN	NaN	NaN
NaN	NaN	NaN	NaN	521.3042	596.76	NaN	NaN	NaN	NaN
NaN	NaN	NaN	NaN	521.19727	596.72864	NaN	NaN	NaN	NaN
NaN	NaN	NaN	NaN	521.24677	596.70966	NaN	NaN	NaN	NaN
NaN	NaN	NaN	NaN	521.17096	596.73755	NaN	NaN	NaN	NaN
NaN	NaN	NaN	NaN	521.02405	596.7836	NaN	NaN	NaN	NaN
NaN	NaN	NaN	NaN	521.32635	596.7814	NaN	NaN	NaN	NaN
NaN	NaN	NaN	NaN	521.04486	596.73236	NaN	NaN	NaN	NaN
NaN	NaN	NaN	NaN	521.20276	596.7391	NaN	NaN	NaN	NaN
NaN	NaN	NaN	NaN	521.4143	596.7159	NaN	NaN	NaN	NaN
NaN	NaN	NaN	NaN	521.28046	596.7228	NaN	NaN	NaN	NaN
NaN	NaN	NaN	NaN	521.39105	596.65704	NaN	NaN	NaN	NaN
NaN	NaN	NaN	NaN	521.3179	596.6789	NaN	NaN	NaN	NaN
NaN	NaN	NaN	NaN	521.61646	596.7009	NaN	NaN	NaN	NaN
NaN	NaN	NaN	NaN	521.6374	596.72046	NaN	NaN	NaN	NaN
NaN	NaN	NaN	NaN	521.4075	596.63556	NaN	NaN	NaN	NaN
NaN	NaN	NaN	NaN	521.55286	596.60254	NaN	NaN	NaN	NaN
NaN	NaN	NaN	NaN	521.57166	596.61786	NaN	NaN	NaN	NaN
NaN	NaN	NaN	NaN	521.5753	596.5577	NaN	NaN	NaN	NaN
NaN	NaN	NaN	NaN	521.6474	596.57446	NaN	NaN	NaN	NaN
NaN	NaN	NaN	NaN	521.8016	596.56665	NaN	NaN	NaN	NaN
NaN	NaN	NaN	NaN	521.65125	596.51276	NaN	NaN	NaN	NaN
NaN	NaN	NaN	NaN	521.7556	596.4329	NaN	NaN	NaN	NaN
NaN	NaN	NaN	NaN	521.83813	596.44415	NaN	NaN	NaN	NaN
NaN	NaN	NaN	NaN	521.74524	596.44586	NaN	NaN	NaN	NaN
NaN	NaN	NaN	NaN	521.79254	596.4555	NaN	NaN	NaN	NaN
NaN	NaN	NaN	NaN	521.74005	596.42053	NaN	NaN	NaN	NaN
NaN	NaN	NaN	NaN	521.8035	596.45685	NaN	NaN	NaN	NaN
NaN	NaN	NaN	NaN	521.69904	596.4443	NaN	NaN	NaN	NaN
NaN	NaN	NaN	NaN	521.7	596.4472	NaN	NaN	NaN	NaN
NaN	NaN	NaN	NaN	521.6773	596.4185	NaN	NaN	NaN	NaN
NaN	NaN	NaN	NaN	521.6442	596.4103	NaN	NaN	NaN	NaN
NaN	NaN	NaN	NaN	521.4968	596.4379	NaN	NaN	NaN	NaN
NaN	NaN	NaN	NaN	521.60846	596.42346	NaN	NaN	NaN	NaN
NaN	NaN	NaN	NaN	521.5833	596.41504	NaN	NaN	NaN	NaN
NaN	NaN	NaN	NaN	521.60034	596.42834	NaN	NaN	NaN	NaN
NaN	NaN	NaN	NaN	521.66455	596.4345	NaN	NaN	NaN	NaN
NaN	NaN	NaN	NaN	521.6828	596.44275	NaN	NaN	NaN	NaN
NaN	NaN	NaN	NaN	521.68427	596.42786	NaN	NaN	NaN	NaN
NaN	NaN	NaN	NaN	521.7921	596.3812	NaN	NaN	NaN	NaN
NaN	NaN	NaN	NaN	521.7629	596.3419	NaN	NaN	NaN	NaN
NaN	NaN	NaN	NaN	521.8032	596.3097	NaN	NaN	NaN	NaN
NaN	NaN	NaN	NaN	521.8408	596.2621	NaN	NaN	NaN	NaN
NaN	NaN	NaN	NaN	521.82904	596.2823	NaN	NaN	NaN	NaN
NaN	NaN	NaN	NaN	521.8968	596.2408	NaN	NaN	NaN	NaN
NaN	NaN	NaN	NaN	521.96967	596.19806	NaN	NaN	NaN	NaN
NaN	NaN	NaN	NaN	521.844	596.188	NaN	NaN	NaN	NaN
NaN	NaN	NaN	NaN	521.9099	596.1268	NaN	NaN	NaN	NaN
NaN	NaN	NaN	NaN	521.9651	596.1556	NaN	NaN	NaN	NaN
NaN	NaN	NaN	NaN	522.0008	596.1407	NaN	NaN	NaN	NaN
NaN	NaN	NaN	NaN	521.8866	596.1534	NaN	NaN	NaN	NaN
NaN	NaN	NaN	NaN	521.90924	596.19745	NaN	NaN	NaN	NaN
NaN	NaN	NaN	NaN	522.01355	596.1746	NaN	NaN	NaN	NaN
NaN	NaN	NaN	NaN	521.8866	596.1709	NaN	NaN	NaN	NaN
NaN	NaN	NaN	NaN	522.0726	596.1603	NaN	NaN	NaN	NaN
NaN	NaN	NaN	NaN	521.93243	596.1391	NaN	NaN	NaN	NaN
NaN	NaN	NaN	NaN	521.9672	596.1928	NaN	NaN	NaN	NaN
NaN	NaN	NaN	NaN	521.98254	596.1127	NaN	NaN	NaN	NaN
NaN	NaN	NaN	NaN	521.9777	596.07166	NaN	NaN	NaN	NaN
NaN	NaN	NaN	NaN	521.89685	596.0333	NaN	NaN	NaN	NaN
NaN	NaN	NaN	NaN	522.0245	595.95337	NaN	NaN	NaN	NaN
NaN	NaN	NaN	NaN	522.10925	595.88916	NaN	NaN	NaN	NaN
NaN	NaN	NaN	NaN	522.1449	595.89014	NaN	NaN	NaN	NaN
NaN	NaN	NaN	NaN	522.0478	595.8551	NaN	NaN	NaN	NaN
NaN	NaN	NaN	NaN	522.1019	595.8949	NaN	NaN	NaN	NaN
NaN	NaN	NaN	NaN	522.1118	595.82745	NaN	NaN	NaN	NaN
NaN	NaN	NaN	NaN	522.3436	595.8112	NaN	NaN	NaN	NaN
NaN	NaN	NaN	NaN	522.2838	595.7814	NaN	NaN	NaN	NaN
NaN	NaN	NaN	NaN	522.231	595.7832	NaN	NaN	NaN	NaN
NaN	NaN	NaN	NaN	522.28546	595.78864	NaN	NaN	NaN	NaN
NaN	NaN	NaN	NaN	522.14557	595.8038	NaN	NaN	NaN	NaN
NaN	NaN	NaN	NaN	522.0997	595.77374	NaN	NaN	NaN	NaN
NaN	NaN	NaN	NaN	522.0739	595.78296	NaN	NaN	NaN	NaN
NaN	NaN	NaN	NaN	522.2086	595.78186	NaN	NaN	NaN	NaN
NaN	NaN	NaN	NaN	522.0633	595.7816	NaN	NaN	NaN	NaN
NaN	NaN	NaN	NaN	522.1826	595.8238	NaN	NaN	NaN	NaN
NaN	NaN	NaN	NaN	522.17194	595.7476	NaN	NaN	NaN	NaN
NaN	NaN	NaN	NaN	522.08954	595.7409	NaN	NaN	NaN	NaN
NaN	NaN	NaN	NaN	522.21454	595.7571	NaN	NaN	NaN	NaN
NaN	NaN	NaN	NaN	522.106	595.77216	NaN	NaN	NaN	NaN
NaN	NaN	NaN	NaN	522.1126	595.7551	NaN	NaN	NaN	NaN
NaN	NaN	NaN	NaN	522.2994	595.7803	NaN	NaN	NaN	NaN
NaN	NaN	NaN	NaN	522.37024	595.75	NaN	NaN	NaN	NaN
NaN	NaN	NaN	NaN	522.273	595.7222	NaN	NaN	NaN	NaN
NaN	NaN	NaN	NaN	522.2811	595.77716	NaN	NaN	NaN	NaN
NaN	NaN	NaN	NaN	522.10284	595.6994	NaN	NaN	NaN	NaN
NaN	NaN	NaN	NaN	522.1131	595.6529	NaN	NaN	NaN	NaN
NaN	NaN	NaN	NaN	522.1119	595.6315	NaN	NaN	NaN	NaN
NaN	NaN	NaN	NaN	522.1521	595.578	NaN	NaN	NaN	NaN
NaN	NaN	NaN	NaN	522.1492	595.415	NaN	NaN	NaN	NaN
NaN	NaN	NaN	NaN	522.2302	595.3806	NaN	NaN	NaN	NaN
NaN	NaN	NaN	NaN	522.3452	595.3932	NaN	NaN	NaN	NaN
NaN	NaN	NaN	NaN	522.3227	595.3958	NaN	NaN	NaN	NaN
NaN	NaN	NaN	NaN	522.3775	595.3527	NaN	NaN	NaN	NaN
NaN	NaN	NaN	NaN	522.45624	595.34064	NaN	NaN	NaN	NaN
NaN	NaN	NaN	NaN	522.4547	595.325	NaN	NaN	NaN	NaN
NaN	NaN	NaN	NaN	522.57947	595.3645	NaN	NaN	NaN	NaN
NaN	NaN	NaN	NaN	522.464	595.2856	NaN	NaN	NaN	NaN
NaN	NaN	NaN	NaN	522.54034	595.38196	NaN	NaN	NaN	NaN
NaN	NaN	NaN	NaN	522.4984	595.36273	NaN	NaN	NaN	NaN
NaN	NaN	NaN	NaN	522.5699	595.337	NaN	NaN	NaN	NaN
NaN	NaN	NaN	NaN	522.40045	595.33203	NaN	NaN	NaN	NaN
NaN	NaN	NaN	NaN	522.4953	595.3349	NaN	NaN	NaN	NaN
NaN	NaN	NaN	NaN	522.4719	595.32996	NaN	NaN	NaN	NaN
NaN	NaN	NaN	NaN	522.3333	595.338	NaN	NaN	NaN	NaN
NaN	NaN	NaN	NaN	522.4984	595.3362	NaN	NaN	NaN	NaN
NaN	NaN	NaN	NaN	522.4237	595.3333	NaN	NaN	NaN	NaN
NaN	NaN	NaN	NaN	522.43616	595.338	NaN	NaN	NaN	NaN
NaN	NaN	NaN	NaN	522.6596	595.3185	NaN	NaN	NaN	NaN
NaN	NaN	NaN	NaN	522.49225	595.34314	NaN	NaN	NaN	NaN
NaN	NaN	NaN	NaN	522.5892	595.3122	NaN	NaN	NaN	NaN
NaN	NaN	NaN	NaN	522.4969	595.3483	NaN	NaN	NaN	NaN
NaN	NaN	NaN	NaN	522.64087	595.3963	NaN	NaN	NaN	NaN
NaN	NaN	NaN	NaN	522.3863	595.3567	NaN	NaN	NaN	NaN
NaN	NaN	NaN	NaN	522.42224	595.3476	NaN	NaN	NaN	NaN
NaN	NaN	NaN	NaN	522.40173	595.32996	NaN	NaN	NaN	NaN
NaN	NaN	NaN	NaN	522.6058	595.3538	NaN	NaN	NaN	NaN
NaN	NaN	NaN	NaN	522.653	595.35626	NaN	NaN	NaN	NaN
NaN	NaN	NaN	NaN	522.54034	595.3587	NaN	NaN	NaN	NaN
NaN	NaN	NaN	NaN	522.6	595.28436	NaN	NaN	NaN	NaN
NaN	NaN	NaN	NaN	522.5656	595.27814	NaN	NaN	NaN	NaN
NaN	NaN	NaN	NaN	522.5392	595.19434	NaN	NaN	NaN	NaN
NaN	NaN	NaN	NaN	522.7426	595.0661	NaN	NaN	NaN	NaN
NaN	NaN	NaN	NaN	522.83594	595.01324	NaN	NaN	NaN	NaN
NaN	NaN	NaN	NaN	522.3773	594.913	NaN	NaN	NaN	NaN
NaN	NaN	NaN	NaN	522.70996	594.97437	NaN	NaN	NaN	NaN
NaN	NaN	NaN	NaN	522.6433	594.95636	NaN	NaN	NaN	NaN
NaN	NaN	NaN	NaN	522.58606	594.9241	NaN	NaN	NaN	NaN
NaN	NaN	NaN	NaN	522.6406	594.976	NaN	NaN	NaN	NaN
NaN	NaN	NaN	NaN	522.5806	594.9093	NaN	NaN	NaN	NaN
NaN	NaN	NaN	NaN	522.5997	594.8863	NaN	NaN	NaN	NaN
NaN	NaN	NaN	NaN	522.6779	594.9417	NaN	NaN	NaN	NaN
NaN	NaN	NaN	NaN	522.51544	594.8601	NaN	NaN	NaN	NaN
NaN	NaN	NaN	NaN	522.6418	594.8883	NaN	NaN	NaN	NaN
NaN	NaN	NaN	NaN	522.31494	594.867	NaN	NaN	NaN	NaN
NaN	NaN	NaN	NaN	522.6118	594.87976	NaN	NaN	NaN	NaN
NaN	NaN	NaN	NaN	522.4786	594.889	NaN	NaN	NaN	NaN
NaN	NaN	NaN	NaN	522.6908	594.85077	NaN	NaN	NaN	NaN
NaN	NaN	NaN	NaN	522.5898	594.7508	NaN	NaN	NaN	NaN
NaN	NaN	NaN	NaN	522.7573	594.7419	NaN	NaN	NaN	NaN
NaN	NaN	NaN	NaN	522.6933	594.79376	NaN	NaN	NaN	NaN
NaN	NaN	NaN	NaN	522.7719	594.77496	NaN	NaN	NaN	NaN
NaN	NaN	NaN	NaN	522.74963	594.76953	NaN	NaN	NaN	NaN
NaN	NaN	NaN	NaN	522.66974	594.7191	NaN	NaN	NaN	NaN
NaN	NaN	NaN	NaN	522.87036	594.7716	NaN	NaN	NaN	NaN
NaN	NaN	NaN	NaN	522.64636	594.70184	NaN	NaN	NaN	NaN
NaN	NaN	NaN	NaN	522.7936	594.72015	NaN	NaN	NaN	NaN
NaN	NaN	NaN	NaN	522.692	594.6828	NaN	NaN	NaN	NaN
NaN	NaN	NaN	NaN	522.67676	594.66125	NaN	NaN	NaN	NaN
NaN	NaN	NaN	NaN	522.84607	594.68835	NaN	NaN	NaN	NaN
NaN	NaN	NaN	NaN	522.709	594.63776	NaN	NaN	NaN	NaN
NaN	NaN	NaN	NaN	522.7166	594.5553	NaN	NaN	NaN	NaN
NaN	NaN	NaN	NaN	522.3681	594.4509	NaN	NaN	NaN	NaN
NaN	NaN	NaN	NaN	522.5788	594.4106	NaN	NaN	NaN	NaN
NaN	NaN	NaN	NaN	522.62445	594.38464	NaN	NaN	NaN	NaN
NaN	NaN	NaN	NaN	522.60925	594.3604	NaN	NaN	NaN	NaN
NaN	NaN	NaN	NaN	522.6921	594.3232	NaN	NaN	NaN	NaN
NaN	NaN	NaN	NaN	522.75037	594.3733	NaN	NaN	NaN	NaN
NaN	NaN	NaN	NaN	522.7326	594.29156	NaN	NaN	NaN	NaN
NaN	NaN	NaN	NaN	522.8803	594.3091	NaN	NaN	NaN	NaN
NaN	NaN	NaN	NaN	522.8439	594.32886	NaN	NaN	NaN	NaN
NaN	NaN	NaN	NaN	522.672	594.2413	NaN	NaN	NaN	NaN
NaN	NaN	NaN	NaN	522.9296	594.28973	NaN	NaN	NaN	NaN
NaN	NaN	NaN	NaN	522.8561	594.2955	NaN	NaN	NaN	NaN
NaN	NaN	NaN	NaN	522.68634	594.297	NaN	NaN	NaN	NaN
NaN	NaN	NaN	NaN	522.8712	594.29846	NaN	NaN	NaN	NaN
NaN	NaN	NaN	NaN	522.9413	594.32227	NaN	NaN	NaN	NaN
NaN	NaN	NaN	NaN	522.6368	594.2614	NaN	NaN	NaN	NaN
NaN	NaN	NaN	NaN	522.8086	594.2912	NaN	NaN	NaN	NaN
NaN	NaN	NaN	NaN	522.7229	594.2741	NaN	NaN	NaN	NaN
NaN	NaN	NaN	NaN	522.6589	594.2837	NaN	NaN	NaN	NaN
NaN	NaN	NaN	NaN	522.6699	594.34503	NaN	NaN	NaN	NaN
NaN	NaN	NaN	NaN	522.72107	594.3421	NaN	NaN	NaN	NaN
NaN	NaN	NaN	NaN	522.7887	594.297	NaN	NaN	NaN	NaN
NaN	NaN	NaN	NaN	522.81775	594.3087	NaN	NaN	NaN	NaN
NaN	NaN	NaN	NaN	522.80347	594.3326	NaN	NaN	NaN	NaN
NaN	NaN	NaN	NaN	522.8605	594.3175	NaN	NaN	NaN	NaN
NaN	NaN	NaN	NaN	522.7911	594.2964	NaN	NaN	NaN	NaN
NaN	NaN	NaN	NaN	522.85803	594.3021	NaN	NaN	NaN	NaN
NaN	NaN	NaN	NaN	522.7778	594.32434	NaN	NaN	NaN	NaN
NaN	NaN	NaN	NaN	523	594.3353	NaN	NaN	NaN	NaN
NaN	NaN	NaN	NaN	522.9	594.2879	NaN	NaN	NaN	NaN
NaN	NaN	NaN	NaN	522.91766	594.33984	NaN	NaN	NaN	NaN
NaN	NaN	NaN	NaN	523.06946	594.3278	NaN	NaN	NaN	NaN
NaN	NaN	NaN	NaN	523.0142	594.33057	NaN	NaN	NaN	NaN
NaN	NaN	NaN	NaN	522.8936	594.2614	NaN	NaN	NaN	NaN
NaN	NaN	NaN	NaN	523.0052	594.3674	NaN	NaN	NaN	NaN
NaN	NaN	NaN	NaN	522.8892	594.33685	NaN	NaN	NaN	NaN
NaN	NaN	NaN	NaN	522.9796	594.30695	NaN	NaN	NaN	NaN
NaN	NaN	NaN	NaN	522.8237	594.28217	NaN	NaN	NaN	NaN
NaN	NaN	NaN	NaN	522.87103	594.3009	NaN	NaN	NaN	NaN
NaN	NaN	NaN	NaN	522.9511	594.306	NaN	NaN	NaN	NaN
NaN	NaN	NaN	NaN	523.0129	594.27155	NaN	NaN	NaN	NaN
NaN	NaN	NaN	NaN	523.0113	594.2526	NaN	NaN	NaN	NaN
NaN	NaN	NaN	NaN	523.0675	594.21014	NaN	NaN	NaN	NaN
NaN	NaN	NaN	NaN	523.1874	594.239	NaN	NaN	NaN	NaN
NaN	NaN	NaN	NaN	523.16364	594.1923	NaN	NaN	NaN	NaN
NaN	NaN	NaN	NaN	523.0796	594.1231	NaN	NaN	NaN	NaN
NaN	NaN	NaN	NaN	522.99927	594.02026	NaN	NaN	NaN	NaN
NaN	NaN	NaN	NaN	522.98193	594.06323	NaN	NaN	NaN	NaN
NaN	NaN	NaN	NaN	523.0881	594.0955	NaN	NaN	NaN	NaN
NaN	NaN	NaN	NaN	523.03314	594.0964	NaN	NaN	NaN	NaN
NaN	NaN	NaN	NaN	522.9737	594.0789	NaN	NaN	NaN	NaN
NaN	NaN	NaN	NaN	523.0742	594.13416	NaN	NaN	NaN	NaN
NaN	NaN	NaN	NaN	522.9648	594.0982	NaN	NaN	NaN	NaN
NaN	NaN	NaN	NaN	522.9925	594.0751	NaN	NaN	NaN	NaN
NaN	NaN	NaN	NaN	522.96545	594.07806	NaN	NaN	NaN	NaN
NaN	NaN	NaN	NaN	523.0517	594.1222	NaN	NaN	NaN	NaN
NaN	NaN	NaN	NaN	523.10333	594.17725	NaN	NaN	NaN	NaN
NaN	NaN	NaN	NaN	523.1319	594.1721	NaN	NaN	NaN	NaN
NaN	NaN	NaN	NaN	523.1051	594.13513	NaN	NaN	NaN	NaN
NaN	NaN	NaN	NaN	522.991	594.0881	NaN	NaN	NaN	NaN
NaN	NaN	NaN	NaN	522.94696	594.065	NaN	NaN	NaN	NaN
NaN	NaN	NaN	NaN	523.07465	594.1522	NaN	NaN	NaN	NaN
NaN	NaN	NaN	NaN	523.023	594.09735	NaN	NaN	NaN	NaN
NaN	NaN	NaN	NaN	523.0374	594.0808	NaN	NaN	NaN	NaN
NaN	NaN	NaN	NaN	522.9393	594.0937	NaN	NaN	NaN	NaN
NaN	NaN	NaN	NaN	523.00146	594.0806	NaN	NaN	NaN	NaN
NaN	NaN	NaN	NaN	522.8684	594.0489	NaN	NaN	NaN	NaN
NaN	NaN	NaN	NaN	522.8883	594.02924	NaN	NaN	NaN	NaN
NaN	NaN	NaN	NaN	522.926	594.05005	NaN	NaN	NaN	NaN
NaN	NaN	NaN	NaN	522.90515	594.0645	NaN	NaN	NaN	NaN
NaN	NaN	NaN	NaN	522.8613	594.0592	NaN	NaN	NaN	NaN
NaN	NaN	NaN	NaN	522.9534	594.0541	NaN	NaN	NaN	NaN
NaN	NaN	NaN	NaN	523.03516	594.05756	NaN	NaN	NaN	NaN
NaN	NaN	NaN	NaN	522.94965	594.0338	NaN	NaN	NaN	NaN
NaN	NaN	NaN	NaN	523.0425	594.0827	NaN	NaN	NaN	NaN
NaN	NaN	NaN	NaN	522.91956	594.0308	NaN	NaN	NaN	NaN
NaN	NaN	NaN	NaN	523.0068	594.0444	NaN	NaN	NaN	NaN
NaN	NaN	NaN	NaN	522.9503	594.0557	NaN	NaN	NaN	NaN
NaN	NaN	NaN	NaN	523.003	594.0347	NaN	NaN	NaN	NaN
NaN	NaN	NaN	NaN	522.98346	594.0422	NaN	NaN	NaN	NaN
NaN	NaN	NaN	NaN	523.00903	593.99097	NaN	NaN	NaN	NaN
NaN	NaN	NaN	NaN	523.0464	593.98206	NaN	NaN	NaN	NaN
NaN	NaN	NaN	NaN	523.06024	594.012	NaN	NaN	NaN	NaN
NaN	NaN	NaN	NaN	522.9584	593.98413	NaN	NaN	NaN	NaN
NaN	NaN	NaN	NaN	523.0628	593.97955	NaN	NaN	NaN	NaN
NaN	NaN	NaN	NaN	523.0295	593.9599	NaN	NaN	NaN	NaN
NaN	NaN	NaN	NaN	522.8952	593.9314	NaN	NaN	NaN	NaN
NaN	NaN	NaN	NaN	522.9508	593.96295	NaN	NaN	NaN	NaN
NaN	NaN	NaN	NaN	522.95935	593.96387	NaN	NaN	NaN	NaN
NaN	NaN	NaN	NaN	522.907	593.9387	NaN	NaN	NaN	NaN
NaN	NaN	NaN	NaN	522.9636	593.96063	NaN	NaN	NaN	NaN
NaN	NaN	NaN	NaN	522.87024	593.9416	NaN	NaN	NaN	NaN
NaN	NaN	NaN	NaN	522.994	593.9384	NaN	NaN	NaN	NaN
NaN	NaN	NaN	NaN	522.90515	593.9355	NaN	NaN	NaN	NaN
NaN	NaN	NaN	NaN	522.97345	593.9279	NaN	NaN	NaN	NaN
NaN	NaN	NaN	NaN	522.7974	593.87177	NaN	NaN	NaN	NaN
NaN	NaN	NaN	NaN	522.9696	594.0091	NaN	NaN	NaN	NaN
NaN	NaN	NaN	NaN	523.01434	593.97815	NaN	NaN	NaN	NaN
NaN	NaN	NaN	NaN	522.9461	593.9598	NaN	NaN	NaN	NaN
NaN	NaN	NaN	NaN	523.0249	593.9434	NaN	NaN	NaN	NaN
NaN	NaN	NaN	NaN	522.89667	593.9314	NaN	NaN	NaN	NaN
NaN	NaN	NaN	NaN	522.865	593.92834	NaN	NaN	NaN	NaN
NaN	NaN	NaN	NaN	522.8135	593.896	NaN	NaN	NaN	NaN
NaN	NaN	NaN	NaN	522.9925	593.9715	NaN	NaN	NaN	NaN
NaN	NaN	NaN	NaN	522.9299	593.96	NaN	NaN	NaN	NaN
NaN	NaN	NaN	NaN	522.87726	593.9727	NaN	NaN	NaN	NaN
NaN	NaN	NaN	NaN	522.85596	593.94495	NaN	NaN	NaN	NaN
NaN	NaN	NaN	NaN	522.8062	593.954	NaN	NaN	NaN	NaN
NaN	NaN	NaN	NaN	522.6763	593.9286	NaN	NaN	NaN	NaN
NaN	NaN	NaN	NaN	522.8695	593.98267	NaN	NaN	NaN	NaN
NaN	NaN	NaN	NaN	522.9354	593.9459	NaN	NaN	NaN	NaN
NaN	NaN	NaN	NaN	522.897	593.97516	NaN	NaN	NaN	NaN
NaN	NaN	NaN	NaN	522.92126	593.9408	NaN	NaN	NaN	NaN
NaN	NaN	NaN	NaN	522.8901	593.9533	NaN	NaN	NaN	NaN
NaN	NaN	NaN	NaN	522.9552	594.02985	NaN	NaN	NaN	NaN
NaN	NaN	NaN	NaN	522.8499	594.0113	NaN	NaN	NaN	NaN
NaN	NaN	NaN	NaN	523.1316	594.103	NaN	NaN	NaN	NaN
NaN	NaN	NaN	NaN	523.0917	594.06335	NaN	NaN	NaN	NaN
NaN	NaN	NaN	NaN	522.7864	594.00757	NaN	NaN	NaN	NaN
NaN	NaN	NaN	NaN	522.8628	593.96625	NaN	NaN	NaN	NaN
NaN	NaN	NaN	NaN	522.8575	594.0445	NaN	NaN	NaN	NaN
NaN	NaN	NaN	NaN	523.0388	594.0925	NaN	NaN	NaN	NaN
NaN	NaN	NaN	NaN	522.8901	593.97894	NaN	NaN	NaN	NaN
NaN	NaN	NaN	NaN	522.739	593.92664	NaN	NaN	NaN	NaN
NaN	NaN	NaN	NaN	522.66187	593.9811	NaN	NaN	NaN	NaN
NaN	NaN	NaN	NaN	522.991	594.0105	NaN	NaN	NaN	NaN
NaN	NaN	NaN	NaN	522.85297	593.98566	NaN	NaN	NaN	NaN
NaN	NaN	NaN	NaN	523.03674	593.93475	NaN	NaN	NaN	NaN
NaN	NaN	NaN	NaN	523.1115	593.90515	NaN	NaN	NaN	NaN
NaN	NaN	NaN	NaN	523.1087	593.83435	NaN	NaN	NaN	NaN
NaN	NaN	NaN	NaN	523.0464	593.8383	NaN	NaN	NaN	NaN
NaN	NaN	NaN	NaN	523.03217	593.80646	NaN	NaN	NaN	NaN
NaN	NaN	NaN	NaN	523.1499	593.90326	NaN	NaN	NaN	NaN
NaN	NaN	NaN	NaN	523.106	593.7376	NaN	NaN	NaN	NaN
NaN	NaN	NaN	NaN	523.0319	593.87	NaN	NaN	NaN	NaN
NaN	NaN	NaN	NaN	523.0426	593.80493	NaN	NaN	NaN	NaN
NaN	NaN	NaN	NaN	523.1233	593.82587	NaN	NaN	NaN	NaN
NaN	NaN	NaN	NaN	523.0883	593.8204	NaN	NaN	NaN	NaN
NaN	NaN	NaN	NaN	522.985	593.76575	NaN	NaN	NaN	NaN
NaN	NaN	NaN	NaN	523.0517	593.81934	NaN	NaN	NaN	NaN
NaN	NaN	NaN	NaN	523.0778	593.78894	NaN	NaN	NaN	NaN
NaN	NaN	NaN	NaN	523.0667	593.79083	NaN	NaN	NaN	NaN
NaN	NaN	NaN	NaN	523.0584	593.7515	NaN	NaN	NaN	NaN
NaN	NaN	NaN	NaN	523.14624	593.78656	NaN	NaN	NaN	NaN
NaN	NaN	NaN	NaN	523.2944	593.86835	NaN	NaN	NaN	NaN
NaN	NaN	NaN	NaN	523.20087	593.8244	NaN	NaN	NaN	NaN
NaN	NaN	NaN	NaN	523.1747	593.77136	NaN	NaN	NaN	NaN
NaN	NaN	NaN	NaN	523.2511	593.8189	NaN	NaN	NaN	NaN
NaN	NaN	NaN	NaN	523.15967	593.74286	NaN	NaN	NaN	NaN
NaN	NaN	NaN	NaN	522.99023	593.7361	NaN	NaN	NaN	NaN
NaN	NaN	NaN	NaN	523.27826	593.8363	NaN	NaN	NaN	NaN
NaN	NaN	NaN	NaN	523.18024	593.7715	NaN	NaN	NaN	NaN
NaN	NaN	NaN	NaN	523.2147	593.8018	NaN	NaN	NaN	NaN
NaN	NaN	NaN	NaN	523.2778	593.7898	NaN	NaN	NaN	NaN
NaN	NaN	NaN	NaN	523.199	593.807	NaN	NaN	NaN	NaN
NaN	NaN	NaN	NaN	523.13635	593.7727	NaN	NaN	NaN	NaN
NaN	NaN	NaN	NaN	523.24774	593.7853	NaN	NaN	NaN	NaN
NaN	NaN	NaN	NaN	523.18805	593.81195	NaN	NaN	NaN	NaN
NaN	NaN	NaN	NaN	523.1108	593.7934	NaN	NaN	NaN	NaN
NaN	NaN	NaN	NaN	523.17017	593.7759	NaN	NaN	NaN	NaN
NaN	NaN	NaN	NaN	523.0994	593.7786	NaN	NaN	NaN	NaN
NaN	NaN	NaN	NaN	523.15216	593.79535	NaN	NaN	NaN	NaN
NaN	NaN	NaN	NaN	523.3458	593.87726	NaN	NaN	NaN	NaN
NaN	NaN	NaN	NaN	523.0624	593.75867	NaN	NaN	NaN	NaN
NaN	NaN	NaN	NaN	523.20135	593.8789	NaN	NaN	NaN	NaN
NaN	NaN	NaN	NaN	523.234	593.85065	NaN	NaN	NaN	NaN
NaN	NaN	NaN	NaN	523.24475	593.8478	NaN	NaN	NaN	NaN
NaN	NaN	NaN	NaN	523.1753	593.80347	NaN	NaN	NaN	NaN
NaN	NaN	NaN	NaN	523.2474	593.8423	NaN	NaN	NaN	NaN
NaN	NaN	NaN	NaN	523.1607	593.8423	NaN	NaN	NaN	NaN
NaN	NaN	NaN	NaN	523.256	593.878	NaN	NaN	NaN	NaN
NaN	NaN	NaN	NaN	523.22876	593.89343	NaN	NaN	NaN	NaN
NaN	NaN	NaN	NaN	523.37164	593.9433	NaN	NaN	NaN	NaN
NaN	NaN	NaN	NaN	523.182	593.8522	NaN	NaN	NaN	NaN
NaN	NaN	NaN	NaN	523.25604	593.863	NaN	NaN	NaN	NaN
NaN	NaN	NaN	NaN	523.1261	593.8378	NaN	NaN	NaN	NaN
NaN	NaN	NaN	NaN	523.1388	593.8418	NaN	NaN	NaN	NaN
NaN	NaN	NaN	NaN	523.38525	593.9158	NaN	NaN	NaN	NaN
NaN	NaN	NaN	NaN	523.2575	593.8473	NaN	NaN	NaN	NaN
NaN	NaN	NaN	NaN	523.3531	593.9184	NaN	NaN	NaN	NaN
NaN	NaN	NaN	NaN	523.34186	593.872	NaN	NaN	NaN	NaN
NaN	NaN	NaN	NaN	523.12555	593.8414	NaN	NaN	NaN	NaN
NaN	NaN	NaN	NaN	523.30634	593.9534	NaN	NaN	NaN	NaN
NaN	NaN	NaN	NaN	523.2132	593.9204	NaN	NaN	NaN	NaN
NaN	NaN	NaN	NaN	523.53284	594.006	NaN	NaN	NaN	NaN
NaN	NaN	NaN	NaN	523.313	593.951	NaN	NaN	NaN	NaN
NaN	NaN	NaN	NaN	523.3165	593.9842	NaN	NaN	NaN	NaN
NaN	NaN	NaN	NaN	523.2786	593.9247	NaN	NaN	NaN	NaN
NaN	NaN	NaN	NaN	523.38025	593.9731	NaN	NaN	NaN	NaN
NaN	NaN	NaN	NaN	523.3797	593.9692	NaN	NaN	NaN	NaN
NaN	NaN	NaN	NaN	523.3063	594.04395	NaN	NaN	NaN	NaN
NaN	NaN	NaN	NaN	523.1687	593.98413	NaN	NaN	NaN	NaN
NaN	NaN	NaN	NaN	523.32434	593.98047	NaN	NaN	NaN	NaN
NaN	NaN	NaN	NaN	523.37274	594.03143	NaN	NaN	NaN	NaN
NaN	NaN	NaN	NaN	523.34753	594.0037	NaN	NaN	NaN	NaN
NaN	NaN	NaN	NaN	523.3346	594.03503	NaN	NaN	NaN	NaN
NaN	NaN	NaN	NaN	523.349	594.03516	NaN	NaN	NaN	NaN
NaN	NaN	NaN	NaN	523.1861	593.9933	NaN	NaN	NaN	NaN
NaN	NaN	NaN	NaN	523.241	594.0344	NaN	NaN	NaN	NaN
NaN	NaN	NaN	NaN	523.37054	594.07294	NaN	NaN	NaN	NaN
NaN	NaN	NaN	NaN	523.3672	594.06866	NaN	NaN	NaN	NaN
NaN	NaN	NaN	NaN	523.2224	594.0657	NaN	NaN	NaN	NaN
NaN	NaN	NaN	NaN	523.2251	594.0483	NaN	NaN	NaN	NaN
NaN	NaN	NaN	NaN	523.291	594.0582	NaN	NaN	NaN	NaN
NaN	NaN	NaN	NaN	523.2452	594.04694	NaN	NaN	NaN	NaN
NaN	NaN	NaN	NaN	523.33386	594.0539	NaN	NaN	NaN	NaN
NaN	NaN	NaN	NaN	523.2937	594.04407	NaN	NaN	NaN	NaN
NaN	NaN	NaN	NaN	523.17615	594.00977	NaN	NaN	NaN	NaN
NaN	NaN	NaN	NaN	523.32495	594.1172	NaN	NaN	NaN	NaN
NaN	NaN	NaN	NaN	523.2156	594.0165	NaN	NaN	NaN	NaN
NaN	NaN	NaN	NaN	523.2982	594.0366	NaN	NaN	NaN	NaN
NaN	NaN	NaN	NaN	523.2943	594.06305	NaN	NaN	NaN	NaN
NaN	NaN	NaN	NaN	523.19745	594.04395	NaN	NaN	NaN	NaN
NaN	NaN	NaN	NaN	523.1389	594.0572	NaN	NaN	NaN	NaN
NaN	NaN	NaN	NaN	523.10895	594.0925	NaN	NaN	NaN	NaN
NaN	NaN	NaN	NaN	523.2365	594.0434	NaN	NaN	NaN	NaN
NaN	NaN	NaN	NaN	523.21277	593.9962	NaN	NaN	NaN	NaN
NaN	NaN	NaN	NaN	523.0263	593.97217	NaN	NaN	NaN	NaN
NaN	NaN	NaN	NaN	523.3366	593.9902	NaN	NaN	NaN	NaN
NaN	NaN	NaN	NaN	523.3578	593.96106	NaN	NaN	NaN	NaN
NaN	NaN	NaN	NaN	523.21106	593.9491	NaN	NaN	NaN	NaN
NaN	NaN	NaN	NaN	523.3615	593.9079	NaN	NaN	NaN	NaN
NaN	NaN	NaN	NaN	523.2386	593.9544	NaN	NaN	NaN	NaN
NaN	NaN	NaN	NaN	523.22784	594.00977	NaN	NaN	NaN	NaN
NaN	NaN	NaN	NaN	523.2882	593.9614	NaN	NaN	NaN	NaN
NaN	NaN	NaN	NaN	523.40594	593.9522	NaN	NaN	NaN	NaN
NaN	NaN	NaN	NaN	523.09607	594.0045	NaN	NaN	NaN	NaN
NaN	NaN	NaN	NaN	523.13403	593.997	NaN	NaN	NaN	NaN
NaN	NaN	NaN	NaN	523.17114	594.0075	NaN	NaN	NaN	NaN
NaN	NaN	NaN	NaN	523.2436	594.0113	NaN	NaN	NaN	NaN
NaN	NaN	NaN	NaN	523.1726	594.0863	NaN	NaN	NaN	NaN
NaN	NaN	NaN	NaN	523.303	594.0383	NaN	NaN	NaN	NaN
NaN	NaN	NaN	NaN	523.1054	594.00604	NaN	NaN	NaN	NaN
NaN	NaN	NaN	NaN	523.25073	594.0121	NaN	NaN	NaN	NaN
NaN	NaN	NaN	NaN	523.2526	594.02625	NaN	NaN	NaN	NaN
NaN	NaN	NaN	NaN	523.2462	594.03906	NaN	NaN	NaN	NaN
NaN	NaN	NaN	NaN	523.1295	594.0271	NaN	NaN	NaN	NaN
NaN	NaN	NaN	NaN	523.1456	594.05255	NaN	NaN	NaN	NaN
NaN	NaN	NaN	NaN	523.28467	594.0467	NaN	NaN	NaN	NaN
NaN	NaN	NaN	NaN	523.1967	594.05707	NaN	NaN	NaN	NaN
NaN	NaN	NaN	NaN	523.4514	593.9901	NaN	NaN	NaN	NaN
NaN	NaN	NaN	NaN	523.44385	593.9765	NaN	NaN	NaN	NaN
NaN	NaN	NaN	NaN	523.4985	593.91705	NaN	NaN	NaN	NaN
NaN	NaN	NaN	NaN	523.40485	593.83234	NaN	NaN	NaN	NaN
NaN	NaN	NaN	NaN	523.39154	593.6792	NaN	NaN	NaN	NaN
NaN	NaN	NaN	NaN	523.4054	593.6772	NaN	NaN	NaN	NaN
NaN	NaN	NaN	NaN	523.506	593.68317	NaN	NaN	NaN	NaN
NaN	NaN	NaN	NaN	523.6448	593.6418	NaN	NaN	NaN	NaN
NaN	NaN	NaN	NaN	523.39655	593.6574	NaN	NaN	NaN	NaN
NaN	NaN	NaN	NaN	523.7072	593.63214	NaN	NaN	NaN	NaN
NaN	NaN	NaN	NaN	523.6807	593.6401	NaN	NaN	NaN	NaN
NaN	NaN	NaN	NaN	523.5546	593.6047	NaN	NaN	NaN	NaN
NaN	NaN	NaN	NaN	523.64844	593.608	NaN	NaN	NaN	NaN
NaN	NaN	NaN	NaN	523.6659	593.61615	NaN	NaN	NaN	NaN
NaN	NaN	NaN	NaN	523.6231	593.652	NaN	NaN	NaN	NaN
NaN	NaN	NaN	NaN	523.6659	593.6342	NaN	NaN	NaN	NaN
NaN	NaN	NaN	NaN	523.6126	593.58374	NaN	NaN	NaN	NaN
NaN	NaN	NaN	NaN	523.6359	593.61633	NaN	NaN	NaN	NaN
NaN	NaN	NaN	NaN	523.5851	593.5851	NaN	NaN	NaN	NaN
NaN	NaN	NaN	NaN	523.5797	593.60675	NaN	NaN	NaN	NaN
NaN	NaN	NaN	NaN	523.47736	593.56946	NaN	NaN	NaN	NaN
NaN	NaN	NaN	NaN	523.5847	593.57263	NaN	NaN	NaN	NaN
NaN	NaN	NaN	NaN	523.73663	593.6267	NaN	NaN	NaN	NaN
NaN	NaN	NaN	NaN	523.6667	593.6727	NaN	NaN	NaN	NaN
NaN	NaN	NaN	NaN	523.7455	593.66614	NaN	NaN	NaN	NaN
NaN	NaN	NaN	NaN	523.66437	593.6187	NaN	NaN	NaN	NaN
NaN	NaN	NaN	NaN	523.5181	593.6299	NaN	NaN	NaN	NaN
NaN	NaN	NaN	NaN	523.66614	593.6265	NaN	NaN	NaN	NaN
NaN	NaN	NaN	NaN	523.69366	593.6467	NaN	NaN	NaN	NaN
NaN	NaN	NaN	NaN	523.5392	593.6521	NaN	NaN	NaN	NaN
NaN	NaN	NaN	NaN	523.58875	593.68195	NaN	NaN	NaN	NaN
NaN	NaN	NaN	NaN	523.5451	593.6609	NaN	NaN	NaN	NaN
NaN	NaN	NaN	NaN	523.50604	593.6729	NaN	NaN	NaN	NaN
NaN	NaN	NaN	NaN	523.4729	593.64606	NaN	NaN	NaN	NaN
NaN	NaN	NaN	NaN	523.51807	593.65967	NaN	NaN	NaN	NaN
NaN	NaN	NaN	NaN	523.61676	593.7096	NaN	NaN	NaN	NaN
NaN	NaN	NaN	NaN	523.72656	593.6571	NaN	NaN	NaN	NaN
NaN	NaN	NaN	NaN	523.5526	593.6955	NaN	NaN	NaN	NaN
NaN	NaN	NaN	NaN	523.4653	593.6722	NaN	NaN	NaN	NaN
NaN	NaN	NaN	NaN	523.5782	593.68195	NaN	NaN	NaN	NaN
NaN	NaN	NaN	NaN	523.58295	593.684	NaN	NaN	NaN	NaN
NaN	NaN	NaN	NaN	523.5512	593.6807	NaN	NaN	NaN	NaN
NaN	NaN	NaN	NaN	523.52856	593.694	NaN	NaN	NaN	NaN
NaN	NaN	NaN	NaN	523.44403	593.7209	NaN	NaN	NaN	NaN
NaN	NaN	NaN	NaN	523.57184	593.72003	NaN	NaN	NaN	NaN
NaN	NaN	NaN	NaN	523.4307	593.6717	NaN	NaN	NaN	NaN
NaN	NaN	NaN	NaN	523.5225	593.7042	NaN	NaN	NaN	NaN
NaN	NaN	NaN	NaN	523.4668	593.69336	NaN	NaN	NaN	NaN
NaN	NaN	NaN	NaN	523.45197	593.6877	NaN	NaN	NaN	NaN
NaN	NaN	NaN	NaN	523.50604	593.6782	NaN	NaN	NaN	NaN
NaN	NaN	NaN	NaN	523.6456	593.6802	NaN	NaN	NaN	NaN
NaN	NaN	NaN	NaN	523.54987	593.7024	NaN	NaN	NaN	NaN
NaN	NaN	NaN	NaN	523.5258	593.66693	NaN	NaN	NaN	NaN
NaN	NaN	NaN	NaN	523.7207	593.7462	NaN	NaN	NaN	NaN
NaN	NaN	NaN	NaN	523.57715	593.61194	NaN	NaN	NaN	NaN
NaN	NaN	NaN	NaN	523.3869	593.4638	NaN	NaN	NaN	NaN
NaN	NaN	NaN	NaN	523.59595	593.5045	NaN	NaN	NaN	NaN
NaN	NaN	NaN	NaN	523.67993	593.55695	NaN	NaN	NaN	NaN
NaN	NaN	NaN	NaN	523.491	593.53876	NaN	NaN	NaN	NaN
NaN	NaN	NaN	NaN	523.6587	593.5015	NaN	NaN	NaN	NaN
NaN	NaN	NaN	NaN	523.5466	593.48047	NaN	NaN	NaN	NaN
NaN	NaN	NaN	NaN	523.5346	593.4744	NaN	NaN	NaN	NaN
NaN	NaN	NaN	NaN	523.53595	593.47906	NaN	NaN	NaN	NaN
NaN	NaN	NaN	NaN	523.5346	593.4549	NaN	NaN	NaN	NaN
NaN	NaN	NaN	NaN	523.51965	593.44714	NaN	NaN	NaN	NaN
NaN	NaN	NaN	NaN	523.62445	593.491	NaN	NaN	NaN	NaN
NaN	NaN	NaN	NaN	523.44464	593.43414	NaN	NaN	NaN	NaN
NaN	NaN	NaN	NaN	523.5991	593.4955	NaN	NaN	NaN	NaN
NaN	NaN	NaN	NaN	523.58856	593.49097	NaN	NaN	NaN	NaN
NaN	NaN	NaN	NaN	523.60626	593.44464	NaN	NaN	NaN	NaN
NaN	NaN	NaN	NaN	523.6213	593.47455	NaN	NaN	NaN	NaN
NaN	NaN	NaN	NaN	523.6192	593.47314	NaN	NaN	NaN	NaN
NaN	NaN	NaN	NaN	523.64154	593.4488	NaN	NaN	NaN	NaN
NaN	NaN	NaN	NaN	523.46375	593.43506	NaN	NaN	NaN	NaN
NaN	NaN	NaN	NaN	523.68005	593.4501	NaN	NaN	NaN	NaN
NaN	NaN	NaN	NaN	523.4761	593.4925	NaN	NaN	NaN	NaN
NaN	NaN	NaN	NaN	523.5434	593.47906	NaN	NaN	NaN	NaN
NaN	NaN	NaN	NaN	523.506	593.4445	NaN	NaN	NaN	NaN
NaN	NaN	NaN	NaN	523.66516	593.43396	NaN	NaN	NaN	NaN
NaN	NaN	NaN	NaN	523.5256	593.45935	NaN	NaN	NaN	NaN
NaN	NaN	NaN	NaN	523.53906	593.4354	NaN	NaN	NaN	NaN
NaN	NaN	NaN	NaN	523.5493	593.45667	NaN	NaN	NaN	NaN
NaN	NaN	NaN	NaN	523.6499	593.434	NaN	NaN	NaN	NaN
NaN	NaN	NaN	NaN	523.57086	593.4231	NaN	NaN	NaN	NaN
NaN	NaN	NaN	NaN	523.4955	593.41754	NaN	NaN	NaN	NaN
NaN	NaN	NaN	NaN	523.6241	593.4312	NaN	NaN	NaN	NaN
NaN	NaN	NaN	NaN	523.5994	593.4187	NaN	NaN	NaN	NaN
NaN	NaN	NaN	NaN	523.68646	593.4128	NaN	NaN	NaN	NaN
NaN	NaN	NaN	NaN	523.6018	593.41315	NaN	NaN	NaN	NaN
NaN	NaN	NaN	NaN	523.6027	593.3686	NaN	NaN	NaN	NaN
NaN	NaN	NaN	NaN	523.59265	593.3984	NaN	NaN	NaN	NaN
NaN	NaN	NaN	NaN	523.6306	593.4084	NaN	NaN	NaN	NaN
NaN	NaN	NaN	NaN	523.5553	593.4148	NaN	NaN	NaN	NaN
NaN	NaN	NaN	NaN	523.61176	593.37463	NaN	NaN	NaN	NaN
NaN	NaN	NaN	NaN	523.60077	593.3947	NaN	NaN	NaN	NaN
NaN	NaN	NaN	NaN	523.63837	593.40674	NaN	NaN	NaN	NaN
NaN	NaN	NaN	NaN	523.55115	593.40826	NaN	NaN	NaN	NaN
NaN	NaN	NaN	NaN	523.5151	593.378	NaN	NaN	NaN	NaN
NaN	NaN	NaN	NaN	523.5575	593.41223	NaN	NaN	NaN	NaN
NaN	NaN	NaN	NaN	523.5241	593.387	NaN	NaN	NaN	NaN
NaN	NaN	NaN	NaN	523.5256	593.3509	NaN	NaN	NaN	NaN
NaN	NaN	NaN	NaN	523.7189	593.32526	NaN	NaN	NaN	NaN
NaN	NaN	NaN	NaN	523.65533	593.3567	NaN	NaN	NaN	NaN
NaN	NaN	NaN	NaN	523.64716	593.3919	NaN	NaN	NaN	NaN
NaN	NaN	NaN	NaN	523.62085	593.36554	NaN	NaN	NaN	NaN
NaN	NaN	NaN	NaN	523.6061	593.3561	NaN	NaN	NaN	NaN
NaN	NaN	NaN	NaN	523.6915	593.3914	NaN	NaN	NaN	NaN
NaN	NaN	NaN	NaN	523.69183	593.4366	NaN	NaN	NaN	NaN
NaN	NaN	NaN	NaN	523.6405	593.3973	NaN	NaN	NaN	NaN
NaN	NaN	NaN	NaN	523.58356	593.3678	NaN	NaN	NaN	NaN
NaN	NaN	NaN	NaN	523.59076	593.3714	NaN	NaN	NaN	NaN
NaN	NaN	NaN	NaN	523.60425	593.3565	NaN	NaN	NaN	NaN
NaN	NaN	NaN	NaN	523.6861	593.3699	NaN	NaN	NaN	NaN
NaN	NaN	NaN	NaN	523.6409	593.3212	NaN	NaN	NaN	NaN
NaN	NaN	NaN	NaN	523.5793	593.3445	NaN	NaN	NaN	NaN
NaN	NaN	NaN	NaN	523.7081	593.3341	NaN	NaN	NaN	NaN
NaN	NaN	NaN	NaN	523.57574	593.3015	NaN	NaN	NaN	NaN
NaN	NaN	NaN	NaN	523.5679	593.2994	NaN	NaN	NaN	NaN
NaN	NaN	NaN	NaN	523.615	593.3154	NaN	NaN	NaN	NaN
NaN	NaN	NaN	NaN	523.7244	593.31323	NaN	NaN	NaN	NaN
NaN	NaN	NaN	NaN	523.79956	593.33966	NaN	NaN	NaN	NaN
NaN	NaN	NaN	NaN	523.71857	593.33386	NaN	NaN	NaN	NaN
NaN	NaN	NaN	NaN	523.8564	593.3421	NaN	NaN	NaN	NaN
NaN	NaN	NaN	NaN	523.65326	593.2769	NaN	NaN	NaN	NaN
NaN	NaN	NaN	NaN	523.67065	593.30237	NaN	NaN	NaN	NaN
NaN	NaN	NaN	NaN	523.6876	593.24585	NaN	NaN	NaN	NaN
NaN	NaN	NaN	NaN	523.6976	593.28735	NaN	NaN	NaN	NaN
NaN	NaN	NaN	NaN	523.60675	593.26544	NaN	NaN	NaN	NaN
NaN	NaN	NaN	NaN	523.69104	593.3104	NaN	NaN	NaN	NaN
NaN	NaN	NaN	NaN	523.6825	593.24207	NaN	NaN	NaN	NaN
NaN	NaN	NaN	NaN	523.62384	593.23865	NaN	NaN	NaN	NaN
NaN	NaN	NaN	NaN	523.65967	593.25	NaN	NaN	NaN	NaN
NaN	NaN	NaN	NaN	523.7421	593.24286	NaN	NaN	NaN	NaN
NaN	NaN	NaN	NaN	523.5573	593.2436	NaN	NaN	NaN	NaN
NaN	NaN	NaN	NaN	523.6849	593.2409	NaN	NaN	NaN	NaN
NaN	NaN	NaN	NaN	523.75073	593.2913	NaN	NaN	NaN	NaN
NaN	NaN	NaN	NaN	523.62555	593.2398	NaN	NaN	NaN	NaN
NaN	NaN	NaN	NaN	523.5436	593.15564	NaN	NaN	NaN	NaN
NaN	NaN	NaN	NaN	523.6514	593.06525	NaN	NaN	NaN	NaN
NaN	NaN	NaN	NaN	523.6375	593.07996	NaN	NaN	NaN	NaN
NaN	NaN	NaN	NaN	523.6269	592.99554	NaN	NaN	NaN	NaN
NaN	NaN	NaN	NaN	523.62274	592.994	NaN	NaN	NaN	NaN
NaN	NaN	NaN	NaN	523.58795	592.98285	NaN	NaN	NaN	NaN
NaN	NaN	NaN	NaN	523.5135	592.9805	NaN	NaN	NaN	NaN
NaN	NaN	NaN	NaN	523.6106	593.00525	NaN	NaN	NaN	NaN
NaN	NaN	NaN	NaN	523.54626	593.02985	NaN	NaN	NaN	NaN
NaN	NaN	NaN	NaN	523.68677	593.1059	NaN	NaN	NaN	NaN
NaN	NaN	NaN	NaN	523.56635	592.96454	NaN	NaN	NaN	NaN
NaN	NaN	NaN	NaN	523.66565	593	NaN	NaN	NaN	NaN
NaN	NaN	NaN	NaN	523.691	593.0173	NaN	NaN	NaN	NaN
NaN	NaN	NaN	NaN	523.6604	592.9888	NaN	NaN	NaN	NaN
NaN	NaN	NaN	NaN	523.77997	593.01196	NaN	NaN	NaN	NaN
NaN	NaN	NaN	NaN	523.68335	592.97577	NaN	NaN	NaN	NaN
NaN	NaN	NaN	NaN	523.6772	592.99097	NaN	NaN	NaN	NaN
NaN	NaN	NaN	NaN	523.68823	592.96533	NaN	NaN	NaN	NaN
NaN	NaN	NaN	NaN	523.5663	593.0015	NaN	NaN	NaN	NaN
NaN	NaN	NaN	NaN	523.7902	593.00977	NaN	NaN	NaN	NaN
NaN	NaN	NaN	NaN	523.8078	593.04504	NaN	NaN	NaN	NaN
NaN	NaN	NaN	NaN	523.6907	593.018	NaN	NaN	NaN	NaN
NaN	NaN	NaN	NaN	523.65186	592.9887	NaN	NaN	NaN	NaN
NaN	NaN	NaN	NaN	523.5688	593.06055	NaN	NaN	NaN	NaN
NaN	NaN	NaN	NaN	523.6156	592.9775	NaN	NaN	NaN	NaN
NaN	NaN	NaN	NaN	523.8533	593.06287	NaN	NaN	NaN	NaN
NaN	NaN	NaN	NaN	523.6286	592.9781	NaN	NaN	NaN	NaN
NaN	NaN	NaN	NaN	523.64435	593.07745	NaN	NaN	NaN	NaN
NaN	NaN	NaN	NaN	523.6659	593.0113	NaN	NaN	NaN	NaN
NaN	NaN	NaN	NaN	523.58435	592.9955	NaN	NaN	NaN	NaN
NaN	NaN	NaN	NaN	523.61414	592.9895	NaN	NaN	NaN	NaN
NaN	NaN	NaN	NaN	523.7249	593.0322	NaN	NaN	NaN	NaN
NaN	NaN	NaN	NaN	523.7425	593.0239	NaN	NaN	NaN	NaN
NaN	NaN	NaN	NaN	523.6101	593.00525	NaN	NaN	NaN	NaN
NaN	NaN	NaN	NaN	523.68097	593.02185	NaN	NaN	NaN	NaN
NaN	NaN	NaN	NaN	523.72455	592.98505	NaN	NaN	NaN	NaN
NaN	NaN	NaN	NaN	523.7027	592.9985	NaN	NaN	NaN	NaN
NaN	NaN	NaN	NaN	523.6586	593.00757	NaN	NaN	NaN	NaN
NaN	NaN	NaN	NaN	523.694	592.99927	NaN	NaN	NaN	NaN
NaN	NaN	NaN	NaN	523.6156	592.96844	NaN	NaN	NaN	NaN
NaN	NaN	NaN	NaN	523.58856	592.9925	NaN	NaN	NaN	NaN
NaN	NaN	NaN	NaN	523.6915	593.0113	NaN	NaN	NaN	NaN
NaN	NaN	NaN	NaN	523.65234	592.98114	NaN	NaN	NaN	NaN
NaN	NaN	NaN	NaN	523.77545	593.03595	NaN	NaN	NaN	NaN
NaN	NaN	NaN	NaN	523.7651	593.0045	NaN	NaN	NaN	NaN
NaN	NaN	NaN	NaN	523.6997	592.9735	NaN	NaN	NaN	NaN
NaN	NaN	NaN	NaN	523.8197	592.97577	NaN	NaN	NaN	NaN
NaN	NaN	NaN	NaN	523.78955	593.0642	NaN	NaN	NaN	NaN
NaN	NaN	NaN	NaN	523.7231	593.0135	NaN	NaN	NaN	NaN
NaN	NaN	NaN	NaN	523.67523	592.9562	NaN	NaN	NaN	NaN
NaN	NaN	NaN	NaN	523.66943	592.97974	NaN	NaN	NaN	NaN
NaN	NaN	NaN	NaN	523.7444	593.00226	NaN	NaN	NaN	NaN
NaN	NaN	NaN	NaN	523.7244	592.9774	NaN	NaN	NaN	NaN
NaN	NaN	NaN	NaN	523.6019	593.0217	NaN	NaN	NaN	NaN
NaN	NaN	NaN	NaN	523.76904	593.0187	NaN	NaN	NaN	NaN
NaN	NaN	NaN	NaN	523.6096	592.96545	NaN	NaN	NaN	NaN
NaN	NaN	NaN	NaN	523.85834	593.00824	NaN	NaN	NaN	NaN
NaN	NaN	NaN	NaN	523.68945	593.0218	NaN	NaN	NaN	NaN
NaN	NaN	NaN	NaN	523.93005	593.00525	NaN	NaN	NaN	NaN
NaN	NaN	NaN	NaN	523.73566	592.9562	NaN	NaN	NaN	NaN
NaN	NaN	NaN	NaN	523.73914	593.0112	NaN	NaN	NaN	NaN
NaN	NaN	NaN	NaN	523.72894	592.9849	NaN	NaN	NaN	NaN
NaN	NaN	NaN	NaN	523.79834	593.0068	NaN	NaN	NaN	NaN
NaN	NaN	NaN	NaN	523.8906	593.01434	NaN	NaN	NaN	NaN
NaN	NaN	NaN	NaN	523.83234	593.00226	NaN	NaN	NaN	NaN
NaN	NaN	NaN	NaN	523.7485	592.9684	NaN	NaN	NaN	NaN
NaN	NaN	NaN	NaN	523.7816	592.98944	NaN	NaN	NaN	NaN
NaN	NaN	NaN	NaN	523.65393	593.071	NaN	NaN	NaN	NaN
NaN	NaN	NaN	NaN	523.7737	592.97217	NaN	NaN	NaN	NaN
NaN	NaN	NaN	NaN	523.83185	592.97363	NaN	NaN	NaN	NaN
NaN	NaN	NaN	NaN	523.7997	593.0226	NaN	NaN	NaN	NaN
NaN	NaN	NaN	NaN	523.6709	592.9483	NaN	NaN	NaN	NaN
NaN	NaN	NaN	NaN	523.72925	592.9766	NaN	NaN	NaN	NaN
NaN	NaN	NaN	NaN	523.7575	592.9292	NaN	NaN	NaN	NaN
NaN	NaN	NaN	NaN	523.79517	592.98346	NaN	NaN	NaN	NaN
NaN	NaN	NaN	NaN	523.69763	592.9551	NaN	NaN	NaN	NaN
NaN	NaN	NaN	NaN	523.79956	593.0052	NaN	NaN	NaN	NaN
NaN	NaN	NaN	NaN	523.8578	593.0135	NaN	NaN	NaN	NaN
NaN	NaN	NaN	NaN	523.73883	592.991	NaN	NaN	NaN	NaN
NaN	NaN	NaN	NaN	523.72424	592.94995	NaN	NaN	NaN	NaN
NaN	NaN	NaN	NaN	523.73285	592.97015	NaN	NaN	NaN	NaN
NaN	NaN	NaN	NaN	523.7601	592.9664	NaN	NaN	NaN	NaN
NaN	NaN	NaN	NaN	523.803	592.9806	NaN	NaN	NaN	NaN
NaN	NaN	NaN	NaN	523.81305	592.9911	NaN	NaN	NaN	NaN
NaN	NaN	NaN	NaN	523.71075	592.9828	NaN	NaN	NaN	NaN
NaN	NaN	NaN	NaN	523.706	592.98956	NaN	NaN	NaN	NaN
NaN	NaN	NaN	NaN	523.69226	592.9844	NaN	NaN	NaN	NaN
NaN	NaN	NaN	NaN	523.6902	592.9621	NaN	NaN	NaN	NaN
NaN	NaN	NaN	NaN	523.6997	592.9715	NaN	NaN	NaN	NaN
NaN	NaN	NaN	NaN	523.88715	593.00824	NaN	NaN	NaN	NaN
NaN	NaN	NaN	NaN	523.6409	592.9408	NaN	NaN	NaN	NaN
NaN	NaN	NaN	NaN	523.7411	592.997	NaN	NaN	NaN	NaN
NaN	NaN	NaN	NaN	523.73663	592.98065	NaN	NaN	NaN	NaN
NaN	NaN	NaN	NaN	523.91986	593.0282	NaN	NaN	NaN	NaN
NaN	NaN	NaN	NaN	523.78253	592.99115	NaN	NaN	NaN	NaN
NaN	NaN	NaN	NaN	523.5224	592.9493	NaN	NaN	NaN	NaN
NaN	NaN	NaN	NaN	523.773	593.00146	NaN	NaN	NaN	NaN
NaN	NaN	NaN	NaN	523.7619	592.9702	NaN	NaN	NaN	NaN
NaN	NaN	NaN	NaN	523.5533	592.9941	NaN	NaN	NaN	NaN
NaN	NaN	NaN	NaN	523.6967	592.9784	NaN	NaN	NaN	NaN
NaN	NaN	NaN	NaN	523.7522	592.99554	NaN	NaN	NaN	NaN
NaN	NaN	NaN	NaN	523.74963	593.00073	NaN	NaN	NaN	NaN
NaN	NaN	NaN	NaN	523.7278	593	NaN	NaN	NaN	NaN
NaN	NaN	NaN	NaN	523.7834	592.99854	NaN	NaN	NaN	NaN
NaN	NaN	NaN	NaN	523.8145	592.9659	NaN	NaN	NaN	NaN
NaN	NaN	NaN	NaN	523.7563	593.0302	NaN	NaN	NaN	NaN
NaN	NaN	NaN	NaN	523.5563	592.9296	NaN	NaN	NaN	NaN
NaN	NaN	NaN	NaN	523.70557	593.03156	NaN	NaN	NaN	NaN
NaN	NaN	NaN	NaN	523.5296	592.96747	NaN	NaN	NaN	NaN
NaN	NaN	NaN	NaN	523.7963	593.0363	NaN	NaN	NaN	NaN
NaN	NaN	NaN	NaN	523.75366	593.0118	NaN	NaN	NaN	NaN
NaN	NaN	NaN	NaN	523.74524	593.0477	NaN	NaN	NaN	NaN
NaN	NaN	NaN	NaN	523.5987	592.9904	NaN	NaN	NaN	NaN
NaN	NaN	NaN	NaN	523.64307	593.0295	NaN	NaN	NaN	NaN
NaN	NaN	NaN	NaN	523.77875	593.0679	NaN	NaN	NaN	NaN
NaN	NaN	NaN	NaN	523.7644	593.05096	NaN	NaN	NaN	NaN
NaN	NaN	NaN	NaN	523.71747	592.9896	NaN	NaN	NaN	NaN
NaN	NaN	NaN	NaN	523.7641	593.0534	NaN	NaN	NaN	NaN
NaN	NaN	NaN	NaN	523.7691	593.01324	NaN	NaN	NaN	NaN
NaN	NaN	NaN	NaN	523.79395	593.07166	NaN	NaN	NaN	NaN
NaN	NaN	NaN	NaN	523.7975	593.0405	NaN	NaN	NaN	NaN
NaN	NaN	NaN	NaN	523.6136	593.0295	NaN	NaN	NaN	NaN
NaN	NaN	NaN	NaN	523.83875	593.0626	NaN	NaN	NaN	NaN
NaN	NaN	NaN	NaN	523.9248	593.0457	NaN	NaN	NaN	NaN
NaN	NaN	NaN	NaN	523.8437	593.0896	NaN	NaN	NaN	NaN
NaN	NaN	NaN	NaN	523.83234	593.05884	NaN	NaN	NaN	NaN
NaN	NaN	NaN	NaN	523.85986	593.06195	NaN	NaN	NaN	NaN
NaN	NaN	NaN	NaN	523.8591	593.08606	NaN	NaN	NaN	NaN
NaN	NaN	NaN	NaN	523.8467	593.0793	NaN	NaN	NaN	NaN
NaN	NaN	NaN	NaN	523.89703	593.07794	NaN	NaN	NaN	NaN
NaN	NaN	NaN	NaN	523.94806	593.0475	NaN	NaN	NaN	NaN
NaN	NaN	NaN	NaN	523.9015	593.0837	NaN	NaN	NaN	NaN
NaN	NaN	NaN	NaN	523.797	593.0179	NaN	NaN	NaN	NaN
NaN	NaN	NaN	NaN	523.91534	593.0685	NaN	NaN	NaN	NaN
NaN	NaN	NaN	NaN	523.9324	593.0765	NaN	NaN	NaN	NaN
NaN	NaN	NaN	NaN	523.8988	593.09235	NaN	NaN	NaN	NaN
NaN	NaN	NaN	NaN	523.9324	593.1177	NaN	NaN	NaN	NaN
NaN	NaN	NaN	NaN	523.7329	593.0549	NaN	NaN	NaN	NaN
NaN	NaN	NaN	NaN	523.62036	592.96655	NaN	NaN	NaN	NaN
NaN	NaN	NaN	NaN	523.826	593.01324	NaN	NaN	NaN	NaN
NaN	NaN	NaN	NaN	523.99036	592.9815	NaN	NaN	NaN	NaN
NaN	NaN	NaN	NaN	524.02075	592.98663	NaN	NaN	NaN	NaN
NaN	NaN	NaN	NaN	523.9018	593.0185	NaN	NaN	NaN	NaN
NaN	NaN	NaN	NaN	523.88165	592.9971	NaN	NaN	NaN	NaN
NaN	NaN	NaN	NaN	524.04706	593.0147	NaN	NaN	NaN	NaN
NaN	NaN	NaN	NaN	523.9359	593.0022	NaN	NaN	NaN	NaN
NaN	NaN	NaN	NaN	523.89557	592.9919	NaN	NaN	NaN	NaN
NaN	NaN	NaN	NaN	523.87555	592.9831	NaN	NaN	NaN	NaN
NaN	NaN	NaN	NaN	523.87427	593	NaN	NaN	NaN	NaN
NaN	NaN	NaN	NaN	523.95215	593.0317	NaN	NaN	NaN	NaN
NaN	NaN	NaN	NaN	523.9593	593.02594	NaN	NaN	NaN	NaN
NaN	NaN	NaN	NaN	523.96924	593.05426	NaN	NaN	NaN	NaN
NaN	NaN	NaN	NaN	523.9366	593.00146	NaN	NaN	NaN	NaN
NaN	NaN	NaN	NaN	524.0103	593.0383	NaN	NaN	NaN	NaN
NaN	NaN	NaN	NaN	523.92377	593.0367	NaN	NaN	NaN	NaN
NaN	NaN	NaN	NaN	523.9315	593.0228	NaN	NaN	NaN	NaN
NaN	NaN	NaN	NaN	523.96783	593.038	NaN	NaN	NaN	NaN
NaN	NaN	NaN	NaN	523.8265	593.02203	NaN	NaN	NaN	NaN
NaN	NaN	NaN	NaN	524.0614	593.05115	NaN	NaN	NaN	NaN
NaN	NaN	NaN	NaN	523.695	592.9638	NaN	NaN	NaN	NaN
NaN	NaN	NaN	NaN	523.8122	592.9919	NaN	NaN	NaN	NaN
NaN	NaN	NaN	NaN	523.8132	593.0081	NaN	NaN	NaN	NaN
NaN	NaN	NaN	NaN	524.1149	593.02124	NaN	NaN	NaN	NaN
NaN	NaN	NaN	NaN	524.06323	593.00146	NaN	NaN	NaN	NaN
NaN	NaN	NaN	NaN	523.922	593.01855	NaN	NaN	NaN	NaN
NaN	NaN	NaN	NaN	523.9252	592.9622	NaN	NaN	NaN	NaN
NaN	NaN	NaN	NaN	523.92346	592.9681	NaN	NaN	NaN	NaN
NaN	NaN	NaN	NaN	523.9859	592.95776	NaN	NaN	NaN	NaN
NaN	NaN	NaN	NaN	524.01483	592.9911	NaN	NaN	NaN	NaN
NaN	NaN	NaN	NaN	524.0367	593.0132	NaN	NaN	NaN	NaN
NaN	NaN	NaN	NaN	523.7834	592.94806	NaN	NaN	NaN	NaN
NaN	NaN	NaN	NaN	523.8853	593.03973	NaN	NaN	NaN	NaN
NaN	NaN	NaN	NaN	523.8196	593.0199	NaN	NaN	NaN	NaN
NaN	NaN	NaN	NaN	523.8451	592.9816	NaN	NaN	NaN	NaN
NaN	NaN	NaN	NaN	523.73315	592.9751	NaN	NaN	NaN	NaN
NaN	NaN	NaN	NaN	524.0756	593.05066	NaN	NaN	NaN	NaN
NaN	NaN	NaN	NaN	523.795	592.9675	NaN	NaN	NaN	NaN
NaN	NaN	NaN	NaN	523.8545	592.9963	NaN	NaN	NaN	NaN
NaN	NaN	NaN	NaN	523.87354	592.99414	NaN	NaN	NaN	NaN
NaN	NaN	NaN	NaN	523.85547	592.98376	NaN	NaN	NaN	NaN
NaN	NaN	NaN	NaN	523.9978	593.0518	NaN	NaN	NaN	NaN
NaN	NaN	NaN	NaN	524.0491	593.0476	NaN	NaN	NaN	NaN
NaN	NaN	NaN	NaN	523.78845	592.96893	NaN	NaN	NaN	NaN
NaN	NaN	NaN	NaN	523.8455	593.05347	NaN	NaN	NaN	NaN
NaN	NaN	NaN	NaN	523.8606	593.05035	NaN	NaN	NaN	NaN
NaN	NaN	NaN	NaN	523.95337	593.06415	NaN	NaN	NaN	NaN
NaN	NaN	NaN	NaN	523.8377	593.0044	NaN	NaN	NaN	NaN
NaN	NaN	NaN	NaN	523.88745	593.0395	NaN	NaN	NaN	NaN
NaN	NaN	NaN	NaN	523.6554	592.99414	NaN	NaN	NaN	NaN
NaN	NaN	NaN	NaN	523.724	593.00806	NaN	NaN	NaN	NaN
NaN	NaN	NaN	NaN	523.663	592.9949	NaN	NaN	NaN	NaN
NaN	NaN	NaN	NaN	524.0036	593.0919	NaN	NaN	NaN	NaN
NaN	NaN	NaN	NaN	523.62555	593.0153	NaN	NaN	NaN	NaN
NaN	NaN	NaN	NaN	523.57196	592.9949	NaN	NaN	NaN	NaN
NaN	NaN	NaN	NaN	523.7035	593.00366	NaN	NaN	NaN	NaN
NaN	NaN	NaN	NaN	523.6131	592.9743	NaN	NaN	NaN	NaN
NaN	NaN	NaN	NaN	523.7242	593.0473	NaN	NaN	NaN	NaN
NaN	NaN	NaN	NaN	523.6368	592.975	NaN	NaN	NaN	NaN
NaN	NaN	NaN	NaN	523.7003	593.0117	NaN	NaN	NaN	NaN
NaN	NaN	NaN	NaN	523.73065	593.0387	NaN	NaN	NaN	NaN
NaN	NaN	NaN	NaN	523.62683	593	NaN	NaN	NaN	NaN
NaN	NaN	NaN	NaN	523.7694	593.00806	NaN	NaN	NaN	NaN
NaN	NaN	NaN	NaN	523.87067	593.05524	NaN	NaN	NaN	NaN
NaN	NaN	NaN	NaN	523.81683	593.0407	NaN	NaN	NaN	NaN
NaN	NaN	NaN	NaN	523.8304	592.9435	NaN	NaN	NaN	NaN
NaN	NaN	NaN	NaN	524.07245	593.04175	NaN	NaN	NaN	NaN
NaN	NaN	NaN	NaN	523.9142	592.8595	NaN	NaN	NaN	NaN
NaN	NaN	NaN	NaN	523.85156	592.87225	NaN	NaN	NaN	NaN
NaN	NaN	NaN	NaN	523.9662	592.84265	NaN	NaN	NaN	NaN
NaN	NaN	NaN	NaN	524.1798	592.90204	NaN	NaN	NaN	NaN
NaN	NaN	NaN	NaN	523.9978	592.88214	NaN	NaN	NaN	NaN
NaN	NaN	NaN	NaN	524.09735	592.8304	NaN	NaN	NaN	NaN
NaN	NaN	NaN	NaN	523.8794	592.8412	NaN	NaN	NaN	NaN
NaN	NaN	NaN	NaN	523.92096	592.7895	NaN	NaN	NaN	NaN
NaN	NaN	NaN	NaN	524.025	592.87646	NaN	NaN	NaN	NaN
NaN	NaN	NaN	NaN	523.89825	592.8156	NaN	NaN	NaN	NaN
NaN	NaN	NaN	NaN	524.02045	592.8231	NaN	NaN	NaN	NaN
NaN	NaN	NaN	NaN	524.0817	592.852	NaN	NaN	NaN	NaN
NaN	NaN	NaN	NaN	523.92456	592.7855	NaN	NaN	NaN	NaN
NaN	NaN	NaN	NaN	523.90985	592.6475	NaN	NaN	NaN	NaN
NaN	NaN	NaN	NaN	523.98755	592.6479	NaN	NaN	NaN	NaN
NaN	NaN	NaN	NaN	523.97205	592.59265	NaN	NaN	NaN	NaN
NaN	NaN	NaN	NaN	523.95294	592.56323	NaN	NaN	NaN	NaN
NaN	NaN	NaN	NaN	523.9231	592.48816	NaN	NaN	NaN	NaN
NaN	NaN	NaN	NaN	523.95734	592.5103	NaN	NaN	NaN	NaN
NaN	NaN	NaN	NaN	524.0109	592.50586	NaN	NaN	NaN	NaN
NaN	NaN	NaN	NaN	523.8929	592.4734	NaN	NaN	NaN	NaN
NaN	NaN	NaN	NaN	523.9767	592.51605	NaN	NaN	NaN	NaN
NaN	NaN	NaN	NaN	523.9056	592.5029	NaN	NaN	NaN	NaN
NaN	NaN	NaN	NaN	523.94855	592.5485	NaN	NaN	NaN	NaN
NaN	NaN	NaN	NaN	523.9823	592.5354	NaN	NaN	NaN	NaN
NaN	NaN	NaN	NaN	524.1754	592.5859	NaN	NaN	NaN	NaN
NaN	NaN	NaN	NaN	523.9724	592.5785	NaN	NaN	NaN	NaN
NaN	NaN	NaN	NaN	523.99054	592.5146	NaN	NaN	NaN	NaN
NaN	NaN	NaN	NaN	524.0777	592.50146	NaN	NaN	NaN	NaN
NaN	NaN	NaN	NaN	524.0783	592.49414	NaN	NaN	NaN	NaN
NaN	NaN	NaN	NaN	523.9467	592.4927	NaN	NaN	NaN	NaN
NaN	NaN	NaN	NaN	523.915	592.49414	NaN	NaN	NaN	NaN
NaN	NaN	NaN	NaN	523.94867	592.45746	NaN	NaN	NaN	NaN
NaN	NaN	NaN	NaN	523.9141	592.50586	NaN	NaN	NaN	NaN
NaN	NaN	NaN	NaN	524.0484	592.456	NaN	NaN	NaN	NaN
NaN	NaN	NaN	NaN	523.9288	592.4736	NaN	NaN	NaN	NaN
NaN	NaN	NaN	NaN	523.9311	592.47656	NaN	NaN	NaN	NaN
NaN	NaN	NaN	NaN	523.96844	592.4574	NaN	NaN	NaN	NaN
NaN	NaN	NaN	NaN	523.9633	592.4399	NaN	NaN	NaN	NaN
NaN	NaN	NaN	NaN	523.98395	592.4898	NaN	NaN	NaN	NaN
NaN	NaN	NaN	NaN	523.9587	592.48676	NaN	NaN	NaN	NaN
NaN	NaN	NaN	NaN	523.9656	592.46045	NaN	NaN	NaN	NaN
NaN	NaN	NaN	NaN	523.9913	592.55396	NaN	NaN	NaN	NaN
NaN	NaN	NaN	NaN	523.9876	592.53204	NaN	NaN	NaN	NaN
NaN	NaN	NaN	NaN	524.00366	592.418	NaN	NaN	NaN	NaN
NaN	NaN	NaN	NaN	524.1975	592.4413	NaN	NaN	NaN	NaN
NaN	NaN	NaN	NaN	523.93365	592.43805	NaN	NaN	NaN	NaN
NaN	NaN	NaN	NaN	523.92145	592.45886	NaN	NaN	NaN	NaN
NaN	NaN	NaN	NaN	523.98755	592.45593	NaN	NaN	NaN	NaN
NaN	NaN	NaN	NaN	523.9802	592.4356	NaN	NaN	NaN	NaN
NaN	NaN	NaN	NaN	523.80115	592.4722	NaN	NaN	NaN	NaN
NaN	NaN	NaN	NaN	524.01025	592.4167	NaN	NaN	NaN	NaN
NaN	NaN	NaN	NaN	523.9106	592.46924	NaN	NaN	NaN	NaN
NaN	NaN	NaN	NaN	523.9392	592.45166	NaN	NaN	NaN	NaN
NaN	NaN	NaN	NaN	524.0022	592.4358	NaN	NaN	NaN	NaN
NaN	NaN	NaN	NaN	524.04614	592.4385	NaN	NaN	NaN	NaN
NaN	NaN	NaN	NaN	524.02484	592.44885	NaN	NaN	NaN	NaN
NaN	NaN	NaN	NaN	524.1192	592.4753	NaN	NaN	NaN	NaN
NaN	NaN	NaN	NaN	523.9883	592.4605	NaN	NaN	NaN	NaN
NaN	NaN	NaN	NaN	523.9572	592.4579	NaN	NaN	NaN	NaN
NaN	NaN	NaN	NaN	523.97955	592.4313	NaN	NaN	NaN	NaN
NaN	NaN	NaN	NaN	523.96375	592.49713	NaN	NaN	NaN	NaN
NaN	NaN	NaN	NaN	523.965	592.45044	NaN	NaN	NaN	NaN
NaN	NaN	NaN	NaN	523.9956	592.42566	NaN	NaN	NaN	NaN
NaN	NaN	NaN	NaN	524.0217	592.4783	NaN	NaN	NaN	NaN
NaN	NaN	NaN	NaN	524.06647	592.45087	NaN	NaN	NaN	NaN
NaN	NaN	NaN	NaN	523.93933	592.43066	NaN	NaN	NaN	NaN
NaN	NaN	NaN	NaN	523.85913	592.43726	NaN	NaN	NaN	NaN
NaN	NaN	NaN	NaN	523.7591	592.38794	NaN	NaN	NaN	NaN
NaN	NaN	NaN	NaN	524.0533	592.3993	NaN	NaN	NaN	NaN
NaN	NaN	NaN	NaN	524.0087	592.4288	NaN	NaN	NaN	NaN
NaN	NaN	NaN	NaN	523.91797	592.3984	NaN	NaN	NaN	NaN
NaN	NaN	NaN	NaN	523.99133	592.42896	NaN	NaN	NaN	NaN
NaN	NaN	NaN	NaN	523.9559	592.4523	NaN	NaN	NaN	NaN
NaN	NaN	NaN	NaN	523.95044	592.40814	NaN	NaN	NaN	NaN
NaN	NaN	NaN	NaN	523.9381	592.4141	NaN	NaN	NaN	NaN
NaN	NaN	NaN	NaN	523.90405	592.4317	NaN	NaN	NaN	NaN
NaN	NaN	NaN	NaN	523.98846	592.43066	NaN	NaN	NaN	NaN
NaN	NaN	NaN	NaN	523.87445	592.36066	NaN	NaN	NaN	NaN
NaN	NaN	NaN	NaN	524.0268	592.3915	NaN	NaN	NaN	NaN
NaN	NaN	NaN	NaN	523.96234	592.4551	NaN	NaN	NaN	NaN
NaN	NaN	NaN	NaN	523.92896	592.4072	NaN	NaN	NaN	NaN
NaN	NaN	NaN	NaN	523.94104	592.4083	NaN	NaN	NaN	NaN
NaN	NaN	NaN	NaN	523.97974	592.4087	NaN	NaN	NaN	NaN
NaN	NaN	NaN	NaN	523.9248	592.30585	NaN	NaN	NaN	NaN
NaN	NaN	NaN	NaN	523.90466	592.37335	NaN	NaN	NaN	NaN
NaN	NaN	NaN	NaN	523.9161	592.35254	NaN	NaN	NaN	NaN
NaN	NaN	NaN	NaN	523.798	592.3328	NaN	NaN	NaN	NaN
NaN	NaN	NaN	NaN	523.70984	592.3408	NaN	NaN	NaN	NaN
NaN	NaN	NaN	NaN	523.7151	592.32556	NaN	NaN	NaN	NaN
NaN	NaN	NaN	NaN	523.93317	592.3314	NaN	NaN	NaN	NaN
NaN	NaN	NaN	NaN	523.86755	592.3538	NaN	NaN	NaN	NaN
NaN	NaN	NaN	NaN	523.8097	592.3249	NaN	NaN	NaN	NaN
NaN	NaN	NaN	NaN	523.63275	592.31244	NaN	NaN	NaN	NaN
NaN	NaN	NaN	NaN	523.8698	592.3604	NaN	NaN	NaN	NaN
NaN	NaN	NaN	NaN	523.7536	592.32275	NaN	NaN	NaN	NaN
NaN	NaN	NaN	NaN	523.8977	592.3505	NaN	NaN	NaN	NaN
NaN	NaN	NaN	NaN	523.90344	592.3761	NaN	NaN	NaN	NaN
NaN	NaN	NaN	NaN	523.7185	592.33936	NaN	NaN	NaN	NaN
NaN	NaN	NaN	NaN	523.78326	592.36414	NaN	NaN	NaN	NaN
NaN	NaN	NaN	NaN	523.73987	592.3526	NaN	NaN	NaN	NaN
NaN	NaN	NaN	NaN	523.88525	592.36145	NaN	NaN	NaN	NaN
NaN	NaN	NaN	NaN	523.76306	592.30524	NaN	NaN	NaN	NaN
NaN	NaN	NaN	NaN	523.67487	592.29626	NaN	NaN	NaN	NaN
NaN	NaN	NaN	NaN	523.71533	592.315	NaN	NaN	NaN	NaN
NaN	NaN	NaN	NaN	523.6082	592.31384	NaN	NaN	NaN	NaN
NaN	NaN	NaN	NaN	523.59985	592.3379	NaN	NaN	NaN	NaN
NaN	NaN	NaN	NaN	523.5504	592.33575	NaN	NaN	NaN	NaN
NaN	NaN	NaN	NaN	523.65564	592.3242	NaN	NaN	NaN	NaN
NaN	NaN	NaN	NaN	523.74243	592.3283	NaN	NaN	NaN	NaN
NaN	NaN	NaN	NaN	523.71936	592.3586	NaN	NaN	NaN	NaN
NaN	NaN	NaN	NaN	523.5796	592.30896	NaN	NaN	NaN	NaN
NaN	NaN	NaN	NaN	523.6796	592.3563	NaN	NaN	NaN	NaN
NaN	NaN	NaN	NaN	523.5825	592.28	NaN	NaN	NaN	NaN
NaN	NaN	NaN	NaN	523.6899	592.30145	NaN	NaN	NaN	NaN
NaN	NaN	NaN	NaN	523.6468	592.23694	NaN	NaN	NaN	NaN
NaN	NaN	NaN	NaN	523.78613	592.29767	NaN	NaN	NaN	NaN
NaN	NaN	NaN	NaN	523.7983	592.317	NaN	NaN	NaN	NaN
NaN	NaN	NaN	NaN	523.6994	592.30634	NaN	NaN	NaN	NaN
NaN	NaN	NaN	NaN	523.7475	592.34314	NaN	NaN	NaN	NaN
NaN	NaN	NaN	NaN	523.6838	592.28436	NaN	NaN	NaN	NaN
NaN	NaN	NaN	NaN	523.6693	592.25543	NaN	NaN	NaN	NaN
NaN	NaN	NaN	NaN	523.64905	592.32056	NaN	NaN	NaN	NaN
NaN	NaN	NaN	NaN	523.694	592.2672	NaN	NaN	NaN	NaN
NaN	NaN	NaN	NaN	523.6449	592.3159	NaN	NaN	NaN	NaN
NaN	NaN	NaN	NaN	523.62335	592.275	NaN	NaN	NaN	NaN
NaN	NaN	NaN	NaN	523.83575	592.2887	NaN	NaN	NaN	NaN
NaN	NaN	NaN	NaN	523.663	592.2642	NaN	NaN	NaN	NaN
NaN	NaN	NaN	NaN	523.65564	592.2983	NaN	NaN	NaN	NaN
NaN	NaN	NaN	NaN	523.58405	592.3	NaN	NaN	NaN	NaN
NaN	NaN	NaN	NaN	523.7586	592.34485	NaN	NaN	NaN	NaN
NaN	NaN	NaN	NaN	523.5668	592.25616	NaN	NaN	NaN	NaN
NaN	NaN	NaN	NaN	523.5405	592.2569	NaN	NaN	NaN	NaN
NaN	NaN	NaN	NaN	523.61224	592.23035	NaN	NaN	NaN	NaN
NaN	NaN	NaN	NaN	523.55194	592.25183	NaN	NaN	NaN	NaN
NaN	NaN	NaN	NaN	523.5216	592.2511	NaN	NaN	NaN	NaN
NaN	NaN	NaN	NaN	523.56476	592.23956	NaN	NaN	NaN	NaN
NaN	NaN	NaN	NaN	523.5187	592.2303	NaN	NaN	NaN	NaN
NaN	NaN	NaN	NaN	523.6192	592.1657	NaN	NaN	NaN	NaN
NaN	NaN	NaN	NaN	523.6281	592.23944	NaN	NaN	NaN	NaN
NaN	NaN	NaN	NaN	523.5361	592.2489	NaN	NaN	NaN	NaN
NaN	NaN	NaN	NaN	523.62085	592.241	NaN	NaN	NaN	NaN
NaN	NaN	NaN	NaN	523.63934	592.24744	NaN	NaN	NaN	NaN
NaN	NaN	NaN	NaN	523.5984	592.2091	NaN	NaN	NaN	NaN
NaN	NaN	NaN	NaN	523.5955	592.2091	NaN	NaN	NaN	NaN
NaN	NaN	NaN	NaN	523.6513	592.18445	NaN	NaN	NaN	NaN
NaN	NaN	NaN	NaN	523.6896	592.199	NaN	NaN	NaN	NaN
NaN	NaN	NaN	NaN	523.5797	592.2015	NaN	NaN	NaN	NaN
NaN	NaN	NaN	NaN	523.5855	592.1942	NaN	NaN	NaN	NaN
NaN	NaN	NaN	NaN	523.56793	592.17053	NaN	NaN	NaN	NaN
NaN	NaN	NaN	NaN	523.61993	592.1546	NaN	NaN	NaN	NaN
NaN	NaN	NaN	NaN	523.65094	592.16327	NaN	NaN	NaN	NaN
NaN	NaN	NaN	NaN	523.5476	592.19556	NaN	NaN	NaN	NaN
NaN	NaN	NaN	NaN	523.44183	592.12933	NaN	NaN	NaN	NaN
NaN	NaN	NaN	NaN	523.66473	592.16473	NaN	NaN	NaN	NaN
NaN	NaN	NaN	NaN	523.4524	592.10315	NaN	NaN	NaN	NaN
NaN	NaN	NaN	NaN	523.6412	592.14777	NaN	NaN	NaN	NaN
NaN	NaN	NaN	NaN	523.6148	592.1829	NaN	NaN	NaN	NaN
NaN	NaN	NaN	NaN	523.7365	592.1467	NaN	NaN	NaN	NaN
NaN	NaN	NaN	NaN	523.5402	592.0934	NaN	NaN	NaN	NaN
NaN	NaN	NaN	NaN	523.5318	592.09973	NaN	NaN	NaN	NaN
NaN	NaN	NaN	NaN	523.59564	592.16376	NaN	NaN	NaN	NaN
NaN	NaN	NaN	NaN	523.6296	592.1769	NaN	NaN	NaN	NaN
NaN	NaN	NaN	NaN	523.474	592.1176	NaN	NaN	NaN	NaN
NaN	NaN	NaN	NaN	523.6221	592.1453	NaN	NaN	NaN	NaN
NaN	NaN	NaN	NaN	523.5827	592.13135	NaN	NaN	NaN	NaN
NaN	NaN	NaN	NaN	523.71045	592.1865	NaN	NaN	NaN	NaN
NaN	NaN	NaN	NaN	523.58826	592.131	NaN	NaN	NaN	NaN
NaN	NaN	NaN	NaN	523.6534	592.13245	NaN	NaN	NaN	NaN
NaN	NaN	NaN	NaN	523.7376	592.137	NaN	NaN	NaN	NaN
NaN	NaN	NaN	NaN	523.6507	592.13477	NaN	NaN	NaN	NaN
NaN	NaN	NaN	NaN	523.6281	592.14777	NaN	NaN	NaN	NaN
NaN	NaN	NaN	NaN	523.7172	592.1866	NaN	NaN	NaN	NaN
NaN	NaN	NaN	NaN	523.671	592.21594	NaN	NaN	NaN	NaN
NaN	NaN	NaN	NaN	523.5895	592.158	NaN	NaN	NaN	NaN
NaN	NaN	NaN	NaN	523.6783	592.1652	NaN	NaN	NaN	NaN
NaN	NaN	NaN	NaN	523.64514	592.17926	NaN	NaN	NaN	NaN
NaN	NaN	NaN	NaN	523.7685	592.2271	NaN	NaN	NaN	NaN
NaN	NaN	NaN	NaN	523.6412	592.1652	NaN	NaN	NaN	NaN
NaN	NaN	NaN	NaN	523.65497	592.2076	NaN	NaN	NaN	NaN
NaN	NaN	NaN	NaN	523.65643	592.16815	NaN	NaN	NaN	NaN
NaN	NaN	NaN	NaN	523.7475	592.2178	NaN	NaN	NaN	NaN
NaN	NaN	NaN	NaN	523.6279	592.173	NaN	NaN	NaN	NaN
NaN	NaN	NaN	NaN	523.7113	592.1845	NaN	NaN	NaN	NaN
NaN	NaN	NaN	NaN	523.62646	592.1439	NaN	NaN	NaN	NaN
NaN	NaN	NaN	NaN	523.7081	592.21326	NaN	NaN	NaN	NaN
NaN	NaN	NaN	NaN	523.75433	592.34106	NaN	NaN	NaN	NaN
NaN	NaN	NaN	NaN	523.8892	592.2813	NaN	NaN	NaN	NaN
NaN	NaN	NaN	NaN	523.766	592.2035	NaN	NaN	NaN	NaN
NaN	NaN	NaN	NaN	523.8688	592.258	NaN	NaN	NaN	NaN
NaN	NaN	NaN	NaN	523.8586	592.2755	NaN	NaN	NaN	NaN
NaN	NaN	NaN	NaN	523.9184	592.2726	NaN	NaN	NaN	NaN
NaN	NaN	NaN	NaN	523.93317	592.29504	NaN	NaN	NaN	NaN
NaN	NaN	NaN	NaN	523.8134	592.2799	NaN	NaN	NaN	NaN
NaN	NaN	NaN	NaN	523.895	592.3091	NaN	NaN	NaN	NaN
NaN	NaN	NaN	NaN	523.9524	592.3155	NaN	NaN	NaN	NaN
NaN	NaN	NaN	NaN	523.96924	592.33136	NaN	NaN	NaN	NaN
NaN	NaN	NaN	NaN	523.86975	592.2817	NaN	NaN	NaN	NaN
NaN	NaN	NaN	NaN	523.8708	592.2387	NaN	NaN	NaN	NaN
NaN	NaN	NaN	NaN	523.9365	592.2591	NaN	NaN	NaN	NaN
NaN	NaN	NaN	NaN	523.9656	592.30383	NaN	NaN	NaN	NaN
NaN	NaN	NaN	NaN	523.9012	592.2906	NaN	NaN	NaN	NaN
NaN	NaN	NaN	NaN	524.03973	592.3441	NaN	NaN	NaN	NaN
NaN	NaN	NaN	NaN	523.9091	592.2566	NaN	NaN	NaN	NaN
NaN	NaN	NaN	NaN	523.9633	592.3255	NaN	NaN	NaN	NaN
NaN	NaN	NaN	NaN	523.905	592.2761	NaN	NaN	NaN	NaN
NaN	NaN	NaN	NaN	523.8794	592.25885	NaN	NaN	NaN	NaN
NaN	NaN	NaN	NaN	524.04083	592.3192	NaN	NaN	NaN	NaN
NaN	NaN	NaN	NaN	524.10645	592.384	NaN	NaN	NaN	NaN
NaN	NaN	NaN	NaN	524.1112	592.36743	NaN	NaN	NaN	NaN
NaN	NaN	NaN	NaN	524.05	592.3647	NaN	NaN	NaN	NaN
NaN	NaN	NaN	NaN	524.0495	592.3449	NaN	NaN	NaN	NaN
NaN	NaN	NaN	NaN	524.1657	592.3856	NaN	NaN	NaN	NaN
NaN	NaN	NaN	NaN	524.1535	592.3611	NaN	NaN	NaN	NaN
NaN	NaN	NaN	NaN	524.19434	592.4665	NaN	NaN	NaN	NaN
NaN	NaN	NaN	NaN	524.16473	592.4019	NaN	NaN	NaN	NaN
NaN	NaN	NaN	NaN	524.12445	592.39984	NaN	NaN	NaN	NaN
NaN	NaN	NaN	NaN	524.07855	592.3869	NaN	NaN	NaN	NaN
NaN	NaN	NaN	NaN	524.0616	592.3871	NaN	NaN	NaN	NaN
NaN	NaN	NaN	NaN	524.2544	592.4298	NaN	NaN	NaN	NaN
NaN	NaN	NaN	NaN	524.2281	592.41815	NaN	NaN	NaN	NaN
NaN	NaN	NaN	NaN	524.2939	592.4561	NaN	NaN	NaN	NaN
NaN	NaN	NaN	NaN	524.29156	592.45624	NaN	NaN	NaN	NaN
NaN	NaN	NaN	NaN	524.22	592.4428	NaN	NaN	NaN	NaN
NaN	NaN	NaN	NaN	524.2942	592.48834	NaN	NaN	NaN	NaN
NaN	NaN	NaN	NaN	524.1862	592.4428	NaN	NaN	NaN	NaN
NaN	NaN	NaN	NaN	524.3032	592.4432	NaN	NaN	NaN	NaN
NaN	NaN	NaN	NaN	524.2335	592.4883	NaN	NaN	NaN	NaN
NaN	NaN	NaN	NaN	524.2427	592.4294	NaN	NaN	NaN	NaN
NaN	NaN	NaN	NaN	524.3477	592.48096	NaN	NaN	NaN	NaN
NaN	NaN	NaN	NaN	524.3774	592.5277	NaN	NaN	NaN	NaN
NaN	NaN	NaN	NaN	524.1461	592.4339	NaN	NaN	NaN	NaN
NaN	NaN	NaN	NaN	524.24744	592.4898	NaN	NaN	NaN	NaN
NaN	NaN	NaN	NaN	524.26605	592.4649	NaN	NaN	NaN	NaN
NaN	NaN	NaN	NaN	524.2755	592.5029	NaN	NaN	NaN	NaN
NaN	NaN	NaN	NaN	524.5789	592.5789	NaN	NaN	NaN	NaN
NaN	NaN	NaN	NaN	524.4709	592.615	NaN	NaN	NaN	NaN
NaN	NaN	NaN	NaN	524.55035	592.6237	NaN	NaN	NaN	NaN
NaN	NaN	NaN	NaN	524.5452	592.5774	NaN	NaN	NaN	NaN
NaN	NaN	NaN	NaN	524.4187	592.59576	NaN	NaN	NaN	NaN
NaN	NaN	NaN	NaN	524.1539	592.48816	NaN	NaN	NaN	NaN
NaN	NaN	NaN	NaN	524.4038	592.5904	NaN	NaN	NaN	NaN
NaN	NaN	NaN	NaN	524.1505	592.4912	NaN	NaN	NaN	NaN
NaN	NaN	NaN	NaN	524.2409	592.55096	NaN	NaN	NaN	NaN
NaN	NaN	NaN	NaN	524.13544	592.5205	NaN	NaN	NaN	NaN
NaN	NaN	NaN	NaN	524.17206	592.53674	NaN	NaN	NaN	NaN
NaN	NaN	NaN	NaN	524.29535	592.54095	NaN	NaN	NaN	NaN
NaN	NaN	NaN	NaN	524.39795	592.63995	NaN	NaN	NaN	NaN
NaN	NaN	NaN	NaN	524.34875	592.5925	NaN	NaN	NaN	NaN
NaN	NaN	NaN	NaN	524.1164	592.5776	NaN	NaN	NaN	NaN
NaN	NaN	NaN	NaN	524.08417	592.52344	NaN	NaN	NaN	NaN
NaN	NaN	NaN	NaN	524.06976	592.54846	NaN	NaN	NaN	NaN
NaN	NaN	NaN	NaN	524.0756	592.5543	NaN	NaN	NaN	NaN
NaN	NaN	NaN	NaN	524.0765	592.5691	NaN	NaN	NaN	NaN
NaN	NaN	NaN	NaN	524.01245	592.5615	NaN	NaN	NaN	NaN
NaN	NaN	NaN	NaN	524.0343	592.56714	NaN	NaN	NaN	NaN
NaN	NaN	NaN	NaN	524.0199	592.5206	NaN	NaN	NaN	NaN
NaN	NaN	NaN	NaN	524.0029	592.5939	NaN	NaN	NaN	NaN
NaN	NaN	NaN	NaN	523.9528	592.57965	NaN	NaN	NaN	NaN
NaN	NaN	NaN	NaN	524.0189	592.65405	NaN	NaN	NaN	NaN
NaN	NaN	NaN	NaN	524.0351	592.5994	NaN	NaN	NaN	NaN
NaN	NaN	NaN	NaN	524.2212	592.6781	NaN	NaN	NaN	NaN
NaN	NaN	NaN	NaN	524.05975	592.64575	NaN	NaN	NaN	NaN
NaN	NaN	NaN	NaN	524.0833	592.6623	NaN	NaN	NaN	NaN
NaN	NaN	NaN	NaN	524.0257	592.6689	NaN	NaN	NaN	NaN
NaN	NaN	NaN	NaN	524.1715	592.70294	NaN	NaN	NaN	NaN
NaN	NaN	NaN	NaN	524.13715	592.74817	NaN	NaN	NaN	NaN
NaN	NaN	NaN	NaN	524.1204	592.7058	NaN	NaN	NaN	NaN
NaN	NaN	NaN	NaN	524.19183	592.7747	NaN	NaN	NaN	NaN
NaN	NaN	NaN	NaN	524.16473	592.72107	NaN	NaN	NaN	NaN
NaN	NaN	NaN	NaN	524.23175	592.74347	NaN	NaN	NaN	NaN
NaN	NaN	NaN	NaN	524.30786	592.81006	NaN	NaN	NaN	NaN
NaN	NaN	NaN	NaN	524.3236	592.828	NaN	NaN	NaN	NaN
NaN	NaN	NaN	NaN	524.3044	592.8007	NaN	NaN	NaN	NaN
NaN	NaN	NaN	NaN	524.5029	592.83234	NaN	NaN	NaN	NaN
NaN	NaN	NaN	NaN	524.44446	592.8202	NaN	NaN	NaN	NaN
NaN	NaN	NaN	NaN	524.27405	592.7653	NaN	NaN	NaN	NaN
NaN	NaN	NaN	NaN	524.14636	592.84784	NaN	NaN	NaN	NaN
NaN	NaN	NaN	NaN	524.2878	592.8154	NaN	NaN	NaN	NaN
NaN	NaN	NaN	NaN	524.35114	592.9292	NaN	NaN	NaN	NaN
NaN	NaN	NaN	NaN	524.25977	592.8821	NaN	NaN	NaN	NaN
NaN	NaN	NaN	NaN	524.22687	592.86847	NaN	NaN	NaN	NaN
NaN	NaN	NaN	NaN	524.1961	592.8575	NaN	NaN	NaN	NaN
NaN	NaN	NaN	NaN	524.2626	592.87555	NaN	NaN	NaN	NaN
NaN	NaN	NaN	NaN	524.36005	592.8737	NaN	NaN	NaN	NaN
NaN	NaN	NaN	NaN	524.20233	592.84247	NaN	NaN	NaN	NaN
NaN	NaN	NaN	NaN	524.2965	592.8824	NaN	NaN	NaN	NaN
NaN	NaN	NaN	NaN	524.2691	592.8939	NaN	NaN	NaN	NaN
NaN	NaN	NaN	NaN	524.12665	592.8314	NaN	NaN	NaN	NaN
NaN	NaN	NaN	NaN	524.36926	592.93536	NaN	NaN	NaN	NaN
NaN	NaN	NaN	NaN	524.2547	592.88385	NaN	NaN	NaN	NaN
NaN	NaN	NaN	NaN	524.1754	592.8508	NaN	NaN	NaN	NaN
NaN	NaN	NaN	NaN	524.1899	592.8449	NaN	NaN	NaN	NaN
NaN	NaN	NaN	NaN	524.19275	592.87537	NaN	NaN	NaN	NaN
NaN	NaN	NaN	NaN	524.16425	592.8647	NaN	NaN	NaN	NaN
NaN	NaN	NaN	NaN	524.2194	592.8971	NaN	NaN	NaN	NaN
NaN	NaN	NaN	NaN	524.22107	592.88586	NaN	NaN	NaN	NaN
NaN	NaN	NaN	NaN	524.2003	592.90204	NaN	NaN	NaN	NaN
NaN	NaN	NaN	NaN	524.142	592.8464	NaN	NaN	NaN	NaN
NaN	NaN	NaN	NaN	524.3038	592.93726	NaN	NaN	NaN	NaN
NaN	NaN	NaN	NaN	524.13153	592.86707	NaN	NaN	NaN	NaN
NaN	NaN	NaN	NaN	524.22687	592.86993	NaN	NaN	NaN	NaN
NaN	NaN	NaN	NaN	524.31213	592.92194	NaN	NaN	NaN	NaN
NaN	NaN	NaN	NaN	524.42004	592.90405	NaN	NaN	NaN	NaN
NaN	NaN	NaN	NaN	524.34204	592.88116	NaN	NaN	NaN	NaN
NaN	NaN	NaN	NaN	524.28033	592.8526	NaN	NaN	NaN	NaN
NaN	NaN	NaN	NaN	524.4478	592.9087	NaN	NaN	NaN	NaN
NaN	NaN	NaN	NaN	524.3658	592.88525	NaN	NaN	NaN	NaN
NaN	NaN	NaN	NaN	524.3338	592.86707	NaN	NaN	NaN	NaN
NaN	NaN	NaN	NaN	524.38745	592.88525	NaN	NaN	NaN	NaN
NaN	NaN	NaN	NaN	524.38586	592.9176	NaN	NaN	NaN	NaN
NaN	NaN	NaN	NaN	524.32684	592.8795	NaN	NaN	NaN	NaN
NaN	NaN	NaN	NaN	524.4567	592.9069	NaN	NaN	NaN	NaN
NaN	NaN	NaN	NaN	524.36414	592.90173	NaN	NaN	NaN	NaN
NaN	NaN	NaN	NaN	524.40216	592.91296	NaN	NaN	NaN	NaN
NaN	NaN	NaN	NaN	524.2879	592.868	NaN	NaN	NaN	NaN
NaN	NaN	NaN	NaN	524.34204	592.8971	NaN	NaN	NaN	NaN
NaN	NaN	NaN	NaN	524.302	592.8844	NaN	NaN	NaN	NaN
NaN	NaN	NaN	NaN	524.3968	592.9157	NaN	NaN	NaN	NaN
NaN	NaN	NaN	NaN	524.4264	592.9228	NaN	NaN	NaN	NaN
NaN	NaN	NaN	NaN	524.44214	592.911	NaN	NaN	NaN	NaN
NaN	NaN	NaN	NaN	524.291	592.8672	NaN	NaN	NaN	NaN
NaN	NaN	NaN	NaN	524.3712	592.90234	NaN	NaN	NaN	NaN
NaN	NaN	NaN	NaN	524.40186	592.91705	NaN	NaN	NaN	NaN
NaN	NaN	NaN	NaN	524.3903	592.9228	NaN	NaN	NaN	NaN
NaN	NaN	NaN	NaN	524.48706	592.9222	NaN	NaN	NaN	NaN
NaN	NaN	NaN	NaN	524.4596	592.9358	NaN	NaN	NaN	NaN
NaN	NaN	NaN	NaN	524.3839	592.8716	NaN	NaN	NaN	NaN
NaN	NaN	NaN	NaN	524.39484	592.9121	NaN	NaN	NaN	NaN
NaN	NaN	NaN	NaN	524.41315	592.8922	NaN	NaN	NaN	NaN
NaN	NaN	NaN	NaN	524.37177	592.8905	NaN	NaN	NaN	NaN
NaN	NaN	NaN	NaN	524.377	592.8936	NaN	NaN	NaN	NaN
NaN	NaN	NaN	NaN	524.41064	592.9366	NaN	NaN	NaN	NaN
NaN	NaN	NaN	NaN	524.5	592.93994	NaN	NaN	NaN	NaN
NaN	NaN	NaN	NaN	524.56494	592.93726	NaN	NaN	NaN	NaN
NaN	NaN	NaN	NaN	524.5288	592.93225	NaN	NaN	NaN	NaN
NaN	NaN	NaN	NaN	524.48553	592.95667	NaN	NaN	NaN	NaN
NaN	NaN	NaN	NaN	524.45374	592.94073	NaN	NaN	NaN	NaN
NaN	NaN	NaN	NaN	524.4352	592.8991	NaN	NaN	NaN	NaN
NaN	NaN	NaN	NaN	524.5202	593.01154	NaN	NaN	NaN	NaN
NaN	NaN	NaN	NaN	524.5623	592.95215	NaN	NaN	NaN	NaN
NaN	NaN	NaN	NaN	524.6331	593.00653	NaN	NaN	NaN	NaN
NaN	NaN	NaN	NaN	524.60144	593.03046	NaN	NaN	NaN	NaN
NaN	NaN	NaN	NaN	524.5951	593.01587	NaN	NaN	NaN	NaN
NaN	NaN	NaN	NaN	524.62103	593.0101	NaN	NaN	NaN	NaN
NaN	NaN	NaN	NaN	524.5403	592.9935	NaN	NaN	NaN	NaN
NaN	NaN	NaN	NaN	524.5951	592.9899	NaN	NaN	NaN	NaN
NaN	NaN	NaN	NaN	524.56494	592.9906	NaN	NaN	NaN	NaN
NaN	NaN	NaN	NaN	524.53156	592.9763	NaN	NaN	NaN	NaN
NaN	NaN	NaN	NaN	524.5961	593.0079	NaN	NaN	NaN	NaN
NaN	NaN	NaN	NaN	524.5101	592.98193	NaN	NaN	NaN	NaN
NaN	NaN	NaN	NaN	524.6081	593.0173	NaN	NaN	NaN	NaN
NaN	NaN	NaN	NaN	524.4111	592.9491	NaN	NaN	NaN	NaN
NaN	NaN	NaN	NaN	524.4354	592.9606	NaN	NaN	NaN	NaN
NaN	NaN	NaN	NaN	524.40515	592.97845	NaN	NaN	NaN	NaN
NaN	NaN	NaN	NaN	524.4583	592.9914	NaN	NaN	NaN	NaN
NaN	NaN	NaN	NaN	524.37427	592.95374	NaN	NaN	NaN	NaN
NaN	NaN	NaN	NaN	524.4683	592.95245	NaN	NaN	NaN	NaN
NaN	NaN	NaN	NaN	524.3772	592.94507	NaN	NaN	NaN	NaN
NaN	NaN	NaN	NaN	524.38763	592.96686	NaN	NaN	NaN	NaN
NaN	NaN	NaN	NaN	524.3759	592.94586	NaN	NaN	NaN	NaN
NaN	NaN	NaN	NaN	524.34827	592.9552	NaN	NaN	NaN	NaN
NaN	NaN	NaN	NaN	524.38776	592.9633	NaN	NaN	NaN	NaN
NaN	NaN	NaN	NaN	524.4496	592.9899	NaN	NaN	NaN	NaN
NaN	NaN	NaN	NaN	524.3247	592.9411	NaN	NaN	NaN	NaN
NaN	NaN	NaN	NaN	524.43506	592.97766	NaN	NaN	NaN	NaN
NaN	NaN	NaN	NaN	524.4655	592.9684	NaN	NaN	NaN	NaN
NaN	NaN	NaN	NaN	524.43677	592.93677	NaN	NaN	NaN	NaN
NaN	NaN	NaN	NaN	524.37317	592.93225	NaN	NaN	NaN	NaN
NaN	NaN	NaN	NaN	524.43805	592.98126	NaN	NaN	NaN	NaN
NaN	NaN	NaN	NaN	524.3333	592.9727	NaN	NaN	NaN	NaN
NaN	NaN	NaN	NaN	524.3701	592.9502	NaN	NaN	NaN	NaN
NaN	NaN	NaN	NaN	524.44073	592.95233	NaN	NaN	NaN	NaN
NaN	NaN	NaN	NaN	524.41187	592.974	NaN	NaN	NaN	NaN
NaN	NaN	NaN	NaN	524.3121	592.9606	NaN	NaN	NaN	NaN
NaN	NaN	NaN	NaN	524.46094	592.9313	NaN	NaN	NaN	NaN
NaN	NaN	NaN	NaN	524.4146	592.9631	NaN	NaN	NaN	NaN
NaN	NaN	NaN	NaN	524.4105	592.9415	NaN	NaN	NaN	NaN
NaN	NaN	NaN	NaN	524.4071	592.94556	NaN	NaN	NaN	NaN
NaN	NaN	NaN	NaN	524.43524	592.9863	NaN	NaN	NaN	NaN
NaN	NaN	NaN	NaN	524.4208	592.97406	NaN	NaN	NaN	NaN
NaN	NaN	NaN	NaN	524.3833	592.9481	NaN	NaN	NaN	NaN
NaN	NaN	NaN	NaN	524.2615	592.9339	NaN	NaN	NaN	NaN
NaN	NaN	NaN	NaN	524.4407	592.92114	NaN	NaN	NaN	NaN
NaN	NaN	NaN	NaN	524.3971	592.9435	NaN	NaN	NaN	NaN
NaN	NaN	NaN	NaN	524.45087	592.92053	NaN	NaN	NaN	NaN
NaN	NaN	NaN	NaN	524.42487	592.94507	NaN	NaN	NaN	NaN
NaN	NaN	NaN	NaN	524.3464	592.94495	NaN	NaN	NaN	NaN
NaN	NaN	NaN	NaN	524.3834	592.9576	NaN	NaN	NaN	NaN
NaN	NaN	NaN	NaN	524.4294	592.9582	NaN	NaN	NaN	NaN
NaN	NaN	NaN	NaN	524.42163	592.91364	NaN	NaN	NaN	NaN
NaN	NaN	NaN	NaN	524.4478	592.9362	NaN	NaN	NaN	NaN
NaN	NaN	NaN	NaN	524.382	592.98346	NaN	NaN	NaN	NaN
NaN	NaN	NaN	NaN	524.4552	592.948	NaN	NaN	NaN	NaN
NaN	NaN	NaN	NaN	524.37225	592.90204	NaN	NaN	NaN	NaN
NaN	NaN	NaN	NaN	524.49133	592.979	NaN	NaN	NaN	NaN
NaN	NaN	NaN	NaN	524.455	592.9238	NaN	NaN	NaN	NaN
NaN	NaN	NaN	NaN	524.43787	592.9494	NaN	NaN	NaN	NaN
NaN	NaN	NaN	NaN	524.4638	592.9631	NaN	NaN	NaN	NaN
NaN	NaN	NaN	NaN	524.37946	592.962	NaN	NaN	NaN	NaN
NaN	NaN	NaN	NaN	524.4176	592.97546	NaN	NaN	NaN	NaN
NaN	NaN	NaN	NaN	524.3384	592.9401	NaN	NaN	NaN	NaN
NaN	NaN	NaN	NaN	524.4855	592.93976	NaN	NaN	NaN	NaN
NaN	NaN	NaN	NaN	524.37463	592.9067	NaN	NaN	NaN	NaN
NaN	NaN	NaN	NaN	524.3563	592.9369	NaN	NaN	NaN	NaN
NaN	NaN	NaN	NaN	524.3779	592.9738	NaN	NaN	NaN	NaN
NaN	NaN	NaN	NaN	524.45215	592.95074	NaN	NaN	NaN	NaN
NaN	NaN	NaN	NaN	524.29596	592.9414	NaN	NaN	NaN	NaN
NaN	NaN	NaN	NaN	524.45056	592.97095	NaN	NaN	NaN	NaN
NaN	NaN	NaN	NaN	524.34863	592.89886	NaN	NaN	NaN	NaN
NaN	NaN	NaN	NaN	524.4435	592.95795	NaN	NaN	NaN	NaN
NaN	NaN	NaN	NaN	524.1813	592.90643	NaN	NaN	NaN	NaN
NaN	NaN	NaN	NaN	524.32214	592.94025	NaN	NaN	NaN	NaN
NaN	NaN	NaN	NaN	524.2872	592.9184	NaN	NaN	NaN	NaN
NaN	NaN	NaN	NaN	524.2551	592.9038	NaN	NaN	NaN	NaN
NaN	NaN	NaN	NaN	524.35986	592.91754	NaN	NaN	NaN	NaN
NaN	NaN	NaN	NaN	524.29767	592.944	NaN	NaN	NaN	NaN
NaN	NaN	NaN	NaN	524.282	592.9186	NaN	NaN	NaN	NaN
NaN	NaN	NaN	NaN	524.4708	592.95404	NaN	NaN	NaN	NaN
NaN	NaN	NaN	NaN	524.3584	592.9029	NaN	NaN	NaN	NaN
NaN	NaN	NaN	NaN	524.3863	592.9344	NaN	NaN	NaN	NaN
NaN	NaN	NaN	NaN	524.4841	592.98047	NaN	NaN	NaN	NaN
NaN	NaN	NaN	NaN	524.4304	592.96954	NaN	NaN	NaN	NaN
NaN	NaN	NaN	NaN	524.3965	592.9519	NaN	NaN	NaN	NaN
NaN	NaN	NaN	NaN	524.41473	592.95807	NaN	NaN	NaN	NaN
NaN	NaN	NaN	NaN	524.29535	592.90643	NaN	NaN	NaN	NaN
NaN	NaN	NaN	NaN	524.46375	592.91797	NaN	NaN	NaN	NaN
NaN	NaN	NaN	NaN	524.32776	592.9336	NaN	NaN	NaN	NaN
NaN	NaN	NaN	NaN	524.2879	592.95886	NaN	NaN	NaN	NaN
NaN	NaN	NaN	NaN	524.38794	592.91046	NaN	NaN	NaN	NaN
NaN	NaN	NaN	NaN	524.3324	592.93066	NaN	NaN	NaN	NaN
NaN	NaN	NaN	NaN	524.5044	592.9438	NaN	NaN	NaN	NaN
NaN	NaN	NaN	NaN	524.36334	592.9593	NaN	NaN	NaN	NaN
NaN	NaN	NaN	NaN	524.5785	592.9724	NaN	NaN	NaN	NaN
NaN	NaN	NaN	NaN	524.37555	592.93195	NaN	NaN	NaN	NaN
NaN	NaN	NaN	NaN	524.3146	592.9438	NaN	NaN	NaN	NaN
NaN	NaN	NaN	NaN	524.3688	592.96356	NaN	NaN	NaN	NaN
NaN	NaN	NaN	NaN	524.5394	592.94525	NaN	NaN	NaN	NaN
NaN	NaN	NaN	NaN	524.4432	592.94604	NaN	NaN	NaN	NaN
NaN	NaN	NaN	NaN	524.403	592.92834	NaN	NaN	NaN	NaN
NaN	NaN	NaN	NaN	524.48395	592.92334	NaN	NaN	NaN	NaN
NaN	NaN	NaN	NaN	524.4187	592.9688	NaN	NaN	NaN	NaN
NaN	NaN	NaN	NaN	524.4681	592.99927	NaN	NaN	NaN	NaN
NaN	NaN	NaN	NaN	524.61285	593.0456	NaN	NaN	NaN	NaN
NaN	NaN	NaN	NaN	524.44904	592.9876	NaN	NaN	NaN	NaN
NaN	NaN	NaN	NaN	524.34503	592.9561	NaN	NaN	NaN	NaN
NaN	NaN	NaN	NaN	524.4301	592.9774	NaN	NaN	NaN	NaN
NaN	NaN	NaN	NaN	524.51025	592.9561	NaN	NaN	NaN	NaN
NaN	NaN	NaN	NaN	524.46045	592.9641	NaN	NaN	NaN	NaN
NaN	NaN	NaN	NaN	524.4971	592.9605	NaN	NaN	NaN	NaN
NaN	NaN	NaN	NaN	524.49274	592.992	NaN	NaN	NaN	NaN
NaN	NaN	NaN	NaN	524.4723	592.98834	NaN	NaN	NaN	NaN
NaN	NaN	NaN	NaN	524.48834	593.0066	NaN	NaN	NaN	NaN
NaN	NaN	NaN	NaN	524.4855	593.0239	NaN	NaN	NaN	NaN
NaN	NaN	NaN	NaN	524.35254	592.96277	NaN	NaN	NaN	NaN
NaN	NaN	NaN	NaN	524.5029	592.9869	NaN	NaN	NaN	NaN
NaN	NaN	NaN	NaN	524.4183	592.9744	NaN	NaN	NaN	NaN
NaN	NaN	NaN	NaN	524.46796	592.96063	NaN	NaN	NaN	NaN
NaN	NaN	NaN	NaN	524.4301	592.9833	NaN	NaN	NaN	NaN
NaN	NaN	NaN	NaN	524.50433	592.9535	NaN	NaN	NaN	NaN
NaN	NaN	NaN	NaN	524.3421	592.9503	NaN	NaN	NaN	NaN
NaN	NaN	NaN	NaN	524.4123	592.962	NaN	NaN	NaN	NaN
NaN	NaN	NaN	NaN	524.4898	593.00653	NaN	NaN	NaN	NaN
NaN	NaN	NaN	NaN	524.44006	592.95465	NaN	NaN	NaN	NaN
NaN	NaN	NaN	NaN	524.4577	592.96796	NaN	NaN	NaN	NaN
NaN	NaN	NaN	NaN	524.50586	593.00146	NaN	NaN	NaN	NaN
NaN	NaN	NaN	NaN	524.4083	592.99634	NaN	NaN	NaN	NaN
NaN	NaN	NaN	NaN	524.38324	592.92773	NaN	NaN	NaN	NaN
NaN	NaN	NaN	NaN	524.4344	593.0029	NaN	NaN	NaN	NaN
NaN	NaN	NaN	NaN	524.3194	592.94055	NaN	NaN	NaN	NaN
NaN	NaN	NaN	NaN	524.40485	592.9656	NaN	NaN	NaN	NaN
NaN	NaN	NaN	NaN	524.4561	592.95465	NaN	NaN	NaN	NaN
NaN	NaN	NaN	NaN	524.4531	592.93774	NaN	NaN	NaN	NaN
NaN	NaN	NaN	NaN	524.5247	592.99274	NaN	NaN	NaN	NaN
NaN	NaN	NaN	NaN	524.4132	592.93823	NaN	NaN	NaN	NaN
NaN	NaN	NaN	NaN	524.5653	592.9804	NaN	NaN	NaN	NaN
NaN	NaN	NaN	NaN	524.4956	592.95917	NaN	NaN	NaN	NaN
NaN	NaN	NaN	NaN	524.5233	593.01385	NaN	NaN	NaN	NaN
NaN	NaN	NaN	NaN	524.40204	592.9503	NaN	NaN	NaN	NaN
NaN	NaN	NaN	NaN	524.5335	593.00073	NaN	NaN	NaN	NaN
NaN	NaN	NaN	NaN	524.5438	592.9744	NaN	NaN	NaN	NaN
NaN	NaN	NaN	NaN	524.5058	592.9855	NaN	NaN	NaN	NaN
NaN	NaN	NaN	NaN	524.3392	592.9211	NaN	NaN	NaN	NaN
NaN	NaN	NaN	NaN	524.43243	592.91705	NaN	NaN	NaN	NaN
NaN	NaN	NaN	NaN	524.54956	592.9665	NaN	NaN	NaN	NaN
NaN	NaN	NaN	NaN	524.40765	592.93256	NaN	NaN	NaN	NaN
NaN	NaN	NaN	NaN	524.46643	592.94525	NaN	NaN	NaN	NaN
NaN	NaN	NaN	NaN	524.4548	592.9569	NaN	NaN	NaN	NaN
NaN	NaN	NaN	NaN	524.48834	592.9423	NaN	NaN	NaN	NaN
NaN	NaN	NaN	NaN	524.40485	592.948	NaN	NaN	NaN	NaN
NaN	NaN	NaN	NaN	524.45337	592.9198	NaN	NaN	NaN	NaN
NaN	NaN	NaN	NaN	524.3534	592.9194	NaN	NaN	NaN	NaN
NaN	NaN	NaN	NaN	524.5758	592.96936	NaN	NaN	NaN	NaN
NaN	NaN	NaN	NaN	524.47375	592.95337	NaN	NaN	NaN	NaN
NaN	NaN	NaN	NaN	524.31055	592.88617	NaN	NaN	NaN	NaN
NaN	NaN	NaN	NaN	524.4532	592.9459	NaN	NaN	NaN	NaN
NaN	NaN	NaN	NaN	524.35864	592.87994	NaN	NaN	NaN	NaN
NaN	NaN	NaN	NaN	524.55945	592.99713	NaN	NaN	NaN	NaN
NaN	NaN	NaN	NaN	524.41644	592.9061	NaN	NaN	NaN	NaN
NaN	NaN	NaN	NaN	524.46936	592.9417	NaN	NaN	NaN	NaN
NaN	NaN	NaN	NaN	524.5073	592.9526	NaN	NaN	NaN	NaN
NaN	NaN	NaN	NaN	524.59607	592.94543	NaN	NaN	NaN	NaN
NaN	NaN	NaN	NaN	524.6331	592.9877	NaN	NaN	NaN	NaN
NaN	NaN	NaN	NaN	524.3889	592.90643	NaN	NaN	NaN	NaN
NaN	NaN	NaN	NaN	524.48254	592.93024	NaN	NaN	NaN	NaN
NaN	NaN	NaN	NaN	524.465	592.9388	NaN	NaN	NaN	NaN
NaN	NaN	NaN	NaN	524.4162	592.925	NaN	NaN	NaN	NaN
NaN	NaN	NaN	NaN	524.4295	592.9273	NaN	NaN	NaN	NaN
NaN	NaN	NaN	NaN	524.51605	592.9519	NaN	NaN	NaN	NaN
NaN	NaN	NaN	NaN	524.5147	592.9309	NaN	NaN	NaN	NaN
NaN	NaN	NaN	NaN	524.57184	592.9824	NaN	NaN	NaN	NaN
NaN	NaN	NaN	NaN	524.5295	592.9507	NaN	NaN	NaN	NaN
NaN	NaN	NaN	NaN	524.4514	592.90356	NaN	NaN	NaN	NaN
NaN	NaN	NaN	NaN	524.3231	592.87427	NaN	NaN	NaN	NaN
NaN	NaN	NaN	NaN	524.60767	592.95135	NaN	NaN	NaN	NaN
NaN	NaN	NaN	NaN	524.42194	592.958	NaN	NaN	NaN	NaN
NaN	NaN	NaN	NaN	524.53845	592.94525	NaN	NaN	NaN	NaN
NaN	NaN	NaN	NaN	524.66205	592.92334	NaN	NaN	NaN	NaN
NaN	NaN	NaN	NaN	524.41125	592.8935	NaN	NaN	NaN	NaN
NaN	NaN	NaN	NaN	524.606	592.98456	NaN	NaN	NaN	NaN
NaN	NaN	NaN	NaN	524.6368	592.99115	NaN	NaN	NaN	NaN
NaN	NaN	NaN	NaN	524.5607	592.9474	NaN	NaN	NaN	NaN
NaN	NaN	NaN	NaN	524.50146	592.90796	NaN	NaN	NaN	NaN
NaN	NaN	NaN	NaN	524.7198	593.0118	NaN	NaN	NaN	NaN
NaN	NaN	NaN	NaN	524.66345	592.97864	NaN	NaN	NaN	NaN
NaN	NaN	NaN	NaN	524.5874	592.9563	NaN	NaN	NaN	NaN
NaN	NaN	NaN	NaN	524.61835	592.94824	NaN	NaN	NaN	NaN
NaN	NaN	NaN	NaN	524.55786	592.9407	NaN	NaN	NaN	NaN
NaN	NaN	NaN	NaN	524.6535	592.93365	NaN	NaN	NaN	NaN
NaN	NaN	NaN	NaN	524.7719	592.95917	NaN	NaN	NaN	NaN
NaN	NaN	NaN	NaN	524.56323	592.97797	NaN	NaN	NaN	NaN
NaN	NaN	NaN	NaN	524.5661	592.97723	NaN	NaN	NaN	NaN
NaN	NaN	NaN	NaN	524.6231	592.9745	NaN	NaN	NaN	NaN
NaN	NaN	NaN	NaN	524.43146	592.8979	NaN	NaN	NaN	NaN
NaN	NaN	NaN	NaN	524.4867	592.9163	NaN	NaN	NaN	NaN
NaN	NaN	NaN	NaN	524.6151	592.9335	NaN	NaN	NaN	NaN
NaN	NaN	NaN	NaN	524.6744	593.0156	NaN	NaN	NaN	NaN
NaN	NaN	NaN	NaN	524.7308	592.9926	NaN	NaN	NaN	NaN
NaN	NaN	NaN	NaN	524.55786	592.91693	NaN	NaN	NaN	NaN
NaN	NaN	NaN	NaN	524.60284	592.9262	NaN	NaN	NaN	NaN
NaN	NaN	NaN	NaN	524.5	592.9303	NaN	NaN	NaN	NaN
NaN	NaN	NaN	NaN	524.74146	592.98285	NaN	NaN	NaN	NaN
NaN	NaN	NaN	NaN	524.5446	592.91815	NaN	NaN	NaN	NaN
NaN	NaN	NaN	NaN	524.6192	592.91284	NaN	NaN	NaN	NaN
NaN	NaN	NaN	NaN	524.51196	592.87274	NaN	NaN	NaN	NaN
NaN	NaN	NaN	NaN	524.46716	592.84924	NaN	NaN	NaN	NaN
NaN	NaN	NaN	NaN	524.4565	592.90393	NaN	NaN	NaN	NaN
NaN	NaN	NaN	NaN	524.69434	592.9604	NaN	NaN	NaN	NaN
NaN	NaN	NaN	NaN	524.56854	592.90686	NaN	NaN	NaN	NaN
NaN	NaN	NaN	NaN	524.55963	592.9456	NaN	NaN	NaN	NaN
NaN	NaN	NaN	NaN	524.4955	592.9378	NaN	NaN	NaN	NaN
NaN	NaN	NaN	NaN	524.5598	592.9484	NaN	NaN	NaN	NaN
NaN	NaN	NaN	NaN	524.5694	592.9404	NaN	NaN	NaN	NaN
NaN	NaN	NaN	NaN	524.6352	592.94574	NaN	NaN	NaN	NaN
NaN	NaN	NaN	NaN	524.66815	592.979	NaN	NaN	NaN	NaN
NaN	NaN	NaN	NaN	524.6754	592.95575	NaN	NaN	NaN	NaN
NaN	NaN	NaN	NaN	524.6973	592.97833	NaN	NaN	NaN	NaN
NaN	NaN	NaN	NaN	524.62274	592.98206	NaN	NaN	NaN	NaN
NaN	NaN	NaN	NaN	524.73157	592.95416	NaN	NaN	NaN	NaN
NaN	NaN	NaN	NaN	524.5718	592.96783	NaN	NaN	NaN	NaN
NaN	NaN	NaN	NaN	524.62744	592.96625	NaN	NaN	NaN	NaN
NaN	NaN	NaN	NaN	524.539	592.94226	NaN	NaN	NaN	NaN
NaN	NaN	NaN	NaN	524.5881	592.9612	NaN	NaN	NaN	NaN
NaN	NaN	NaN	NaN	524.53436	592.944	NaN	NaN	NaN	NaN
NaN	NaN	NaN	NaN	524.63837	592.9135	NaN	NaN	NaN	NaN
NaN	NaN	NaN	NaN	524.5751	592.9069	NaN	NaN	NaN	NaN
NaN	NaN	NaN	NaN	524.5782	592.9316	NaN	NaN	NaN	NaN
NaN	NaN	NaN	NaN	524.4699	592.88855	NaN	NaN	NaN	NaN
NaN	NaN	NaN	NaN	524.5677	592.8985	NaN	NaN	NaN	NaN
NaN	NaN	NaN	NaN	524.5797	592.9015	NaN	NaN	NaN	NaN
NaN	NaN	NaN	NaN	524.6298	592.9373	NaN	NaN	NaN	NaN
NaN	NaN	NaN	NaN	524.65594	592.9363	NaN	NaN	NaN	NaN
NaN	NaN	NaN	NaN	524.8078	592.9715	NaN	NaN	NaN	NaN
NaN	NaN	NaN	NaN	524.68536	592.938	NaN	NaN	NaN	NaN
NaN	NaN	NaN	NaN	524.7286	592.95264	NaN	NaN	NaN	NaN
NaN	NaN	NaN	NaN	524.6622	592.9249	NaN	NaN	NaN	NaN
NaN	NaN	NaN	NaN	524.7823	592.9565	NaN	NaN	NaN	NaN
NaN	NaN	NaN	NaN	524.8408	592.95795	NaN	NaN	NaN	NaN
NaN	NaN	NaN	NaN	524.7162	592.9249	NaN	NaN	NaN	NaN
NaN	NaN	NaN	NaN	524.7444	592.9543	NaN	NaN	NaN	NaN
NaN	NaN	NaN	NaN	524.7932	592.9556	NaN	NaN	NaN	NaN
NaN	NaN	NaN	NaN	524.76385	592.97076	NaN	NaN	NaN	NaN
NaN	NaN	NaN	NaN	524.7549	592.94226	NaN	NaN	NaN	NaN
NaN	NaN	NaN	NaN	524.74927	592.95795	NaN	NaN	NaN	NaN
NaN	NaN	NaN	NaN	524.6997	592.9234	NaN	NaN	NaN	NaN
NaN	NaN	NaN	NaN	524.75977	592.95197	NaN	NaN	NaN	NaN
NaN	NaN	NaN	NaN	524.78937	592.97675	NaN	NaN	NaN	NaN
NaN	NaN	NaN	NaN	524.7545	592.95483	NaN	NaN	NaN	NaN
NaN	NaN	NaN	NaN	524.8358	593.00073	NaN	NaN	NaN	NaN
NaN	NaN	NaN	NaN	524.8464	592.93524	NaN	NaN	NaN	NaN
NaN	NaN	NaN	NaN	524.8946	592.98944	NaN	NaN	NaN	NaN
NaN	NaN	NaN	NaN	524.8609	592.94965	NaN	NaN	NaN	NaN
NaN	NaN	NaN	NaN	524.8778	592.96625	NaN	NaN	NaN	NaN
NaN	NaN	NaN	NaN	524.9238	592.9796	NaN	NaN	NaN	NaN
NaN	NaN	NaN	NaN	524.75903	592.9488	NaN	NaN	NaN	NaN
NaN	NaN	NaN	NaN	524.79236	592.97076	NaN	NaN	NaN	NaN
NaN	NaN	NaN	NaN	524.94147	593.0105	NaN	NaN	NaN	NaN
NaN	NaN	NaN	NaN	524.87274	592.9865	NaN	NaN	NaN	NaN
NaN	NaN	NaN	NaN	524.9766	592.9751	NaN	NaN	NaN	NaN
NaN	NaN	NaN	NaN	524.80634	592.94745	NaN	NaN	NaN	NaN
NaN	NaN	NaN	NaN	524.9103	592.9631	NaN	NaN	NaN	NaN
NaN	NaN	NaN	NaN	524.94025	592.9871	NaN	NaN	NaN	NaN
NaN	NaN	NaN	NaN	524.81934	592.99927	NaN	NaN	NaN	NaN
NaN	NaN	NaN	NaN	524.9217	593.0256	NaN	NaN	NaN	NaN
NaN	NaN	NaN	NaN	524.9232	593	NaN	NaN	NaN	NaN
NaN	NaN	NaN	NaN	524.90424	593.0083	NaN	NaN	NaN	NaN
NaN	NaN	NaN	NaN	524.9021	593.0151	NaN	NaN	NaN	NaN
NaN	NaN	NaN	NaN	524.84393	592.9682	NaN	NaN	NaN	NaN
NaN	NaN	NaN	NaN	524.9299	593.01434	NaN	NaN	NaN	NaN
NaN	NaN	NaN	NaN	524.8268	592.997	NaN	NaN	NaN	NaN
NaN	NaN	NaN	NaN	524.9292	593	NaN	NaN	NaN	NaN
NaN	NaN	NaN	NaN	525.0135	593.02704	NaN	NaN	NaN	NaN
NaN	NaN	NaN	NaN	524.8741	592.9887	NaN	NaN	NaN	NaN
NaN	NaN	NaN	NaN	524.90814	593.0256	NaN	NaN	NaN	NaN
NaN	NaN	NaN	NaN	524.90393	592.9871	NaN	NaN	NaN	NaN
NaN	NaN	NaN	NaN	524.9241	593.00073	NaN	NaN	NaN	NaN
NaN	NaN	NaN	NaN	524.87836	593.0285	NaN	NaN	NaN	NaN
NaN	NaN	NaN	NaN	524.88196	593.0158	NaN	NaN	NaN	NaN
NaN	NaN	NaN	NaN	524.7887	592.99475	NaN	NaN	NaN	NaN
NaN	NaN	NaN	NaN	524.9955	593.0497	NaN	NaN	NaN	NaN
NaN	NaN	NaN	NaN	524.91565	593.01056	NaN	NaN	NaN	NaN
NaN	NaN	NaN	NaN	524.8449	593.00684	NaN	NaN	NaN	NaN
NaN	NaN	NaN	NaN	524.91016	593.03894	NaN	NaN	NaN	NaN
NaN	NaN	NaN	NaN	524.855	592.9834	NaN	NaN	NaN	NaN
NaN	NaN	NaN	NaN	524.894	593.0579	NaN	NaN	NaN	NaN
NaN	NaN	NaN	NaN	524.7651	593.00604	NaN	NaN	NaN	NaN
NaN	NaN	NaN	NaN	524.8997	593.05237	NaN	NaN	NaN	NaN
NaN	NaN	NaN	NaN	524.861	593.0302	NaN	NaN	NaN	NaN
NaN	NaN	NaN	NaN	524.7782	593.0293	NaN	NaN	NaN	NaN
NaN	NaN	NaN	NaN	524.8122	593.02637	NaN	NaN	NaN	NaN
NaN	NaN	NaN	NaN	524.8814	593.0225	NaN	NaN	NaN	NaN
NaN	NaN	NaN	NaN	524.88043	593.03687	NaN	NaN	NaN	NaN
NaN	NaN	NaN	NaN	524.8735	593	NaN	NaN	NaN	NaN
NaN	NaN	NaN	NaN	524.83936	593.0324	NaN	NaN	NaN	NaN
NaN	NaN	NaN	NaN	524.83234	592.9834	NaN	NaN	NaN	NaN
NaN	NaN	NaN	NaN	524.9123	593.04425	NaN	NaN	NaN	NaN
NaN	NaN	NaN	NaN	525.1339	592.98865	NaN	NaN	NaN	NaN
NaN	NaN	NaN	NaN	525.309	592.98724	NaN	NaN	NaN	NaN
NaN	NaN	NaN	NaN	525.16565	592.9608	NaN	NaN	NaN	NaN
NaN	NaN	NaN	NaN	525.05206	592.99475	NaN	NaN	NaN	NaN
NaN	NaN	NaN	NaN	525.2452	593.0052	NaN	NaN	NaN	NaN
NaN	NaN	NaN	NaN	525.2197	592.97577	NaN	NaN	NaN	NaN
NaN	NaN	NaN	NaN	525.28864	593.03076	NaN	NaN	NaN	NaN
NaN	NaN	NaN	NaN	525.2838	592.979	NaN	NaN	NaN	NaN
NaN	NaN	NaN	NaN	525.29614	593.00446	NaN	NaN	NaN	NaN
NaN	NaN	NaN	NaN	525.25	592.9955	NaN	NaN	NaN	NaN
[truncated: 329 more rows]
