# Supplementary material for: A novel power-amplified jumping behavior in larval beetles (Coleoptera: Laemophloeidae)
Source: PLoS One. 2022 Jan 19;17(1):e0256509. doi: 10.1371/journal.pone.0256509 (PMC8769368; doi:10.1371/journal.pone.0256509)
Supplement: S1 Data — (ZIP) [file pone.0256509.s002.zip › c_21382_433_croppedxypts.csv]

pt1_cam1_X	pt1_cam1_Y	pt2_cam1_X	pt2_cam1_Y	pt3_cam1_X	pt3_cam1_Y	pt4_cam1_X	pt4_cam1_Y	pt5_cam1_X	pt5_cam1_Y
539.5	609	636.75	609.5	589.188	603.048	106	67	194.667	66.333
NaN	NaN	NaN	NaN	589.15234	603.0666	NaN	NaN	NaN	NaN
NaN	NaN	NaN	NaN	589.26337	603.02673	NaN	NaN	NaN	NaN
NaN	NaN	NaN	NaN	589.33154	603.0406	NaN	NaN	NaN	NaN
NaN	NaN	NaN	NaN	589.1651	603.0223	NaN	NaN	NaN	NaN
NaN	NaN	NaN	NaN	589.2366	603.02985	NaN	NaN	NaN	NaN
NaN	NaN	NaN	NaN	589.1789	603.03973	NaN	NaN	NaN	NaN
NaN	NaN	NaN	NaN	589.1907	603.0345	NaN	NaN	NaN	NaN
NaN	NaN	NaN	NaN	589.2252	603.0374	NaN	NaN	NaN	NaN
NaN	NaN	NaN	NaN	589.26227	603.0491	NaN	NaN	NaN	NaN
NaN	NaN	NaN	NaN	589.0828	603.01996	NaN	NaN	NaN	NaN
NaN	NaN	NaN	NaN	589.188	603.05554	NaN	NaN	NaN	NaN
NaN	NaN	NaN	NaN	589.37805	603.02594	NaN	NaN	NaN	NaN
NaN	NaN	NaN	NaN	589.30707	603.0345	NaN	NaN	NaN	NaN
NaN	NaN	NaN	NaN	589.4279	603.0353	NaN	NaN	NaN	NaN
NaN	NaN	NaN	NaN	589.2365	603.0162	NaN	NaN	NaN	NaN
NaN	NaN	NaN	NaN	589.12177	603.0115	NaN	NaN	NaN	NaN
NaN	NaN	NaN	NaN	589.14	603.04767	NaN	NaN	NaN	NaN
NaN	NaN	NaN	NaN	589.32025	603.05914	NaN	NaN	NaN	NaN
NaN	NaN	NaN	NaN	589.2734	602.97473	NaN	NaN	NaN	NaN
NaN	NaN	NaN	NaN	589.0875	603.01904	NaN	NaN	NaN	NaN
NaN	NaN	NaN	NaN	589.3438	602.9931	NaN	NaN	NaN	NaN
NaN	NaN	NaN	NaN	589.3018	603.0244	NaN	NaN	NaN	NaN
NaN	NaN	NaN	NaN	589.402	603.013	NaN	NaN	NaN	NaN
NaN	NaN	NaN	NaN	589.4124	602.99615	NaN	NaN	NaN	NaN
NaN	NaN	NaN	NaN	589.2485	602.954	NaN	NaN	NaN	NaN
NaN	NaN	NaN	NaN	589.1831	602.94	NaN	NaN	NaN	NaN
NaN	NaN	NaN	NaN	589.24615	602.9358	NaN	NaN	NaN	NaN
NaN	NaN	NaN	NaN	589.26495	602.91626	NaN	NaN	NaN	NaN
NaN	NaN	NaN	NaN	589.09174	602.9098	NaN	NaN	NaN	NaN
NaN	NaN	NaN	NaN	589.1334	602.89264	NaN	NaN	NaN	NaN
NaN	NaN	NaN	NaN	588.9641	602.9046	NaN	NaN	NaN	NaN
NaN	NaN	NaN	NaN	589.1242	602.8727	NaN	NaN	NaN	NaN
NaN	NaN	NaN	NaN	589.0069	602.8771	NaN	NaN	NaN	NaN
NaN	NaN	NaN	NaN	589.141	602.86053	NaN	NaN	NaN	NaN
NaN	NaN	NaN	NaN	589.14404	602.87445	NaN	NaN	NaN	NaN
NaN	NaN	NaN	NaN	589.14667	602.87787	NaN	NaN	NaN	NaN
NaN	NaN	NaN	NaN	589.1117	602.8467	NaN	NaN	NaN	NaN
NaN	NaN	NaN	NaN	589.0682	602.8844	NaN	NaN	NaN	NaN
NaN	NaN	NaN	NaN	589.11255	602.87213	NaN	NaN	NaN	NaN
NaN	NaN	NaN	NaN	589.18915	602.85834	NaN	NaN	NaN	NaN
NaN	NaN	NaN	NaN	589.19385	602.85693	NaN	NaN	NaN	NaN
NaN	NaN	NaN	NaN	589.1373	602.8565	NaN	NaN	NaN	NaN
NaN	NaN	NaN	NaN	588.9723	602.8461	NaN	NaN	NaN	NaN
NaN	NaN	NaN	NaN	589.0439	602.82513	NaN	NaN	NaN	NaN
NaN	NaN	NaN	NaN	589.2793	602.8426	NaN	NaN	NaN	NaN
NaN	NaN	NaN	NaN	589.1117	602.8467	NaN	NaN	NaN	NaN
NaN	NaN	NaN	NaN	589.1523	602.84	NaN	NaN	NaN	NaN
NaN	NaN	NaN	NaN	589.0809	602.83746	NaN	NaN	NaN	NaN
NaN	NaN	NaN	NaN	589.1055	602.8467	NaN	NaN	NaN	NaN
NaN	NaN	NaN	NaN	589.07983	602.81165	NaN	NaN	NaN	NaN
NaN	NaN	NaN	NaN	589.05133	602.83997	NaN	NaN	NaN	NaN
NaN	NaN	NaN	NaN	589.20306	602.82153	NaN	NaN	NaN	NaN
NaN	NaN	NaN	NaN	589.09845	602.8185	NaN	NaN	NaN	NaN
NaN	NaN	NaN	NaN	589.18	602.8277	NaN	NaN	NaN	NaN
NaN	NaN	NaN	NaN	589.03766	602.8256	NaN	NaN	NaN	NaN
NaN	NaN	NaN	NaN	589.1196	602.8144	NaN	NaN	NaN	NaN
NaN	NaN	NaN	NaN	589.01605	602.76495	NaN	NaN	NaN	NaN
NaN	NaN	NaN	NaN	588.99695	602.75385	NaN	NaN	NaN	NaN
NaN	NaN	NaN	NaN	589.0758	602.7864	NaN	NaN	NaN	NaN
NaN	NaN	NaN	NaN	589.061	602.77136	NaN	NaN	NaN	NaN
NaN	NaN	NaN	NaN	589.05115	602.7656	NaN	NaN	NaN	NaN
NaN	NaN	NaN	NaN	588.9962	602.75037	NaN	NaN	NaN	NaN
NaN	NaN	NaN	NaN	589.1286	602.78156	NaN	NaN	NaN	NaN
NaN	NaN	NaN	NaN	588.9526	602.763	NaN	NaN	NaN	NaN
NaN	NaN	NaN	NaN	589.0283	602.768	NaN	NaN	NaN	NaN
NaN	NaN	NaN	NaN	588.98773	602.7638	NaN	NaN	NaN	NaN
NaN	NaN	NaN	NaN	589.09204	602.76843	NaN	NaN	NaN	NaN
NaN	NaN	NaN	NaN	589.07776	602.7546	NaN	NaN	NaN	NaN
NaN	NaN	NaN	NaN	588.98627	602.73627	NaN	NaN	NaN	NaN
NaN	NaN	NaN	NaN	589.07776	602.7424	NaN	NaN	NaN	NaN
NaN	NaN	NaN	NaN	589.0409	602.7197	NaN	NaN	NaN	NaN
NaN	NaN	NaN	NaN	589.13513	602.7534	NaN	NaN	NaN	NaN
NaN	NaN	NaN	NaN	588.9719	602.6942	NaN	NaN	NaN	NaN
NaN	NaN	NaN	NaN	589.0388	602.7374	NaN	NaN	NaN	NaN
NaN	NaN	NaN	NaN	589.00226	602.70703	NaN	NaN	NaN	NaN
NaN	NaN	NaN	NaN	589.05133	602.7113	NaN	NaN	NaN	NaN
NaN	NaN	NaN	NaN	588.91565	602.6963	NaN	NaN	NaN	NaN
NaN	NaN	NaN	NaN	588.97784	602.6741	NaN	NaN	NaN	NaN
NaN	NaN	NaN	NaN	589.07556	602.69696	NaN	NaN	NaN	NaN
NaN	NaN	NaN	NaN	589.1088	602.6887	NaN	NaN	NaN	NaN
NaN	NaN	NaN	NaN	588.9734	602.68115	NaN	NaN	NaN	NaN
NaN	NaN	NaN	NaN	589.0869	602.6982	NaN	NaN	NaN	NaN
NaN	NaN	NaN	NaN	588.882	602.66895	NaN	NaN	NaN	NaN
NaN	NaN	NaN	NaN	589.0023	602.69543	NaN	NaN	NaN	NaN
NaN	NaN	NaN	NaN	588.92944	602.66235	NaN	NaN	NaN	NaN
NaN	NaN	NaN	NaN	588.9131	602.6829	NaN	NaN	NaN	NaN
NaN	NaN	NaN	NaN	589.0632	602.6872	NaN	NaN	NaN	NaN
NaN	NaN	NaN	NaN	588.93097	602.6988	NaN	NaN	NaN	NaN
NaN	NaN	NaN	NaN	588.99243	602.65955	NaN	NaN	NaN	NaN
NaN	NaN	NaN	NaN	588.9712	602.6788	NaN	NaN	NaN	NaN
NaN	NaN	NaN	NaN	589.00604	602.6909	NaN	NaN	NaN	NaN
NaN	NaN	NaN	NaN	588.9418	602.66034	NaN	NaN	NaN	NaN
NaN	NaN	NaN	NaN	588.9275	602.6817	NaN	NaN	NaN	NaN
NaN	NaN	NaN	NaN	588.9795	602.676	NaN	NaN	NaN	NaN
NaN	NaN	NaN	NaN	588.9483	602.70215	NaN	NaN	NaN	NaN
NaN	NaN	NaN	NaN	588.96515	602.6985	NaN	NaN	NaN	NaN
NaN	NaN	NaN	NaN	589.0851	602.6778	NaN	NaN	NaN	NaN
NaN	NaN	NaN	NaN	589.0251	602.69025	NaN	NaN	NaN	NaN
NaN	NaN	NaN	NaN	589.0875	602.70245	NaN	NaN	NaN	NaN
NaN	NaN	NaN	NaN	588.8979	602.7073	NaN	NaN	NaN	NaN
NaN	NaN	NaN	NaN	589.0967	602.68567	NaN	NaN	NaN	NaN
NaN	NaN	NaN	NaN	588.9567	602.6791	NaN	NaN	NaN	NaN
NaN	NaN	NaN	NaN	588.97943	602.7192	NaN	NaN	NaN	NaN
NaN	NaN	NaN	NaN	588.9436	602.7119	NaN	NaN	NaN	NaN
NaN	NaN	NaN	NaN	589.0699	602.6854	NaN	NaN	NaN	NaN
NaN	NaN	NaN	NaN	588.92377	602.721	NaN	NaN	NaN	NaN
NaN	NaN	NaN	NaN	588.91364	602.71063	NaN	NaN	NaN	NaN
NaN	NaN	NaN	NaN	588.92944	602.7003	NaN	NaN	NaN	NaN
NaN	NaN	NaN	NaN	589.02655	602.6912	NaN	NaN	NaN	NaN
NaN	NaN	NaN	NaN	588.90186	602.7085	NaN	NaN	NaN	NaN
NaN	NaN	NaN	NaN	588.96735	602.71094	NaN	NaN	NaN	NaN
NaN	NaN	NaN	NaN	588.93097	602.68207	NaN	NaN	NaN	NaN
NaN	NaN	NaN	NaN	588.91425	602.7231	NaN	NaN	NaN	NaN
NaN	NaN	NaN	NaN	588.9079	602.7222	NaN	NaN	NaN	NaN
NaN	NaN	NaN	NaN	588.9483	602.7249	NaN	NaN	NaN	NaN
NaN	NaN	NaN	NaN	588.93225	602.7253	NaN	NaN	NaN	NaN
NaN	NaN	NaN	NaN	588.847	602.7318	NaN	NaN	NaN	NaN
NaN	NaN	NaN	NaN	588.9277	602.72833	NaN	NaN	NaN	NaN
NaN	NaN	NaN	NaN	589.08997	602.7195	NaN	NaN	NaN	NaN
NaN	NaN	NaN	NaN	589.05707	602.7374	NaN	NaN	NaN	NaN
NaN	NaN	NaN	NaN	588.94293	602.72986	NaN	NaN	NaN	NaN
NaN	NaN	NaN	NaN	588.8606	602.72424	NaN	NaN	NaN	NaN
NaN	NaN	NaN	NaN	588.7679	602.72986	NaN	NaN	NaN	NaN
NaN	NaN	NaN	NaN	588.7683	602.76984	NaN	NaN	NaN	NaN
NaN	NaN	NaN	NaN	588.92035	602.7367	NaN	NaN	NaN	NaN
NaN	NaN	NaN	NaN	588.8014	602.76025	NaN	NaN	NaN	NaN
NaN	NaN	NaN	NaN	588.7659	602.7341	NaN	NaN	NaN	NaN
NaN	NaN	NaN	NaN	588.7913	602.7625	NaN	NaN	NaN	NaN
NaN	NaN	NaN	NaN	588.6942	602.74884	NaN	NaN	NaN	NaN
NaN	NaN	NaN	NaN	588.78766	602.75574	NaN	NaN	NaN	NaN
NaN	NaN	NaN	NaN	588.6796	602.7374	NaN	NaN	NaN	NaN
NaN	NaN	NaN	NaN	588.62384	602.7385	NaN	NaN	NaN	NaN
NaN	NaN	NaN	NaN	588.70514	602.7519	NaN	NaN	NaN	NaN
NaN	NaN	NaN	NaN	588.7276	602.7337	NaN	NaN	NaN	NaN
NaN	NaN	NaN	NaN	588.6611	602.74774	NaN	NaN	NaN	NaN
NaN	NaN	NaN	NaN	588.6383	602.73254	NaN	NaN	NaN	NaN
NaN	NaN	NaN	NaN	588.69604	602.7295	NaN	NaN	NaN	NaN
NaN	NaN	NaN	NaN	588.5814	602.7368	NaN	NaN	NaN	NaN
NaN	NaN	NaN	NaN	588.6307	602.7386	NaN	NaN	NaN	NaN
NaN	NaN	NaN	NaN	588.7851	602.7323	NaN	NaN	NaN	NaN
NaN	NaN	NaN	NaN	588.6383	602.7386	NaN	NaN	NaN	NaN
NaN	NaN	NaN	NaN	588.6467	602.70575	NaN	NaN	NaN	NaN
NaN	NaN	NaN	NaN	588.7197	602.7227	NaN	NaN	NaN	NaN
NaN	NaN	NaN	NaN	588.6548	602.71094	NaN	NaN	NaN	NaN
NaN	NaN	NaN	NaN	588.6788	602.7182	NaN	NaN	NaN	NaN
NaN	NaN	NaN	NaN	588.73065	602.7367	NaN	NaN	NaN	NaN
NaN	NaN	NaN	NaN	588.71545	602.71545	NaN	NaN	NaN	NaN
NaN	NaN	NaN	NaN	588.7254	602.6997	NaN	NaN	NaN	NaN
NaN	NaN	NaN	NaN	588.64417	602.7276	NaN	NaN	NaN	NaN
NaN	NaN	NaN	NaN	588.8663	602.71735	NaN	NaN	NaN	NaN
NaN	NaN	NaN	NaN	588.7705	602.72797	NaN	NaN	NaN	NaN
NaN	NaN	NaN	NaN	588.71484	602.733	NaN	NaN	NaN	NaN
NaN	NaN	NaN	NaN	588.7466	602.7163	NaN	NaN	NaN	NaN
NaN	NaN	NaN	NaN	588.8288	602.6894	NaN	NaN	NaN	NaN
NaN	NaN	NaN	NaN	588.5945	602.72864	NaN	NaN	NaN	NaN
NaN	NaN	NaN	NaN	588.7944	602.7291	NaN	NaN	NaN	NaN
NaN	NaN	NaN	NaN	588.8273	602.7222	NaN	NaN	NaN	NaN
NaN	NaN	NaN	NaN	588.6284	602.7095	NaN	NaN	NaN	NaN
NaN	NaN	NaN	NaN	588.7591	602.703	NaN	NaN	NaN	NaN
NaN	NaN	NaN	NaN	588.75037	602.7322	NaN	NaN	NaN	NaN
NaN	NaN	NaN	NaN	588.7641	602.71375	NaN	NaN	NaN	NaN
NaN	NaN	NaN	NaN	588.8511	602.72034	NaN	NaN	NaN	NaN
NaN	NaN	NaN	NaN	588.634	602.7192	NaN	NaN	NaN	NaN
NaN	NaN	NaN	NaN	588.81366	602.72876	NaN	NaN	NaN	NaN
NaN	NaN	NaN	NaN	588.72015	602.70337	NaN	NaN	NaN	NaN
NaN	NaN	NaN	NaN	588.78613	602.7359	NaN	NaN	NaN	NaN
NaN	NaN	NaN	NaN	588.78986	602.7276	NaN	NaN	NaN	NaN
NaN	NaN	NaN	NaN	588.87384	602.7189	NaN	NaN	NaN	NaN
NaN	NaN	NaN	NaN	588.6803	602.7394	NaN	NaN	NaN	NaN
NaN	NaN	NaN	NaN	588.7909	602.7409	NaN	NaN	NaN	NaN
NaN	NaN	NaN	NaN	588.87177	602.7276	NaN	NaN	NaN	NaN
NaN	NaN	NaN	NaN	588.73285	602.7405	NaN	NaN	NaN	NaN
NaN	NaN	NaN	NaN	588.75037	602.73065	NaN	NaN	NaN	NaN
NaN	NaN	NaN	NaN	588.7962	602.7122	NaN	NaN	NaN	NaN
NaN	NaN	NaN	NaN	588.7386	602.74316	NaN	NaN	NaN	NaN
NaN	NaN	NaN	NaN	588.8024	602.7249	NaN	NaN	NaN	NaN
NaN	NaN	NaN	NaN	588.7146	602.72833	NaN	NaN	NaN	NaN
NaN	NaN	NaN	NaN	588.85455	602.7273	NaN	NaN	NaN	NaN
NaN	NaN	NaN	NaN	588.87384	602.7189	NaN	NaN	NaN	NaN
NaN	NaN	NaN	NaN	588.8014	602.742	NaN	NaN	NaN	NaN
NaN	NaN	NaN	NaN	588.8775	602.7222	NaN	NaN	NaN	NaN
NaN	NaN	NaN	NaN	588.7343	602.7129	NaN	NaN	NaN	NaN
NaN	NaN	NaN	NaN	588.72406	602.71344	NaN	NaN	NaN	NaN
NaN	NaN	NaN	NaN	588.75116	602.7161	NaN	NaN	NaN	NaN
NaN	NaN	NaN	NaN	588.95374	602.7276	NaN	NaN	NaN	NaN
NaN	NaN	NaN	NaN	588.8023	602.7168	NaN	NaN	NaN	NaN
NaN	NaN	NaN	NaN	588.82825	602.7275	NaN	NaN	NaN	NaN
NaN	NaN	NaN	NaN	588.80994	602.729	NaN	NaN	NaN	NaN
NaN	NaN	NaN	NaN	588.84247	602.7268	NaN	NaN	NaN	NaN
NaN	NaN	NaN	NaN	588.79114	602.73474	NaN	NaN	NaN	NaN
NaN	NaN	NaN	NaN	588.9094	602.7207	NaN	NaN	NaN	NaN
NaN	NaN	NaN	NaN	588.8723	602.72797	NaN	NaN	NaN	NaN
NaN	NaN	NaN	NaN	588.8939	602.7229	NaN	NaN	NaN	NaN
NaN	NaN	NaN	NaN	588.782	602.7485	NaN	NaN	NaN	NaN
NaN	NaN	NaN	NaN	588.9134	602.73706	NaN	NaN	NaN	NaN
NaN	NaN	NaN	NaN	588.79205	602.7294	NaN	NaN	NaN	NaN
NaN	NaN	NaN	NaN	588.6598	602.73285	NaN	NaN	NaN	NaN
NaN	NaN	NaN	NaN	588.7907	602.7161	NaN	NaN	NaN	NaN
NaN	NaN	NaN	NaN	588.8912	602.72986	NaN	NaN	NaN	NaN
NaN	NaN	NaN	NaN	588.8389	602.7249	NaN	NaN	NaN	NaN
NaN	NaN	NaN	NaN	588.8486	602.72833	NaN	NaN	NaN	NaN
NaN	NaN	NaN	NaN	588.8921	602.7401	NaN	NaN	NaN	NaN
NaN	NaN	NaN	NaN	588.7546	602.7332	NaN	NaN	NaN	NaN
NaN	NaN	NaN	NaN	588.8796	602.7332	NaN	NaN	NaN	NaN
NaN	NaN	NaN	NaN	588.85565	602.71277	NaN	NaN	NaN	NaN
NaN	NaN	NaN	NaN	588.8725	602.7046	NaN	NaN	NaN	NaN
NaN	NaN	NaN	NaN	588.69666	602.718	NaN	NaN	NaN	NaN
NaN	NaN	NaN	NaN	588.8379	602.7207	NaN	NaN	NaN	NaN
NaN	NaN	NaN	NaN	588.7773	602.71515	NaN	NaN	NaN	NaN
NaN	NaN	NaN	NaN	588.86835	602.72986	NaN	NaN	NaN	NaN
NaN	NaN	NaN	NaN	588.9064	602.7281	NaN	NaN	NaN	NaN
NaN	NaN	NaN	NaN	588.81506	602.7527	NaN	NaN	NaN	NaN
NaN	NaN	NaN	NaN	588.84955	602.72797	NaN	NaN	NaN	NaN
NaN	NaN	NaN	NaN	588.77594	602.7485	NaN	NaN	NaN	NaN
NaN	NaN	NaN	NaN	588.86334	602.7229	NaN	NaN	NaN	NaN
NaN	NaN	NaN	NaN	588.8182	602.74243	NaN	NaN	NaN	NaN
NaN	NaN	NaN	NaN	588.89636	602.74695	NaN	NaN	NaN	NaN
NaN	NaN	NaN	NaN	588.7953	602.7694	NaN	NaN	NaN	NaN
NaN	NaN	NaN	NaN	588.7968	602.7542	NaN	NaN	NaN	NaN
NaN	NaN	NaN	NaN	588.8011	602.74207	NaN	NaN	NaN	NaN
NaN	NaN	NaN	NaN	588.9201	602.7253	NaN	NaN	NaN	NaN
NaN	NaN	NaN	NaN	588.7269	602.736	NaN	NaN	NaN	NaN
NaN	NaN	NaN	NaN	588.6474	602.7842	NaN	NaN	NaN	NaN
NaN	NaN	NaN	NaN	588.62744	602.7565	NaN	NaN	NaN	NaN
NaN	NaN	NaN	NaN	588.79877	602.7668	NaN	NaN	NaN	NaN
NaN	NaN	NaN	NaN	588.717	602.74884	NaN	NaN	NaN	NaN
NaN	NaN	NaN	NaN	588.64307	602.74963	NaN	NaN	NaN	NaN
NaN	NaN	NaN	NaN	588.89056	602.7447	NaN	NaN	NaN	NaN
NaN	NaN	NaN	NaN	588.68304	602.7436	NaN	NaN	NaN	NaN
NaN	NaN	NaN	NaN	588.7295	602.75684	NaN	NaN	NaN	NaN
NaN	NaN	NaN	NaN	588.6611	602.74927	NaN	NaN	NaN	NaN
NaN	NaN	NaN	NaN	588.8197	602.7697	NaN	NaN	NaN	NaN
NaN	NaN	NaN	NaN	588.7527	602.8059	NaN	NaN	NaN	NaN
NaN	NaN	NaN	NaN	588.7367	602.7519	NaN	NaN	NaN	NaN
NaN	NaN	NaN	NaN	588.69147	602.78723	NaN	NaN	NaN	NaN
NaN	NaN	NaN	NaN	588.7276	602.7671	NaN	NaN	NaN	NaN
NaN	NaN	NaN	NaN	588.80304	602.77124	NaN	NaN	NaN	NaN
NaN	NaN	NaN	NaN	588.797	602.7606	NaN	NaN	NaN	NaN
NaN	NaN	NaN	NaN	588.58636	602.7879	NaN	NaN	NaN	NaN
NaN	NaN	NaN	NaN	588.5756	602.7602	NaN	NaN	NaN	NaN
NaN	NaN	NaN	NaN	588.7	602.76514	NaN	NaN	NaN	NaN
NaN	NaN	NaN	NaN	588.7322	602.7671	NaN	NaN	NaN	NaN
NaN	NaN	NaN	NaN	588.6961	602.7609	NaN	NaN	NaN	NaN
NaN	NaN	NaN	NaN	588.7142	602.77454	NaN	NaN	NaN	NaN
NaN	NaN	NaN	NaN	588.72925	602.764	NaN	NaN	NaN	NaN
NaN	NaN	NaN	NaN	588.6793	602.78265	NaN	NaN	NaN	NaN
NaN	NaN	NaN	NaN	588.61194	602.75415	NaN	NaN	NaN	NaN
NaN	NaN	NaN	NaN	588.84094	602.73895	NaN	NaN	NaN	NaN
NaN	NaN	NaN	NaN	588.7073	602.7708	NaN	NaN	NaN	NaN
NaN	NaN	NaN	NaN	588.7693	602.76324	NaN	NaN	NaN	NaN
NaN	NaN	NaN	NaN	588.7766	602.78723	NaN	NaN	NaN	NaN
NaN	NaN	NaN	NaN	588.7473	602.7565	NaN	NaN	NaN	NaN
NaN	NaN	NaN	NaN	588.441	602.75116	NaN	NaN	NaN	NaN
NaN	NaN	NaN	NaN	588.6513	602.7799	NaN	NaN	NaN	NaN
NaN	NaN	NaN	NaN	588.58734	602.7967	NaN	NaN	NaN	NaN
NaN	NaN	NaN	NaN	588.5015	602.8006	NaN	NaN	NaN	NaN
NaN	NaN	NaN	NaN	588.4155	602.776	NaN	NaN	NaN	NaN
NaN	NaN	NaN	NaN	588.4925	602.80975	NaN	NaN	NaN	NaN
NaN	NaN	NaN	NaN	588.5391	602.7857	NaN	NaN	NaN	NaN
NaN	NaN	NaN	NaN	588.4565	602.7988	NaN	NaN	NaN	NaN
NaN	NaN	NaN	NaN	588.5241	602.7851	NaN	NaN	NaN	NaN
NaN	NaN	NaN	NaN	588.36426	602.78204	NaN	NaN	NaN	NaN
NaN	NaN	NaN	NaN	588.5181	602.8021	NaN	NaN	NaN	NaN
NaN	NaN	NaN	NaN	588.4865	602.8048	NaN	NaN	NaN	NaN
NaN	NaN	NaN	NaN	588.3378	602.83484	NaN	NaN	NaN	NaN
NaN	NaN	NaN	NaN	588.5755	602.7991	NaN	NaN	NaN	NaN
NaN	NaN	NaN	NaN	588.4863	602.81964	NaN	NaN	NaN	NaN
NaN	NaN	NaN	NaN	588.53467	602.81177	NaN	NaN	NaN	NaN
NaN	NaN	NaN	NaN	588.5256	602.8464	NaN	NaN	NaN	NaN
NaN	NaN	NaN	NaN	588.54785	602.8782	NaN	NaN	NaN	NaN
NaN	NaN	NaN	NaN	588.56604	602.8483	NaN	NaN	NaN	NaN
NaN	NaN	NaN	NaN	588.518	602.8523	NaN	NaN	NaN	NaN
NaN	NaN	NaN	NaN	588.64655	602.83685	NaN	NaN	NaN	NaN
NaN	NaN	NaN	NaN	588.3759	602.8393	NaN	NaN	NaN	NaN
NaN	NaN	NaN	NaN	588.6752	602.87427	NaN	NaN	NaN	NaN
NaN	NaN	NaN	NaN	588.6858	602.86554	NaN	NaN	NaN	NaN
NaN	NaN	NaN	NaN	588.65186	602.8609	NaN	NaN	NaN	NaN
NaN	NaN	NaN	NaN	588.5404	602.87726	NaN	NaN	NaN	NaN
NaN	NaN	NaN	NaN	588.7145	602.9018	NaN	NaN	NaN	NaN
NaN	NaN	NaN	NaN	588.5526	602.9211	NaN	NaN	NaN	NaN
NaN	NaN	NaN	NaN	588.7685	602.87103	NaN	NaN	NaN	NaN
NaN	NaN	NaN	NaN	588.7199	602.8765	NaN	NaN	NaN	NaN
NaN	NaN	NaN	NaN	588.6566	602.91113	NaN	NaN	NaN	NaN
NaN	NaN	NaN	NaN	588.3973	602.8867	NaN	NaN	NaN	NaN
NaN	NaN	NaN	NaN	588.66766	602.87463	NaN	NaN	NaN	NaN
NaN	NaN	NaN	NaN	588.622	602.9036	NaN	NaN	NaN	NaN
NaN	NaN	NaN	NaN	588.86035	602.9069	NaN	NaN	NaN	NaN
NaN	NaN	NaN	NaN	588.5363	602.9009	NaN	NaN	NaN	NaN
NaN	NaN	NaN	NaN	588.5976	602.9024	NaN	NaN	NaN	NaN
NaN	NaN	NaN	NaN	588.62274	602.8985	NaN	NaN	NaN	NaN
NaN	NaN	NaN	NaN	588.78937	602.9378	NaN	NaN	NaN	NaN
NaN	NaN	NaN	NaN	588.5632	602.89246	NaN	NaN	NaN	NaN
NaN	NaN	NaN	NaN	588.4925	602.9288	NaN	NaN	NaN	NaN
NaN	NaN	NaN	NaN	588.5606	602.9318	NaN	NaN	NaN	NaN
NaN	NaN	NaN	NaN	588.8979	602.9463	NaN	NaN	NaN	NaN
NaN	NaN	NaN	NaN	588.8701	602.91693	NaN	NaN	NaN	NaN
NaN	NaN	NaN	NaN	588.84296	602.92035	NaN	NaN	NaN	NaN
NaN	NaN	NaN	NaN	588.74054	602.9296	NaN	NaN	NaN	NaN
NaN	NaN	NaN	NaN	588.79565	602.9193	NaN	NaN	NaN	NaN
NaN	NaN	NaN	NaN	588.71783	602.9251	NaN	NaN	NaN	NaN
NaN	NaN	NaN	NaN	588.66284	602.9186	NaN	NaN	NaN	NaN
NaN	NaN	NaN	NaN	588.8156	602.91425	NaN	NaN	NaN	NaN
NaN	NaN	NaN	NaN	588.8591	602.9197	NaN	NaN	NaN	NaN
NaN	NaN	NaN	NaN	588.59985	602.9251	NaN	NaN	NaN	NaN
NaN	NaN	NaN	NaN	588.6788	602.9288	NaN	NaN	NaN	NaN
NaN	NaN	NaN	NaN	588.672	602.914	NaN	NaN	NaN	NaN
NaN	NaN	NaN	NaN	588.5542	602.9413	NaN	NaN	NaN	NaN
NaN	NaN	NaN	NaN	588.5865	602.9325	NaN	NaN	NaN	NaN
NaN	NaN	NaN	NaN	588.72205	602.9275	NaN	NaN	NaN	NaN
NaN	NaN	NaN	NaN	588.5227	602.9463	NaN	NaN	NaN	NaN
NaN	NaN	NaN	NaN	588.7834	602.94525	NaN	NaN	NaN	NaN
NaN	NaN	NaN	NaN	588.51056	602.9344	NaN	NaN	NaN	NaN
NaN	NaN	NaN	NaN	588.6976	602.951	NaN	NaN	NaN	NaN
NaN	NaN	NaN	NaN	588.43536	602.9015	NaN	NaN	NaN	NaN
NaN	NaN	NaN	NaN	588.5991	602.8904	NaN	NaN	NaN	NaN
NaN	NaN	NaN	NaN	588.5015	602.76654	NaN	NaN	NaN	NaN
NaN	NaN	NaN	NaN	588.6096	602.73425	NaN	NaN	NaN	NaN
NaN	NaN	NaN	NaN	588.7335	602.73206	NaN	NaN	NaN	NaN
NaN	NaN	NaN	NaN	588.5708	602.69727	NaN	NaN	NaN	NaN
NaN	NaN	NaN	NaN	588.58966	602.68536	NaN	NaN	NaN	NaN
NaN	NaN	NaN	NaN	588.6704	602.67487	NaN	NaN	NaN	NaN
NaN	NaN	NaN	NaN	588.5584	602.6377	NaN	NaN	NaN	NaN
NaN	NaN	NaN	NaN	588.5752	602.6323	NaN	NaN	NaN	NaN
NaN	NaN	NaN	NaN	588.6278	602.63983	NaN	NaN	NaN	NaN
NaN	NaN	NaN	NaN	588.6083	602.6353	NaN	NaN	NaN	NaN
NaN	NaN	NaN	NaN	588.5913	602.6362	NaN	NaN	NaN	NaN
NaN	NaN	NaN	NaN	588.5	602.6549	NaN	NaN	NaN	NaN
NaN	NaN	NaN	NaN	588.4805	602.62146	NaN	NaN	NaN	NaN
NaN	NaN	NaN	NaN	588.48047	602.6411	NaN	NaN	NaN	NaN
NaN	NaN	NaN	NaN	588.70905	602.63983	NaN	NaN	NaN	NaN
NaN	NaN	NaN	NaN	588.65314	602.6381	NaN	NaN	NaN	NaN
NaN	NaN	NaN	NaN	588.6429	602.64435	NaN	NaN	NaN	NaN
NaN	NaN	NaN	NaN	588.4759	602.622	NaN	NaN	NaN	NaN
NaN	NaN	NaN	NaN	588.51355	602.6476	NaN	NaN	NaN	NaN
NaN	NaN	NaN	NaN	588.59174	602.6098	NaN	NaN	NaN	NaN
NaN	NaN	NaN	NaN	588.6529	602.6514	NaN	NaN	NaN	NaN
NaN	NaN	NaN	NaN	588.75037	602.6709	NaN	NaN	NaN	NaN
NaN	NaN	NaN	NaN	588.74927	602.6592	NaN	NaN	NaN	NaN
NaN	NaN	NaN	NaN	588.6054	602.63855	NaN	NaN	NaN	NaN
NaN	NaN	NaN	NaN	588.4747	602.6565	NaN	NaN	NaN	NaN
NaN	NaN	NaN	NaN	588.6173	602.67896	NaN	NaN	NaN	NaN
NaN	NaN	NaN	NaN	588.51514	602.62103	NaN	NaN	NaN	NaN
NaN	NaN	NaN	NaN	588.53143	602.6467	NaN	NaN	NaN	NaN
NaN	NaN	NaN	NaN	588.80536	602.6542	NaN	NaN	NaN	NaN
NaN	NaN	NaN	NaN	588.5852	602.6719	NaN	NaN	NaN	NaN
NaN	NaN	NaN	NaN	588.85736	602.68317	NaN	NaN	NaN	NaN
NaN	NaN	NaN	NaN	588.5623	602.6736	NaN	NaN	NaN	NaN
NaN	NaN	NaN	NaN	588.60345	602.6544	NaN	NaN	NaN	NaN
NaN	NaN	NaN	NaN	588.50446	602.69495	NaN	NaN	NaN	NaN
NaN	NaN	NaN	NaN	588.7251	602.6737	NaN	NaN	NaN	NaN
NaN	NaN	NaN	NaN	588.69763	602.6752	NaN	NaN	NaN	NaN
NaN	NaN	NaN	NaN	588.479	602.7309	NaN	NaN	NaN	NaN
NaN	NaN	NaN	NaN	588.65234	602.7021	NaN	NaN	NaN	NaN
NaN	NaN	NaN	NaN	588.6692	602.6949	NaN	NaN	NaN	NaN
NaN	NaN	NaN	NaN	588.8646	602.66943	NaN	NaN	NaN	NaN
NaN	NaN	NaN	NaN	588.5858	602.68677	NaN	NaN	NaN	NaN
NaN	NaN	NaN	NaN	588.64136	602.7075	NaN	NaN	NaN	NaN
NaN	NaN	NaN	NaN	588.6522	602.68207	NaN	NaN	NaN	NaN
NaN	NaN	NaN	NaN	588.52704	602.6203	NaN	NaN	NaN	NaN
NaN	NaN	NaN	NaN	588.5358	602.597	NaN	NaN	NaN	NaN
NaN	NaN	NaN	NaN	588.51495	602.59106	NaN	NaN	NaN	NaN
NaN	NaN	NaN	NaN	588.5432	602.55365	NaN	NaN	NaN	NaN
NaN	NaN	NaN	NaN	588.63025	602.5464	NaN	NaN	NaN	NaN
NaN	NaN	NaN	NaN	588.4985	602.53595	NaN	NaN	NaN	NaN
NaN	NaN	NaN	NaN	588.6679	602.5525	NaN	NaN	NaN	NaN
NaN	NaN	NaN	NaN	588.4626	602.5404	NaN	NaN	NaN	NaN
NaN	NaN	NaN	NaN	588.53436	602.5463	NaN	NaN	NaN	NaN
NaN	NaN	NaN	NaN	588.5239	602.54486	NaN	NaN	NaN	NaN
NaN	NaN	NaN	NaN	588.5328	602.5522	NaN	NaN	NaN	NaN
NaN	NaN	NaN	NaN	588.54956	602.53906	NaN	NaN	NaN	NaN
NaN	NaN	NaN	NaN	588.47296	602.515	NaN	NaN	NaN	NaN
NaN	NaN	NaN	NaN	588.6124	602.518	NaN	NaN	NaN	NaN
NaN	NaN	NaN	NaN	588.5958	602.4865	NaN	NaN	NaN	NaN
NaN	NaN	NaN	NaN	588.5551	602.4225	NaN	NaN	NaN	NaN
NaN	NaN	NaN	NaN	588.56885	602.4461	NaN	NaN	NaN	NaN
NaN	NaN	NaN	NaN	588.5674	602.4401	NaN	NaN	NaN	NaN
NaN	NaN	NaN	NaN	588.59106	602.4493	NaN	NaN	NaN	NaN
NaN	NaN	NaN	NaN	588.58344	602.44336	NaN	NaN	NaN	NaN
NaN	NaN	NaN	NaN	588.6207	602.44037	NaN	NaN	NaN	NaN
NaN	NaN	NaN	NaN	588.5981	602.445	NaN	NaN	NaN	NaN
NaN	NaN	NaN	NaN	588.5805	602.47766	NaN	NaN	NaN	NaN
NaN	NaN	NaN	NaN	588.49396	602.44586	NaN	NaN	NaN	NaN
NaN	NaN	NaN	NaN	588.5134	602.4641	NaN	NaN	NaN	NaN
NaN	NaN	NaN	NaN	588.4702	602.50146	NaN	NaN	NaN	NaN
NaN	NaN	NaN	NaN	588.51935	602.44196	NaN	NaN	NaN	NaN
NaN	NaN	NaN	NaN	588.4641	602.44916	NaN	NaN	NaN	NaN
NaN	NaN	NaN	NaN	588.4118	602.44617	NaN	NaN	NaN	NaN
NaN	NaN	NaN	NaN	588.55365	602.43146	NaN	NaN	NaN	NaN
NaN	NaN	NaN	NaN	588.59186	602.46	NaN	NaN	NaN	NaN
NaN	NaN	NaN	NaN	588.545	602.45355	NaN	NaN	NaN	NaN
NaN	NaN	NaN	NaN	588.65674	602.42535	NaN	NaN	NaN	NaN
NaN	NaN	NaN	NaN	588.58966	602.4223	NaN	NaN	NaN	NaN
NaN	NaN	NaN	NaN	588.4744	602.40814	NaN	NaN	NaN	NaN
NaN	NaN	NaN	NaN	588.4865	602.40717	NaN	NaN	NaN	NaN
NaN	NaN	NaN	NaN	588.51794	602.4431	NaN	NaN	NaN	NaN
NaN	NaN	NaN	NaN	588.47754	602.42804	NaN	NaN	NaN	NaN
NaN	NaN	NaN	NaN	588.51953	602.39325	NaN	NaN	NaN	NaN
NaN	NaN	NaN	NaN	588.5714	602.4286	NaN	NaN	NaN	NaN
NaN	NaN	NaN	NaN	588.4895	602.41754	NaN	NaN	NaN	NaN
NaN	NaN	NaN	NaN	588.5361	602.40076	NaN	NaN	NaN	NaN
NaN	NaN	NaN	NaN	588.67566	602.3994	NaN	NaN	NaN	NaN
NaN	NaN	NaN	NaN	588.3677	602.3842	NaN	NaN	NaN	NaN
NaN	NaN	NaN	NaN	588.54047	602.3606	NaN	NaN	NaN	NaN
NaN	NaN	NaN	NaN	588.57983	602.35394	NaN	NaN	NaN	NaN
NaN	NaN	NaN	NaN	588.5119	602.3599	NaN	NaN	NaN	NaN
NaN	NaN	NaN	NaN	588.62665	602.3152	NaN	NaN	NaN	NaN
NaN	NaN	NaN	NaN	588.4021	602.26556	NaN	NaN	NaN	NaN
NaN	NaN	NaN	NaN	588.35394	602.29584	NaN	NaN	NaN	NaN
NaN	NaN	NaN	NaN	588.33655	602.25336	NaN	NaN	NaN	NaN
NaN	NaN	NaN	NaN	588.27	602.2745	NaN	NaN	NaN	NaN
NaN	NaN	NaN	NaN	588.34125	602.2478	NaN	NaN	NaN	NaN
NaN	NaN	NaN	NaN	588.3269	602.26776	NaN	NaN	NaN	NaN
NaN	NaN	NaN	NaN	588.1452	602.1961	NaN	NaN	NaN	NaN
NaN	NaN	NaN	NaN	588.22174	602.25146	NaN	NaN	NaN	NaN
NaN	NaN	NaN	NaN	588.26227	602.2697	NaN	NaN	NaN	NaN
NaN	NaN	NaN	NaN	588.3987	602.2302	NaN	NaN	NaN	NaN
NaN	NaN	NaN	NaN	588.26086	602.19507	NaN	NaN	NaN	NaN
NaN	NaN	NaN	NaN	588.3095	602.24854	NaN	NaN	NaN	NaN
NaN	NaN	NaN	NaN	588.24	602.21027	NaN	NaN	NaN	NaN
NaN	NaN	NaN	NaN	588.27484	602.19336	NaN	NaN	NaN	NaN
NaN	NaN	NaN	NaN	588.35156	602.21063	NaN	NaN	NaN	NaN
NaN	NaN	NaN	NaN	588.56476	602.2274	NaN	NaN	NaN	NaN
NaN	NaN	NaN	NaN	588.4377	602.21216	NaN	NaN	NaN	NaN
NaN	NaN	NaN	NaN	588.3244	602.1667	NaN	NaN	NaN	NaN
NaN	NaN	NaN	NaN	588.35754	602.2166	NaN	NaN	NaN	NaN
NaN	NaN	NaN	NaN	588.45667	602.1697	NaN	NaN	NaN	NaN
NaN	NaN	NaN	NaN	588.3595	602.1577	NaN	NaN	NaN	NaN
NaN	NaN	NaN	NaN	588.34235	602.1697	NaN	NaN	NaN	NaN
NaN	NaN	NaN	NaN	588.45667	602.16815	NaN	NaN	NaN	NaN
NaN	NaN	NaN	NaN	588.4261	602.1516	NaN	NaN	NaN	NaN
NaN	NaN	NaN	NaN	588.32104	602.1045	NaN	NaN	NaN	NaN
NaN	NaN	NaN	NaN	588.4955	602.1282	NaN	NaN	NaN	NaN
NaN	NaN	NaN	NaN	588.3413	602.11676	NaN	NaN	NaN	NaN
NaN	NaN	NaN	NaN	588.5015	602.0879	NaN	NaN	NaN	NaN
NaN	NaN	NaN	NaN	588.5525	602.08923	NaN	NaN	NaN	NaN
NaN	NaN	NaN	NaN	588.5075	602.08887	NaN	NaN	NaN	NaN
NaN	NaN	NaN	NaN	588.38824	602.07855	NaN	NaN	NaN	NaN
NaN	NaN	NaN	NaN	588.5975	602.0952	NaN	NaN	NaN	NaN
NaN	NaN	NaN	NaN	588.48505	602.08295	NaN	NaN	NaN	NaN
NaN	NaN	NaN	NaN	588.5166	602.07916	NaN	NaN	NaN	NaN
NaN	NaN	NaN	NaN	588.6239	602.1164	NaN	NaN	NaN	NaN
NaN	NaN	NaN	NaN	588.4608	602.09186	NaN	NaN	NaN	NaN
NaN	NaN	NaN	NaN	588.37933	602.1003	NaN	NaN	NaN	NaN
NaN	NaN	NaN	NaN	588.46844	602.0871	NaN	NaN	NaN	NaN
NaN	NaN	NaN	NaN	588.66693	602.1165	NaN	NaN	NaN	NaN
NaN	NaN	NaN	NaN	588.6154	602.07874	NaN	NaN	NaN	NaN
NaN	NaN	NaN	NaN	588.58655	602.07465	NaN	NaN	NaN	NaN
NaN	NaN	NaN	NaN	588.566	602.0982	NaN	NaN	NaN	NaN
NaN	NaN	NaN	NaN	588.4534	602.07056	NaN	NaN	NaN	NaN
NaN	NaN	NaN	NaN	588.56464	602.082	NaN	NaN	NaN	NaN
NaN	NaN	NaN	NaN	588.4685	602.0907	NaN	NaN	NaN	NaN
NaN	NaN	NaN	NaN	588.54626	602.0701	NaN	NaN	NaN	NaN
NaN	NaN	NaN	NaN	588.3313	602.06024	NaN	NaN	NaN	NaN
NaN	NaN	NaN	NaN	588.5	602.02844	NaN	NaN	NaN	NaN
NaN	NaN	NaN	NaN	588.58386	602.0404	NaN	NaN	NaN	NaN
NaN	NaN	NaN	NaN	588.3821	602.0314	NaN	NaN	NaN	NaN
NaN	NaN	NaN	NaN	588.4641	602.06055	NaN	NaN	NaN	NaN
NaN	NaN	NaN	NaN	588.5269	602.02545	NaN	NaN	NaN	NaN
NaN	NaN	NaN	NaN	588.5357	601.98956	NaN	NaN	NaN	NaN
NaN	NaN	NaN	NaN	588.5537	602.0418	NaN	NaN	NaN	NaN
NaN	NaN	NaN	NaN	588.479	602.0487	NaN	NaN	NaN	NaN
NaN	NaN	NaN	NaN	588.45514	602.0187	NaN	NaN	NaN	NaN
NaN	NaN	NaN	NaN	588.509	602.0456	NaN	NaN	NaN	NaN
NaN	NaN	NaN	NaN	588.38007	602.03674	NaN	NaN	NaN	NaN
NaN	NaN	NaN	NaN	588.5285	602.04425	NaN	NaN	NaN	NaN
NaN	NaN	NaN	NaN	588.5255	602.0322	NaN	NaN	NaN	NaN
NaN	NaN	NaN	NaN	588.4686	602.0292	NaN	NaN	NaN	NaN
NaN	NaN	NaN	NaN	588.5603	602.0068	NaN	NaN	NaN	NaN
NaN	NaN	NaN	NaN	588.4895	602.0285	NaN	NaN	NaN	NaN
NaN	NaN	NaN	NaN	588.5977	602.0158	NaN	NaN	NaN	NaN
NaN	NaN	NaN	NaN	588.3164	601.97614	NaN	NaN	NaN	NaN
NaN	NaN	NaN	NaN	588.5599	602.0135	NaN	NaN	NaN	NaN
NaN	NaN	NaN	NaN	588.5851	601.9746	NaN	NaN	NaN	NaN
NaN	NaN	NaN	NaN	588.62427	601.96704	NaN	NaN	NaN	NaN
NaN	NaN	NaN	NaN	588.4836	601.9522	NaN	NaN	NaN	NaN
NaN	NaN	NaN	NaN	588.5786	601.957	NaN	NaN	NaN	NaN
NaN	NaN	NaN	NaN	588.5708	601.97894	NaN	NaN	NaN	NaN
NaN	NaN	NaN	NaN	588.4537	601.94995	NaN	NaN	NaN	NaN
NaN	NaN	NaN	NaN	588.7526	602.00226	NaN	NaN	NaN	NaN
NaN	NaN	NaN	NaN	588.5512	601.99097	NaN	NaN	NaN	NaN
NaN	NaN	NaN	NaN	588.5454	602.0053	NaN	NaN	NaN	NaN
NaN	NaN	NaN	NaN	588.60583	602.04395	NaN	NaN	NaN	NaN
NaN	NaN	NaN	NaN	588.518	602.05707	NaN	NaN	NaN	NaN
NaN	NaN	NaN	NaN	588.60394	601.9804	NaN	NaN	NaN	NaN
NaN	NaN	NaN	NaN	588.59216	602.0242	NaN	NaN	NaN	NaN
NaN	NaN	NaN	NaN	588.6551	602.0497	NaN	NaN	NaN	NaN
NaN	NaN	NaN	NaN	588.64264	602.00903	NaN	NaN	NaN	NaN
NaN	NaN	NaN	NaN	588.6837	601.9774	NaN	NaN	NaN	NaN
NaN	NaN	NaN	NaN	588.48505	601.97455	NaN	NaN	NaN	NaN
NaN	NaN	NaN	NaN	588.62836	601.9627	NaN	NaN	NaN	NaN
NaN	NaN	NaN	NaN	588.5362	601.954	NaN	NaN	NaN	NaN
NaN	NaN	NaN	NaN	588.6493	601.9178	NaN	NaN	NaN	NaN
NaN	NaN	NaN	NaN	588.8123	601.92944	NaN	NaN	NaN	NaN
NaN	NaN	NaN	NaN	588.70935	601.9187	NaN	NaN	NaN	NaN
NaN	NaN	NaN	NaN	588.7609	601.96606	NaN	NaN	NaN	NaN
NaN	NaN	NaN	NaN	588.7003	601.97833	NaN	NaN	NaN	NaN
NaN	NaN	NaN	NaN	588.7072	601.94147	NaN	NaN	NaN	NaN
NaN	NaN	NaN	NaN	588.7676	601.95593	NaN	NaN	NaN	NaN
NaN	NaN	NaN	NaN	588.7462	601.96844	NaN	NaN	NaN	NaN
NaN	NaN	NaN	NaN	588.5753	601.96533	NaN	NaN	NaN	NaN
NaN	NaN	NaN	NaN	588.69305	601.951	NaN	NaN	NaN	NaN
NaN	NaN	NaN	NaN	588.7024	601.96027	NaN	NaN	NaN	NaN
NaN	NaN	NaN	NaN	588.64026	601.95703	NaN	NaN	NaN	NaN
NaN	NaN	NaN	NaN	588.7632	601.9316	NaN	NaN	NaN	NaN
NaN	NaN	NaN	NaN	588.8459	601.92255	NaN	NaN	NaN	NaN
NaN	NaN	NaN	NaN	588.7541	601.9215	NaN	NaN	NaN	NaN
NaN	NaN	NaN	NaN	588.77545	601.9656	NaN	NaN	NaN	NaN
NaN	NaN	NaN	NaN	588.60846	601.94727	NaN	NaN	NaN	NaN
NaN	NaN	NaN	NaN	588.7775	601.9223	NaN	NaN	NaN	NaN
NaN	NaN	NaN	NaN	588.7967	601.9443	NaN	NaN	NaN	NaN
NaN	NaN	NaN	NaN	588.58105	601.96844	NaN	NaN	NaN	NaN
NaN	NaN	NaN	NaN	588.8057	601.9804	NaN	NaN	NaN	NaN
NaN	NaN	NaN	NaN	588.8469	601.99774	NaN	NaN	NaN	NaN
NaN	NaN	NaN	NaN	588.8313	601.96655	NaN	NaN	NaN	NaN
NaN	NaN	NaN	NaN	588.80255	601.98566	NaN	NaN	NaN	NaN
NaN	NaN	NaN	NaN	588.73486	602.01215	NaN	NaN	NaN	NaN
NaN	NaN	NaN	NaN	588.9015	602.01514	NaN	NaN	NaN	NaN
NaN	NaN	NaN	NaN	588.90424	602.0061	NaN	NaN	NaN	NaN
NaN	NaN	NaN	NaN	588.8128	602.0113	NaN	NaN	NaN	NaN
NaN	NaN	NaN	NaN	588.77924	602.0675	NaN	NaN	NaN	NaN
NaN	NaN	NaN	NaN	588.90186	602.0586	NaN	NaN	NaN	NaN
NaN	NaN	NaN	NaN	588.67725	602.05457	NaN	NaN	NaN	NaN
NaN	NaN	NaN	NaN	588.9734	602.0434	NaN	NaN	NaN	NaN
NaN	NaN	NaN	NaN	588.8936	602.07446	NaN	NaN	NaN	NaN
NaN	NaN	NaN	NaN	588.9027	602.05927	NaN	NaN	NaN	NaN
NaN	NaN	NaN	NaN	588.82574	602.09515	NaN	NaN	NaN	NaN
NaN	NaN	NaN	NaN	588.9586	602.0759	NaN	NaN	NaN	NaN
NaN	NaN	NaN	NaN	588.6071	602.05206	NaN	NaN	NaN	NaN
NaN	NaN	NaN	NaN	588.6747	602.0708	NaN	NaN	NaN	NaN
NaN	NaN	NaN	NaN	588.8125	602.0701	NaN	NaN	NaN	NaN
NaN	NaN	NaN	NaN	589.0693	602.09515	NaN	NaN	NaN	NaN
NaN	NaN	NaN	NaN	588.68665	602.0964	NaN	NaN	NaN	NaN
NaN	NaN	NaN	NaN	588.82574	602.0879	NaN	NaN	NaN	NaN
NaN	NaN	NaN	NaN	588.7024	602.1601	NaN	NaN	NaN	NaN
NaN	NaN	NaN	NaN	588.8187	602.1148	NaN	NaN	NaN	NaN
NaN	NaN	NaN	NaN	588.66034	602.13995	NaN	NaN	NaN	NaN
NaN	NaN	NaN	NaN	588.88916	602.14557	NaN	NaN	NaN	NaN
NaN	NaN	NaN	NaN	588.85297	602.1139	NaN	NaN	NaN	NaN
NaN	NaN	NaN	NaN	588.8839	602.12823	NaN	NaN	NaN	NaN
NaN	NaN	NaN	NaN	588.7753	602.1097	NaN	NaN	NaN	NaN
NaN	NaN	NaN	NaN	588.86816	602.1197	NaN	NaN	NaN	NaN
NaN	NaN	NaN	NaN	588.9115	602.11273	NaN	NaN	NaN	NaN
NaN	NaN	NaN	NaN	588.90247	602.1006	NaN	NaN	NaN	NaN
NaN	NaN	NaN	NaN	588.8409	602.1076	NaN	NaN	NaN	NaN
NaN	NaN	NaN	NaN	589.032	602.096	NaN	NaN	NaN	NaN
NaN	NaN	NaN	NaN	589.0988	602.07916	NaN	NaN	NaN	NaN
NaN	NaN	NaN	NaN	589.0539	602.0903	NaN	NaN	NaN	NaN
NaN	NaN	NaN	NaN	588.98627	602.1006	NaN	NaN	NaN	NaN
NaN	NaN	NaN	NaN	588.9756	602.1143	NaN	NaN	NaN	NaN
NaN	NaN	NaN	NaN	588.98395	602.1397	NaN	NaN	NaN	NaN
NaN	NaN	NaN	NaN	589.1912	602.1344	NaN	NaN	NaN	NaN
NaN	NaN	NaN	NaN	589.0671	602.0915	NaN	NaN	NaN	NaN
NaN	NaN	NaN	NaN	588.90125	602.06384	NaN	NaN	NaN	NaN
NaN	NaN	NaN	NaN	589.16364	602.0566	NaN	NaN	NaN	NaN
NaN	NaN	NaN	NaN	589.00073	602.0827	NaN	NaN	NaN	NaN
NaN	NaN	NaN	NaN	589.03656	602.0732	NaN	NaN	NaN	NaN
NaN	NaN	NaN	NaN	589.1814	602.1006	NaN	NaN	NaN	NaN
NaN	NaN	NaN	NaN	589.1753	602.05994	NaN	NaN	NaN	NaN
NaN	NaN	NaN	NaN	589.1515	602.103	NaN	NaN	NaN	NaN
NaN	NaN	NaN	NaN	589.19574	602.08563	NaN	NaN	NaN	NaN
NaN	NaN	NaN	NaN	589.3626	602.1168	NaN	NaN	NaN	NaN
NaN	NaN	NaN	NaN	589.3101	602.12787	NaN	NaN	NaN	NaN
NaN	NaN	NaN	NaN	589.2877	602.1292	NaN	NaN	NaN	NaN
NaN	NaN	NaN	NaN	589.35297	602.13245	NaN	NaN	NaN	NaN
NaN	NaN	NaN	NaN	589.22406	602.1174	NaN	NaN	NaN	NaN
NaN	NaN	NaN	NaN	589.27264	602.1498	NaN	NaN	NaN	NaN
NaN	NaN	NaN	NaN	589.1921	602.12195	NaN	NaN	NaN	NaN
NaN	NaN	NaN	NaN	589.245	602.08984	NaN	NaN	NaN	NaN
NaN	NaN	NaN	NaN	589.37427	602.0288	NaN	NaN	NaN	NaN
NaN	NaN	NaN	NaN	589.26337	602.0435	NaN	NaN	NaN	NaN
NaN	NaN	NaN	NaN	589.2844	602	NaN	NaN	NaN	NaN
NaN	NaN	NaN	NaN	589.34064	602.00226	NaN	NaN	NaN	NaN
NaN	NaN	NaN	NaN	589.21735	602.0015	NaN	NaN	NaN	NaN
NaN	NaN	NaN	NaN	589.3154	601.9357	NaN	NaN	NaN	NaN
NaN	NaN	NaN	NaN	589.2815	601.9704	NaN	NaN	NaN	NaN
NaN	NaN	NaN	NaN	589.3057	601.9503	NaN	NaN	NaN	NaN
NaN	NaN	NaN	NaN	589.23474	601.9421	NaN	NaN	NaN	NaN
NaN	NaN	NaN	NaN	589.2037	601.95135	NaN	NaN	NaN	NaN
NaN	NaN	NaN	NaN	589.0697	601.903	NaN	NaN	NaN	NaN
NaN	NaN	NaN	NaN	589.2447	601.9225	NaN	NaN	NaN	NaN
NaN	NaN	NaN	NaN	589.02966	601.9094	NaN	NaN	NaN	NaN
NaN	NaN	NaN	NaN	589.2171	601.88275	NaN	NaN	NaN	NaN
NaN	NaN	NaN	NaN	589.0703	601.90826	NaN	NaN	NaN	NaN
NaN	NaN	NaN	NaN	589.1814	601.86584	NaN	NaN	NaN	NaN
NaN	NaN	NaN	NaN	589.29065	601.8268	NaN	NaN	NaN	NaN
NaN	NaN	NaN	NaN	589.1404	601.805	NaN	NaN	NaN	NaN
NaN	NaN	NaN	NaN	589.4074	601.761	NaN	NaN	NaN	NaN
NaN	NaN	NaN	NaN	589.30945	601.70734	NaN	NaN	NaN	NaN
NaN	NaN	NaN	NaN	589.18805	601.65594	NaN	NaN	NaN	NaN
NaN	NaN	NaN	NaN	589.1551	601.6059	NaN	NaN	NaN	NaN
NaN	NaN	NaN	NaN	589.14557	601.57086	NaN	NaN	NaN	NaN
NaN	NaN	NaN	NaN	589.207	601.577	NaN	NaN	NaN	NaN
NaN	NaN	NaN	NaN	589.3786	601.59863	NaN	NaN	NaN	NaN
NaN	NaN	NaN	NaN	589.4026	601.6035	NaN	NaN	NaN	NaN
NaN	NaN	NaN	NaN	589.3058	601.61536	NaN	NaN	NaN	NaN
NaN	NaN	NaN	NaN	589.25757	601.6152	NaN	NaN	NaN	NaN
NaN	NaN	NaN	NaN	589.36414	601.64044	NaN	NaN	NaN	NaN
NaN	NaN	NaN	NaN	589.368	601.6214	NaN	NaN	NaN	NaN
NaN	NaN	NaN	NaN	589.4391	601.59436	NaN	NaN	NaN	NaN
NaN	NaN	NaN	NaN	589.36383	601.6165	NaN	NaN	NaN	NaN
NaN	NaN	NaN	NaN	589.27014	601.6385	NaN	NaN	NaN	NaN
NaN	NaN	NaN	NaN	589.5045	601.63336	NaN	NaN	NaN	NaN
NaN	NaN	NaN	NaN	589.47723	601.6322	NaN	NaN	NaN	NaN
NaN	NaN	NaN	NaN	589.2082	601.65045	NaN	NaN	NaN	NaN
NaN	NaN	NaN	NaN	589.4154	601.6556	NaN	NaN	NaN	NaN
NaN	NaN	NaN	NaN	589.32855	601.6457	NaN	NaN	NaN	NaN
NaN	NaN	NaN	NaN	589.2909	601.6061	NaN	NaN	NaN	NaN
NaN	NaN	NaN	NaN	589.35693	601.59894	NaN	NaN	NaN	NaN
NaN	NaN	NaN	NaN	589.4033	601.61176	NaN	NaN	NaN	NaN
NaN	NaN	NaN	NaN	589.3941	601.5983	NaN	NaN	NaN	NaN
NaN	NaN	NaN	NaN	589.4153	601.559	NaN	NaN	NaN	NaN
NaN	NaN	NaN	NaN	589.51666	601.5486	NaN	NaN	NaN	NaN
NaN	NaN	NaN	NaN	589.45447	601.49695	NaN	NaN	NaN	NaN
NaN	NaN	NaN	NaN	589.52106	601.4503	NaN	NaN	NaN	NaN
NaN	NaN	NaN	NaN	589.72156	601.4848	NaN	NaN	NaN	NaN
NaN	NaN	NaN	NaN	589.65	601.4409	NaN	NaN	NaN	NaN
NaN	NaN	NaN	NaN	589.52136	601.4055	NaN	NaN	NaN	NaN
NaN	NaN	NaN	NaN	589.58307	601.38306	NaN	NaN	NaN	NaN
NaN	NaN	NaN	NaN	589.613	601.3794	NaN	NaN	NaN	NaN
NaN	NaN	NaN	NaN	589.63824	601.3587	NaN	NaN	NaN	NaN
NaN	NaN	NaN	NaN	589.64703	601.31165	NaN	NaN	NaN	NaN
NaN	NaN	NaN	NaN	589.58936	601.31354	NaN	NaN	NaN	NaN
NaN	NaN	NaN	NaN	589.7188	601.3197	NaN	NaN	NaN	NaN
NaN	NaN	NaN	NaN	589.6898	601.3148	NaN	NaN	NaN	NaN
NaN	NaN	NaN	NaN	589.80414	601.3126	NaN	NaN	NaN	NaN
NaN	NaN	NaN	NaN	589.78503	601.30896	NaN	NaN	NaN	NaN
NaN	NaN	NaN	NaN	589.8359	601.24384	NaN	NaN	NaN	NaN
NaN	NaN	NaN	NaN	589.6641	601.227	NaN	NaN	NaN	NaN
NaN	NaN	NaN	NaN	589.8441	601.21124	NaN	NaN	NaN	NaN
NaN	NaN	NaN	NaN	589.7246	601.23846	NaN	NaN	NaN	NaN
NaN	NaN	NaN	NaN	589.8862	601.2221	NaN	NaN	NaN	NaN
NaN	NaN	NaN	NaN	589.8794	601.19586	NaN	NaN	NaN	NaN
NaN	NaN	NaN	NaN	589.68866	601.1979	NaN	NaN	NaN	NaN
NaN	NaN	NaN	NaN	589.8972	601.1979	NaN	NaN	NaN	NaN
NaN	NaN	NaN	NaN	589.8656	601.17126	NaN	NaN	NaN	NaN
NaN	NaN	NaN	NaN	589.9572	601.1927	NaN	NaN	NaN	NaN
NaN	NaN	NaN	NaN	589.9268	601.1564	NaN	NaN	NaN	NaN
NaN	NaN	NaN	NaN	589.89355	601.1355	NaN	NaN	NaN	NaN
NaN	NaN	NaN	NaN	589.8508	601.14606	NaN	NaN	NaN	NaN
NaN	NaN	NaN	NaN	590.1371	601.1371	NaN	NaN	NaN	NaN
NaN	NaN	NaN	NaN	590.12994	601.1223	NaN	NaN	NaN	NaN
NaN	NaN	NaN	NaN	589.99615	601.1071	NaN	NaN	NaN	NaN
NaN	NaN	NaN	NaN	589.97906	601.0256	NaN	NaN	NaN	NaN
NaN	NaN	NaN	NaN	590.1379	600.99304	NaN	NaN	NaN	NaN
NaN	NaN	NaN	NaN	590.3578	601.0827	NaN	NaN	NaN	NaN
NaN	NaN	NaN	NaN	590.3787	601.0148	NaN	NaN	NaN	NaN
NaN	NaN	NaN	NaN	590.26843	601.0015	NaN	NaN	NaN	NaN
NaN	NaN	NaN	NaN	590.2686	600.98755	NaN	NaN	NaN	NaN
NaN	NaN	NaN	NaN	590.49225	600.96814	NaN	NaN	NaN	NaN
NaN	NaN	NaN	NaN	590.2764	600.9242	NaN	NaN	NaN	NaN
NaN	NaN	NaN	NaN	590.3081	600.8822	NaN	NaN	NaN	NaN
NaN	NaN	NaN	NaN	590.3986	600.9117	NaN	NaN	NaN	NaN
NaN	NaN	NaN	NaN	590.25653	600.8359	NaN	NaN	NaN	NaN
NaN	NaN	NaN	NaN	590.15234	600.81396	NaN	NaN	NaN	NaN
NaN	NaN	NaN	NaN	590.1702	600.796	NaN	NaN	NaN	NaN
NaN	NaN	NaN	NaN	590.3959	600.75574	NaN	NaN	NaN	NaN
NaN	NaN	NaN	NaN	590.1549	600.75305	NaN	NaN	NaN	NaN
NaN	NaN	NaN	NaN	590.35736	600.77606	NaN	NaN	NaN	NaN
NaN	NaN	NaN	NaN	590.2957	600.6921	NaN	NaN	NaN	NaN
NaN	NaN	NaN	NaN	590.3228	600.64795	NaN	NaN	NaN	NaN
NaN	NaN	NaN	NaN	590.3009	600.6378	NaN	NaN	NaN	NaN
NaN	NaN	NaN	NaN	590.55383	600.6323	NaN	NaN	NaN	NaN
NaN	NaN	NaN	NaN	590.4215	600.66156	NaN	NaN	NaN	NaN
NaN	NaN	NaN	NaN	590.42285	600.6049	NaN	NaN	NaN	NaN
NaN	NaN	NaN	NaN	590.4773	600.653	NaN	NaN	NaN	NaN
NaN	NaN	NaN	NaN	590.50305	600.6577	NaN	NaN	NaN	NaN
NaN	NaN	NaN	NaN	590.4785	600.6334	NaN	NaN	NaN	NaN
NaN	NaN	NaN	NaN	590.44055	600.64026	NaN	NaN	NaN	NaN
NaN	NaN	NaN	NaN	590.5307	600.6166	NaN	NaN	NaN	NaN
NaN	NaN	NaN	NaN	590.68585	600.606	NaN	NaN	NaN	NaN
NaN	NaN	NaN	NaN	590.47394	600.5951	NaN	NaN	NaN	NaN
NaN	NaN	NaN	NaN	590.74884	600.56757	NaN	NaN	NaN	NaN
NaN	NaN	NaN	NaN	590.65717	600.56934	NaN	NaN	NaN	NaN
NaN	NaN	NaN	NaN	590.5737	600.59064	NaN	NaN	NaN	NaN
NaN	NaN	NaN	NaN	590.55664	600.59033	NaN	NaN	NaN	NaN
NaN	NaN	NaN	NaN	590.70514	600.59576	NaN	NaN	NaN	NaN
NaN	NaN	NaN	NaN	590.73505	600.56757	NaN	NaN	NaN	NaN
NaN	NaN	NaN	NaN	590.73926	600.6089	NaN	NaN	NaN	NaN
NaN	NaN	NaN	NaN	590.6486	600.5372	NaN	NaN	NaN	NaN
NaN	NaN	NaN	NaN	590.5155	600.5233	NaN	NaN	NaN	NaN
NaN	NaN	NaN	NaN	590.62714	600.5031	NaN	NaN	NaN	NaN
NaN	NaN	NaN	NaN	590.5849	600.5139	NaN	NaN	NaN	NaN
NaN	NaN	NaN	NaN	590.4137	600.49536	NaN	NaN	NaN	NaN
NaN	NaN	NaN	NaN	590.0615	600.4231	NaN	NaN	NaN	NaN
NaN	NaN	NaN	NaN	589.9034	600.3609	NaN	NaN	NaN	NaN
NaN	NaN	NaN	NaN	590.1031	600.34155	NaN	NaN	NaN	NaN
NaN	NaN	NaN	NaN	590.38324	600.3879	NaN	NaN	NaN	NaN
NaN	NaN	NaN	NaN	589.99457	600.3161	NaN	NaN	NaN	NaN
NaN	NaN	NaN	NaN	590.1898	600.30865	NaN	NaN	NaN	NaN
NaN	NaN	NaN	NaN	590.3	600.3031	NaN	NaN	NaN	NaN
NaN	NaN	NaN	NaN	590.3374	600.3405	NaN	NaN	NaN	NaN
NaN	NaN	NaN	NaN	590.4187	600.34357	NaN	NaN	NaN	NaN
NaN	NaN	NaN	NaN	590.24036	600.3099	NaN	NaN	NaN	NaN
NaN	NaN	NaN	NaN	590.2831	600.3185	NaN	NaN	NaN	NaN
NaN	NaN	NaN	NaN	590.3567	600.3505	NaN	NaN	NaN	NaN
NaN	NaN	NaN	NaN	590.49695	600.29694	NaN	NaN	NaN	NaN
NaN	NaN	NaN	NaN	590.3439	600.2543	NaN	NaN	NaN	NaN
NaN	NaN	NaN	NaN	590.4799	600.1651	NaN	NaN	NaN	NaN
NaN	NaN	NaN	NaN	590.4432	600.13135	NaN	NaN	NaN	NaN
NaN	NaN	NaN	NaN	590.3313	600.07666	NaN	NaN	NaN	NaN
NaN	NaN	NaN	NaN	590.2879	600.03937	NaN	NaN	NaN	NaN
NaN	NaN	NaN	NaN	590.4188	600.0268	NaN	NaN	NaN	NaN
NaN	NaN	NaN	NaN	590.426	600.0085	NaN	NaN	NaN	NaN
NaN	NaN	NaN	NaN	590.67944	600.02606	NaN	NaN	NaN	NaN
NaN	NaN	NaN	NaN	590.4848	600.04407	NaN	NaN	NaN	NaN
NaN	NaN	NaN	NaN	590.41754	599.9519	NaN	NaN	NaN	NaN
NaN	NaN	NaN	NaN	590.6674	600.0008	NaN	NaN	NaN	NaN
NaN	NaN	NaN	NaN	590.43	599.914	NaN	NaN	NaN	NaN
NaN	NaN	NaN	NaN	590.5887	599.8456	NaN	NaN	NaN	NaN
NaN	NaN	NaN	NaN	590.7209	599.89874	NaN	NaN	NaN	NaN
NaN	NaN	NaN	NaN	590.67303	599.8262	NaN	NaN	NaN	NaN
NaN	NaN	NaN	NaN	590.5353	599.7853	NaN	NaN	NaN	NaN
NaN	NaN	NaN	NaN	590.6108	599.7883	NaN	NaN	NaN	NaN
NaN	NaN	NaN	NaN	590.5519	599.76105	NaN	NaN	NaN	NaN
NaN	NaN	NaN	NaN	590.731	599.769	NaN	NaN	NaN	NaN
NaN	NaN	NaN	NaN	590.923	599.7825	NaN	NaN	NaN	NaN
NaN	NaN	NaN	NaN	590.7185	599.7428	NaN	NaN	NaN	NaN
NaN	NaN	NaN	NaN	590.7776	599.6687	NaN	NaN	NaN	NaN
NaN	NaN	NaN	NaN	590.64484	599.63715	NaN	NaN	NaN	NaN
NaN	NaN	NaN	NaN	590.7844	599.711	NaN	NaN	NaN	NaN
NaN	NaN	NaN	NaN	590.6142	599.7176	NaN	NaN	NaN	NaN
NaN	NaN	NaN	NaN	590.8023	599.7122	NaN	NaN	NaN	NaN
NaN	NaN	NaN	NaN	590.8389	599.7244	NaN	NaN	NaN	NaN
NaN	NaN	NaN	NaN	590.5785	599.7231	NaN	NaN	NaN	NaN
NaN	NaN	NaN	NaN	590.8021	599.684	NaN	NaN	NaN	NaN
NaN	NaN	NaN	NaN	590.881	599.5937	NaN	NaN	NaN	NaN
NaN	NaN	NaN	NaN	591.17175	599.47864	NaN	NaN	NaN	NaN
NaN	NaN	NaN	NaN	591.1908	599.3631	NaN	NaN	NaN	NaN
NaN	NaN	NaN	NaN	590.9579	599.3224	NaN	NaN	NaN	NaN
NaN	NaN	NaN	NaN	591.46014	598.8957	NaN	NaN	NaN	NaN
NaN	NaN	NaN	NaN	591.9226	598.24457	NaN	NaN	NaN	NaN
NaN	NaN	NaN	NaN	593.0181	597.0559	NaN	NaN	NaN	NaN
NaN	NaN	NaN	NaN	593.8927	595.6606	NaN	NaN	NaN	NaN
NaN	NaN	NaN	NaN	594.562	594.09705	NaN	NaN	NaN	NaN
NaN	NaN	NaN	NaN	595.55054	592.6469	NaN	NaN	NaN	NaN
NaN	NaN	NaN	NaN	597.0595	591.2079	NaN	NaN	NaN	NaN
NaN	NaN	NaN	NaN	598.7868	589.43097	NaN	NaN	NaN	NaN
NaN	NaN	NaN	NaN	600.57544	587.675	NaN	NaN	NaN	NaN
NaN	NaN	NaN	NaN	602.45215	585.8558	NaN	NaN	NaN	NaN
NaN	NaN	NaN	NaN	604.3193	583.68976	NaN	NaN	NaN	NaN
NaN	NaN	NaN	NaN	606.46216	581.6634	NaN	NaN	NaN	NaN
NaN	NaN	NaN	NaN	608.4124	579.5438	NaN	NaN	NaN	NaN
NaN	NaN	NaN	NaN	610.70905	577.488	NaN	NaN	NaN	NaN
NaN	NaN	NaN	NaN	612.6649	575.4819	NaN	NaN	NaN	NaN
NaN	NaN	NaN	NaN	614.88824	573.29156	NaN	NaN	NaN	NaN
NaN	NaN	NaN	NaN	617.11237	571.2858	NaN	NaN	NaN	NaN
NaN	NaN	NaN	NaN	619.10876	569.43805	NaN	NaN	NaN	NaN
NaN	NaN	NaN	NaN	621.494	567.4374	NaN	NaN	NaN	NaN
NaN	NaN	NaN	NaN	623.65155	565.28754	NaN	NaN	NaN	NaN
NaN	NaN	NaN	NaN	625.2848	563.60394	NaN	NaN	NaN	NaN
NaN	NaN	NaN	NaN	627.3672	561.51196	NaN	NaN	NaN	NaN
NaN	NaN	NaN	NaN	629.35126	559.7283	NaN	NaN	NaN	NaN
NaN	NaN	NaN	NaN	631.20917	557.9093	NaN	NaN	NaN	NaN
NaN	NaN	NaN	NaN	632.97253	556.0988	NaN	NaN	NaN	NaN
NaN	NaN	NaN	NaN	634.9933	554.1701	NaN	NaN	NaN	NaN
NaN	NaN	NaN	NaN	636.8957	552.5604	NaN	NaN	NaN	NaN
NaN	NaN	NaN	NaN	638.7777	550.8727	NaN	NaN	NaN	NaN
NaN	NaN	NaN	NaN	640.55524	549.3328	NaN	NaN	NaN	NaN
NaN	NaN	NaN	NaN	642.3916	547.6734	NaN	NaN	NaN	NaN
NaN	NaN	NaN	NaN	644.10175	545.989	NaN	NaN	NaN	NaN
NaN	NaN	NaN	NaN	645.8928	544.32733	NaN	NaN	NaN	NaN
NaN	NaN	NaN	NaN	647.67633	543.0938	NaN	NaN	NaN	NaN
NaN	NaN	NaN	NaN	649.34045	541.7201	NaN	NaN	NaN	NaN
NaN	NaN	NaN	NaN	651.2795	539.94666	NaN	NaN	NaN	NaN
NaN	NaN	NaN	NaN	653.0708	538.385	NaN	NaN	NaN	NaN
NaN	NaN	NaN	NaN	654.8834	536.6502	NaN	NaN	NaN	NaN
NaN	NaN	NaN	NaN	656.8807	535.2291	NaN	NaN	NaN	NaN
NaN	NaN	NaN	NaN	658.89453	533.6077	NaN	NaN	NaN	NaN
NaN	NaN	NaN	NaN	661.1498	532.07526	NaN	NaN	NaN	NaN
NaN	NaN	NaN	NaN	662.9421	530.4967	NaN	NaN	NaN	NaN
NaN	NaN	NaN	NaN	664.9541	529.0221	NaN	NaN	NaN	NaN
NaN	NaN	NaN	NaN	666.8922	527.43463	NaN	NaN	NaN	NaN
NaN	NaN	NaN	NaN	668.83575	525.7281	NaN	NaN	NaN	NaN
NaN	NaN	NaN	NaN	670.7178	524.1648	NaN	NaN	NaN	NaN
NaN	NaN	NaN	NaN	672.5362	522.6147	NaN	NaN	NaN	NaN
NaN	NaN	NaN	NaN	674.3214	520.979	NaN	NaN	NaN	NaN
NaN	NaN	NaN	NaN	676.1044	519.6326	NaN	NaN	NaN	NaN
NaN	NaN	NaN	NaN	677.7111	518.44	NaN	NaN	NaN	NaN
NaN	NaN	NaN	NaN	679.3862	517.1433	NaN	NaN	NaN	NaN
NaN	NaN	NaN	NaN	681.15826	516.01575	NaN	NaN	NaN	NaN
NaN	NaN	NaN	NaN	683.23	514.812	NaN	NaN	NaN	NaN
NaN	NaN	NaN	NaN	685.2909	513.6749	NaN	NaN	NaN	NaN
NaN	NaN	NaN	NaN	687.3233	512.47266	NaN	NaN	NaN	NaN
NaN	NaN	NaN	NaN	689.35443	511.2346	NaN	NaN	NaN	NaN
NaN	NaN	NaN	NaN	691.4217	510.06607	NaN	NaN	NaN	NaN
NaN	NaN	NaN	NaN	693.50476	508.9636	NaN	NaN	NaN	NaN
NaN	NaN	NaN	NaN	695.3735	507.68597	NaN	NaN	NaN	NaN
NaN	NaN	NaN	NaN	697.3793	506.48657	NaN	NaN	NaN	NaN
NaN	NaN	NaN	NaN	699.49854	505.3058	NaN	NaN	NaN	NaN
NaN	NaN	NaN	NaN	701.5561	504.14517	NaN	NaN	NaN	NaN
NaN	NaN	NaN	NaN	703.47	502.97952	NaN	NaN	NaN	NaN
NaN	NaN	NaN	NaN	705.38666	501.832	NaN	NaN	NaN	NaN
NaN	NaN	NaN	NaN	707.35864	500.748	NaN	NaN	NaN	NaN
NaN	NaN	NaN	NaN	709.3268	499.7034	NaN	NaN	NaN	NaN
NaN	NaN	NaN	NaN	711.1073	498.5864	NaN	NaN	NaN	NaN
NaN	NaN	NaN	NaN	712.87634	497.58948	NaN	NaN	NaN	NaN
NaN	NaN	NaN	NaN	714.72925	496.58563	NaN	NaN	NaN	NaN
NaN	NaN	NaN	NaN	716.5067	495.3585	NaN	NaN	NaN	NaN
NaN	NaN	NaN	NaN	718.2249	494.4282	NaN	NaN	NaN	NaN
NaN	NaN	NaN	NaN	720.07416	493.33792	NaN	NaN	NaN	NaN
NaN	NaN	NaN	NaN	721.94385	492.30057	NaN	NaN	NaN	NaN
NaN	NaN	NaN	NaN	723.59515	491.3253	NaN	NaN	NaN	NaN
NaN	NaN	NaN	NaN	725.4873	490.2514	NaN	NaN	NaN	NaN
NaN	NaN	NaN	NaN	727.1895	489.4548	NaN	NaN	NaN	NaN
NaN	NaN	NaN	NaN	728.98615	488.55386	NaN	NaN	NaN	NaN
NaN	NaN	NaN	NaN	730.6163	487.6699	NaN	NaN	NaN	NaN
NaN	NaN	NaN	NaN	732.27167	486.89255	NaN	NaN	NaN	NaN
NaN	NaN	NaN	NaN	734.0532	486.07123	NaN	NaN	NaN	NaN
NaN	NaN	NaN	NaN	735.8031	485.24155	NaN	NaN	NaN	NaN
NaN	NaN	NaN	NaN	737.59344	484.40506	NaN	NaN	NaN	NaN
NaN	NaN	NaN	NaN	739.5768	483.5722	NaN	NaN	NaN	NaN
NaN	NaN	NaN	NaN	741.4645	482.81482	NaN	NaN	NaN	NaN
NaN	NaN	NaN	NaN	743.2967	482.20483	NaN	NaN	NaN	NaN
NaN	NaN	NaN	NaN	745.14014	481.413	NaN	NaN	NaN	NaN
NaN	NaN	NaN	NaN	747.16376	480.73538	NaN	NaN	NaN	NaN
NaN	NaN	NaN	NaN	749.22003	480.07574	NaN	NaN	NaN	NaN
NaN	NaN	NaN	NaN	751.3465	479.3465	NaN	NaN	NaN	NaN
NaN	NaN	NaN	NaN	753.30084	478.69205	NaN	NaN	NaN	NaN
NaN	NaN	NaN	NaN	755.3961	478.21606	NaN	NaN	NaN	NaN
NaN	NaN	NaN	NaN	757.2918	477.54898	NaN	NaN	NaN	NaN
NaN	NaN	NaN	NaN	759.24457	477.02838	NaN	NaN	NaN	NaN
NaN	NaN	NaN	NaN	761.2423	476.5761	NaN	NaN	NaN	NaN
NaN	NaN	NaN	NaN	763.27673	476.06012	NaN	NaN	NaN	NaN
NaN	NaN	NaN	NaN	765.1899	475.6498	NaN	NaN	NaN	NaN
NaN	NaN	NaN	NaN	766.99146	475.1042	NaN	NaN	NaN	NaN
NaN	NaN	NaN	NaN	769.0111	474.8098	NaN	NaN	NaN	NaN
NaN	NaN	NaN	NaN	770.7286	474.34937	NaN	NaN	NaN	NaN
NaN	NaN	NaN	NaN	772.76495	474.03506	NaN	NaN	NaN	NaN
NaN	NaN	NaN	NaN	774.5876	473.6608	NaN	NaN	NaN	NaN
NaN	NaN	NaN	NaN	776.44946	473.40692	NaN	NaN	NaN	NaN
NaN	NaN	NaN	NaN	778.2387	473.07047	NaN	NaN	NaN	NaN
NaN	NaN	NaN	NaN	780.1985	472.7794	NaN	NaN	NaN	NaN
NaN	NaN	NaN	NaN	781.934	472.5695	NaN	NaN	NaN	NaN
NaN	NaN	NaN	NaN	783.6013	472.243	NaN	NaN	NaN	NaN
NaN	NaN	NaN	NaN	785.59546	472.20456	NaN	NaN	NaN	NaN
NaN	NaN	NaN	NaN	787.30505	471.91046	NaN	NaN	NaN	NaN
NaN	NaN	NaN	NaN	789.1629	471.80795	NaN	NaN	NaN	NaN
NaN	NaN	NaN	NaN	790.7317	471.57666	NaN	NaN	NaN	NaN
NaN	NaN	NaN	NaN	792.45557	471.27264	NaN	NaN	NaN	NaN
NaN	NaN	NaN	NaN	794.1939	470.96088	NaN	NaN	NaN	NaN
NaN	NaN	NaN	NaN	796.11273	470.89758	NaN	NaN	NaN	NaN
NaN	NaN	NaN	NaN	798.0243	470.77136	NaN	NaN	NaN	NaN
NaN	NaN	NaN	NaN	799.74194	470.64838	NaN	NaN	NaN	NaN
NaN	NaN	NaN	NaN	801.2635	470.49048	NaN	NaN	NaN	NaN
NaN	NaN	NaN	NaN	803.07446	470.41034	NaN	NaN	NaN	NaN
NaN	NaN	NaN	NaN	804.7199	470.33655	NaN	NaN	NaN	NaN
NaN	NaN	NaN	NaN	806.37756	470.23032	NaN	NaN	NaN	NaN
NaN	NaN	NaN	NaN	808.2077	470.03287	NaN	NaN	NaN	NaN
NaN	NaN	NaN	NaN	809.71747	469.8504	NaN	NaN	NaN	NaN
NaN	NaN	NaN	NaN	811.3626	469.75137	NaN	NaN	NaN	NaN
NaN	NaN	NaN	NaN	813.0943	469.80936	NaN	NaN	NaN	NaN
NaN	NaN	NaN	NaN	814.7359	469.7051	NaN	NaN	NaN	NaN
NaN	NaN	NaN	NaN	816.36505	469.64154	NaN	NaN	NaN	NaN
NaN	NaN	NaN	NaN	818.0893	469.68906	NaN	NaN	NaN	NaN
NaN	NaN	NaN	NaN	819.83594	469.62027	NaN	NaN	NaN	NaN
NaN	NaN	NaN	NaN	821.54736	469.5987	NaN	NaN	NaN	NaN
NaN	NaN	NaN	NaN	823.2905	469.80963	NaN	NaN	NaN	NaN
NaN	NaN	NaN	NaN	825.0775	469.82486	NaN	NaN	NaN	NaN
NaN	NaN	NaN	NaN	826.7517	470.0195	NaN	NaN	NaN	NaN
NaN	NaN	NaN	NaN	828.4029	469.89398	NaN	NaN	NaN	NaN
NaN	NaN	NaN	NaN	830.1634	469.93057	NaN	NaN	NaN	NaN
NaN	NaN	NaN	NaN	831.7787	470.19748	NaN	NaN	NaN	NaN
NaN	NaN	NaN	NaN	833.4492	470.25882	NaN	NaN	NaN	NaN
NaN	NaN	NaN	NaN	835.0205	470.37128	NaN	NaN	NaN	NaN
NaN	NaN	NaN	NaN	836.7705	470.3561	NaN	NaN	NaN	NaN
NaN	NaN	NaN	NaN	838.68604	470.65408	NaN	NaN	NaN	NaN
NaN	NaN	NaN	NaN	840.43713	470.74268	NaN	NaN	NaN	NaN
NaN	NaN	NaN	NaN	842.10474	470.74188	NaN	NaN	NaN	NaN
NaN	NaN	NaN	NaN	843.93677	471.13824	NaN	NaN	NaN	NaN
NaN	NaN	NaN	NaN	845.68896	471.2634	NaN	NaN	NaN	NaN
NaN	NaN	NaN	NaN	847.3552	471.44388	NaN	NaN	NaN	NaN
NaN	NaN	NaN	NaN	849.1144	471.73166	NaN	NaN	NaN	NaN
NaN	NaN	NaN	NaN	850.9085	472.03293	NaN	NaN	NaN	NaN
NaN	NaN	NaN	NaN	852.7637	472.38327	NaN	NaN	NaN	NaN
NaN	NaN	NaN	NaN	854.4488	472.6778	NaN	NaN	NaN	NaN
NaN	NaN	NaN	NaN	856.1728	473.1289	NaN	NaN	NaN	NaN
NaN	NaN	NaN	NaN	857.99023	473.60724	NaN	NaN	NaN	NaN
NaN	NaN	NaN	NaN	859.7336	474.0175	NaN	NaN	NaN	NaN
NaN	NaN	NaN	NaN	861.521	474.56302	NaN	NaN	NaN	NaN
NaN	NaN	NaN	NaN	863.1276	475.0529	NaN	NaN	NaN	NaN
NaN	NaN	NaN	NaN	864.9122	475.67422	NaN	NaN	NaN	NaN
NaN	NaN	NaN	NaN	866.6408	476.11166	NaN	NaN	NaN	NaN
NaN	NaN	NaN	NaN	868.335	476.88248	NaN	NaN	NaN	NaN
NaN	NaN	NaN	NaN	870.06866	477.32126	NaN	NaN	NaN	NaN
NaN	NaN	NaN	NaN	871.7812	477.93307	NaN	NaN	NaN	NaN
NaN	NaN	NaN	NaN	873.46185	478.57175	NaN	NaN	NaN	NaN
NaN	NaN	NaN	NaN	875.209	479.12076	NaN	NaN	NaN	NaN
NaN	NaN	NaN	NaN	876.907	479.76074	NaN	NaN	NaN	NaN
NaN	NaN	NaN	NaN	878.64703	480.4693	NaN	NaN	NaN	NaN
NaN	NaN	NaN	NaN	880.4088	481.09702	NaN	NaN	NaN	NaN
NaN	NaN	NaN	NaN	882.10205	481.8139	NaN	NaN	NaN	NaN
NaN	NaN	NaN	NaN	883.90485	482.28546	NaN	NaN	NaN	NaN
NaN	NaN	NaN	NaN	885.735	483.07773	NaN	NaN	NaN	NaN
NaN	NaN	NaN	NaN	887.5478	483.8876	NaN	NaN	NaN	NaN
NaN	NaN	NaN	NaN	889.2683	484.66898	NaN	NaN	NaN	NaN
NaN	NaN	NaN	NaN	891.1048	485.33676	NaN	NaN	NaN	NaN
NaN	NaN	NaN	NaN	892.7622	486.04285	NaN	NaN	NaN	NaN
NaN	NaN	NaN	NaN	894.625	486.7434	NaN	NaN	NaN	NaN
NaN	NaN	NaN	NaN	896.35095	487.53845	NaN	NaN	NaN	NaN
NaN	NaN	NaN	NaN	898.11584	488.20795	NaN	NaN	NaN	NaN
NaN	NaN	NaN	NaN	899.6956	489.18076	NaN	NaN	NaN	NaN
NaN	NaN	NaN	NaN	901.3189	490.0263	NaN	NaN	NaN	NaN
NaN	NaN	NaN	NaN	903.1223	490.72018	NaN	NaN	NaN	NaN
NaN	NaN	NaN	NaN	904.8767	491.5138	NaN	NaN	NaN	NaN
NaN	NaN	NaN	NaN	906.56915	492.1636	NaN	NaN	NaN	NaN
NaN	NaN	NaN	NaN	908.40466	492.9236	NaN	NaN	NaN	NaN
NaN	NaN	NaN	NaN	910.0946	493.82132	NaN	NaN	NaN	NaN
NaN	NaN	NaN	NaN	911.9458	494.59036	NaN	NaN	NaN	NaN
NaN	NaN	NaN	NaN	913.64264	495.456	NaN	NaN	NaN	NaN
NaN	NaN	NaN	NaN	915.7003	496.23395	NaN	NaN	NaN	NaN
NaN	NaN	NaN	NaN	917.351	497.04684	NaN	NaN	NaN	NaN
NaN	NaN	NaN	NaN	919.0864	498.00308	NaN	NaN	NaN	NaN
NaN	NaN	NaN	NaN	920.9984	498.8094	NaN	NaN	NaN	NaN
NaN	NaN	NaN	NaN	922.73944	499.8177	NaN	NaN	NaN	NaN
NaN	NaN	NaN	NaN	924.5334	500.58585	NaN	NaN	NaN	NaN
NaN	NaN	NaN	NaN	926.3149	501.49506	NaN	NaN	NaN	NaN
NaN	NaN	NaN	NaN	928.371	502.36926	NaN	NaN	NaN	NaN
NaN	NaN	NaN	NaN	930.22156	503.2951	NaN	NaN	NaN	NaN
NaN	NaN	NaN	NaN	932.07043	504.36096	NaN	NaN	NaN	NaN
NaN	NaN	NaN	NaN	933.9312	505.38257	NaN	NaN	NaN	NaN
NaN	NaN	NaN	NaN	935.58954	506.43655	NaN	NaN	NaN	NaN
NaN	NaN	NaN	NaN	937.2742	507.67267	NaN	NaN	NaN	NaN
NaN	NaN	NaN	NaN	938.7971	508.99713	NaN	NaN	NaN	NaN
NaN	NaN	NaN	NaN	940.552	510.3651	NaN	NaN	NaN	NaN
NaN	NaN	NaN	NaN	942.2737	511.66635	NaN	NaN	NaN	NaN
NaN	NaN	NaN	NaN	943.96765	513.0817	NaN	NaN	NaN	NaN
NaN	NaN	NaN	NaN	946.0065	514.3398	NaN	NaN	NaN	NaN
NaN	NaN	NaN	NaN	947.9918	515.6143	NaN	NaN	NaN	NaN
NaN	NaN	NaN	NaN	949.80457	516.78876	NaN	NaN	NaN	NaN
NaN	NaN	NaN	NaN	951.82996	517.9873	NaN	NaN	NaN	NaN
NaN	NaN	NaN	NaN	953.6051	519.15515	NaN	NaN	NaN	NaN
NaN	NaN	NaN	NaN	955.41864	520.5016	NaN	NaN	NaN	NaN
NaN	NaN	NaN	NaN	957.28937	521.6154	NaN	NaN	NaN	NaN
NaN	NaN	NaN	NaN	959.1672	522.8804	NaN	NaN	NaN	NaN
NaN	NaN	NaN	NaN	960.92334	524.523	NaN	NaN	NaN	NaN
NaN	NaN	NaN	NaN	962.6467	525.8533	NaN	NaN	NaN	NaN
NaN	NaN	NaN	NaN	964.5785	527.1074	NaN	NaN	NaN	NaN
NaN	NaN	NaN	NaN	966.3674	528.5904	NaN	NaN	NaN	NaN
NaN	NaN	NaN	NaN	968.0671	529.9401	NaN	NaN	NaN	NaN
NaN	NaN	NaN	NaN	969.8603	531.3227	NaN	NaN	NaN	NaN
NaN	NaN	NaN	NaN	971.6865	532.71234	NaN	NaN	NaN	NaN
NaN	NaN	NaN	NaN	973.58057	534.2079	NaN	NaN	NaN	NaN
NaN	NaN	NaN	NaN	975.1886	535.69	NaN	NaN	NaN	NaN
NaN	NaN	NaN	NaN	976.8883	537.25476	NaN	NaN	NaN	NaN
NaN	NaN	NaN	NaN	978.5458	538.9018	NaN	NaN	NaN	NaN
NaN	NaN	NaN	NaN	980.27814	540.66644	NaN	NaN	NaN	NaN
NaN	NaN	NaN	NaN	982.23773	542.1647	NaN	NaN	NaN	NaN
NaN	NaN	NaN	NaN	983.9309	543.67236	NaN	NaN	NaN	NaN
NaN	NaN	NaN	NaN	985.8606	545.3306	NaN	NaN	NaN	NaN
NaN	NaN	NaN	NaN	987.6048	546.77655	NaN	NaN	NaN	NaN
NaN	NaN	NaN	NaN	989.25037	548.5146	NaN	NaN	NaN	NaN
NaN	NaN	NaN	NaN	990.8997	550.0325	NaN	NaN	NaN	NaN
NaN	NaN	NaN	NaN	992.6396	551.62665	NaN	NaN	NaN	NaN
NaN	NaN	NaN	NaN	994.3269	553.4714	NaN	NaN	NaN	NaN
NaN	NaN	NaN	NaN	995.9139	554.94574	NaN	NaN	NaN	NaN
NaN	NaN	NaN	NaN	997.6583	556.8852	NaN	NaN	NaN	NaN
NaN	NaN	NaN	NaN	999.4297	558.5961	NaN	NaN	NaN	NaN
NaN	NaN	NaN	NaN	1000.9641	560.55273	NaN	NaN	NaN	NaN
NaN	NaN	NaN	NaN	1002.57794	562.5294	NaN	NaN	NaN	NaN
NaN	NaN	NaN	NaN	1004.2439	564.07776	NaN	NaN	NaN	NaN
NaN	NaN	NaN	NaN	1005.8808	566.13776	NaN	NaN	NaN	NaN
NaN	NaN	NaN	NaN	1007.4262	568.2143	NaN	NaN	NaN	NaN
NaN	NaN	NaN	NaN	1008.91003	570.2856	NaN	NaN	NaN	NaN
NaN	NaN	NaN	NaN	1010.2535	572.7173	NaN	NaN	NaN	NaN
NaN	NaN	NaN	NaN	1011.7492	574.23615	NaN	NaN	NaN	NaN
NaN	NaN	NaN	NaN	1012.6796	576.62244	NaN	NaN	NaN	NaN
NaN	NaN	NaN	NaN	1015.4056	578.535	NaN	NaN	NaN	NaN
NaN	NaN	NaN	NaN	1017.2989	580.4547	NaN	NaN	NaN	NaN
NaN	NaN	NaN	NaN	1019.11597	582.1512	NaN	NaN	NaN	NaN
