# Supplementary material for: A novel power-amplified jumping behavior in larval beetles (Coleoptera: Laemophloeidae)
Source: PLoS One. 2022 Jan 19;17(1):e0256509. doi: 10.1371/journal.pone.0256509 (PMC8769368; doi:10.1371/journal.pone.0256509)
Supplement: S1 Data — (ZIP) [file pone.0256509.s002.zip › c_21382_434_croppedxypts.csv]

pt1_cam1_X	pt1_cam1_Y	pt2_cam1_X	pt2_cam1_Y	pt3_cam1_X	pt3_cam1_Y	pt4_cam1_X	pt4_cam1_Y	pt5_cam1_X	pt5_cam1_Y
813.25	608.25	905.75	608.25	860.6059	602.6467	105.333	67	195.667	66.333
NaN	NaN	NaN	NaN	860.60876	602.61176	NaN	NaN	NaN	NaN
NaN	NaN	NaN	NaN	860.6515	602.6076	NaN	NaN	NaN	NaN
NaN	NaN	NaN	NaN	860.6858	602.59216	NaN	NaN	NaN	NaN
NaN	NaN	NaN	NaN	860.5935	602.56635	NaN	NaN	NaN	NaN
NaN	NaN	NaN	NaN	860.58777	602.5696	NaN	NaN	NaN	NaN
NaN	NaN	NaN	NaN	860.52246	602.56445	NaN	NaN	NaN	NaN
NaN	NaN	NaN	NaN	860.6307	602.58057	NaN	NaN	NaN	NaN
NaN	NaN	NaN	NaN	860.5361	602.5842	NaN	NaN	NaN	NaN
NaN	NaN	NaN	NaN	860.59186	602.5693	NaN	NaN	NaN	NaN
NaN	NaN	NaN	NaN	860.57904	602.5699	NaN	NaN	NaN	NaN
NaN	NaN	NaN	NaN	860.63525	602.5775	NaN	NaN	NaN	NaN
NaN	NaN	NaN	NaN	860.5483	602.592	NaN	NaN	NaN	NaN
NaN	NaN	NaN	NaN	860.60046	602.57153	NaN	NaN	NaN	NaN
NaN	NaN	NaN	NaN	860.5814	602.54224	NaN	NaN	NaN	NaN
NaN	NaN	NaN	NaN	860.63574	602.5618	NaN	NaN	NaN	NaN
NaN	NaN	NaN	NaN	860.5256	602.5677	NaN	NaN	NaN	NaN
NaN	NaN	NaN	NaN	860.5603	602.5377	NaN	NaN	NaN	NaN
NaN	NaN	NaN	NaN	860.4761	602.5	NaN	NaN	NaN	NaN
NaN	NaN	NaN	NaN	860.5496	602.5256	NaN	NaN	NaN	NaN
NaN	NaN	NaN	NaN	860.44147	602.5135	NaN	NaN	NaN	NaN
NaN	NaN	NaN	NaN	860.4624	602.50604	NaN	NaN	NaN	NaN
NaN	NaN	NaN	NaN	860.3739	602.488	NaN	NaN	NaN	NaN
NaN	NaN	NaN	NaN	860.5166	602.50903	NaN	NaN	NaN	NaN
NaN	NaN	NaN	NaN	860.5856	602.533	NaN	NaN	NaN	NaN
NaN	NaN	NaN	NaN	860.55096	602.527	NaN	NaN	NaN	NaN
NaN	NaN	NaN	NaN	860.584	602.54346	NaN	NaN	NaN	NaN
NaN	NaN	NaN	NaN	860.51953	602.52704	NaN	NaN	NaN	NaN
NaN	NaN	NaN	NaN	860.48956	602.5432	NaN	NaN	NaN	NaN
NaN	NaN	NaN	NaN	860.47156	602.53296	NaN	NaN	NaN	NaN
NaN	NaN	NaN	NaN	860.3278	602.53894	NaN	NaN	NaN	NaN
NaN	NaN	NaN	NaN	860.4745	602.5466	NaN	NaN	NaN	NaN
NaN	NaN	NaN	NaN	860.4533	602.54517	NaN	NaN	NaN	NaN
NaN	NaN	NaN	NaN	860.431	602.56445	NaN	NaN	NaN	NaN
NaN	NaN	NaN	NaN	860.4354	602.56305	NaN	NaN	NaN	NaN
NaN	NaN	NaN	NaN	860.491	602.5628	NaN	NaN	NaN	NaN
NaN	NaN	NaN	NaN	860.3988	602.5714	NaN	NaN	NaN	NaN
NaN	NaN	NaN	NaN	860.45984	602.56995	NaN	NaN	NaN	NaN
NaN	NaN	NaN	NaN	860.51654	602.5916	NaN	NaN	NaN	NaN
NaN	NaN	NaN	NaN	860.4117	602.6138	NaN	NaN	NaN	NaN
NaN	NaN	NaN	NaN	860.4596	602.6138	NaN	NaN	NaN	NaN
NaN	NaN	NaN	NaN	860.3341	602.63007	NaN	NaN	NaN	NaN
NaN	NaN	NaN	NaN	860.4714	602.637	NaN	NaN	NaN	NaN
NaN	NaN	NaN	NaN	860.42944	602.62915	NaN	NaN	NaN	NaN
NaN	NaN	NaN	NaN	860.5045	602.6439	NaN	NaN	NaN	NaN
NaN	NaN	NaN	NaN	860.5389	602.6629	NaN	NaN	NaN	NaN
NaN	NaN	NaN	NaN	860.5359	602.6629	NaN	NaN	NaN	NaN
NaN	NaN	NaN	NaN	860.3904	602.66364	NaN	NaN	NaN	NaN
NaN	NaN	NaN	NaN	860.4326	602.6467	NaN	NaN	NaN	NaN
NaN	NaN	NaN	NaN	860.43005	602.6577	NaN	NaN	NaN	NaN
NaN	NaN	NaN	NaN	860.3308	602.66766	NaN	NaN	NaN	NaN
NaN	NaN	NaN	NaN	860.42816	602.6542	NaN	NaN	NaN	NaN
NaN	NaN	NaN	NaN	860.38824	602.6803	NaN	NaN	NaN	NaN
NaN	NaN	NaN	NaN	860.48065	602.6714	NaN	NaN	NaN	NaN
NaN	NaN	NaN	NaN	860.45984	602.6577	NaN	NaN	NaN	NaN
NaN	NaN	NaN	NaN	860.48047	602.70905	NaN	NaN	NaN	NaN
NaN	NaN	NaN	NaN	860.44775	602.69104	NaN	NaN	NaN	NaN
NaN	NaN	NaN	NaN	860.44806	602.7048	NaN	NaN	NaN	NaN
NaN	NaN	NaN	NaN	860.355	602.7287	NaN	NaN	NaN	NaN
NaN	NaN	NaN	NaN	860.4226	602.7024	NaN	NaN	NaN	NaN
NaN	NaN	NaN	NaN	860.42664	602.7365	NaN	NaN	NaN	NaN
NaN	NaN	NaN	NaN	860.434	602.7354	NaN	NaN	NaN	NaN
NaN	NaN	NaN	NaN	860.47614	602.7355	NaN	NaN	NaN	NaN
NaN	NaN	NaN	NaN	860.4046	602.728	NaN	NaN	NaN	NaN
NaN	NaN	NaN	NaN	860.5417	602.7411	NaN	NaN	NaN	NaN
NaN	NaN	NaN	NaN	860.39087	602.7541	NaN	NaN	NaN	NaN
NaN	NaN	NaN	NaN	860.3614	602.74146	NaN	NaN	NaN	NaN
NaN	NaN	NaN	NaN	860.43604	602.73956	NaN	NaN	NaN	NaN
NaN	NaN	NaN	NaN	860.3778	602.7548	NaN	NaN	NaN	NaN
NaN	NaN	NaN	NaN	860.3638	602.7605	NaN	NaN	NaN	NaN
NaN	NaN	NaN	NaN	860.37463	602.7746	NaN	NaN	NaN	NaN
NaN	NaN	NaN	NaN	860.32385	602.78357	NaN	NaN	NaN	NaN
NaN	NaN	NaN	NaN	860.3045	602.78357	NaN	NaN	NaN	NaN
NaN	NaN	NaN	NaN	860.3403	602.7881	NaN	NaN	NaN	NaN
NaN	NaN	NaN	NaN	860.2821	602.797	NaN	NaN	NaN	NaN
NaN	NaN	NaN	NaN	860.29346	602.8046	NaN	NaN	NaN	NaN
NaN	NaN	NaN	NaN	860.33826	602.8012	NaN	NaN	NaN	NaN
NaN	NaN	NaN	NaN	860.2979	602.8046	NaN	NaN	NaN	NaN
NaN	NaN	NaN	NaN	860.421	602.7891	NaN	NaN	NaN	NaN
NaN	NaN	NaN	NaN	860.39777	602.80817	NaN	NaN	NaN	NaN
NaN	NaN	NaN	NaN	860.3737	602.8299	NaN	NaN	NaN	NaN
NaN	NaN	NaN	NaN	860.2712	602.8254	NaN	NaN	NaN	NaN
NaN	NaN	NaN	NaN	860.31506	602.83875	NaN	NaN	NaN	NaN
NaN	NaN	NaN	NaN	860.3548	602.8363	NaN	NaN	NaN	NaN
NaN	NaN	NaN	NaN	860.2319	602.83484	NaN	NaN	NaN	NaN
NaN	NaN	NaN	NaN	860.3427	602.8294	NaN	NaN	NaN	NaN
NaN	NaN	NaN	NaN	860.33575	602.8622	NaN	NaN	NaN	NaN
NaN	NaN	NaN	NaN	860.0935	602.85785	NaN	NaN	NaN	NaN
NaN	NaN	NaN	NaN	860.31354	602.86566	NaN	NaN	NaN	NaN
NaN	NaN	NaN	NaN	860.25995	602.87115	NaN	NaN	NaN	NaN
NaN	NaN	NaN	NaN	860.1263	602.8619	NaN	NaN	NaN	NaN
NaN	NaN	NaN	NaN	859.9875	602.87555	NaN	NaN	NaN	NaN
NaN	NaN	NaN	NaN	860.32526	602.8671	NaN	NaN	NaN	NaN
NaN	NaN	NaN	NaN	860.34186	602.87775	NaN	NaN	NaN	NaN
NaN	NaN	NaN	NaN	860.2953	602.87555	NaN	NaN	NaN	NaN
NaN	NaN	NaN	NaN	860.25586	602.875	NaN	NaN	NaN	NaN
NaN	NaN	NaN	NaN	860.1672	602.87537	NaN	NaN	NaN	NaN
NaN	NaN	NaN	NaN	860.27484	602.8845	NaN	NaN	NaN	NaN
NaN	NaN	NaN	NaN	860.1672	602.877	NaN	NaN	NaN	NaN
NaN	NaN	NaN	NaN	860.24854	602.87354	NaN	NaN	NaN	NaN
NaN	NaN	NaN	NaN	860.23047	602.8873	NaN	NaN	NaN	NaN
NaN	NaN	NaN	NaN	860.34216	602.89825	NaN	NaN	NaN	NaN
NaN	NaN	NaN	NaN	860.28906	602.88055	NaN	NaN	NaN	NaN
NaN	NaN	NaN	NaN	860.1893	602.877	NaN	NaN	NaN	NaN
NaN	NaN	NaN	NaN	860.1387	602.8702	NaN	NaN	NaN	NaN
NaN	NaN	NaN	NaN	860.1799	602.87885	NaN	NaN	NaN	NaN
NaN	NaN	NaN	NaN	860.27466	602.87115	NaN	NaN	NaN	NaN
NaN	NaN	NaN	NaN	860.24634	602.8702	NaN	NaN	NaN	NaN
NaN	NaN	NaN	NaN	860.2511	602.86084	NaN	NaN	NaN	NaN
NaN	NaN	NaN	NaN	860.3299	602.8624	NaN	NaN	NaN	NaN
NaN	NaN	NaN	NaN	860.3763	602.8726	NaN	NaN	NaN	NaN
NaN	NaN	NaN	NaN	860.0908	602.85596	NaN	NaN	NaN	NaN
NaN	NaN	NaN	NaN	860.41174	602.8794	NaN	NaN	NaN	NaN
NaN	NaN	NaN	NaN	860.2437	602.8667	NaN	NaN	NaN	NaN
NaN	NaN	NaN	NaN	860.42804	602.8818	NaN	NaN	NaN	NaN
NaN	NaN	NaN	NaN	860.3645	602.8785	NaN	NaN	NaN	NaN
NaN	NaN	NaN	NaN	860.27515	602.8772	NaN	NaN	NaN	NaN
NaN	NaN	NaN	NaN	860.3456	602.91766	NaN	NaN	NaN	NaN
NaN	NaN	NaN	NaN	860.4016	602.9082	NaN	NaN	NaN	NaN
NaN	NaN	NaN	NaN	860.5885	602.88055	NaN	NaN	NaN	NaN
NaN	NaN	NaN	NaN	860.5044	602.8794	NaN	NaN	NaN	NaN
NaN	NaN	NaN	NaN	860.4157	602.8905	NaN	NaN	NaN	NaN
NaN	NaN	NaN	NaN	860.5486	602.87555	NaN	NaN	NaN	NaN
NaN	NaN	NaN	NaN	860.56165	602.86566	NaN	NaN	NaN	NaN
NaN	NaN	NaN	NaN	860.4069	602.8471	NaN	NaN	NaN	NaN
NaN	NaN	NaN	NaN	860.456	602.8783	NaN	NaN	NaN	NaN
NaN	NaN	NaN	NaN	860.4191	602.8559	NaN	NaN	NaN	NaN
NaN	NaN	NaN	NaN	860.29736	602.8802	NaN	NaN	NaN	NaN
NaN	NaN	NaN	NaN	860.39514	602.86487	NaN	NaN	NaN	NaN
NaN	NaN	NaN	NaN	860.54425	602.8717	NaN	NaN	NaN	NaN
NaN	NaN	NaN	NaN	860.3159	602.8785	NaN	NaN	NaN	NaN
NaN	NaN	NaN	NaN	860.42	602.84814	NaN	NaN	NaN	NaN
NaN	NaN	NaN	NaN	860.38074	602.8638	NaN	NaN	NaN	NaN
NaN	NaN	NaN	NaN	860.43665	602.852	NaN	NaN	NaN	NaN
NaN	NaN	NaN	NaN	860.4028	602.85785	NaN	NaN	NaN	NaN
NaN	NaN	NaN	NaN	860.44714	602.88916	NaN	NaN	NaN	NaN
NaN	NaN	NaN	NaN	860.30237	602.85986	NaN	NaN	NaN	NaN
NaN	NaN	NaN	NaN	860.47516	602.86694	NaN	NaN	NaN	NaN
NaN	NaN	NaN	NaN	860.4632	602.8373	NaN	NaN	NaN	NaN
NaN	NaN	NaN	NaN	860.57025	602.86163	NaN	NaN	NaN	NaN
NaN	NaN	NaN	NaN	860.43695	602.85046	NaN	NaN	NaN	NaN
NaN	NaN	NaN	NaN	860.38464	602.8299	NaN	NaN	NaN	NaN
NaN	NaN	NaN	NaN	860.42773	602.87463	NaN	NaN	NaN	NaN
NaN	NaN	NaN	NaN	860.4291	602.8707	NaN	NaN	NaN	NaN
NaN	NaN	NaN	NaN	860.3601	602.8667	NaN	NaN	NaN	NaN
NaN	NaN	NaN	NaN	860.38074	602.8564	NaN	NaN	NaN	NaN
NaN	NaN	NaN	NaN	860.4854	602.88684	NaN	NaN	NaN	NaN
NaN	NaN	NaN	NaN	860.3159	602.84314	NaN	NaN	NaN	NaN
NaN	NaN	NaN	NaN	860.4662	602.8441	NaN	NaN	NaN	NaN
NaN	NaN	NaN	NaN	860.47485	602.83136	NaN	NaN	NaN	NaN
NaN	NaN	NaN	NaN	860.44696	602.8505	NaN	NaN	NaN	NaN
NaN	NaN	NaN	NaN	860.34094	602.84607	NaN	NaN	NaN	NaN
NaN	NaN	NaN	NaN	860.43677	602.84265	NaN	NaN	NaN	NaN
NaN	NaN	NaN	NaN	860.419	602.8505	NaN	NaN	NaN	NaN
NaN	NaN	NaN	NaN	860.37317	602.8481	NaN	NaN	NaN	NaN
NaN	NaN	NaN	NaN	860.456	602.8372	NaN	NaN	NaN	NaN
NaN	NaN	NaN	NaN	860.3894	602.83185	NaN	NaN	NaN	NaN
NaN	NaN	NaN	NaN	860.37665	602.82306	NaN	NaN	NaN	NaN
NaN	NaN	NaN	NaN	860.4558	602.8137	NaN	NaN	NaN	NaN
NaN	NaN	NaN	NaN	860.2909	602.8107	NaN	NaN	NaN	NaN
NaN	NaN	NaN	NaN	860.4912	602.79956	NaN	NaN	NaN	NaN
NaN	NaN	NaN	NaN	860.43066	602.7979	NaN	NaN	NaN	NaN
NaN	NaN	NaN	NaN	860.4764	602.795	NaN	NaN	NaN	NaN
NaN	NaN	NaN	NaN	860.43384	602.8309	NaN	NaN	NaN	NaN
NaN	NaN	NaN	NaN	860.418	602.8162	NaN	NaN	NaN	NaN
NaN	NaN	NaN	NaN	860.47504	602.78784	NaN	NaN	NaN	NaN
NaN	NaN	NaN	NaN	860.5131	602.7745	NaN	NaN	NaN	NaN
NaN	NaN	NaN	NaN	860.5293	602.7698	NaN	NaN	NaN	NaN
NaN	NaN	NaN	NaN	860.3553	602.7675	NaN	NaN	NaN	NaN
NaN	NaN	NaN	NaN	860.38904	602.7745	NaN	NaN	NaN	NaN
NaN	NaN	NaN	NaN	860.4839	602.7449	NaN	NaN	NaN	NaN
NaN	NaN	NaN	NaN	860.6498	602.7511	NaN	NaN	NaN	NaN
NaN	NaN	NaN	NaN	860.52344	602.7445	NaN	NaN	NaN	NaN
NaN	NaN	NaN	NaN	860.4634	602.7577	NaN	NaN	NaN	NaN
NaN	NaN	NaN	NaN	860.4266	602.754	NaN	NaN	NaN	NaN
NaN	NaN	NaN	NaN	860.49274	602.7332	NaN	NaN	NaN	NaN
NaN	NaN	NaN	NaN	860.3772	602.71344	NaN	NaN	NaN	NaN
NaN	NaN	NaN	NaN	860.47516	602.7248	NaN	NaN	NaN	NaN
NaN	NaN	NaN	NaN	860.5088	602.7273	NaN	NaN	NaN	NaN
NaN	NaN	NaN	NaN	860.4708	602.72626	NaN	NaN	NaN	NaN
NaN	NaN	NaN	NaN	860.50586	602.72876	NaN	NaN	NaN	NaN
NaN	NaN	NaN	NaN	860.4869	602.7146	NaN	NaN	NaN	NaN
NaN	NaN	NaN	NaN	860.45447	602.6997	NaN	NaN	NaN	NaN
NaN	NaN	NaN	NaN	860.5642	602.7058	NaN	NaN	NaN	NaN
NaN	NaN	NaN	NaN	860.6144	602.6657	NaN	NaN	NaN	NaN
NaN	NaN	NaN	NaN	860.43243	602.6674	NaN	NaN	NaN	NaN
NaN	NaN	NaN	NaN	860.4445	602.681	NaN	NaN	NaN	NaN
NaN	NaN	NaN	NaN	860.6167	602.6374	NaN	NaN	NaN	NaN
NaN	NaN	NaN	NaN	860.59186	602.6304	NaN	NaN	NaN	NaN
NaN	NaN	NaN	NaN	860.5499	602.6395	NaN	NaN	NaN	NaN
NaN	NaN	NaN	NaN	860.695	602.6167	NaN	NaN	NaN	NaN
NaN	NaN	NaN	NaN	860.6647	602.60834	NaN	NaN	NaN	NaN
NaN	NaN	NaN	NaN	860.65295	602.625	NaN	NaN	NaN	NaN
NaN	NaN	NaN	NaN	860.5576	602.5931	NaN	NaN	NaN	NaN
NaN	NaN	NaN	NaN	860.5921	602.5728	NaN	NaN	NaN	NaN
NaN	NaN	NaN	NaN	860.60016	602.5516	NaN	NaN	NaN	NaN
NaN	NaN	NaN	NaN	860.70355	602.5885	NaN	NaN	NaN	NaN
NaN	NaN	NaN	NaN	860.6588	602.56616	NaN	NaN	NaN	NaN
NaN	NaN	NaN	NaN	860.6684	602.54285	NaN	NaN	NaN	NaN
NaN	NaN	NaN	NaN	860.6141	602.58295	NaN	NaN	NaN	NaN
NaN	NaN	NaN	NaN	860.51917	602.57513	NaN	NaN	NaN	NaN
NaN	NaN	NaN	NaN	860.55316	602.562	NaN	NaN	NaN	NaN
NaN	NaN	NaN	NaN	860.4469	602.53687	NaN	NaN	NaN	NaN
NaN	NaN	NaN	NaN	860.6422	602.53815	NaN	NaN	NaN	NaN
NaN	NaN	NaN	NaN	860.7062	602.49854	NaN	NaN	NaN	NaN
NaN	NaN	NaN	NaN	860.6028	602.5029	NaN	NaN	NaN	NaN
NaN	NaN	NaN	NaN	860.47095	602.5029	NaN	NaN	NaN	NaN
NaN	NaN	NaN	NaN	860.6351	602.49414	NaN	NaN	NaN	NaN
NaN	NaN	NaN	NaN	860.53656	602.4781	NaN	NaN	NaN	NaN
NaN	NaN	NaN	NaN	860.83136	602.4823	NaN	NaN	NaN	NaN
NaN	NaN	NaN	NaN	860.4678	602.4458	NaN	NaN	NaN	NaN
NaN	NaN	NaN	NaN	860.5838	602.4735	NaN	NaN	NaN	NaN
NaN	NaN	NaN	NaN	860.6103	602.4855	NaN	NaN	NaN	NaN
NaN	NaN	NaN	NaN	860.45044	602.449	NaN	NaN	NaN	NaN
NaN	NaN	NaN	NaN	860.56976	602.468	NaN	NaN	NaN	NaN
NaN	NaN	NaN	NaN	860.65454	602.4446	NaN	NaN	NaN	NaN
NaN	NaN	NaN	NaN	860.449	602.43005	NaN	NaN	NaN	NaN
NaN	NaN	NaN	NaN	860.4432	602.43146	NaN	NaN	NaN	NaN
NaN	NaN	NaN	NaN	860.43604	602.38666	NaN	NaN	NaN	NaN
NaN	NaN	NaN	NaN	860.50726	602.3819	NaN	NaN	NaN	NaN
NaN	NaN	NaN	NaN	860.4222	602.4163	NaN	NaN	NaN	NaN
NaN	NaN	NaN	NaN	860.5731	602.39325	NaN	NaN	NaN	NaN
NaN	NaN	NaN	NaN	860.40393	602.3865	NaN	NaN	NaN	NaN
NaN	NaN	NaN	NaN	860.4172	602.3837	NaN	NaN	NaN	NaN
NaN	NaN	NaN	NaN	860.484	602.37646	NaN	NaN	NaN	NaN
NaN	NaN	NaN	NaN	860.48395	602.354	NaN	NaN	NaN	NaN
NaN	NaN	NaN	NaN	860.4198	602.363	NaN	NaN	NaN	NaN
NaN	NaN	NaN	NaN	860.4429	602.3492	NaN	NaN	NaN	NaN
NaN	NaN	NaN	NaN	860.50146	602.3448	NaN	NaN	NaN	NaN
NaN	NaN	NaN	NaN	860.4708	602.34235	NaN	NaN	NaN	NaN
NaN	NaN	NaN	NaN	860.4927	602.3494	NaN	NaN	NaN	NaN
NaN	NaN	NaN	NaN	860.6272	602.3377	NaN	NaN	NaN	NaN
NaN	NaN	NaN	NaN	860.5292	602.3528	NaN	NaN	NaN	NaN
NaN	NaN	NaN	NaN	860.5073	602.335	NaN	NaN	NaN	NaN
NaN	NaN	NaN	NaN	860.519	602.34357	NaN	NaN	NaN	NaN
NaN	NaN	NaN	NaN	860.5776	602.3243	NaN	NaN	NaN	NaN
NaN	NaN	NaN	NaN	860.52484	602.3333	NaN	NaN	NaN	NaN
NaN	NaN	NaN	NaN	860.5102	602.3146	NaN	NaN	NaN	NaN
NaN	NaN	NaN	NaN	860.48395	602.3409	NaN	NaN	NaN	NaN
NaN	NaN	NaN	NaN	860.5789	602.3275	NaN	NaN	NaN	NaN
NaN	NaN	NaN	NaN	860.46063	602.33234	NaN	NaN	NaN	NaN
NaN	NaN	NaN	NaN	860.4825	602.3394	NaN	NaN	NaN	NaN
NaN	NaN	NaN	NaN	860.5571	602.314	NaN	NaN	NaN	NaN
NaN	NaN	NaN	NaN	860.5234	602.3304	NaN	NaN	NaN	NaN
NaN	NaN	NaN	NaN	860.4898	602.33966	NaN	NaN	NaN	NaN
NaN	NaN	NaN	NaN	860.64056	602.31696	NaN	NaN	NaN	NaN
NaN	NaN	NaN	NaN	860.3429	602.2988	NaN	NaN	NaN	NaN
NaN	NaN	NaN	NaN	860.51465	602.32574	NaN	NaN	NaN	NaN
NaN	NaN	NaN	NaN	860.443	602.3158	NaN	NaN	NaN	NaN
NaN	NaN	NaN	NaN	860.625	602.31177	NaN	NaN	NaN	NaN
NaN	NaN	NaN	NaN	860.4339	602.3047	NaN	NaN	NaN	NaN
NaN	NaN	NaN	NaN	860.4781	602.3231	NaN	NaN	NaN	NaN
NaN	NaN	NaN	NaN	860.53375	602.3094	NaN	NaN	NaN	NaN
NaN	NaN	NaN	NaN	860.53217	602.31726	NaN	NaN	NaN	NaN
NaN	NaN	NaN	NaN	860.525	602.2879	NaN	NaN	NaN	NaN
NaN	NaN	NaN	NaN	860.54395	602.3272	NaN	NaN	NaN	NaN
NaN	NaN	NaN	NaN	860.5088	602.2889	NaN	NaN	NaN	NaN
NaN	NaN	NaN	NaN	860.6517	602.2791	NaN	NaN	NaN	NaN
NaN	NaN	NaN	NaN	860.5354	602.28467	NaN	NaN	NaN	NaN
NaN	NaN	NaN	NaN	860.6101	602.29004	NaN	NaN	NaN	NaN
NaN	NaN	NaN	NaN	860.5765	602.28235	NaN	NaN	NaN	NaN
NaN	NaN	NaN	NaN	860.4515	602.2662	NaN	NaN	NaN	NaN
NaN	NaN	NaN	NaN	860.55145	602.2794	NaN	NaN	NaN	NaN
NaN	NaN	NaN	NaN	860.5117	602.2768	NaN	NaN	NaN	NaN
NaN	NaN	NaN	NaN	860.52057	602.28705	NaN	NaN	NaN	NaN
NaN	NaN	NaN	NaN	860.4544	602.29266	NaN	NaN	NaN	NaN
NaN	NaN	NaN	NaN	860.62885	602.28625	NaN	NaN	NaN	NaN
NaN	NaN	NaN	NaN	860.5059	602.2707	NaN	NaN	NaN	NaN
NaN	NaN	NaN	NaN	860.5692	602.29236	NaN	NaN	NaN	NaN
NaN	NaN	NaN	NaN	860.4677	602.283	NaN	NaN	NaN	NaN
NaN	NaN	NaN	NaN	860.60706	602.31085	NaN	NaN	NaN	NaN
NaN	NaN	NaN	NaN	860.5821	602.283	NaN	NaN	NaN	NaN
NaN	NaN	NaN	NaN	860.4838	602.27795	NaN	NaN	NaN	NaN
NaN	NaN	NaN	NaN	860.49115	602.29675	NaN	NaN	NaN	NaN
NaN	NaN	NaN	NaN	860.45874	602.2408	NaN	NaN	NaN	NaN
NaN	NaN	NaN	NaN	860.5	602.298	NaN	NaN	NaN	NaN
NaN	NaN	NaN	NaN	860.46625	602.2856	NaN	NaN	NaN	NaN
NaN	NaN	NaN	NaN	860.32916	602.28204	NaN	NaN	NaN	NaN
NaN	NaN	NaN	NaN	860.4194	602.27563	NaN	NaN	NaN	NaN
NaN	NaN	NaN	NaN	860.56616	602.2618	NaN	NaN	NaN	NaN
NaN	NaN	NaN	NaN	860.5044	602.2812	NaN	NaN	NaN	NaN
NaN	NaN	NaN	NaN	860.6177	602.2765	NaN	NaN	NaN	NaN
NaN	NaN	NaN	NaN	860.5456	602.27795	NaN	NaN	NaN	NaN
NaN	NaN	NaN	NaN	860.5721	602.2662	NaN	NaN	NaN	NaN
NaN	NaN	NaN	NaN	860.48096	602.2845	NaN	NaN	NaN	NaN
NaN	NaN	NaN	NaN	860.5221	602.2835	NaN	NaN	NaN	NaN
NaN	NaN	NaN	NaN	860.6809	602.30145	NaN	NaN	NaN	NaN
NaN	NaN	NaN	NaN	860.42487	602.2761	NaN	NaN	NaN	NaN
NaN	NaN	NaN	NaN	860.6349	602.3182	NaN	NaN	NaN	NaN
NaN	NaN	NaN	NaN	860.76794	602.3184	NaN	NaN	NaN	NaN
NaN	NaN	NaN	NaN	860.65857	602.29297	NaN	NaN	NaN	NaN
NaN	NaN	NaN	NaN	860.55	602.3147	NaN	NaN	NaN	NaN
NaN	NaN	NaN	NaN	860.6886	602.3026	NaN	NaN	NaN	NaN
NaN	NaN	NaN	NaN	860.6228	602.3275	NaN	NaN	NaN	NaN
NaN	NaN	NaN	NaN	860.71796	602.30707	NaN	NaN	NaN	NaN
NaN	NaN	NaN	NaN	860.6316	602.3114	NaN	NaN	NaN	NaN
NaN	NaN	NaN	NaN	860.66254	602.3287	NaN	NaN	NaN	NaN
NaN	NaN	NaN	NaN	860.72253	602.32135	NaN	NaN	NaN	NaN
NaN	NaN	NaN	NaN	860.81433	602.3202	NaN	NaN	NaN	NaN
NaN	NaN	NaN	NaN	860.8049	602.31	NaN	NaN	NaN	NaN
NaN	NaN	NaN	NaN	860.6713	602.3243	NaN	NaN	NaN	NaN
NaN	NaN	NaN	NaN	860.7336	602.3365	NaN	NaN	NaN	NaN
NaN	NaN	NaN	NaN	860.55994	602.33185	NaN	NaN	NaN	NaN
NaN	NaN	NaN	NaN	860.54834	602.31256	NaN	NaN	NaN	NaN
NaN	NaN	NaN	NaN	860.621	602.33966	NaN	NaN	NaN	NaN
NaN	NaN	NaN	NaN	860.73315	602.3138	NaN	NaN	NaN	NaN
NaN	NaN	NaN	NaN	860.80164	602.32574	NaN	NaN	NaN	NaN
NaN	NaN	NaN	NaN	860.6853	602.3059	NaN	NaN	NaN	NaN
NaN	NaN	NaN	NaN	860.5878	602.34186	NaN	NaN	NaN	NaN
NaN	NaN	NaN	NaN	860.86255	602.3348	NaN	NaN	NaN	NaN
NaN	NaN	NaN	NaN	860.79724	602.3404	NaN	NaN	NaN	NaN
NaN	NaN	NaN	NaN	860.7811	602.35504	NaN	NaN	NaN	NaN
NaN	NaN	NaN	NaN	860.76276	602.3511	NaN	NaN	NaN	NaN
NaN	NaN	NaN	NaN	860.65936	602.35675	NaN	NaN	NaN	NaN
NaN	NaN	NaN	NaN	860.80817	602.37067	NaN	NaN	NaN	NaN
NaN	NaN	NaN	NaN	860.73724	602.3719	NaN	NaN	NaN	NaN
NaN	NaN	NaN	NaN	860.6808	602.3717	NaN	NaN	NaN	NaN
NaN	NaN	NaN	NaN	860.8489	602.3584	NaN	NaN	NaN	NaN
NaN	NaN	NaN	NaN	860.70294	602.35547	NaN	NaN	NaN	NaN
NaN	NaN	NaN	NaN	860.8177	602.35504	NaN	NaN	NaN	NaN
NaN	NaN	NaN	NaN	860.8499	602.377	NaN	NaN	NaN	NaN
NaN	NaN	NaN	NaN	860.7813	602.3907	NaN	NaN	NaN	NaN
NaN	NaN	NaN	NaN	860.8158	602.3962	NaN	NaN	NaN	NaN
NaN	NaN	NaN	NaN	860.7456	602.3845	NaN	NaN	NaN	NaN
NaN	NaN	NaN	NaN	860.7609	602.395	NaN	NaN	NaN	NaN
NaN	NaN	NaN	NaN	860.7321	602.39197	NaN	NaN	NaN	NaN
NaN	NaN	NaN	NaN	860.7397	602.4059	NaN	NaN	NaN	NaN
NaN	NaN	NaN	NaN	860.7276	602.3928	NaN	NaN	NaN	NaN
NaN	NaN	NaN	NaN	860.78864	602.4053	NaN	NaN	NaN	NaN
NaN	NaN	NaN	NaN	860.8774	602.4031	NaN	NaN	NaN	NaN
NaN	NaN	NaN	NaN	860.7445	602.4356	NaN	NaN	NaN	NaN
NaN	NaN	NaN	NaN	860.6012	602.4135	NaN	NaN	NaN	NaN
NaN	NaN	NaN	NaN	860.7832	602.42993	NaN	NaN	NaN	NaN
NaN	NaN	NaN	NaN	860.83673	602.42535	NaN	NaN	NaN	NaN
NaN	NaN	NaN	NaN	860.8294	602.4151	NaN	NaN	NaN	NaN
NaN	NaN	NaN	NaN	860.7285	602.41266	NaN	NaN	NaN	NaN
NaN	NaN	NaN	NaN	860.8372	602.3563	NaN	NaN	NaN	NaN
NaN	NaN	NaN	NaN	860.798	602.375	NaN	NaN	NaN	NaN
NaN	NaN	NaN	NaN	860.85425	602.35425	NaN	NaN	NaN	NaN
NaN	NaN	NaN	NaN	860.7901	602.34546	NaN	NaN	NaN	NaN
NaN	NaN	NaN	NaN	860.93463	602.32526	NaN	NaN	NaN	NaN
NaN	NaN	NaN	NaN	860.84357	602.34064	NaN	NaN	NaN	NaN
NaN	NaN	NaN	NaN	861.022	602.33136	NaN	NaN	NaN	NaN
NaN	NaN	NaN	NaN	860.78174	602.335	NaN	NaN	NaN	NaN
NaN	NaN	NaN	NaN	860.7467	602.3321	NaN	NaN	NaN	NaN
NaN	NaN	NaN	NaN	860.846	602.33795	NaN	NaN	NaN	NaN
NaN	NaN	NaN	NaN	860.9883	602.3348	NaN	NaN	NaN	NaN
NaN	NaN	NaN	NaN	860.9604	602.31964	NaN	NaN	NaN	NaN
NaN	NaN	NaN	NaN	860.9085	602.33746	NaN	NaN	NaN	NaN
NaN	NaN	NaN	NaN	860.8953	602.3433	NaN	NaN	NaN	NaN
NaN	NaN	NaN	NaN	860.8994	602.3411	NaN	NaN	NaN	NaN
NaN	NaN	NaN	NaN	861.01025	602.34015	NaN	NaN	NaN	NaN
NaN	NaN	NaN	NaN	860.8909	602.3184	NaN	NaN	NaN	NaN
NaN	NaN	NaN	NaN	860.965	602.3426	NaN	NaN	NaN	NaN
NaN	NaN	NaN	NaN	861.0352	602.3138	NaN	NaN	NaN	NaN
NaN	NaN	NaN	NaN	860.8748	602.3199	NaN	NaN	NaN	NaN
NaN	NaN	NaN	NaN	861.07874	602.3426	NaN	NaN	NaN	NaN
NaN	NaN	NaN	NaN	861.1325	602.31696	NaN	NaN	NaN	NaN
NaN	NaN	NaN	NaN	861.00366	602.31696	NaN	NaN	NaN	NaN
NaN	NaN	NaN	NaN	860.9261	602.3184	NaN	NaN	NaN	NaN
NaN	NaN	NaN	NaN	860.9868	602.3226	NaN	NaN	NaN	NaN
NaN	NaN	NaN	NaN	861.0227	602.3272	NaN	NaN	NaN	NaN
NaN	NaN	NaN	NaN	861.1292	602.3438	NaN	NaN	NaN	NaN
NaN	NaN	NaN	NaN	861.0315	602.32574	NaN	NaN	NaN	NaN
NaN	NaN	NaN	NaN	861.0154	602.3243	NaN	NaN	NaN	NaN
NaN	NaN	NaN	NaN	861.1123	602.3326	NaN	NaN	NaN	NaN
NaN	NaN	NaN	NaN	861.09644	602.31885	NaN	NaN	NaN	NaN
NaN	NaN	NaN	NaN	861.022	602.31525	NaN	NaN	NaN	NaN
NaN	NaN	NaN	NaN	861.1185	602.31445	NaN	NaN	NaN	NaN
NaN	NaN	NaN	NaN	861.01324	602.30975	NaN	NaN	NaN	NaN
NaN	NaN	NaN	NaN	861.34143	602.3429	NaN	NaN	NaN	NaN
NaN	NaN	NaN	NaN	861.1038	602.3424	NaN	NaN	NaN	NaN
NaN	NaN	NaN	NaN	861.2168	602.35693	NaN	NaN	NaN	NaN
NaN	NaN	NaN	NaN	861.1083	602.3321	NaN	NaN	NaN	NaN
NaN	NaN	NaN	NaN	861.21326	602.3397	NaN	NaN	NaN	NaN
NaN	NaN	NaN	NaN	861.0066	602.3389	NaN	NaN	NaN	NaN
NaN	NaN	NaN	NaN	861.13727	602.337	NaN	NaN	NaN	NaN
NaN	NaN	NaN	NaN	861.2065	602.3363	NaN	NaN	NaN	NaN
NaN	NaN	NaN	NaN	860.9556	602.3461	NaN	NaN	NaN	NaN
NaN	NaN	NaN	NaN	861.0567	602.394	NaN	NaN	NaN	NaN
NaN	NaN	NaN	NaN	861.0858	602.38464	NaN	NaN	NaN	NaN
NaN	NaN	NaN	NaN	861.10974	602.38513	NaN	NaN	NaN	NaN
NaN	NaN	NaN	NaN	860.937	602.3711	NaN	NaN	NaN	NaN
NaN	NaN	NaN	NaN	861.1564	602.39233	NaN	NaN	NaN	NaN
NaN	NaN	NaN	NaN	861.06305	602.3739	NaN	NaN	NaN	NaN
NaN	NaN	NaN	NaN	861.23755	602.36365	NaN	NaN	NaN	NaN
NaN	NaN	NaN	NaN	861.3389	602.37994	NaN	NaN	NaN	NaN
NaN	NaN	NaN	NaN	861.2297	602.33606	NaN	NaN	NaN	NaN
NaN	NaN	NaN	NaN	861.21747	602.33875	NaN	NaN	NaN	NaN
NaN	NaN	NaN	NaN	861.1969	602.3404	NaN	NaN	NaN	NaN
NaN	NaN	NaN	NaN	861.13086	602.2941	NaN	NaN	NaN	NaN
NaN	NaN	NaN	NaN	861.2415	602.305	NaN	NaN	NaN	NaN
NaN	NaN	NaN	NaN	861.2253	602.31537	NaN	NaN	NaN	NaN
NaN	NaN	NaN	NaN	861.1896	602.3492	NaN	NaN	NaN	NaN
NaN	NaN	NaN	NaN	861.1657	602.34094	NaN	NaN	NaN	NaN
NaN	NaN	NaN	NaN	861.0383	602.3481	NaN	NaN	NaN	NaN
NaN	NaN	NaN	NaN	861.16125	602.33136	NaN	NaN	NaN	NaN
NaN	NaN	NaN	NaN	861.1715	602.37006	NaN	NaN	NaN	NaN
NaN	NaN	NaN	NaN	861.3309	602.34705	NaN	NaN	NaN	NaN
NaN	NaN	NaN	NaN	861.38776	602.3213	NaN	NaN	NaN	NaN
NaN	NaN	NaN	NaN	861.4704	602.3003	NaN	NaN	NaN	NaN
NaN	NaN	NaN	NaN	861.425	602.3265	NaN	NaN	NaN	NaN
NaN	NaN	NaN	NaN	861.3588	602.30145	NaN	NaN	NaN	NaN
NaN	NaN	NaN	NaN	861.4157	602.2855	NaN	NaN	NaN	NaN
NaN	NaN	NaN	NaN	861.4025	602.2637	NaN	NaN	NaN	NaN
NaN	NaN	NaN	NaN	861.53235	602.28674	NaN	NaN	NaN	NaN
NaN	NaN	NaN	NaN	861.67554	602.2773	NaN	NaN	NaN	NaN
NaN	NaN	NaN	NaN	861.64874	602.2982	NaN	NaN	NaN	NaN
NaN	NaN	NaN	NaN	861.56323	602.2941	NaN	NaN	NaN	NaN
NaN	NaN	NaN	NaN	861.6723	602.24963	NaN	NaN	NaN	NaN
NaN	NaN	NaN	NaN	861.47784	602.2459	NaN	NaN	NaN	NaN
NaN	NaN	NaN	NaN	861.5472	602.2655	NaN	NaN	NaN	NaN
NaN	NaN	NaN	NaN	861.52496	602.2621	NaN	NaN	NaN	NaN
NaN	NaN	NaN	NaN	861.459	602.2892	NaN	NaN	NaN	NaN
NaN	NaN	NaN	NaN	861.4837	602.25885	NaN	NaN	NaN	NaN
NaN	NaN	NaN	NaN	861.6743	602.29913	NaN	NaN	NaN	NaN
NaN	NaN	NaN	NaN	861.5236	602.26843	NaN	NaN	NaN	NaN
NaN	NaN	NaN	NaN	861.68225	602.2437	NaN	NaN	NaN	NaN
NaN	NaN	NaN	NaN	861.60205	602.26776	NaN	NaN	NaN	NaN
NaN	NaN	NaN	NaN	861.5661	602.29297	NaN	NaN	NaN	NaN
NaN	NaN	NaN	NaN	861.6111	602.2763	NaN	NaN	NaN	NaN
NaN	NaN	NaN	NaN	861.66	602.23334	NaN	NaN	NaN	NaN
NaN	NaN	NaN	NaN	861.51324	602.24335	NaN	NaN	NaN	NaN
NaN	NaN	NaN	NaN	861.6315	602.23413	NaN	NaN	NaN	NaN
NaN	NaN	NaN	NaN	861.6101	602.2768	NaN	NaN	NaN	NaN
NaN	NaN	NaN	NaN	861.69324	602.25073	NaN	NaN	NaN	NaN
NaN	NaN	NaN	NaN	861.62354	602.25586	NaN	NaN	NaN	NaN
NaN	NaN	NaN	NaN	861.71216	602.2181	NaN	NaN	NaN	NaN
NaN	NaN	NaN	NaN	861.7662	602.2235	NaN	NaN	NaN	NaN
NaN	NaN	NaN	NaN	861.63184	602.2511	NaN	NaN	NaN	NaN
NaN	NaN	NaN	NaN	861.5562	602.2367	NaN	NaN	NaN	NaN
NaN	NaN	NaN	NaN	861.73157	602.2552	NaN	NaN	NaN	NaN
NaN	NaN	NaN	NaN	861.6129	602.2302	NaN	NaN	NaN	NaN
NaN	NaN	NaN	NaN	861.6762	602.21515	NaN	NaN	NaN	NaN
NaN	NaN	NaN	NaN	861.4705	602.1593	NaN	NaN	NaN	NaN
NaN	NaN	NaN	NaN	861.7068	602.13513	NaN	NaN	NaN	NaN
NaN	NaN	NaN	NaN	861.57965	602.09735	NaN	NaN	NaN	NaN
NaN	NaN	NaN	NaN	861.54694	602.08795	NaN	NaN	NaN	NaN
NaN	NaN	NaN	NaN	861.6763	602.057	NaN	NaN	NaN	NaN
NaN	NaN	NaN	NaN	861.72125	602.02655	NaN	NaN	NaN	NaN
NaN	NaN	NaN	NaN	861.6355	602.02136	NaN	NaN	NaN	NaN
NaN	NaN	NaN	NaN	861.661	601.9963	NaN	NaN	NaN	NaN
NaN	NaN	NaN	NaN	861.4019	601.9758	NaN	NaN	NaN	NaN
NaN	NaN	NaN	NaN	861.5663	601.9492	NaN	NaN	NaN	NaN
NaN	NaN	NaN	NaN	861.77795	601.95734	NaN	NaN	NaN	NaN
NaN	NaN	NaN	NaN	861.6185	601.93555	NaN	NaN	NaN	NaN
NaN	NaN	NaN	NaN	861.5863	601.8929	NaN	NaN	NaN	NaN
NaN	NaN	NaN	NaN	861.6326	601.9039	NaN	NaN	NaN	NaN
NaN	NaN	NaN	NaN	861.656	601.8923	NaN	NaN	NaN	NaN
NaN	NaN	NaN	NaN	861.6935	601.88245	NaN	NaN	NaN	NaN
NaN	NaN	NaN	NaN	861.50146	601.8851	NaN	NaN	NaN	NaN
NaN	NaN	NaN	NaN	861.65796	601.88745	NaN	NaN	NaN	NaN
NaN	NaN	NaN	NaN	861.77246	601.8623	NaN	NaN	NaN	NaN
NaN	NaN	NaN	NaN	861.65283	601.8932	NaN	NaN	NaN	NaN
NaN	NaN	NaN	NaN	861.70087	601.8631	NaN	NaN	NaN	NaN
NaN	NaN	NaN	NaN	861.6304	601.8555	NaN	NaN	NaN	NaN
NaN	NaN	NaN	NaN	861.5714	601.8155	NaN	NaN	NaN	NaN
NaN	NaN	NaN	NaN	861.4108	601.8239	NaN	NaN	NaN	NaN
NaN	NaN	NaN	NaN	861.4926	601.8333	NaN	NaN	NaN	NaN
NaN	NaN	NaN	NaN	861.4837	601.81555	NaN	NaN	NaN	NaN
NaN	NaN	NaN	NaN	861.52826	601.8031	NaN	NaN	NaN	NaN
NaN	NaN	NaN	NaN	861.5402	601.7817	NaN	NaN	NaN	NaN
NaN	NaN	NaN	NaN	861.5163	601.77594	NaN	NaN	NaN	NaN
NaN	NaN	NaN	NaN	861.6369	601.76044	NaN	NaN	NaN	NaN
NaN	NaN	NaN	NaN	861.35095	601.7519	NaN	NaN	NaN	NaN
NaN	NaN	NaN	NaN	861.49854	601.7451	NaN	NaN	NaN	NaN
NaN	NaN	NaN	NaN	861.4362	601.72107	NaN	NaN	NaN	NaN
NaN	NaN	NaN	NaN	861.628	601.7078	NaN	NaN	NaN	NaN
NaN	NaN	NaN	NaN	861.60284	601.6818	NaN	NaN	NaN	NaN
NaN	NaN	NaN	NaN	861.579	601.69525	NaN	NaN	NaN	NaN
NaN	NaN	NaN	NaN	861.6382	601.6694	NaN	NaN	NaN	NaN
NaN	NaN	NaN	NaN	861.55963	601.6207	NaN	NaN	NaN	NaN
NaN	NaN	NaN	NaN	861.5598	601.66144	NaN	NaN	NaN	NaN
NaN	NaN	NaN	NaN	861.53705	601.62146	NaN	NaN	NaN	NaN
NaN	NaN	NaN	NaN	861.7596	601.621	NaN	NaN	NaN	NaN
NaN	NaN	NaN	NaN	861.6129	601.5936	NaN	NaN	NaN	NaN
NaN	NaN	NaN	NaN	861.44946	601.5669	NaN	NaN	NaN	NaN
NaN	NaN	NaN	NaN	861.4661	601.5516	NaN	NaN	NaN	NaN
NaN	NaN	NaN	NaN	861.4882	601.5605	NaN	NaN	NaN	NaN
NaN	NaN	NaN	NaN	861.6852	601.49554	NaN	NaN	NaN	NaN
NaN	NaN	NaN	NaN	861.649	601.5074	NaN	NaN	NaN	NaN
NaN	NaN	NaN	NaN	861.53534	601.4676	NaN	NaN	NaN	NaN
NaN	NaN	NaN	NaN	861.4809	601.4648	NaN	NaN	NaN	NaN
NaN	NaN	NaN	NaN	861.3774	601.45715	NaN	NaN	NaN	NaN
NaN	NaN	NaN	NaN	861.32776	601.43726	NaN	NaN	NaN	NaN
NaN	NaN	NaN	NaN	861.5205	601.40485	NaN	NaN	NaN	NaN
NaN	NaN	NaN	NaN	861.55865	601.37976	NaN	NaN	NaN	NaN
NaN	NaN	NaN	NaN	861.5278	601.3728	NaN	NaN	NaN	NaN
NaN	NaN	NaN	NaN	861.45764	601.335	NaN	NaN	NaN	NaN
NaN	NaN	NaN	NaN	861.6387	601.32153	NaN	NaN	NaN	NaN
NaN	NaN	NaN	NaN	861.5426	601.34143	NaN	NaN	NaN	NaN
NaN	NaN	NaN	NaN	861.5663	601.33356	NaN	NaN	NaN	NaN
NaN	NaN	NaN	NaN	861.55743	601.30707	NaN	NaN	NaN	NaN
NaN	NaN	NaN	NaN	861.50586	601.2651	NaN	NaN	NaN	NaN
NaN	NaN	NaN	NaN	861.4189	601.26105	NaN	NaN	NaN	NaN
NaN	NaN	NaN	NaN	861.4896	601.2511	NaN	NaN	NaN	NaN
NaN	NaN	NaN	NaN	861.466	601.2471	NaN	NaN	NaN	NaN
NaN	NaN	NaN	NaN	861.53094	601.23157	NaN	NaN	NaN	NaN
NaN	NaN	NaN	NaN	861.40045	601.2266	NaN	NaN	NaN	NaN
NaN	NaN	NaN	NaN	861.6095	601.2204	NaN	NaN	NaN	NaN
NaN	NaN	NaN	NaN	861.5	601.21765	NaN	NaN	NaN	NaN
NaN	NaN	NaN	NaN	861.2781	601.176	NaN	NaN	NaN	NaN
NaN	NaN	NaN	NaN	861.444	601.21826	NaN	NaN	NaN	NaN
NaN	NaN	NaN	NaN	861.3218	601.1627	NaN	NaN	NaN	NaN
NaN	NaN	NaN	NaN	861.3333	601.1696	NaN	NaN	NaN	NaN
NaN	NaN	NaN	NaN	861.3112	601.1283	NaN	NaN	NaN	NaN
NaN	NaN	NaN	NaN	861.4868	601.1261	NaN	NaN	NaN	NaN
NaN	NaN	NaN	NaN	861.3737	601.0947	NaN	NaN	NaN	NaN
NaN	NaN	NaN	NaN	861.22	601.0367	NaN	NaN	NaN	NaN
NaN	NaN	NaN	NaN	861.52655	601.01624	NaN	NaN	NaN	NaN
NaN	NaN	NaN	NaN	861.2892	600.9817	NaN	NaN	NaN	NaN
NaN	NaN	NaN	NaN	861.44904	600.9789	NaN	NaN	NaN	NaN
NaN	NaN	NaN	NaN	861.3032	600.9971	NaN	NaN	NaN	NaN
NaN	NaN	NaN	NaN	861.58185	601.0029	NaN	NaN	NaN	NaN
NaN	NaN	NaN	NaN	861.27954	601.0124	NaN	NaN	NaN	NaN
NaN	NaN	NaN	NaN	861.5705	601.014	NaN	NaN	NaN	NaN
NaN	NaN	NaN	NaN	861.22675	601.032	NaN	NaN	NaN	NaN
NaN	NaN	NaN	NaN	861.2449	601.03076	NaN	NaN	NaN	NaN
NaN	NaN	NaN	NaN	861.26855	600.99347	NaN	NaN	NaN	NaN
NaN	NaN	NaN	NaN	861.38904	601.0256	NaN	NaN	NaN	NaN
NaN	NaN	NaN	NaN	861.4059	601.00586	NaN	NaN	NaN	NaN
NaN	NaN	NaN	NaN	861.49854	600.9934	NaN	NaN	NaN	NaN
NaN	NaN	NaN	NaN	861.5087	600.9913	NaN	NaN	NaN	NaN
NaN	NaN	NaN	NaN	861.40735	600.9471	NaN	NaN	NaN	NaN
NaN	NaN	NaN	NaN	861.4178	600.9552	NaN	NaN	NaN	NaN
NaN	NaN	NaN	NaN	861.3511	600.9204	NaN	NaN	NaN	NaN
NaN	NaN	NaN	NaN	861.3251	600.9227	NaN	NaN	NaN	NaN
NaN	NaN	NaN	NaN	861.3183	600.92004	NaN	NaN	NaN	NaN
NaN	NaN	NaN	NaN	861.23175	600.914	NaN	NaN	NaN	NaN
NaN	NaN	NaN	NaN	861.2863	600.92584	NaN	NaN	NaN	NaN
NaN	NaN	NaN	NaN	861.3511	600.9058	NaN	NaN	NaN	NaN
NaN	NaN	NaN	NaN	861.42523	600.88855	NaN	NaN	NaN	NaN
NaN	NaN	NaN	NaN	861.217	600.9106	NaN	NaN	NaN	NaN
NaN	NaN	NaN	NaN	861.25366	600.9198	NaN	NaN	NaN	NaN
NaN	NaN	NaN	NaN	861.34686	600.89325	NaN	NaN	NaN	NaN
NaN	NaN	NaN	NaN	861.33673	600.90234	NaN	NaN	NaN	NaN
NaN	NaN	NaN	NaN	861.3609	600.90704	NaN	NaN	NaN	NaN
NaN	NaN	NaN	NaN	861.3688	600.89795	NaN	NaN	NaN	NaN
NaN	NaN	NaN	NaN	861.22845	600.8956	NaN	NaN	NaN	NaN
NaN	NaN	NaN	NaN	861.34937	600.88257	NaN	NaN	NaN	NaN
NaN	NaN	NaN	NaN	861.319	600.89856	NaN	NaN	NaN	NaN
NaN	NaN	NaN	NaN	861.3682	600.8704	NaN	NaN	NaN	NaN
NaN	NaN	NaN	NaN	861.3289	600.8392	NaN	NaN	NaN	NaN
NaN	NaN	NaN	NaN	861.3546	600.8216	NaN	NaN	NaN	NaN
NaN	NaN	NaN	NaN	861.37665	600.79224	NaN	NaN	NaN	NaN
NaN	NaN	NaN	NaN	861.2758	600.8086	NaN	NaN	NaN	NaN
NaN	NaN	NaN	NaN	861.42126	600.8149	NaN	NaN	NaN	NaN
NaN	NaN	NaN	NaN	861.4853	600.80396	NaN	NaN	NaN	NaN
NaN	NaN	NaN	NaN	861.4106	600.80206	NaN	NaN	NaN	NaN
NaN	NaN	NaN	NaN	861.35675	600.7778	NaN	NaN	NaN	NaN
NaN	NaN	NaN	NaN	861.60144	600.77057	NaN	NaN	NaN	NaN
NaN	NaN	NaN	NaN	861.4446	600.8207	NaN	NaN	NaN	NaN
NaN	NaN	NaN	NaN	861.3972	600.79517	NaN	NaN	NaN	NaN
NaN	NaN	NaN	NaN	861.4533	600.78613	NaN	NaN	NaN	NaN
NaN	NaN	NaN	NaN	861.4883	600.78784	NaN	NaN	NaN	NaN
NaN	NaN	NaN	NaN	861.4099	600.7851	NaN	NaN	NaN	NaN
NaN	NaN	NaN	NaN	861.27893	600.78845	NaN	NaN	NaN	NaN
NaN	NaN	NaN	NaN	861.406	600.801	NaN	NaN	NaN	NaN
NaN	NaN	NaN	NaN	861.3739	600.79474	NaN	NaN	NaN	NaN
NaN	NaN	NaN	NaN	861.35046	600.8079	NaN	NaN	NaN	NaN
NaN	NaN	NaN	NaN	861.41644	600.8255	NaN	NaN	NaN	NaN
NaN	NaN	NaN	NaN	861.44824	600.85504	NaN	NaN	NaN	NaN
NaN	NaN	NaN	NaN	861.42993	600.84454	NaN	NaN	NaN	NaN
NaN	NaN	NaN	NaN	861.45013	600.8211	NaN	NaN	NaN	NaN
NaN	NaN	NaN	NaN	861.37427	600.8333	NaN	NaN	NaN	NaN
NaN	NaN	NaN	NaN	861.33453	600.83673	NaN	NaN	NaN	NaN
NaN	NaN	NaN	NaN	861.61487	600.82104	NaN	NaN	NaN	NaN
NaN	NaN	NaN	NaN	861.534	600.85596	NaN	NaN	NaN	NaN
NaN	NaN	NaN	NaN	861.3546	600.8686	NaN	NaN	NaN	NaN
NaN	NaN	NaN	NaN	861.5957	600.86523	NaN	NaN	NaN	NaN
NaN	NaN	NaN	NaN	861.57965	600.89233	NaN	NaN	NaN	NaN
NaN	NaN	NaN	NaN	861.35693	600.919	NaN	NaN	NaN	NaN
NaN	NaN	NaN	NaN	861.3282	600.87445	NaN	NaN	NaN	NaN
NaN	NaN	NaN	NaN	861.3226	600.8812	NaN	NaN	NaN	NaN
NaN	NaN	NaN	NaN	861.4266	600.8965	NaN	NaN	NaN	NaN
NaN	NaN	NaN	NaN	861.3436	600.92773	NaN	NaN	NaN	NaN
NaN	NaN	NaN	NaN	861.66473	600.89557	NaN	NaN	NaN	NaN
NaN	NaN	NaN	NaN	861.3053	600.929	NaN	NaN	NaN	NaN
NaN	NaN	NaN	NaN	861.4838	600.91113	NaN	NaN	NaN	NaN
NaN	NaN	NaN	NaN	861.5324	600.91235	NaN	NaN	NaN	NaN
NaN	NaN	NaN	NaN	861.34033	600.97314	NaN	NaN	NaN	NaN
NaN	NaN	NaN	NaN	861.49554	600.9136	NaN	NaN	NaN	NaN
NaN	NaN	NaN	NaN	861.43414	600.9641	NaN	NaN	NaN	NaN
NaN	NaN	NaN	NaN	861.3871	600.97363	NaN	NaN	NaN	NaN
NaN	NaN	NaN	NaN	861.5088	600.9664	NaN	NaN	NaN	NaN
NaN	NaN	NaN	NaN	861.55426	600.9545	NaN	NaN	NaN	NaN
NaN	NaN	NaN	NaN	861.40466	600.96924	NaN	NaN	NaN	NaN
NaN	NaN	NaN	NaN	861.45886	600.9479	NaN	NaN	NaN	NaN
NaN	NaN	NaN	NaN	861.36615	600.96765	NaN	NaN	NaN	NaN
NaN	NaN	NaN	NaN	861.64514	600.9956	NaN	NaN	NaN	NaN
NaN	NaN	NaN	NaN	861.4	600.9809	NaN	NaN	NaN	NaN
NaN	NaN	NaN	NaN	861.3868	600.96765	NaN	NaN	NaN	NaN
NaN	NaN	NaN	NaN	861.58624	600.9912	NaN	NaN	NaN	NaN
NaN	NaN	NaN	NaN	861.5878	600.9978	NaN	NaN	NaN	NaN
NaN	NaN	NaN	NaN	861.50146	601.0148	NaN	NaN	NaN	NaN
NaN	NaN	NaN	NaN	861.5397	601.00806	NaN	NaN	NaN	NaN
NaN	NaN	NaN	NaN	861.54407	601.0095	NaN	NaN	NaN	NaN
NaN	NaN	NaN	NaN	861.6447	601.0336	NaN	NaN	NaN	NaN
NaN	NaN	NaN	NaN	861.5073	601.01245	NaN	NaN	NaN	NaN
NaN	NaN	NaN	NaN	861.56433	601.0234	NaN	NaN	NaN	NaN
NaN	NaN	NaN	NaN	861.5892	601.05554	NaN	NaN	NaN	NaN
NaN	NaN	NaN	NaN	861.6206	601.0868	NaN	NaN	NaN	NaN
NaN	NaN	NaN	NaN	861.5615	601.05786	NaN	NaN	NaN	NaN
NaN	NaN	NaN	NaN	861.5897	601.07794	NaN	NaN	NaN	NaN
NaN	NaN	NaN	NaN	861.72797	601.1323	NaN	NaN	NaN	NaN
NaN	NaN	NaN	NaN	861.6494	601.0932	NaN	NaN	NaN	NaN
NaN	NaN	NaN	NaN	861.66693	601.13074	NaN	NaN	NaN	NaN
NaN	NaN	NaN	NaN	861.77673	601.13837	NaN	NaN	NaN	NaN
NaN	NaN	NaN	NaN	861.685	601.15344	NaN	NaN	NaN	NaN
NaN	NaN	NaN	NaN	861.6336	601.1285	NaN	NaN	NaN	NaN
NaN	NaN	NaN	NaN	861.50146	601.146	NaN	NaN	NaN	NaN
NaN	NaN	NaN	NaN	861.5118	601.13385	NaN	NaN	NaN	NaN
NaN	NaN	NaN	NaN	861.67664	601.16425	NaN	NaN	NaN	NaN
NaN	NaN	NaN	NaN	861.6142	601.1486	NaN	NaN	NaN	NaN
NaN	NaN	NaN	NaN	861.6301	601.19006	NaN	NaN	NaN	NaN
NaN	NaN	NaN	NaN	861.5029	601.1887	NaN	NaN	NaN	NaN
NaN	NaN	NaN	NaN	861.4167	601.2061	NaN	NaN	NaN	NaN
NaN	NaN	NaN	NaN	861.6397	601.16473	NaN	NaN	NaN	NaN
NaN	NaN	NaN	NaN	861.5789	601.18274	NaN	NaN	NaN	NaN
NaN	NaN	NaN	NaN	861.8622	601.1466	NaN	NaN	NaN	NaN
NaN	NaN	NaN	NaN	861.58624	601.17834	NaN	NaN	NaN	NaN
NaN	NaN	NaN	NaN	861.62756	601.1672	NaN	NaN	NaN	NaN
NaN	NaN	NaN	NaN	861.57135	601.1827	NaN	NaN	NaN	NaN
NaN	NaN	NaN	NaN	861.67303	601.13635	NaN	NaN	NaN	NaN
NaN	NaN	NaN	NaN	861.7651	601.123	NaN	NaN	NaN	NaN
NaN	NaN	NaN	NaN	861.6696	601.10675	NaN	NaN	NaN	NaN
NaN	NaN	NaN	NaN	861.73157	601.0441	NaN	NaN	NaN	NaN
NaN	NaN	NaN	NaN	861.8192	601.0189	NaN	NaN	NaN	NaN
NaN	NaN	NaN	NaN	861.6971	601.0518	NaN	NaN	NaN	NaN
NaN	NaN	NaN	NaN	861.75397	601.0588	NaN	NaN	NaN	NaN
NaN	NaN	NaN	NaN	861.792	601.07666	NaN	NaN	NaN	NaN
NaN	NaN	NaN	NaN	861.67865	601.1442	NaN	NaN	NaN	NaN
NaN	NaN	NaN	NaN	861.7899	601.1369	NaN	NaN	NaN	NaN
NaN	NaN	NaN	NaN	861.734	601.1163	NaN	NaN	NaN	NaN
NaN	NaN	NaN	NaN	861.82263	601.09125	NaN	NaN	NaN	NaN
NaN	NaN	NaN	NaN	861.65485	601.07886	NaN	NaN	NaN	NaN
NaN	NaN	NaN	NaN	861.78094	601.0226	NaN	NaN	NaN	NaN
NaN	NaN	NaN	NaN	861.794	600.99634	NaN	NaN	NaN	NaN
NaN	NaN	NaN	NaN	861.74963	600.98175	NaN	NaN	NaN	NaN
NaN	NaN	NaN	NaN	861.8002	600.97	NaN	NaN	NaN	NaN
NaN	NaN	NaN	NaN	861.71606	600.97156	NaN	NaN	NaN	NaN
NaN	NaN	NaN	NaN	861.794	600.9818	NaN	NaN	NaN	NaN
NaN	NaN	NaN	NaN	861.724	601.02747	NaN	NaN	NaN	NaN
NaN	NaN	NaN	NaN	861.79114	600.99493	NaN	NaN	NaN	NaN
NaN	NaN	NaN	NaN	861.82947	601.01447	NaN	NaN	NaN	NaN
NaN	NaN	NaN	NaN	861.7719	600.9883	NaN	NaN	NaN	NaN
NaN	NaN	NaN	NaN	861.66956	600.99567	NaN	NaN	NaN	NaN
NaN	NaN	NaN	NaN	861.6635	601.0268	NaN	NaN	NaN	NaN
NaN	NaN	NaN	NaN	861.72546	601.02856	NaN	NaN	NaN	NaN
NaN	NaN	NaN	NaN	861.72205	601.03265	NaN	NaN	NaN	NaN
NaN	NaN	NaN	NaN	861.7146	601.02844	NaN	NaN	NaN	NaN
NaN	NaN	NaN	NaN	861.7081	601.04584	NaN	NaN	NaN	NaN
NaN	NaN	NaN	NaN	861.7987	601.06805	NaN	NaN	NaN	NaN
NaN	NaN	NaN	NaN	861.8003	601.01166	NaN	NaN	NaN	NaN
NaN	NaN	NaN	NaN	861.7201	601.0379	NaN	NaN	NaN	NaN
NaN	NaN	NaN	NaN	861.81244	601.0635	NaN	NaN	NaN	NaN
NaN	NaN	NaN	NaN	861.69507	601.0924	NaN	NaN	NaN	NaN
NaN	NaN	NaN	NaN	861.7905	601.1073	NaN	NaN	NaN	NaN
NaN	NaN	NaN	NaN	861.7584	601.1226	NaN	NaN	NaN	NaN
NaN	NaN	NaN	NaN	861.70056	601.134	NaN	NaN	NaN	NaN
NaN	NaN	NaN	NaN	861.72156	601.1283	NaN	NaN	NaN	NaN
NaN	NaN	NaN	NaN	861.74927	601.0928	NaN	NaN	NaN	NaN
NaN	NaN	NaN	NaN	861.74347	601.0928	NaN	NaN	NaN	NaN
NaN	NaN	NaN	NaN	861.7849	601.1163	NaN	NaN	NaN	NaN
NaN	NaN	NaN	NaN	861.8197	601.0621	NaN	NaN	NaN	NaN
NaN	NaN	NaN	NaN	861.87067	600.9942	NaN	NaN	NaN	NaN
NaN	NaN	NaN	NaN	861.8204	601.04834	NaN	NaN	NaN	NaN
NaN	NaN	NaN	NaN	861.69885	601.05005	NaN	NaN	NaN	NaN
NaN	NaN	NaN	NaN	861.8078	601.0072	NaN	NaN	NaN	NaN
NaN	NaN	NaN	NaN	861.95575	601.0181	NaN	NaN	NaN	NaN
NaN	NaN	NaN	NaN	861.7965	600.99854	NaN	NaN	NaN	NaN
NaN	NaN	NaN	NaN	861.7359	600.9964	NaN	NaN	NaN	NaN
NaN	NaN	NaN	NaN	861.9407	600.96704	NaN	NaN	NaN	NaN
NaN	NaN	NaN	NaN	861.828	600.9708	NaN	NaN	NaN	NaN
NaN	NaN	NaN	NaN	861.8445	600.9622	NaN	NaN	NaN	NaN
NaN	NaN	NaN	NaN	861.99854	600.9956	NaN	NaN	NaN	NaN
NaN	NaN	NaN	NaN	861.7824	601.00073	NaN	NaN	NaN	NaN
NaN	NaN	NaN	NaN	861.97095	601.00726	NaN	NaN	NaN	NaN
NaN	NaN	NaN	NaN	861.8153	600.99194	NaN	NaN	NaN	NaN
NaN	NaN	NaN	NaN	862.05145	600.98236	NaN	NaN	NaN	NaN
NaN	NaN	NaN	NaN	861.87897	601.00433	NaN	NaN	NaN	NaN
NaN	NaN	NaN	NaN	861.9796	600.96936	NaN	NaN	NaN	NaN
NaN	NaN	NaN	NaN	861.9687	600.9789	NaN	NaN	NaN	NaN
NaN	NaN	NaN	NaN	861.9029	600.9847	NaN	NaN	NaN	NaN
NaN	NaN	NaN	NaN	862.0117	600.9956	NaN	NaN	NaN	NaN
NaN	NaN	NaN	NaN	861.81384	600.9657	NaN	NaN	NaN	NaN
NaN	NaN	NaN	NaN	862.16376	600.97284	NaN	NaN	NaN	NaN
NaN	NaN	NaN	NaN	861.91315	600.9584	NaN	NaN	NaN	NaN
NaN	NaN	NaN	NaN	861.98755	600.94214	NaN	NaN	NaN	NaN
NaN	NaN	NaN	NaN	862.1501	600.9349	NaN	NaN	NaN	NaN
NaN	NaN	NaN	NaN	861.80133	600.90326	NaN	NaN	NaN	NaN
NaN	NaN	NaN	NaN	862.03	600.94653	NaN	NaN	NaN	NaN
NaN	NaN	NaN	NaN	861.9397	600.9088	NaN	NaN	NaN	NaN
NaN	NaN	NaN	NaN	861.97327	600.85754	NaN	NaN	NaN	NaN
NaN	NaN	NaN	NaN	862.24036	600.88727	NaN	NaN	NaN	NaN
NaN	NaN	NaN	NaN	862.0104	600.87427	NaN	NaN	NaN	NaN
NaN	NaN	NaN	NaN	861.9793	600.88165	NaN	NaN	NaN	NaN
NaN	NaN	NaN	NaN	861.8843	600.8635	NaN	NaN	NaN	NaN
NaN	NaN	NaN	NaN	862.07776	600.8526	NaN	NaN	NaN	NaN
NaN	NaN	NaN	NaN	861.9459	600.85406	NaN	NaN	NaN	NaN
NaN	NaN	NaN	NaN	862.10175	600.8584	NaN	NaN	NaN	NaN
NaN	NaN	NaN	NaN	862.0689	600.8496	NaN	NaN	NaN	NaN
NaN	NaN	NaN	NaN	861.9919	600.85596	NaN	NaN	NaN	NaN
NaN	NaN	NaN	NaN	862.0289	600.82	NaN	NaN	NaN	NaN
NaN	NaN	NaN	NaN	862.0559	600.8234	NaN	NaN	NaN	NaN
NaN	NaN	NaN	NaN	861.91534	600.79016	NaN	NaN	NaN	NaN
NaN	NaN	NaN	NaN	861.986	600.7607	NaN	NaN	NaN	NaN
NaN	NaN	NaN	NaN	862.08704	600.7375	NaN	NaN	NaN	NaN
NaN	NaN	NaN	NaN	862.0206	600.7198	NaN	NaN	NaN	NaN
NaN	NaN	NaN	NaN	862.11505	600.74927	NaN	NaN	NaN	NaN
NaN	NaN	NaN	NaN	862.02045	600.7471	NaN	NaN	NaN	NaN
NaN	NaN	NaN	NaN	861.934	600.7595	NaN	NaN	NaN	NaN
NaN	NaN	NaN	NaN	861.98	600.7563	NaN	NaN	NaN	NaN
NaN	NaN	NaN	NaN	861.8495	600.74524	NaN	NaN	NaN	NaN
NaN	NaN	NaN	NaN	861.8835	600.7375	NaN	NaN	NaN	NaN
NaN	NaN	NaN	NaN	862.058	600.7379	NaN	NaN	NaN	NaN
NaN	NaN	NaN	NaN	861.87317	600.7301	NaN	NaN	NaN	NaN
NaN	NaN	NaN	NaN	862.1086	600.73193	NaN	NaN	NaN	NaN
NaN	NaN	NaN	NaN	862.00964	600.697	NaN	NaN	NaN	NaN
NaN	NaN	NaN	NaN	862.09467	600.6967	NaN	NaN	NaN	NaN
NaN	NaN	NaN	NaN	861.9267	600.7273	NaN	NaN	NaN	NaN
NaN	NaN	NaN	NaN	861.942	600.70264	NaN	NaN	NaN	NaN
NaN	NaN	NaN	NaN	861.9201	600.6805	NaN	NaN	NaN	NaN
NaN	NaN	NaN	NaN	862.0037	600.7053	NaN	NaN	NaN	NaN
NaN	NaN	NaN	NaN	861.89087	600.67847	NaN	NaN	NaN	NaN
NaN	NaN	NaN	NaN	861.8713	600.679	NaN	NaN	NaN	NaN
NaN	NaN	NaN	NaN	862.0961	600.7278	NaN	NaN	NaN	NaN
NaN	NaN	NaN	NaN	862.09735	600.7242	NaN	NaN	NaN	NaN
NaN	NaN	NaN	NaN	862.04156	600.70624	NaN	NaN	NaN	NaN
NaN	NaN	NaN	NaN	861.8885	600.71716	NaN	NaN	NaN	NaN
NaN	NaN	NaN	NaN	861.918	600.7127	NaN	NaN	NaN	NaN
NaN	NaN	NaN	NaN	861.9275	600.7471	NaN	NaN	NaN	NaN
NaN	NaN	NaN	NaN	861.81946	600.71844	NaN	NaN	NaN	NaN
NaN	NaN	NaN	NaN	862.03174	600.77325	NaN	NaN	NaN	NaN
NaN	NaN	NaN	NaN	861.96655	600.73926	NaN	NaN	NaN	NaN
NaN	NaN	NaN	NaN	862.07166	600.75555	NaN	NaN	NaN	NaN
NaN	NaN	NaN	NaN	862.01184	600.7633	NaN	NaN	NaN	NaN
NaN	NaN	NaN	NaN	861.98	600.75775	NaN	NaN	NaN	NaN
NaN	NaN	NaN	NaN	862.1935	600.7827	NaN	NaN	NaN	NaN
NaN	NaN	NaN	NaN	861.96735	600.7359	NaN	NaN	NaN	NaN
NaN	NaN	NaN	NaN	862.0096	600.77985	NaN	NaN	NaN	NaN
NaN	NaN	NaN	NaN	861.92285	600.7804	NaN	NaN	NaN	NaN
NaN	NaN	NaN	NaN	862.07947	600.78827	NaN	NaN	NaN	NaN
NaN	NaN	NaN	NaN	861.91986	600.7552	NaN	NaN	NaN	NaN
NaN	NaN	NaN	NaN	861.9563	600.76373	NaN	NaN	NaN	NaN
NaN	NaN	NaN	NaN	861.95184	600.7622	NaN	NaN	NaN	NaN
NaN	NaN	NaN	NaN	862.0472	600.7832	NaN	NaN	NaN	NaN
NaN	NaN	NaN	NaN	861.9243	600.7389	NaN	NaN	NaN	NaN
NaN	NaN	NaN	NaN	862.0982	600.76337	NaN	NaN	NaN	NaN
NaN	NaN	NaN	NaN	862.1165	600.77136	NaN	NaN	NaN	NaN
NaN	NaN	NaN	NaN	861.97394	600.7638	NaN	NaN	NaN	NaN
NaN	NaN	NaN	NaN	862.0539	600.77625	NaN	NaN	NaN	NaN
NaN	NaN	NaN	NaN	862.0539	600.75256	NaN	NaN	NaN	NaN
NaN	NaN	NaN	NaN	861.86554	600.7571	NaN	NaN	NaN	NaN
NaN	NaN	NaN	NaN	862.06396	600.744	NaN	NaN	NaN	NaN
NaN	NaN	NaN	NaN	862.0037	600.7853	NaN	NaN	NaN	NaN
NaN	NaN	NaN	NaN	861.9352	600.73846	NaN	NaN	NaN	NaN
NaN	NaN	NaN	NaN	862.01483	600.7611	NaN	NaN	NaN	NaN
NaN	NaN	NaN	NaN	861.9324	600.76	NaN	NaN	NaN	NaN
NaN	NaN	NaN	NaN	862.0712	600.78784	NaN	NaN	NaN	NaN
NaN	NaN	NaN	NaN	862.026	600.77045	NaN	NaN	NaN	NaN
NaN	NaN	NaN	NaN	861.87164	600.74475	NaN	NaN	NaN	NaN
NaN	NaN	NaN	NaN	861.91693	600.75073	NaN	NaN	NaN	NaN
NaN	NaN	NaN	NaN	861.87	600.7169	NaN	NaN	NaN	NaN
NaN	NaN	NaN	NaN	862.0052	600.77936	NaN	NaN	NaN	NaN
NaN	NaN	NaN	NaN	861.88837	600.74554	NaN	NaN	NaN	NaN
NaN	NaN	NaN	NaN	862.0541	600.7015	NaN	NaN	NaN	NaN
NaN	NaN	NaN	NaN	861.8861	600.66864	NaN	NaN	NaN	NaN
NaN	NaN	NaN	NaN	862.0022	600.6477	NaN	NaN	NaN	NaN
NaN	NaN	NaN	NaN	862.1441	600.65295	NaN	NaN	NaN	NaN
NaN	NaN	NaN	NaN	862.0477	600.6204	NaN	NaN	NaN	NaN
NaN	NaN	NaN	NaN	862.1779	600.62885	NaN	NaN	NaN	NaN
NaN	NaN	NaN	NaN	862.16174	600.6368	NaN	NaN	NaN	NaN
NaN	NaN	NaN	NaN	861.98236	600.6279	NaN	NaN	NaN	NaN
NaN	NaN	NaN	NaN	862.0676	600.6177	NaN	NaN	NaN	NaN
NaN	NaN	NaN	NaN	862.0051	600.6391	NaN	NaN	NaN	NaN
NaN	NaN	NaN	NaN	862.0988	600.6342	NaN	NaN	NaN	NaN
NaN	NaN	NaN	NaN	862.0737	600.62115	NaN	NaN	NaN	NaN
NaN	NaN	NaN	NaN	861.88824	600.60144	NaN	NaN	NaN	NaN
NaN	NaN	NaN	NaN	861.9108	600.59064	NaN	NaN	NaN	NaN
NaN	NaN	NaN	NaN	862.1174	600.54205	NaN	NaN	NaN	NaN
NaN	NaN	NaN	NaN	861.9129	600.5088	NaN	NaN	NaN	NaN
NaN	NaN	NaN	NaN	862.01807	600.51013	NaN	NaN	NaN	NaN
NaN	NaN	NaN	NaN	862.19073	600.5072	NaN	NaN	NaN	NaN
NaN	NaN	NaN	NaN	862.0766	600.49854	NaN	NaN	NaN	NaN
NaN	NaN	NaN	NaN	862.156	600.45355	NaN	NaN	NaN	NaN
NaN	NaN	NaN	NaN	862.1764	600.4475	NaN	NaN	NaN	NaN
NaN	NaN	NaN	NaN	862.2939	600.42834	NaN	NaN	NaN	NaN
NaN	NaN	NaN	NaN	862.1294	600.4	NaN	NaN	NaN	NaN
NaN	NaN	NaN	NaN	862.24927	600.3571	NaN	NaN	NaN	NaN
NaN	NaN	NaN	NaN	862.1902	600.3429	NaN	NaN	NaN	NaN
NaN	NaN	NaN	NaN	861.9803	600.3131	NaN	NaN	NaN	NaN
NaN	NaN	NaN	NaN	862.238	600.3428	NaN	NaN	NaN	NaN
NaN	NaN	NaN	NaN	862.0432	600.32135	NaN	NaN	NaN	NaN
NaN	NaN	NaN	NaN	862.2936	600.31116	NaN	NaN	NaN	NaN
NaN	NaN	NaN	NaN	862.22144	600.3226	NaN	NaN	NaN	NaN
NaN	NaN	NaN	NaN	862.37646	600.3314	NaN	NaN	NaN	NaN
NaN	NaN	NaN	NaN	862.2237	600.32166	NaN	NaN	NaN	NaN
NaN	NaN	NaN	NaN	862.2041	600.3105	NaN	NaN	NaN	NaN
NaN	NaN	NaN	NaN	862.1672	600.3123	NaN	NaN	NaN	NaN
NaN	NaN	NaN	NaN	862.08746	600.33673	NaN	NaN	NaN	NaN
NaN	NaN	NaN	NaN	862.0117	600.3123	NaN	NaN	NaN	NaN
NaN	NaN	NaN	NaN	862.0472	600.3447	NaN	NaN	NaN	NaN
NaN	NaN	NaN	NaN	862.09	600.31116	NaN	NaN	NaN	NaN
NaN	NaN	NaN	NaN	862.16766	600.37463	NaN	NaN	NaN	NaN
NaN	NaN	NaN	NaN	862.1152	600.3528	NaN	NaN	NaN	NaN
NaN	NaN	NaN	NaN	861.9847	600.3584	NaN	NaN	NaN	NaN
NaN	NaN	NaN	NaN	862.0921	600.3596	NaN	NaN	NaN	NaN
NaN	NaN	NaN	NaN	862.04663	600.38336	NaN	NaN	NaN	NaN
NaN	NaN	NaN	NaN	862.1522	600.4033	NaN	NaN	NaN	NaN
NaN	NaN	NaN	NaN	862.26636	600.3534	NaN	NaN	NaN	NaN
NaN	NaN	NaN	NaN	862.1618	600.29443	NaN	NaN	NaN	NaN
NaN	NaN	NaN	NaN	862.153	600.2599	NaN	NaN	NaN	NaN
NaN	NaN	NaN	NaN	862.32526	600.25476	NaN	NaN	NaN	NaN
NaN	NaN	NaN	NaN	862.3223	600.23566	NaN	NaN	NaN	NaN
NaN	NaN	NaN	NaN	862.1904	600.28925	NaN	NaN	NaN	NaN
NaN	NaN	NaN	NaN	862.22675	600.27905	NaN	NaN	NaN	NaN
NaN	NaN	NaN	NaN	862.1559	600.2427	NaN	NaN	NaN	NaN
NaN	NaN	NaN	NaN	862.14044	600.2802	NaN	NaN	NaN	NaN
NaN	NaN	NaN	NaN	862.1823	600.26575	NaN	NaN	NaN	NaN
NaN	NaN	NaN	NaN	862.202	600.2645	NaN	NaN	NaN	NaN
NaN	NaN	NaN	NaN	862.2391	600.2901	NaN	NaN	NaN	NaN
NaN	NaN	NaN	NaN	862.1754	600.30206	NaN	NaN	NaN	NaN
NaN	NaN	NaN	NaN	862.2281	600.2734	NaN	NaN	NaN	NaN
NaN	NaN	NaN	NaN	862.1574	600.2643	NaN	NaN	NaN	NaN
NaN	NaN	NaN	NaN	862.16766	600.277	NaN	NaN	NaN	NaN
NaN	NaN	NaN	NaN	862.35986	600.28394	NaN	NaN	NaN	NaN
NaN	NaN	NaN	NaN	862.1715	600.28925	NaN	NaN	NaN	NaN
NaN	NaN	NaN	NaN	862.3482	600.2708	NaN	NaN	NaN	NaN
NaN	NaN	NaN	NaN	862.36646	600.2939	NaN	NaN	NaN	NaN
NaN	NaN	NaN	NaN	862.22266	600.262	NaN	NaN	NaN	NaN
NaN	NaN	NaN	NaN	862.24084	600.23206	NaN	NaN	NaN	NaN
NaN	NaN	NaN	NaN	862.18085	600.22473	NaN	NaN	NaN	NaN
NaN	NaN	NaN	NaN	862.3561	600.2092	NaN	NaN	NaN	NaN
NaN	NaN	NaN	NaN	862.2797	600.1667	NaN	NaN	NaN	NaN
NaN	NaN	NaN	NaN	862.3688	600.12244	NaN	NaN	NaN	NaN
NaN	NaN	NaN	NaN	862.5352	600.1505	NaN	NaN	NaN	NaN
NaN	NaN	NaN	NaN	862.4442	600.1711	NaN	NaN	NaN	NaN
NaN	NaN	NaN	NaN	862.4693	600.1725	NaN	NaN	NaN	NaN
NaN	NaN	NaN	NaN	862.45166	600.18524	NaN	NaN	NaN	NaN
NaN	NaN	NaN	NaN	862.6031	600.15393	NaN	NaN	NaN	NaN
NaN	NaN	NaN	NaN	862.40265	600.2094	NaN	NaN	NaN	NaN
NaN	NaN	NaN	NaN	862.2947	600.16174	NaN	NaN	NaN	NaN
NaN	NaN	NaN	NaN	862.40497	600.17395	NaN	NaN	NaN	NaN
NaN	NaN	NaN	NaN	862.3632	600.1926	NaN	NaN	NaN	NaN
NaN	NaN	NaN	NaN	862.4217	600.18835	NaN	NaN	NaN	NaN
NaN	NaN	NaN	NaN	862.3869	600.1857	NaN	NaN	NaN	NaN
NaN	NaN	NaN	NaN	862.38104	600.21515	NaN	NaN	NaN	NaN
NaN	NaN	NaN	NaN	862.5897	600.1794	NaN	NaN	NaN	NaN
NaN	NaN	NaN	NaN	862.57635	600.2092	NaN	NaN	NaN	NaN
NaN	NaN	NaN	NaN	862.69763	600.1881	NaN	NaN	NaN	NaN
NaN	NaN	NaN	NaN	862.45465	600.2076	NaN	NaN	NaN	NaN
NaN	NaN	NaN	NaN	862.3525	600.20056	NaN	NaN	NaN	NaN
NaN	NaN	NaN	NaN	862.56934	600.19324	NaN	NaN	NaN	NaN
NaN	NaN	NaN	NaN	862.50885	600.22015	NaN	NaN	NaN	NaN
NaN	NaN	NaN	NaN	862.5589	600.24524	NaN	NaN	NaN	NaN
NaN	NaN	NaN	NaN	862.52203	600.21954	NaN	NaN	NaN	NaN
NaN	NaN	NaN	NaN	862.4721	600.2137	NaN	NaN	NaN	NaN
NaN	NaN	NaN	NaN	862.4168	600.2387	NaN	NaN	NaN	NaN
NaN	NaN	NaN	NaN	862.44727	600.2145	NaN	NaN	NaN	NaN
NaN	NaN	NaN	NaN	862.4371	600.24524	NaN	NaN	NaN	NaN
NaN	NaN	NaN	NaN	862.6056	600.27563	NaN	NaN	NaN	NaN
NaN	NaN	NaN	NaN	862.5132	600.24634	NaN	NaN	NaN	NaN
NaN	NaN	NaN	NaN	862.4132	600.22797	NaN	NaN	NaN	NaN
NaN	NaN	NaN	NaN	862.53076	600.26685	NaN	NaN	NaN	NaN
NaN	NaN	NaN	NaN	862.55273	600.2628	NaN	NaN	NaN	NaN
NaN	NaN	NaN	NaN	862.51465	600.27014	NaN	NaN	NaN	NaN
NaN	NaN	NaN	NaN	862.37683	600.2771	NaN	NaN	NaN	NaN
NaN	NaN	NaN	NaN	862.53516	600.26575	NaN	NaN	NaN	NaN
NaN	NaN	NaN	NaN	862.4035	600.29535	NaN	NaN	NaN	NaN
NaN	NaN	NaN	NaN	862.61914	600.225	NaN	NaN	NaN	NaN
NaN	NaN	NaN	NaN	862.5585	600.2924	NaN	NaN	NaN	NaN
NaN	NaN	NaN	NaN	862.55743	600.22314	NaN	NaN	NaN	NaN
NaN	NaN	NaN	NaN	862.5663	600.1848	NaN	NaN	NaN	NaN
NaN	NaN	NaN	NaN	862.7159	600.1476	NaN	NaN	NaN	NaN
NaN	NaN	NaN	NaN	862.45624	600.0087	NaN	NaN	NaN	NaN
NaN	NaN	NaN	NaN	862.40643	599.9781	NaN	NaN	NaN	NaN
NaN	NaN	NaN	NaN	862.2878	599.9273	NaN	NaN	NaN	NaN
NaN	NaN	NaN	NaN	862.3936	599.90234	NaN	NaN	NaN	NaN
NaN	NaN	NaN	NaN	862.39886	599.84973	NaN	NaN	NaN	NaN
NaN	NaN	NaN	NaN	862.41315	599.8531	NaN	NaN	NaN	NaN
NaN	NaN	NaN	NaN	862.4392	599.8213	NaN	NaN	NaN	NaN
NaN	NaN	NaN	NaN	862.42175	599.81885	NaN	NaN	NaN	NaN
NaN	NaN	NaN	NaN	862.33813	599.8078	NaN	NaN	NaN	NaN
NaN	NaN	NaN	NaN	862.3773	599.8348	NaN	NaN	NaN	NaN
NaN	NaN	NaN	NaN	862.5144	599.8199	NaN	NaN	NaN	NaN
NaN	NaN	NaN	NaN	862.5935	599.81366	NaN	NaN	NaN	NaN
NaN	NaN	NaN	NaN	862.5604	599.8266	NaN	NaN	NaN	NaN
NaN	NaN	NaN	NaN	862.37225	599.79755	NaN	NaN	NaN	NaN
NaN	NaN	NaN	NaN	862.5303	599.8314	NaN	NaN	NaN	NaN
NaN	NaN	NaN	NaN	862.4769	599.8631	NaN	NaN	NaN	NaN
NaN	NaN	NaN	NaN	862.4334	599.8502	NaN	NaN	NaN	NaN
NaN	NaN	NaN	NaN	862.55505	599.85364	NaN	NaN	NaN	NaN
NaN	NaN	NaN	NaN	862.2873	599.7909	NaN	NaN	NaN	NaN
NaN	NaN	NaN	NaN	862.3338	599.76825	NaN	NaN	NaN	NaN
NaN	NaN	NaN	NaN	862.39594	599.7876	NaN	NaN	NaN	NaN
NaN	NaN	NaN	NaN	862.4032	599.8338	NaN	NaN	NaN	NaN
NaN	NaN	NaN	NaN	862.277	599.76385	NaN	NaN	NaN	NaN
NaN	NaN	NaN	NaN	862.4568	599.8112	NaN	NaN	NaN	NaN
NaN	NaN	NaN	NaN	862.5058	599.78595	NaN	NaN	NaN	NaN
NaN	NaN	NaN	NaN	862.63403	599.80695	NaN	NaN	NaN	NaN
NaN	NaN	NaN	NaN	862.63275	599.80304	NaN	NaN	NaN	NaN
NaN	NaN	NaN	NaN	862.3186	599.7845	NaN	NaN	NaN	NaN
NaN	NaN	NaN	NaN	862.6148	599.8067	NaN	NaN	NaN	NaN
NaN	NaN	NaN	NaN	862.50867	599.8271	NaN	NaN	NaN	NaN
NaN	NaN	NaN	NaN	862.436	599.7737	NaN	NaN	NaN	NaN
NaN	NaN	NaN	NaN	862.52905	599.7801	NaN	NaN	NaN	NaN
NaN	NaN	NaN	NaN	862.52026	599.78986	NaN	NaN	NaN	NaN
NaN	NaN	NaN	NaN	862.56665	599.73914	NaN	NaN	NaN	NaN
NaN	NaN	NaN	NaN	862.68353	599.73413	NaN	NaN	NaN	NaN
NaN	NaN	NaN	NaN	862.698	599.70374	NaN	NaN	NaN	NaN
NaN	NaN	NaN	NaN	862.5776	599.6684	NaN	NaN	NaN	NaN
NaN	NaN	NaN	NaN	862.6849	599.65576	NaN	NaN	NaN	NaN
NaN	NaN	NaN	NaN	862.77325	599.67444	NaN	NaN	NaN	NaN
NaN	NaN	NaN	NaN	862.73737	599.6476	NaN	NaN	NaN	NaN
NaN	NaN	NaN	NaN	862.8887	599.67615	NaN	NaN	NaN	NaN
NaN	NaN	NaN	NaN	862.657	599.6672	NaN	NaN	NaN	NaN
NaN	NaN	NaN	NaN	862.5769	599.66254	NaN	NaN	NaN	NaN
NaN	NaN	NaN	NaN	862.7677	599.67944	NaN	NaN	NaN	NaN
NaN	NaN	NaN	NaN	862.9798	599.6416	NaN	NaN	NaN	NaN
NaN	NaN	NaN	NaN	862.8566	599.61646	NaN	NaN	NaN	NaN
NaN	NaN	NaN	NaN	863.0371	599.6208	NaN	NaN	NaN	NaN
NaN	NaN	NaN	NaN	863.217	599.5352	NaN	NaN	NaN	NaN
NaN	NaN	NaN	NaN	863.12354	599.4853	NaN	NaN	NaN	NaN
NaN	NaN	NaN	NaN	863.15247	599.41644	NaN	NaN	NaN	NaN
NaN	NaN	NaN	NaN	863.18524	599.39606	NaN	NaN	NaN	NaN
NaN	NaN	NaN	NaN	863.0965	599.3918	NaN	NaN	NaN	NaN
NaN	NaN	NaN	NaN	863.24335	599.35547	NaN	NaN	NaN	NaN
NaN	NaN	NaN	NaN	863.0912	599.34265	NaN	NaN	NaN	NaN
NaN	NaN	NaN	NaN	863.20264	599.33234	NaN	NaN	NaN	NaN
NaN	NaN	NaN	NaN	863.23694	599.33575	NaN	NaN	NaN	NaN
NaN	NaN	NaN	NaN	863.137	599.27844	NaN	NaN	NaN	NaN
NaN	NaN	NaN	NaN	863.08624	599.2763	NaN	NaN	NaN	NaN
NaN	NaN	NaN	NaN	863.134	599.27747	NaN	NaN	NaN	NaN
NaN	NaN	NaN	NaN	863.027	599.319	NaN	NaN	NaN	NaN
NaN	NaN	NaN	NaN	862.98474	599.26276	NaN	NaN	NaN	NaN
NaN	NaN	NaN	NaN	863.1812	599.3399	NaN	NaN	NaN	NaN
NaN	NaN	NaN	NaN	863.1152	599.30756	NaN	NaN	NaN	NaN
NaN	NaN	NaN	NaN	863.1044	599.281	NaN	NaN	NaN	NaN
NaN	NaN	NaN	NaN	862.967	599.2636	NaN	NaN	NaN	NaN
NaN	NaN	NaN	NaN	863.23395	599.3158	NaN	NaN	NaN	NaN
NaN	NaN	NaN	NaN	863.0526	599.2924	NaN	NaN	NaN	NaN
NaN	NaN	NaN	NaN	862.9365	599.2942	NaN	NaN	NaN	NaN
NaN	NaN	NaN	NaN	863.0525	599.2872	NaN	NaN	NaN	NaN
NaN	NaN	NaN	NaN	863.1501	599.33746	NaN	NaN	NaN	NaN
NaN	NaN	NaN	NaN	863.06683	599.3032	NaN	NaN	NaN	NaN
NaN	NaN	NaN	NaN	863.0614	599.3158	NaN	NaN	NaN	NaN
NaN	NaN	NaN	NaN	863.17737	599.3044	NaN	NaN	NaN	NaN
NaN	NaN	NaN	NaN	863.0737	599.3117	NaN	NaN	NaN	NaN
NaN	NaN	NaN	NaN	863.0933	599.3047	NaN	NaN	NaN	NaN
NaN	NaN	NaN	NaN	863.1482	599.31604	NaN	NaN	NaN	NaN
NaN	NaN	NaN	NaN	863.1113	599.33844	NaN	NaN	NaN	NaN
NaN	NaN	NaN	NaN	863.1978	599.29126	NaN	NaN	NaN	NaN
NaN	NaN	NaN	NaN	863.2755	599.27405	NaN	NaN	NaN	NaN
NaN	NaN	NaN	NaN	863.2379	599.2394	NaN	NaN	NaN	NaN
NaN	NaN	NaN	NaN	863.25946	599.2187	NaN	NaN	NaN	NaN
NaN	NaN	NaN	NaN	863.2632	599.2471	NaN	NaN	NaN	NaN
NaN	NaN	NaN	NaN	863.26495	599.227	NaN	NaN	NaN	NaN
NaN	NaN	NaN	NaN	863.25	599.24567	NaN	NaN	NaN	NaN
NaN	NaN	NaN	NaN	863.2189	599.276	NaN	NaN	NaN	NaN
NaN	NaN	NaN	NaN	863.2307	599.24384	NaN	NaN	NaN	NaN
NaN	NaN	NaN	NaN	863.24634	599.2478	NaN	NaN	NaN	NaN
NaN	NaN	NaN	NaN	863.2577	599.25037	NaN	NaN	NaN	NaN
NaN	NaN	NaN	NaN	863.19006	599.2588	NaN	NaN	NaN	NaN
NaN	NaN	NaN	NaN	863.315	599.2225	NaN	NaN	NaN	NaN
NaN	NaN	NaN	NaN	863.3795	599.2271	NaN	NaN	NaN	NaN
NaN	NaN	NaN	NaN	863.2013	599.171	NaN	NaN	NaN	NaN
NaN	NaN	NaN	NaN	863.2983	599.1672	NaN	NaN	NaN	NaN
NaN	NaN	NaN	NaN	863.25073	599.1443	NaN	NaN	NaN	NaN
NaN	NaN	NaN	NaN	863.3449	599.171	NaN	NaN	NaN	NaN
NaN	NaN	NaN	NaN	863.4215	599.14825	NaN	NaN	NaN	NaN
NaN	NaN	NaN	NaN	863.3949	599.14526	NaN	NaN	NaN	NaN
NaN	NaN	NaN	NaN	863.2752	599.17145	NaN	NaN	NaN	NaN
NaN	NaN	NaN	NaN	863.35693	599.1044	NaN	NaN	NaN	NaN
NaN	NaN	NaN	NaN	863.28375	599.14874	NaN	NaN	NaN	NaN
NaN	NaN	NaN	NaN	863.33844	599.11865	NaN	NaN	NaN	NaN
NaN	NaN	NaN	NaN	863.3688	599.0729	NaN	NaN	NaN	NaN
NaN	NaN	NaN	NaN	863.43616	599.0428	NaN	NaN	NaN	NaN
NaN	NaN	NaN	NaN	863.42896	599.0826	NaN	NaN	NaN	NaN
NaN	NaN	NaN	NaN	863.5146	599.0387	NaN	NaN	NaN	NaN
NaN	NaN	NaN	NaN	863.57166	599.0541	NaN	NaN	NaN	NaN
NaN	NaN	NaN	NaN	863.3892	599.04956	NaN	NaN	NaN	NaN
NaN	NaN	NaN	NaN	863.32996	599.0901	NaN	NaN	NaN	NaN
NaN	NaN	NaN	NaN	863.3195	599.0619	NaN	NaN	NaN	NaN
NaN	NaN	NaN	NaN	863.4172	599.06683	NaN	NaN	NaN	NaN
NaN	NaN	NaN	NaN	863.3605	599.0901	NaN	NaN	NaN	NaN
NaN	NaN	NaN	NaN	863.3993	599.0606	NaN	NaN	NaN	NaN
NaN	NaN	NaN	NaN	863.4739	599.0617	NaN	NaN	NaN	NaN
NaN	NaN	NaN	NaN	863.4839	599.0367	NaN	NaN	NaN	NaN
NaN	NaN	NaN	NaN	863.5499	599.0095	NaN	NaN	NaN	NaN
NaN	NaN	NaN	NaN	863.54553	598.986	NaN	NaN	NaN	NaN
NaN	NaN	NaN	NaN	863.62756	598.9589	NaN	NaN	NaN	NaN
NaN	NaN	NaN	NaN	863.716	598.9305	NaN	NaN	NaN	NaN
NaN	NaN	NaN	NaN	863.70465	598.90204	NaN	NaN	NaN	NaN
NaN	NaN	NaN	NaN	863.54553	598.8304	NaN	NaN	NaN	NaN
NaN	NaN	NaN	NaN	863.4167	598.89764	NaN	NaN	NaN	NaN
NaN	NaN	NaN	NaN	863.6596	598.84845	NaN	NaN	NaN	NaN
NaN	NaN	NaN	NaN	863.56995	598.8426	NaN	NaN	NaN	NaN
NaN	NaN	NaN	NaN	863.57416	598.87067	NaN	NaN	NaN	NaN
NaN	NaN	NaN	NaN	863.5585	598.8158	NaN	NaN	NaN	NaN
NaN	NaN	NaN	NaN	863.5727	598.8343	NaN	NaN	NaN	NaN
NaN	NaN	NaN	NaN	863.57135	598.78674	NaN	NaN	NaN	NaN
NaN	NaN	NaN	NaN	863.7293	598.7612	NaN	NaN	NaN	NaN
NaN	NaN	NaN	NaN	863.62933	598.74274	NaN	NaN	NaN	NaN
NaN	NaN	NaN	NaN	863.50146	598.62177	NaN	NaN	NaN	NaN
NaN	NaN	NaN	NaN	863.62054	598.58466	NaN	NaN	NaN	NaN
NaN	NaN	NaN	NaN	863.76184	598.5101	NaN	NaN	NaN	NaN
NaN	NaN	NaN	NaN	863.75433	598.5172	NaN	NaN	NaN	NaN
NaN	NaN	NaN	NaN	863.6928	598.5518	NaN	NaN	NaN	NaN
NaN	NaN	NaN	NaN	863.8142	598.5373	NaN	NaN	NaN	NaN
NaN	NaN	NaN	NaN	863.6554	598.52734	NaN	NaN	NaN	NaN
NaN	NaN	NaN	NaN	863.71295	598.5374	NaN	NaN	NaN	NaN
NaN	NaN	NaN	NaN	863.6945	598.5245	NaN	NaN	NaN	NaN
NaN	NaN	NaN	NaN	863.7824	598.5432	NaN	NaN	NaN	NaN
NaN	NaN	NaN	NaN	863.6688	598.5491	NaN	NaN	NaN	NaN
NaN	NaN	NaN	NaN	863.5888	598.54584	NaN	NaN	NaN	NaN
NaN	NaN	NaN	NaN	863.7	598.52856	NaN	NaN	NaN	NaN
NaN	NaN	NaN	NaN	863.5447	598.56915	NaN	NaN	NaN	NaN
NaN	NaN	NaN	NaN	863.6612	598.5685	NaN	NaN	NaN	NaN
NaN	NaN	NaN	NaN	863.5921	598.55035	NaN	NaN	NaN	NaN
NaN	NaN	NaN	NaN	863.72156	598.59784	NaN	NaN	NaN	NaN
NaN	NaN	NaN	NaN	863.7331	598.5676	NaN	NaN	NaN	NaN
NaN	NaN	NaN	NaN	863.72925	598.5788	NaN	NaN	NaN	NaN
NaN	NaN	NaN	NaN	863.68964	598.56323	NaN	NaN	NaN	NaN
NaN	NaN	NaN	NaN	863.6948	598.5358	NaN	NaN	NaN	NaN
NaN	NaN	NaN	NaN	863.7083	598.57184	NaN	NaN	NaN	NaN
NaN	NaN	NaN	NaN	863.66693	598.5604	NaN	NaN	NaN	NaN
NaN	NaN	NaN	NaN	863.72144	598.5857	NaN	NaN	NaN	NaN
NaN	NaN	NaN	NaN	863.8013	598.5803	NaN	NaN	NaN	NaN
NaN	NaN	NaN	NaN	863.70685	598.56134	NaN	NaN	NaN	NaN
NaN	NaN	NaN	NaN	863.7316	598.595	NaN	NaN	NaN	NaN
NaN	NaN	NaN	NaN	863.7845	598.5905	NaN	NaN	NaN	NaN
NaN	NaN	NaN	NaN	863.7115	598.57336	NaN	NaN	NaN	NaN
NaN	NaN	NaN	NaN	863.68884	598.5944	NaN	NaN	NaN	NaN
NaN	NaN	NaN	NaN	863.6796	598.59485	NaN	NaN	NaN	NaN
NaN	NaN	NaN	NaN	863.6482	598.55035	NaN	NaN	NaN	NaN
NaN	NaN	NaN	NaN	863.83093	598.607	NaN	NaN	NaN	NaN
NaN	NaN	NaN	NaN	863.6175	598.58307	NaN	NaN	NaN	NaN
NaN	NaN	NaN	NaN	863.8166	598.57306	NaN	NaN	NaN	NaN
NaN	NaN	NaN	NaN	863.67596	598.60156	NaN	NaN	NaN	NaN
NaN	NaN	NaN	NaN	863.75574	598.59717	NaN	NaN	NaN	NaN
NaN	NaN	NaN	NaN	863.81287	598.5814	NaN	NaN	NaN	NaN
NaN	NaN	NaN	NaN	863.91693	598.5602	NaN	NaN	NaN	NaN
NaN	NaN	NaN	NaN	863.8166	598.606	NaN	NaN	NaN	NaN
NaN	NaN	NaN	NaN	863.8085	598.61194	NaN	NaN	NaN	NaN
NaN	NaN	NaN	NaN	863.75464	598.58295	NaN	NaN	NaN	NaN
NaN	NaN	NaN	NaN	863.88824	598.596	NaN	NaN	NaN	NaN
NaN	NaN	NaN	NaN	863.7575	598.6187	NaN	NaN	NaN	NaN
NaN	NaN	NaN	NaN	863.7648	598.62665	NaN	NaN	NaN	NaN
NaN	NaN	NaN	NaN	863.7683	598.6191	NaN	NaN	NaN	NaN
NaN	NaN	NaN	NaN	863.6786	598.6	NaN	NaN	NaN	NaN
NaN	NaN	NaN	NaN	863.78265	598.60614	NaN	NaN	NaN	NaN
NaN	NaN	NaN	NaN	863.7189	598.6202	NaN	NaN	NaN	NaN
NaN	NaN	NaN	NaN	863.8562	598.6316	NaN	NaN	NaN	NaN
NaN	NaN	NaN	NaN	863.71405	598.6336	NaN	NaN	NaN	NaN
NaN	NaN	NaN	NaN	863.71655	598.5897	NaN	NaN	NaN	NaN
NaN	NaN	NaN	NaN	863.8006	598.61395	NaN	NaN	NaN	NaN
NaN	NaN	NaN	NaN	863.781	598.60126	NaN	NaN	NaN	NaN
NaN	NaN	NaN	NaN	863.7835	598.64246	NaN	NaN	NaN	NaN
NaN	NaN	NaN	NaN	863.72235	598.6331	NaN	NaN	NaN	NaN
NaN	NaN	NaN	NaN	863.7411	598.6241	NaN	NaN	NaN	NaN
NaN	NaN	NaN	NaN	863.7265	598.62823	NaN	NaN	NaN	NaN
NaN	NaN	NaN	NaN	863.8074	598.60767	NaN	NaN	NaN	NaN
NaN	NaN	NaN	NaN	863.7475	598.5962	NaN	NaN	NaN	NaN
NaN	NaN	NaN	NaN	863.72064	598.5297	NaN	NaN	NaN	NaN
NaN	NaN	NaN	NaN	863.7323	598.51697	NaN	NaN	NaN	NaN
NaN	NaN	NaN	NaN	863.6884	598.51416	NaN	NaN	NaN	NaN
NaN	NaN	NaN	NaN	863.63116	598.4831	NaN	NaN	NaN	NaN
NaN	NaN	NaN	NaN	863.81116	598.39813	NaN	NaN	NaN	NaN
NaN	NaN	NaN	NaN	863.8892	598.38354	NaN	NaN	NaN	NaN
NaN	NaN	NaN	NaN	863.8314	598.37537	NaN	NaN	NaN	NaN
NaN	NaN	NaN	NaN	863.8413	598.35614	NaN	NaN	NaN	NaN
NaN	NaN	NaN	NaN	863.9006	598.3338	NaN	NaN	NaN	NaN
NaN	NaN	NaN	NaN	863.9759	598.3314	NaN	NaN	NaN	NaN
NaN	NaN	NaN	NaN	863.9597	598.2963	NaN	NaN	NaN	NaN
NaN	NaN	NaN	NaN	863.92896	598.25854	NaN	NaN	NaN	NaN
NaN	NaN	NaN	NaN	864.00354	598.2377	NaN	NaN	NaN	NaN
NaN	NaN	NaN	NaN	863.9807	598.2282	NaN	NaN	NaN	NaN
NaN	NaN	NaN	NaN	864.00214	598.10284	NaN	NaN	NaN	NaN
NaN	NaN	NaN	NaN	864.1667	598.0014	NaN	NaN	NaN	NaN
NaN	NaN	NaN	NaN	864.2286	597.99426	NaN	NaN	NaN	NaN
NaN	NaN	NaN	NaN	864.2432	597.97217	NaN	NaN	NaN	NaN
NaN	NaN	NaN	NaN	864.02704	598.00854	NaN	NaN	NaN	NaN
NaN	NaN	NaN	NaN	864.1809	597.93164	NaN	NaN	NaN	NaN
NaN	NaN	NaN	NaN	864.296	598.00073	NaN	NaN	NaN	NaN
NaN	NaN	NaN	NaN	864.21027	597.99084	NaN	NaN	NaN	NaN
NaN	NaN	NaN	NaN	864.17944	597.98083	NaN	NaN	NaN	NaN
NaN	NaN	NaN	NaN	864.17615	597.9858	NaN	NaN	NaN	NaN
NaN	NaN	NaN	NaN	864.05884	597.9667	NaN	NaN	NaN	NaN
NaN	NaN	NaN	NaN	864.19385	597.9735	NaN	NaN	NaN	NaN
NaN	NaN	NaN	NaN	864.1099	597.9369	NaN	NaN	NaN	NaN
NaN	NaN	NaN	NaN	864.0769	597.8761	NaN	NaN	NaN	NaN
NaN	NaN	NaN	NaN	864.2301	597.9176	NaN	NaN	NaN	NaN
NaN	NaN	NaN	NaN	864.245	597.8761	NaN	NaN	NaN	NaN
NaN	NaN	NaN	NaN	864.23126	597.9201	NaN	NaN	NaN	NaN
NaN	NaN	NaN	NaN	864.07666	597.9149	NaN	NaN	NaN	NaN
NaN	NaN	NaN	NaN	864.0728	597.89215	NaN	NaN	NaN	NaN
NaN	NaN	NaN	NaN	864.07666	597.9121	NaN	NaN	NaN	NaN
NaN	NaN	NaN	NaN	863.9819	597.8729	NaN	NaN	NaN	NaN
NaN	NaN	NaN	NaN	863.891	597.85443	NaN	NaN	NaN	NaN
NaN	NaN	NaN	NaN	864.0352	597.8254	NaN	NaN	NaN	NaN
NaN	NaN	NaN	NaN	864.05804	597.8428	NaN	NaN	NaN	NaN
NaN	NaN	NaN	NaN	864.18304	597.85767	NaN	NaN	NaN	NaN
NaN	NaN	NaN	NaN	864.2944	597.7845	NaN	NaN	NaN	NaN
NaN	NaN	NaN	NaN	864.0168	597.79553	NaN	NaN	NaN	NaN
NaN	NaN	NaN	NaN	864.0933	597.77716	NaN	NaN	NaN	NaN
NaN	NaN	NaN	NaN	863.9986	597.8357	NaN	NaN	NaN	NaN
NaN	NaN	NaN	NaN	864.05786	597.8152	NaN	NaN	NaN	NaN
NaN	NaN	NaN	NaN	864.02167	597.8133	NaN	NaN	NaN	NaN
NaN	NaN	NaN	NaN	864.16016	597.81476	NaN	NaN	NaN	NaN
NaN	NaN	NaN	NaN	863.8736	597.81885	NaN	NaN	NaN	NaN
NaN	NaN	NaN	NaN	864.0874	597.7909	NaN	NaN	NaN	NaN
NaN	NaN	NaN	NaN	864.1421	597.7939	NaN	NaN	NaN	NaN
NaN	NaN	NaN	NaN	864.1219	597.6856	NaN	NaN	NaN	NaN
NaN	NaN	NaN	NaN	864.1092	597.6697	NaN	NaN	NaN	NaN
NaN	NaN	NaN	NaN	864.3938	597.54	NaN	NaN	NaN	NaN
NaN	NaN	NaN	NaN	864.3487	597.4381	NaN	NaN	NaN	NaN
NaN	NaN	NaN	NaN	864.27106	597.48206	NaN	NaN	NaN	NaN
NaN	NaN	NaN	NaN	864.226	597.4617	NaN	NaN	NaN	NaN
NaN	NaN	NaN	NaN	864.1307	597.4018	NaN	NaN	NaN	NaN
NaN	NaN	NaN	NaN	864.43396	597.4697	NaN	NaN	NaN	NaN
NaN	NaN	NaN	NaN	864.42224	597.4764	NaN	NaN	NaN	NaN
NaN	NaN	NaN	NaN	864.4114	597.4529	NaN	NaN	NaN	NaN
NaN	NaN	NaN	NaN	864.27765	597.49585	NaN	NaN	NaN	NaN
NaN	NaN	NaN	NaN	864.2445	597.45056	NaN	NaN	NaN	NaN
NaN	NaN	NaN	NaN	864.25854	597.4767	NaN	NaN	NaN	NaN
NaN	NaN	NaN	NaN	864.25555	597.42816	NaN	NaN	NaN	NaN
NaN	NaN	NaN	NaN	864.1474	597.4669	NaN	NaN	NaN	NaN
NaN	NaN	NaN	NaN	864.15485	597.46313	NaN	NaN	NaN	NaN
NaN	NaN	NaN	NaN	864.1589	597.4849	NaN	NaN	NaN	NaN
NaN	NaN	NaN	NaN	864.1123	597.48083	NaN	NaN	NaN	NaN
NaN	NaN	NaN	NaN	864.1216	597.4891	NaN	NaN	NaN	NaN
NaN	NaN	NaN	NaN	864.1022	597.4561	NaN	NaN	NaN	NaN
NaN	NaN	NaN	NaN	864.184	597.4904	NaN	NaN	NaN	NaN
NaN	NaN	NaN	NaN	864.0546	597.49866	NaN	NaN	NaN	NaN
NaN	NaN	NaN	NaN	864.11487	597.4684	NaN	NaN	NaN	NaN
NaN	NaN	NaN	NaN	864.1057	597.50275	NaN	NaN	NaN	NaN
NaN	NaN	NaN	NaN	864.09015	597.46173	NaN	NaN	NaN	NaN
NaN	NaN	NaN	NaN	864.1562	597.4548	NaN	NaN	NaN	NaN
NaN	NaN	NaN	NaN	864.0765	597.48773	NaN	NaN	NaN	NaN
NaN	NaN	NaN	NaN	864.2244	597.49457	NaN	NaN	NaN	NaN
NaN	NaN	NaN	NaN	864.12756	597.5082	NaN	NaN	NaN	NaN
NaN	NaN	NaN	NaN	864.0545	597.51636	NaN	NaN	NaN	NaN
NaN	NaN	NaN	NaN	864.26227	597.4713	NaN	NaN	NaN	NaN
NaN	NaN	NaN	NaN	864.1712	597.5232	NaN	NaN	NaN	NaN
NaN	NaN	NaN	NaN	864.1174	597.4159	NaN	NaN	NaN	NaN
NaN	NaN	NaN	NaN	864.2398	597.47955	NaN	NaN	NaN	NaN
NaN	NaN	NaN	NaN	864.14856	597.4837	NaN	NaN	NaN	NaN
NaN	NaN	NaN	NaN	864.2459	597.47284	NaN	NaN	NaN	NaN
NaN	NaN	NaN	NaN	864.2859	597.481	NaN	NaN	NaN	NaN
NaN	NaN	NaN	NaN	864.21545	597.49866	NaN	NaN	NaN	NaN
NaN	NaN	NaN	NaN	864.1182	597.428	NaN	NaN	NaN	NaN
NaN	NaN	NaN	NaN	864.21875	597.4457	NaN	NaN	NaN	NaN
NaN	NaN	NaN	NaN	864.2755	597.48096	NaN	NaN	NaN	NaN
NaN	NaN	NaN	NaN	864.21136	597.4661	NaN	NaN	NaN	NaN
NaN	NaN	NaN	NaN	864.17706	597.48505	NaN	NaN	NaN	NaN
NaN	NaN	NaN	NaN	864.1572	597.473	NaN	NaN	NaN	NaN
NaN	NaN	NaN	NaN	864.2334	597.5108	NaN	NaN	NaN	NaN
NaN	NaN	NaN	NaN	864.16846	597.47034	NaN	NaN	NaN	NaN
NaN	NaN	NaN	NaN	864.2249	597.4702	NaN	NaN	NaN	NaN
NaN	NaN	NaN	NaN	864.1316	597.4946	NaN	NaN	NaN	NaN
NaN	NaN	NaN	NaN	864.2409	597.4919	NaN	NaN	NaN	NaN
NaN	NaN	NaN	NaN	864.24396	597.5	NaN	NaN	NaN	NaN
NaN	NaN	NaN	NaN	864.13293	597.4825	NaN	NaN	NaN	NaN
NaN	NaN	NaN	NaN	864.181	597.4946	NaN	NaN	NaN	NaN
NaN	NaN	NaN	NaN	864.2591	597.48517	NaN	NaN	NaN	NaN
NaN	NaN	NaN	NaN	864.3171	597.48376	NaN	NaN	NaN	NaN
NaN	NaN	NaN	NaN	864.33734	597.4691	NaN	NaN	NaN	NaN
NaN	NaN	NaN	NaN	864.3349	597.45264	NaN	NaN	NaN	NaN
NaN	NaN	NaN	NaN	864.3985	597.37683	NaN	NaN	NaN	NaN
NaN	NaN	NaN	NaN	864.57733	597.3182	NaN	NaN	NaN	NaN
NaN	NaN	NaN	NaN	864.6005	597.31366	NaN	NaN	NaN	NaN
NaN	NaN	NaN	NaN	864.7188	597.147	NaN	NaN	NaN	NaN
NaN	NaN	NaN	NaN	864.7344	597.0899	NaN	NaN	NaN	NaN
NaN	NaN	NaN	NaN	864.78687	597.0335	NaN	NaN	NaN	NaN
NaN	NaN	NaN	NaN	864.9792	597.00604	NaN	NaN	NaN	NaN
NaN	NaN	NaN	NaN	865.0984	596.9538	NaN	NaN	NaN	NaN
NaN	NaN	NaN	NaN	864.9646	596.97266	NaN	NaN	NaN	NaN
NaN	NaN	NaN	NaN	865.05304	596.9886	NaN	NaN	NaN	NaN
NaN	NaN	NaN	NaN	865.014	596.9847	NaN	NaN	NaN	NaN
NaN	NaN	NaN	NaN	864.992	597.024	NaN	NaN	NaN	NaN
NaN	NaN	NaN	NaN	865.008	597.008	NaN	NaN	NaN	NaN
NaN	NaN	NaN	NaN	864.93896	597.03314	NaN	NaN	NaN	NaN
NaN	NaN	NaN	NaN	864.98	596.972	NaN	NaN	NaN	NaN
NaN	NaN	NaN	NaN	864.8144	596.98083	NaN	NaN	NaN	NaN
NaN	NaN	NaN	NaN	864.92444	597.03485	NaN	NaN	NaN	NaN
NaN	NaN	NaN	NaN	864.92163	597.04016	NaN	NaN	NaN	NaN
NaN	NaN	NaN	NaN	864.9729	597.06934	NaN	NaN	NaN	NaN
NaN	NaN	NaN	NaN	864.96173	597.03827	NaN	NaN	NaN	NaN
NaN	NaN	NaN	NaN	864.9024	597.02856	NaN	NaN	NaN	NaN
NaN	NaN	NaN	NaN	864.99207	597.0567	NaN	NaN	NaN	NaN
NaN	NaN	NaN	NaN	864.95685	597.0923	NaN	NaN	NaN	NaN
NaN	NaN	NaN	NaN	865.0409	597.06335	NaN	NaN	NaN	NaN
NaN	NaN	NaN	NaN	865.0759	597.0588	NaN	NaN	NaN	NaN
NaN	NaN	NaN	NaN	864.9723	597.0752	NaN	NaN	NaN	NaN
NaN	NaN	NaN	NaN	865.07745	597.04834	NaN	NaN	NaN	NaN
NaN	NaN	NaN	NaN	865.0124	597.05554	NaN	NaN	NaN	NaN
NaN	NaN	NaN	NaN	865.07684	597.0782	NaN	NaN	NaN	NaN
NaN	NaN	NaN	NaN	865.0805	597.062	NaN	NaN	NaN	NaN
NaN	NaN	NaN	NaN	865.2665	597.0712	NaN	NaN	NaN	NaN
NaN	NaN	NaN	NaN	865.19977	597.06396	NaN	NaN	NaN	NaN
NaN	NaN	NaN	NaN	865.3152	597.0098	NaN	NaN	NaN	NaN
NaN	NaN	NaN	NaN	865.3029	597.0335	NaN	NaN	NaN	NaN
NaN	NaN	NaN	NaN	865.4156	596.97626	NaN	NaN	NaN	NaN
NaN	NaN	NaN	NaN	865.51324	596.8934	NaN	NaN	NaN	NaN
NaN	NaN	NaN	NaN	865.68866	596.89575	NaN	NaN	NaN	NaN
NaN	NaN	NaN	NaN	865.69	596.8694	NaN	NaN	NaN	NaN
NaN	NaN	NaN	NaN	865.69196	596.954	NaN	NaN	NaN	NaN
NaN	NaN	NaN	NaN	865.52094	596.8712	NaN	NaN	NaN	NaN
NaN	NaN	NaN	NaN	865.6786	596.94196	NaN	NaN	NaN	NaN
NaN	NaN	NaN	NaN	865.58923	596.97217	NaN	NaN	NaN	NaN
NaN	NaN	NaN	NaN	865.5725	596.96893	NaN	NaN	NaN	NaN
NaN	NaN	NaN	NaN	865.69324	596.9739	NaN	NaN	NaN	NaN
NaN	NaN	NaN	NaN	865.7221	597.0273	NaN	NaN	NaN	NaN
NaN	NaN	NaN	NaN	865.7624	596.9517	NaN	NaN	NaN	NaN
NaN	NaN	NaN	NaN	865.61633	597.0007	NaN	NaN	NaN	NaN
NaN	NaN	NaN	NaN	865.6429	596.9766	NaN	NaN	NaN	NaN
NaN	NaN	NaN	NaN	865.734	596.97845	NaN	NaN	NaN	NaN
NaN	NaN	NaN	NaN	865.8281	597.02734	NaN	NaN	NaN	NaN
NaN	NaN	NaN	NaN	865.88654	597.00323	NaN	NaN	NaN	NaN
NaN	NaN	NaN	NaN	865.6336	597.0279	NaN	NaN	NaN	NaN
NaN	NaN	NaN	NaN	865.7789	597.04865	NaN	NaN	NaN	NaN
NaN	NaN	NaN	NaN	865.6205	597.0725	NaN	NaN	NaN	NaN
NaN	NaN	NaN	NaN	865.65137	597.0809	NaN	NaN	NaN	NaN
NaN	NaN	NaN	NaN	865.6561	597.0974	NaN	NaN	NaN	NaN
NaN	NaN	NaN	NaN	865.70386	597.0871	NaN	NaN	NaN	NaN
NaN	NaN	NaN	NaN	865.68665	597.12036	NaN	NaN	NaN	NaN
NaN	NaN	NaN	NaN	865.6946	597.12244	NaN	NaN	NaN	NaN
NaN	NaN	NaN	NaN	865.76263	597.0847	NaN	NaN	NaN	NaN
NaN	NaN	NaN	NaN	865.77704	597.0902	NaN	NaN	NaN	NaN
NaN	NaN	NaN	NaN	865.82605	597.09796	NaN	NaN	NaN	NaN
NaN	NaN	NaN	NaN	865.8918	597.04803	NaN	NaN	NaN	NaN
NaN	NaN	NaN	NaN	865.8886	597.02203	NaN	NaN	NaN	NaN
NaN	NaN	NaN	NaN	866.2814	596.9541	NaN	NaN	NaN	NaN
NaN	NaN	NaN	NaN	866.3246	596.8841	NaN	NaN	NaN	NaN
NaN	NaN	NaN	NaN	866.5566	596.82135	NaN	NaN	NaN	NaN
NaN	NaN	NaN	NaN	866.6507	596.73755	NaN	NaN	NaN	NaN
NaN	NaN	NaN	NaN	866.7061	596.7175	NaN	NaN	NaN	NaN
NaN	NaN	NaN	NaN	866.9031	596.7334	NaN	NaN	NaN	NaN
NaN	NaN	NaN	NaN	867.06635	596.71936	NaN	NaN	NaN	NaN
NaN	NaN	NaN	NaN	867.04913	596.77203	NaN	NaN	NaN	NaN
NaN	NaN	NaN	NaN	867.0223	596.71277	NaN	NaN	NaN	NaN
NaN	NaN	NaN	NaN	867.15485	596.7794	NaN	NaN	NaN	NaN
NaN	NaN	NaN	NaN	867.09186	596.85333	NaN	NaN	NaN	NaN
NaN	NaN	NaN	NaN	867.081	596.82153	NaN	NaN	NaN	NaN
NaN	NaN	NaN	NaN	867.1305	596.843	NaN	NaN	NaN	NaN
NaN	NaN	NaN	NaN	867.06836	596.82153	NaN	NaN	NaN	NaN
NaN	NaN	NaN	NaN	867.0549	596.8695	NaN	NaN	NaN	NaN
NaN	NaN	NaN	NaN	867.1313	596.8649	NaN	NaN	NaN	NaN
NaN	NaN	NaN	NaN	867.1345	596.8769	NaN	NaN	NaN	NaN
NaN	NaN	NaN	NaN	867.0579	596.89294	NaN	NaN	NaN	NaN
NaN	NaN	NaN	NaN	867.15656	596.9053	NaN	NaN	NaN	NaN
NaN	NaN	NaN	NaN	867.0202	596.8952	NaN	NaN	NaN	NaN
NaN	NaN	NaN	NaN	867.0113	596.9612	NaN	NaN	NaN	NaN
NaN	NaN	NaN	NaN	867.15955	596.9729	NaN	NaN	NaN	NaN
NaN	NaN	NaN	NaN	867.1405	596.96075	NaN	NaN	NaN	NaN
NaN	NaN	NaN	NaN	867.07465	596.9517	NaN	NaN	NaN	NaN
NaN	NaN	NaN	NaN	867.13477	597.0869	NaN	NaN	NaN	NaN
NaN	NaN	NaN	NaN	867.0139	596.9962	NaN	NaN	NaN	NaN
NaN	NaN	NaN	NaN	867.0776	597.04224	NaN	NaN	NaN	NaN
NaN	NaN	NaN	NaN	867.0482	597.05457	NaN	NaN	NaN	NaN
NaN	NaN	NaN	NaN	867.20795	597.10175	NaN	NaN	NaN	NaN
NaN	NaN	NaN	NaN	867.17676	597.1288	NaN	NaN	NaN	NaN
NaN	NaN	NaN	NaN	867.02527	597.0985	NaN	NaN	NaN	NaN
NaN	NaN	NaN	NaN	867.0366	597.1427	NaN	NaN	NaN	NaN
NaN	NaN	NaN	NaN	867.101	597.14996	NaN	NaN	NaN	NaN
NaN	NaN	NaN	NaN	867.0554	597.1259	NaN	NaN	NaN	NaN
NaN	NaN	NaN	NaN	867.08545	597.1432	NaN	NaN	NaN	NaN
NaN	NaN	NaN	NaN	866.9451	597.152	NaN	NaN	NaN	NaN
NaN	NaN	NaN	NaN	867.1165	597.1328	NaN	NaN	NaN	NaN
NaN	NaN	NaN	NaN	867.2744	597.099	NaN	NaN	NaN	NaN
NaN	NaN	NaN	NaN	867.46735	597.0025	NaN	NaN	NaN	NaN
NaN	NaN	NaN	NaN	867.5239	596.9893	NaN	NaN	NaN	NaN
NaN	NaN	NaN	NaN	867.52637	596.978	NaN	NaN	NaN	NaN
NaN	NaN	NaN	NaN	867.5678	597.0678	NaN	NaN	NaN	NaN
NaN	NaN	NaN	NaN	867.4509	597.1	NaN	NaN	NaN	NaN
NaN	NaN	NaN	NaN	867.4038	597.0747	NaN	NaN	NaN	NaN
NaN	NaN	NaN	NaN	867.49493	597.122	NaN	NaN	NaN	NaN
NaN	NaN	NaN	NaN	867.4734	597.13245	NaN	NaN	NaN	NaN
NaN	NaN	NaN	NaN	867.5443	597.16833	NaN	NaN	NaN	NaN
NaN	NaN	NaN	NaN	867.5491	597.1503	NaN	NaN	NaN	NaN
NaN	NaN	NaN	NaN	867.4987	597.1439	NaN	NaN	NaN	NaN
NaN	NaN	NaN	NaN	867.5126	597.1641	NaN	NaN	NaN	NaN
NaN	NaN	NaN	NaN	867.5151	597.2069	NaN	NaN	NaN	NaN
NaN	NaN	NaN	NaN	867.51263	597.1599	NaN	NaN	NaN	NaN
NaN	NaN	NaN	NaN	867.4975	597.1671	NaN	NaN	NaN	NaN
NaN	NaN	NaN	NaN	867.4345	597.17505	NaN	NaN	NaN	NaN
NaN	NaN	NaN	NaN	867.5126	597.20654	NaN	NaN	NaN	NaN
NaN	NaN	NaN	NaN	867.5778	597.2202	NaN	NaN	NaN	NaN
NaN	NaN	NaN	NaN	867.433	597.17004	NaN	NaN	NaN	NaN
NaN	NaN	NaN	NaN	867.53	597.225	NaN	NaN	NaN	NaN
NaN	NaN	NaN	NaN	867.57935	597.2267	NaN	NaN	NaN	NaN
NaN	NaN	NaN	NaN	867.47485	597.21484	NaN	NaN	NaN	NaN
NaN	NaN	NaN	NaN	867.4586	597.2368	NaN	NaN	NaN	NaN
NaN	NaN	NaN	NaN	867.46234	597.2098	NaN	NaN	NaN	NaN
NaN	NaN	NaN	NaN	867.5475	597.22626	NaN	NaN	NaN	NaN
NaN	NaN	NaN	NaN	867.39166	597.1851	NaN	NaN	NaN	NaN
NaN	NaN	NaN	NaN	867.4624	597.2356	NaN	NaN	NaN	NaN
NaN	NaN	NaN	NaN	867.5075	597.2327	NaN	NaN	NaN	NaN
NaN	NaN	NaN	NaN	867.41876	597.2425	NaN	NaN	NaN	NaN
NaN	NaN	NaN	NaN	867.42975	597.2616	NaN	NaN	NaN	NaN
NaN	NaN	NaN	NaN	867.35913	597.23834	NaN	NaN	NaN	NaN
NaN	NaN	NaN	NaN	867.41296	597.20746	NaN	NaN	NaN	NaN
NaN	NaN	NaN	NaN	867.4874	597.21014	NaN	NaN	NaN	NaN
NaN	NaN	NaN	NaN	867.3861	597.2297	NaN	NaN	NaN	NaN
NaN	NaN	NaN	NaN	867.3807	597.21356	NaN	NaN	NaN	NaN
NaN	NaN	NaN	NaN	867.4336	597.2155	NaN	NaN	NaN	NaN
NaN	NaN	NaN	NaN	867.3668	597.2324	NaN	NaN	NaN	NaN
NaN	NaN	NaN	NaN	867.41113	597.2422	NaN	NaN	NaN	NaN
NaN	NaN	NaN	NaN	867.4389	597.2556	NaN	NaN	NaN	NaN
NaN	NaN	NaN	NaN	867.33435	597.22144	NaN	NaN	NaN	NaN
NaN	NaN	NaN	NaN	867.4475	597.21	NaN	NaN	NaN	NaN
NaN	NaN	NaN	NaN	867.47736	597.2179	NaN	NaN	NaN	NaN
NaN	NaN	NaN	NaN	867.3187	597.17377	NaN	NaN	NaN	NaN
NaN	NaN	NaN	NaN	867.4398	597.2343	NaN	NaN	NaN	NaN
NaN	NaN	NaN	NaN	867.4837	597.2184	NaN	NaN	NaN	NaN
NaN	NaN	NaN	NaN	867.27277	597.1667	NaN	NaN	NaN	NaN
NaN	NaN	NaN	NaN	867.35516	597.2428	NaN	NaN	NaN	NaN
NaN	NaN	NaN	NaN	867.3178	597.20856	NaN	NaN	NaN	NaN
NaN	NaN	NaN	NaN	867.3566	597.27185	NaN	NaN	NaN	NaN
NaN	NaN	NaN	NaN	867.33545	597.2274	NaN	NaN	NaN	NaN
NaN	NaN	NaN	NaN	867.3304	597.2211	NaN	NaN	NaN	NaN
NaN	NaN	NaN	NaN	867.3731	597.1841	NaN	NaN	NaN	NaN
NaN	NaN	NaN	NaN	867.3158	597.2193	NaN	NaN	NaN	NaN
NaN	NaN	NaN	NaN	867.34906	597.19055	NaN	NaN	NaN	NaN
NaN	NaN	NaN	NaN	867.28485	597.19653	NaN	NaN	NaN	NaN
NaN	NaN	NaN	NaN	867.3511	597.21716	NaN	NaN	NaN	NaN
NaN	NaN	NaN	NaN	867.4109	597.21643	NaN	NaN	NaN	NaN
NaN	NaN	NaN	NaN	867.35803	597.1872	NaN	NaN	NaN	NaN
NaN	NaN	NaN	NaN	867.3786	597.21716	NaN	NaN	NaN	NaN
NaN	NaN	NaN	NaN	867.2982	597.1516	NaN	NaN	NaN	NaN
NaN	NaN	NaN	NaN	867.25757	597.1881	NaN	NaN	NaN	NaN
NaN	NaN	NaN	NaN	867.26624	597.1838	NaN	NaN	NaN	NaN
NaN	NaN	NaN	NaN	867.3638	597.16125	NaN	NaN	NaN	NaN
NaN	NaN	NaN	NaN	867.3722	597.2494	NaN	NaN	NaN	NaN
NaN	NaN	NaN	NaN	867.3582	597.21893	NaN	NaN	NaN	NaN
NaN	NaN	NaN	NaN	867.32935	597.20135	NaN	NaN	NaN	NaN
NaN	NaN	NaN	NaN	867.3224	597.13855	NaN	NaN	NaN	NaN
NaN	NaN	NaN	NaN	867.31134	597.19684	NaN	NaN	NaN	NaN
NaN	NaN	NaN	NaN	867.4347	597.15576	NaN	NaN	NaN	NaN
NaN	NaN	NaN	NaN	867.29877	597.2006	NaN	NaN	NaN	NaN
NaN	NaN	NaN	NaN	867.4762	597.20966	NaN	NaN	NaN	NaN
NaN	NaN	NaN	NaN	867.35803	597.1771	NaN	NaN	NaN	NaN
NaN	NaN	NaN	NaN	867.3083	597.2018	NaN	NaN	NaN	NaN
NaN	NaN	NaN	NaN	867.2835	597.1533	NaN	NaN	NaN	NaN
NaN	NaN	NaN	NaN	867.3686	597.21716	NaN	NaN	NaN	NaN
NaN	NaN	NaN	NaN	867.4562	597.2822	NaN	NaN	NaN	NaN
NaN	NaN	NaN	NaN	867.3722	597.1867	NaN	NaN	NaN	NaN
NaN	NaN	NaN	NaN	867.3647	597.2431	NaN	NaN	NaN	NaN
NaN	NaN	NaN	NaN	867.4066	597.21857	NaN	NaN	NaN	NaN
NaN	NaN	NaN	NaN	867.2935	597.2334	NaN	NaN	NaN	NaN
NaN	NaN	NaN	NaN	867.32855	597.2409	NaN	NaN	NaN	NaN
NaN	NaN	NaN	NaN	867.3595	597.2365	NaN	NaN	NaN	NaN
NaN	NaN	NaN	NaN	867.3083	597.2431	NaN	NaN	NaN	NaN
NaN	NaN	NaN	NaN	867.4712	597.2682	NaN	NaN	NaN	NaN
NaN	NaN	NaN	NaN	867.4258	597.2195	NaN	NaN	NaN	NaN
NaN	NaN	NaN	NaN	867.4175	597.26624	NaN	NaN	NaN	NaN
NaN	NaN	NaN	NaN	867.39685	597.2535	NaN	NaN	NaN	NaN
NaN	NaN	NaN	NaN	867.4296	597.28265	NaN	NaN	NaN	NaN
NaN	NaN	NaN	NaN	867.3709	597.302	NaN	NaN	NaN	NaN
NaN	NaN	NaN	NaN	867.36053	597.26587	NaN	NaN	NaN	NaN
NaN	NaN	NaN	NaN	867.40967	597.2704	NaN	NaN	NaN	NaN
NaN	NaN	NaN	NaN	867.30225	597.27594	NaN	NaN	NaN	NaN
NaN	NaN	NaN	NaN	867.3638	597.2612	NaN	NaN	NaN	NaN
NaN	NaN	NaN	NaN	867.35785	597.308	NaN	NaN	NaN	NaN
NaN	NaN	NaN	NaN	867.3575	597.3075	NaN	NaN	NaN	NaN
NaN	NaN	NaN	NaN	867.35406	597.25726	NaN	NaN	NaN	NaN
NaN	NaN	NaN	NaN	867.3716	597.31793	NaN	NaN	NaN	NaN
NaN	NaN	NaN	NaN	867.42377	597.3187	NaN	NaN	NaN	NaN
NaN	NaN	NaN	NaN	867.41846	597.31055	NaN	NaN	NaN	NaN
NaN	NaN	NaN	NaN	867.3741	597.2806	NaN	NaN	NaN	NaN
NaN	NaN	NaN	NaN	867.39124	597.28375	NaN	NaN	NaN	NaN
NaN	NaN	NaN	NaN	867.34	597.3854	NaN	NaN	NaN	NaN
NaN	NaN	NaN	NaN	867.39264	597.3776	NaN	NaN	NaN	NaN
NaN	NaN	NaN	NaN	867.42474	597.40466	NaN	NaN	NaN	NaN
NaN	NaN	NaN	NaN	867.43835	597.3314	NaN	NaN	NaN	NaN
NaN	NaN	NaN	NaN	867.38605	597.39874	NaN	NaN	NaN	NaN
NaN	NaN	NaN	NaN	867.3858	597.3984	NaN	NaN	NaN	NaN
NaN	NaN	NaN	NaN	867.5038	597.43066	NaN	NaN	NaN	NaN
NaN	NaN	NaN	NaN	867.4034	597.3921	NaN	NaN	NaN	NaN
NaN	NaN	NaN	NaN	867.41785	597.409	NaN	NaN	NaN	NaN
NaN	NaN	NaN	NaN	867.34406	597.3793	NaN	NaN	NaN	NaN
NaN	NaN	NaN	NaN	867.4449	597.4336	NaN	NaN	NaN	NaN
NaN	NaN	NaN	NaN	867.4036	597.4224	NaN	NaN	NaN	NaN
NaN	NaN	NaN	NaN	867.41846	597.45483	NaN	NaN	NaN	NaN
NaN	NaN	NaN	NaN	867.49	597.42474	NaN	NaN	NaN	NaN
NaN	NaN	NaN	NaN	867.5303	597.45715	NaN	NaN	NaN	NaN
NaN	NaN	NaN	NaN	867.39294	597.45087	NaN	NaN	NaN	NaN
NaN	NaN	NaN	NaN	867.48236	597.45465	NaN	NaN	NaN	NaN
NaN	NaN	NaN	NaN	867.44836	597.4761	NaN	NaN	NaN	NaN
NaN	NaN	NaN	NaN	867.52637	597.47864	NaN	NaN	NaN	NaN
NaN	NaN	NaN	NaN	867.3461	597.46594	NaN	NaN	NaN	NaN
NaN	NaN	NaN	NaN	867.5013	597.5125	NaN	NaN	NaN	NaN
NaN	NaN	NaN	NaN	867.5462	597.51874	NaN	NaN	NaN	NaN
NaN	NaN	NaN	NaN	867.36536	597.5	NaN	NaN	NaN	NaN
NaN	NaN	NaN	NaN	867.5025	597.5113	NaN	NaN	NaN	NaN
NaN	NaN	NaN	NaN	867.6175	597.52374	NaN	NaN	NaN	NaN
NaN	NaN	NaN	NaN	867.5213	597.4837	NaN	NaN	NaN	NaN
NaN	NaN	NaN	NaN	867.46484	597.4937	NaN	NaN	NaN	NaN
NaN	NaN	NaN	NaN	867.54626	597.5175	NaN	NaN	NaN	NaN
NaN	NaN	NaN	NaN	867.5514	597.5226	NaN	NaN	NaN	NaN
NaN	NaN	NaN	NaN	867.6039	597.5413	NaN	NaN	NaN	NaN
NaN	NaN	NaN	NaN	867.4674	597.505	NaN	NaN	NaN	NaN
NaN	NaN	NaN	NaN	867.58655	597.54517	NaN	NaN	NaN	NaN
NaN	NaN	NaN	NaN	867.68774	597.5125	NaN	NaN	NaN	NaN
NaN	NaN	NaN	NaN	867.5125	597.4962	NaN	NaN	NaN	NaN
NaN	NaN	NaN	NaN	867.63336	597.48615	NaN	NaN	NaN	NaN
NaN	NaN	NaN	NaN	867.5801	597.5288	NaN	NaN	NaN	NaN
NaN	NaN	NaN	NaN	867.6416	597.5138	NaN	NaN	NaN	NaN
NaN	NaN	NaN	NaN	867.66833	597.51636	NaN	NaN	NaN	NaN
NaN	NaN	NaN	NaN	867.6346	597.47736	NaN	NaN	NaN	NaN
NaN	NaN	NaN	NaN	867.698	597.5263	NaN	NaN	NaN	NaN
NaN	NaN	NaN	NaN	867.7258	597.5226	NaN	NaN	NaN	NaN
NaN	NaN	NaN	NaN	867.7128	597.4975	NaN	NaN	NaN	NaN
NaN	NaN	NaN	NaN	867.7422	597.5126	NaN	NaN	NaN	NaN
NaN	NaN	NaN	NaN	867.70526	597.51514	NaN	NaN	NaN	NaN
NaN	NaN	NaN	NaN	867.5726	597.4837	NaN	NaN	NaN	NaN
NaN	NaN	NaN	NaN	867.73175	597.54156	NaN	NaN	NaN	NaN
NaN	NaN	NaN	NaN	867.73157	597.5175	NaN	NaN	NaN	NaN
NaN	NaN	NaN	NaN	867.599	597.49	NaN	NaN	NaN	NaN
NaN	NaN	NaN	NaN	867.7179	597.4647	NaN	NaN	NaN	NaN
NaN	NaN	NaN	NaN	867.68286	597.49115	NaN	NaN	NaN	NaN
NaN	NaN	NaN	NaN	867.7812	597.46844	NaN	NaN	NaN	NaN
NaN	NaN	NaN	NaN	867.7497	597.49	NaN	NaN	NaN	NaN
NaN	NaN	NaN	NaN	867.6404	597.4875	NaN	NaN	NaN	NaN
NaN	NaN	NaN	NaN	867.6299	597.49243	NaN	NaN	NaN	NaN
NaN	NaN	NaN	NaN	867.6654	597.47473	NaN	NaN	NaN	NaN
NaN	NaN	NaN	NaN	867.72516	597.49243	NaN	NaN	NaN	NaN
NaN	NaN	NaN	NaN	867.80035	597.49744	NaN	NaN	NaN	NaN
NaN	NaN	NaN	NaN	867.7117	597.4848	NaN	NaN	NaN	NaN
NaN	NaN	NaN	NaN	867.61743	597.4735	NaN	NaN	NaN	NaN
NaN	NaN	NaN	NaN	867.6452	597.4823	NaN	NaN	NaN	NaN
NaN	NaN	NaN	NaN	867.74054	597.4912	NaN	NaN	NaN	NaN
NaN	NaN	NaN	NaN	867.7774	597.51263	NaN	NaN	NaN	NaN
NaN	NaN	NaN	NaN	867.69037	597.49365	NaN	NaN	NaN	NaN
NaN	NaN	NaN	NaN	867.5843	597.51385	NaN	NaN	NaN	NaN
NaN	NaN	NaN	NaN	867.7513	597.4824	NaN	NaN	NaN	NaN
NaN	NaN	NaN	NaN	867.62976	597.4796	NaN	NaN	NaN	NaN
NaN	NaN	NaN	NaN	867.6709	597.4987	NaN	NaN	NaN	NaN
NaN	NaN	NaN	NaN	867.76135	597.4987	NaN	NaN	NaN	NaN
NaN	NaN	NaN	NaN	867.5658	597.438	NaN	NaN	NaN	NaN
NaN	NaN	NaN	NaN	867.6711	597.5013	NaN	NaN	NaN	NaN
NaN	NaN	NaN	NaN	867.8287	597.54175	NaN	NaN	NaN	NaN
NaN	NaN	NaN	NaN	867.55194	597.4734	NaN	NaN	NaN	NaN
NaN	NaN	NaN	NaN	867.61926	597.4505	NaN	NaN	NaN	NaN
NaN	NaN	NaN	NaN	867.5661	597.4644	NaN	NaN	NaN	NaN
NaN	NaN	NaN	NaN	867.6732	597.4848	NaN	NaN	NaN	NaN
NaN	NaN	NaN	NaN	867.63007	597.4659	NaN	NaN	NaN	NaN
NaN	NaN	NaN	NaN	867.64954	597.49365	NaN	NaN	NaN	NaN
NaN	NaN	NaN	NaN	867.6705	597.5013	NaN	NaN	NaN	NaN
NaN	NaN	NaN	NaN	867.65295	597.45953	NaN	NaN	NaN	NaN
NaN	NaN	NaN	NaN	867.57587	597.47345	NaN	NaN	NaN	NaN
NaN	NaN	NaN	NaN	867.7033	597.5038	NaN	NaN	NaN	NaN
NaN	NaN	NaN	NaN	867.64996	597.43774	NaN	NaN	NaN	NaN
NaN	NaN	NaN	NaN	867.7354	597.4823	NaN	NaN	NaN	NaN
NaN	NaN	NaN	NaN	867.66986	597.48224	NaN	NaN	NaN	NaN
NaN	NaN	NaN	NaN	867.6174	597.4464	NaN	NaN	NaN	NaN
NaN	NaN	NaN	NaN	867.65845	597.4531	NaN	NaN	NaN	NaN
NaN	NaN	NaN	NaN	867.636	597.4568	NaN	NaN	NaN	NaN
NaN	NaN	NaN	NaN	867.61896	597.4747	NaN	NaN	NaN	NaN
NaN	NaN	NaN	NaN	867.7208	597.45306	NaN	NaN	NaN	NaN
NaN	NaN	NaN	NaN	867.6018	597.4071	NaN	NaN	NaN	NaN
NaN	NaN	NaN	NaN	867.7405	597.45544	NaN	NaN	NaN	NaN
NaN	NaN	NaN	NaN	867.6256	597.4518	NaN	NaN	NaN	NaN
NaN	NaN	NaN	NaN	867.6817	597.467	NaN	NaN	NaN	NaN
NaN	NaN	NaN	NaN	867.64935	597.44934	NaN	NaN	NaN	NaN
NaN	NaN	NaN	NaN	867.6677	597.4415	NaN	NaN	NaN	NaN
NaN	NaN	NaN	NaN	867.6425	597.4249	NaN	NaN	NaN	NaN
NaN	NaN	NaN	NaN	867.65717	597.4455	NaN	NaN	NaN	NaN
NaN	NaN	NaN	NaN	867.6374	597.458	NaN	NaN	NaN	NaN
NaN	NaN	NaN	NaN	867.6578	597.4364	NaN	NaN	NaN	NaN
NaN	NaN	NaN	NaN	867.6317	597.41815	NaN	NaN	NaN	NaN
NaN	NaN	NaN	NaN	867.6667	597.4377	NaN	NaN	NaN	NaN
NaN	NaN	NaN	NaN	867.61646	597.47845	NaN	NaN	NaN	NaN
NaN	NaN	NaN	NaN	867.64935	597.45825	NaN	NaN	NaN	NaN
NaN	NaN	NaN	NaN	867.6465	597.4032	NaN	NaN	NaN	NaN
NaN	NaN	NaN	NaN	867.7112	597.4364	NaN	NaN	NaN	NaN
NaN	NaN	NaN	NaN	867.6931	597.3964	NaN	NaN	NaN	NaN
NaN	NaN	NaN	NaN	867.74207	597.4261	NaN	NaN	NaN	NaN
NaN	NaN	NaN	NaN	867.6518	597.3546	NaN	NaN	NaN	NaN
NaN	NaN	NaN	NaN	867.4884	597.25323	NaN	NaN	NaN	NaN
NaN	NaN	NaN	NaN	867.51154	597.25226	NaN	NaN	NaN	NaN
NaN	NaN	NaN	NaN	867.4297	597.2404	NaN	NaN	NaN	NaN
NaN	NaN	NaN	NaN	867.5938	597.2622	NaN	NaN	NaN	NaN
NaN	NaN	NaN	NaN	867.4935	597.23065	NaN	NaN	NaN	NaN
NaN	NaN	NaN	NaN	867.5154	597.2359	NaN	NaN	NaN	NaN
NaN	NaN	NaN	NaN	867.3938	597.2202	NaN	NaN	NaN	NaN
NaN	NaN	NaN	NaN	867.3419	597.2493	NaN	NaN	NaN	NaN
NaN	NaN	NaN	NaN	867.4383	597.2378	NaN	NaN	NaN	NaN
NaN	NaN	NaN	NaN	867.39264	597.1843	NaN	NaN	NaN	NaN
NaN	NaN	NaN	NaN	867.3189	597.24	NaN	NaN	NaN	NaN
NaN	NaN	NaN	NaN	867.4677	597.24677	NaN	NaN	NaN	NaN
NaN	NaN	NaN	NaN	867.41437	597.2393	NaN	NaN	NaN	NaN
NaN	NaN	NaN	NaN	867.37244	597.30023	NaN	NaN	NaN	NaN
NaN	NaN	NaN	NaN	867.53345	597.2928	NaN	NaN	NaN	NaN
NaN	NaN	NaN	NaN	867.4405	597.2762	NaN	NaN	NaN	NaN
NaN	NaN	NaN	NaN	867.41797	597.25	NaN	NaN	NaN	NaN
NaN	NaN	NaN	NaN	867.5417	597.23175	NaN	NaN	NaN	NaN
NaN	NaN	NaN	NaN	867.4559	597.2886	NaN	NaN	NaN	NaN
NaN	NaN	NaN	NaN	867.5039	597.2692	NaN	NaN	NaN	NaN
NaN	NaN	NaN	NaN	867.43915	597.2435	NaN	NaN	NaN	NaN
NaN	NaN	NaN	NaN	867.4492	597.26044	NaN	NaN	NaN	NaN
NaN	NaN	NaN	NaN	867.40955	597.24677	NaN	NaN	NaN	NaN
NaN	NaN	NaN	NaN	867.4434	597.31104	NaN	NaN	NaN	NaN
NaN	NaN	NaN	NaN	867.46124	597.2868	NaN	NaN	NaN	NaN
NaN	NaN	NaN	NaN	867.3544	597.28735	NaN	NaN	NaN	NaN
NaN	NaN	NaN	NaN	867.3503	597.2656	NaN	NaN	NaN	NaN
NaN	NaN	NaN	NaN	867.4948	597.33356	NaN	NaN	NaN	NaN
NaN	NaN	NaN	NaN	867.3826	597.2497	NaN	NaN	NaN	NaN
NaN	NaN	NaN	NaN	867.3898	597.3145	NaN	NaN	NaN	NaN
NaN	NaN	NaN	NaN	867.26953	597.2409	NaN	NaN	NaN	NaN
NaN	NaN	NaN	NaN	867.32965	597.1996	NaN	NaN	NaN	NaN
NaN	NaN	NaN	NaN	867.20966	597.2044	NaN	NaN	NaN	NaN
NaN	NaN	NaN	NaN	867.37756	597.25256	NaN	NaN	NaN	NaN
NaN	NaN	NaN	NaN	867.06323	597.1519	NaN	NaN	NaN	NaN
NaN	NaN	NaN	NaN	867.09766	597.1458	NaN	NaN	NaN	NaN
NaN	NaN	NaN	NaN	867.1836	597.112	NaN	NaN	NaN	NaN
NaN	NaN	NaN	NaN	867.1034	597.10864	NaN	NaN	NaN	NaN
NaN	NaN	NaN	NaN	867.03	597.10834	NaN	NaN	NaN	NaN
NaN	NaN	NaN	NaN	867.2156	597.0688	NaN	NaN	NaN	NaN
NaN	NaN	NaN	NaN	866.99603	597.04474	NaN	NaN	NaN	NaN
NaN	NaN	NaN	NaN	867.04596	597.04333	NaN	NaN	NaN	NaN
NaN	NaN	NaN	NaN	866.9519	597.06256	NaN	NaN	NaN	NaN
NaN	NaN	NaN	NaN	866.9209	597.0686	NaN	NaN	NaN	NaN
NaN	NaN	NaN	NaN	867.1147	597.0714	NaN	NaN	NaN	NaN
NaN	NaN	NaN	NaN	867.10315	597.07294	NaN	NaN	NaN	NaN
NaN	NaN	NaN	NaN	867.12036	597.0503	NaN	NaN	NaN	NaN
NaN	NaN	NaN	NaN	867.12256	597.1055	NaN	NaN	NaN	NaN
NaN	NaN	NaN	NaN	867.084	597.0906	NaN	NaN	NaN	NaN
NaN	NaN	NaN	NaN	867.1771	597.11566	NaN	NaN	NaN	NaN
NaN	NaN	NaN	NaN	867.0851	596.9529	NaN	NaN	NaN	NaN
NaN	NaN	NaN	NaN	866.9684	596.371	NaN	NaN	NaN	NaN
NaN	NaN	NaN	NaN	867.08795	595.61426	NaN	NaN	NaN	NaN
NaN	NaN	NaN	NaN	867.31586	594.7187	NaN	NaN	NaN	NaN
NaN	NaN	NaN	NaN	868.2139	593.8488	NaN	NaN	NaN	NaN
NaN	NaN	NaN	NaN	869.4209	592.6607	NaN	NaN	NaN	NaN
NaN	NaN	NaN	NaN	870.7233	591.7822	NaN	NaN	NaN	NaN
NaN	NaN	NaN	NaN	872.29114	590.7209	NaN	NaN	NaN	NaN
NaN	NaN	NaN	NaN	873.5258	589.9049	NaN	NaN	NaN	NaN
NaN	NaN	NaN	NaN	875.066	589.03705	NaN	NaN	NaN	NaN
NaN	NaN	NaN	NaN	876.4874	588.2614	NaN	NaN	NaN	NaN
NaN	NaN	NaN	NaN	877.96326	587.5904	NaN	NaN	NaN	NaN
NaN	NaN	NaN	NaN	879.2636	586.9728	NaN	NaN	NaN	NaN
NaN	NaN	NaN	NaN	880.56793	586.316	NaN	NaN	NaN	NaN
NaN	NaN	NaN	NaN	881.7226	585.3826	NaN	NaN	NaN	NaN
NaN	NaN	NaN	NaN	883.1262	584.8043	NaN	NaN	NaN	NaN
NaN	NaN	NaN	NaN	884.3115	584.0743	NaN	NaN	NaN	NaN
NaN	NaN	NaN	NaN	885.5123	583.4014	NaN	NaN	NaN	NaN
NaN	NaN	NaN	NaN	886.7849	582.5552	NaN	NaN	NaN	NaN
NaN	NaN	NaN	NaN	887.9886	581.8793	NaN	NaN	NaN	NaN
NaN	NaN	NaN	NaN	889.3754	580.91095	NaN	NaN	NaN	NaN
NaN	NaN	NaN	NaN	891.03424	580.4071	NaN	NaN	NaN	NaN
NaN	NaN	NaN	NaN	892.1321	579.7571	NaN	NaN	NaN	NaN
NaN	NaN	NaN	NaN	893.71643	578.9014	NaN	NaN	NaN	NaN
NaN	NaN	NaN	NaN	894.84766	578.26483	NaN	NaN	NaN	NaN
NaN	NaN	NaN	NaN	896.01544	577.3518	NaN	NaN	NaN	NaN
NaN	NaN	NaN	NaN	897.17633	576.49207	NaN	NaN	NaN	NaN
NaN	NaN	NaN	NaN	898.3324	575.6923	NaN	NaN	NaN	NaN
NaN	NaN	NaN	NaN	899.50134	574.6858	NaN	NaN	NaN	NaN
NaN	NaN	NaN	NaN	900.6213	573.78204	NaN	NaN	NaN	NaN
NaN	NaN	NaN	NaN	901.6582	572.7531	NaN	NaN	NaN	NaN
NaN	NaN	NaN	NaN	902.7751	571.85077	NaN	NaN	NaN	NaN
NaN	NaN	NaN	NaN	903.75	571.02686	NaN	NaN	NaN	NaN
NaN	NaN	NaN	NaN	904.83685	570.2763	NaN	NaN	NaN	NaN
NaN	NaN	NaN	NaN	905.8974	569.84454	NaN	NaN	NaN	NaN
NaN	NaN	NaN	NaN	906.9396	569.301	NaN	NaN	NaN	NaN
NaN	NaN	NaN	NaN	908.0412	568.41254	NaN	NaN	NaN	NaN
NaN	NaN	NaN	NaN	909.07904	567.96545	NaN	NaN	NaN	NaN
NaN	NaN	NaN	NaN	910.04803	567.0813	NaN	NaN	NaN	NaN
NaN	NaN	NaN	NaN	911.2124	566.62134	NaN	NaN	NaN	NaN
NaN	NaN	NaN	NaN	912.1934	565.9084	NaN	NaN	NaN	NaN
NaN	NaN	NaN	NaN	913.255	565.5271	NaN	NaN	NaN	NaN
NaN	NaN	NaN	NaN	914.35944	565.01337	NaN	NaN	NaN	NaN
NaN	NaN	NaN	NaN	915.3065	564.54193	NaN	NaN	NaN	NaN
NaN	NaN	NaN	NaN	916.53546	563.82623	NaN	NaN	NaN	NaN
NaN	NaN	NaN	NaN	917.6683	563.46326	NaN	NaN	NaN	NaN
NaN	NaN	NaN	NaN	918.70264	562.9668	NaN	NaN	NaN	NaN
NaN	NaN	NaN	NaN	919.7079	562.641	NaN	NaN	NaN	NaN
NaN	NaN	NaN	NaN	920.6594	562.1788	NaN	NaN	NaN	NaN
NaN	NaN	NaN	NaN	921.7396	561.6883	NaN	NaN	NaN	NaN
NaN	NaN	NaN	NaN	922.63275	561.3263	NaN	NaN	NaN	NaN
NaN	NaN	NaN	NaN	923.505	561.0025	NaN	NaN	NaN	NaN
NaN	NaN	NaN	NaN	924.36127	560.65875	NaN	NaN	NaN	NaN
NaN	NaN	NaN	NaN	925.35126	560.14874	NaN	NaN	NaN	NaN
NaN	NaN	NaN	NaN	926.0938	559.8625	NaN	NaN	NaN	NaN
NaN	NaN	NaN	NaN	927.03894	559.62726	NaN	NaN	NaN	NaN
NaN	NaN	NaN	NaN	927.93774	559.42664	NaN	NaN	NaN	NaN
NaN	NaN	NaN	NaN	928.8267	559.22644	NaN	NaN	NaN	NaN
NaN	NaN	NaN	NaN	929.7373	558.9947	NaN	NaN	NaN	NaN
NaN	NaN	NaN	NaN	930.78723	558.8205	NaN	NaN	NaN	NaN
NaN	NaN	NaN	NaN	931.76825	558.72046	NaN	NaN	NaN	NaN
NaN	NaN	NaN	NaN	932.89197	558.6423	NaN	NaN	NaN	NaN
NaN	NaN	NaN	NaN	933.82623	558.49866	NaN	NaN	NaN	NaN
NaN	NaN	NaN	NaN	934.7335	558.45514	NaN	NaN	NaN	NaN
NaN	NaN	NaN	NaN	935.8445	558.4209	NaN	NaN	NaN	NaN
NaN	NaN	NaN	NaN	936.76984	558.3123	NaN	NaN	NaN	NaN
NaN	NaN	NaN	NaN	937.7747	558.3558	NaN	NaN	NaN	NaN
NaN	NaN	NaN	NaN	938.63947	558.44226	NaN	NaN	NaN	NaN
NaN	NaN	NaN	NaN	939.68744	558.3813	NaN	NaN	NaN	NaN
NaN	NaN	NaN	NaN	940.7849	558.51306	NaN	NaN	NaN	NaN
NaN	NaN	NaN	NaN	941.6629	558.51495	NaN	NaN	NaN	NaN
NaN	NaN	NaN	NaN	942.7234	558.566	NaN	NaN	NaN	NaN
NaN	NaN	NaN	NaN	943.6613	558.66437	NaN	NaN	NaN	NaN
NaN	NaN	NaN	NaN	944.63324	558.71	NaN	NaN	NaN	NaN
NaN	NaN	NaN	NaN	945.56213	558.9658	NaN	NaN	NaN	NaN
NaN	NaN	NaN	NaN	946.59656	559.1963	NaN	NaN	NaN	NaN
NaN	NaN	NaN	NaN	947.6256	559.4857	NaN	NaN	NaN	NaN
NaN	NaN	NaN	NaN	948.60443	559.9127	NaN	NaN	NaN	NaN
NaN	NaN	NaN	NaN	949.47815	560.1504	NaN	NaN	NaN	NaN
NaN	NaN	NaN	NaN	950.38104	560.469	NaN	NaN	NaN	NaN
NaN	NaN	NaN	NaN	951.13165	560.94305	NaN	NaN	NaN	NaN
NaN	NaN	NaN	NaN	951.74066	561.5143	NaN	NaN	NaN	NaN
NaN	NaN	NaN	NaN	952.5124	561.9124	NaN	NaN	NaN	NaN
NaN	NaN	NaN	NaN	953.53687	562.5281	NaN	NaN	NaN	NaN
NaN	NaN	NaN	NaN	954.44574	562.91864	NaN	NaN	NaN	NaN
NaN	NaN	NaN	NaN	955.48676	563.2521	NaN	NaN	NaN	NaN
NaN	NaN	NaN	NaN	956.4625	563.81433	NaN	NaN	NaN	NaN
NaN	NaN	NaN	NaN	957.5269	564.18304	NaN	NaN	NaN	NaN
NaN	NaN	NaN	NaN	958.3716	564.6911	NaN	NaN	NaN	NaN
NaN	NaN	NaN	NaN	959.29584	564.9903	NaN	NaN	NaN	NaN
NaN	NaN	NaN	NaN	960.26746	565.46655	NaN	NaN	NaN	NaN
NaN	NaN	NaN	NaN	961.2017	565.84515	NaN	NaN	NaN	NaN
NaN	NaN	NaN	NaN	962.17456	566.3659	NaN	NaN	NaN	NaN
NaN	NaN	NaN	NaN	963.0772	566.8435	NaN	NaN	NaN	NaN
NaN	NaN	NaN	NaN	964.0159	567.2601	NaN	NaN	NaN	NaN
NaN	NaN	NaN	NaN	965.07324	567.6789	NaN	NaN	NaN	NaN
NaN	NaN	NaN	NaN	966.0885	568.2921	NaN	NaN	NaN	NaN
NaN	NaN	NaN	NaN	966.98517	568.62585	NaN	NaN	NaN	NaN
NaN	NaN	NaN	NaN	968.0571	569.3357	NaN	NaN	NaN	NaN
NaN	NaN	NaN	NaN	969.01794	569.9749	NaN	NaN	NaN	NaN
NaN	NaN	NaN	NaN	969.9769	570.3905	NaN	NaN	NaN	NaN
NaN	NaN	NaN	NaN	970.9734	571.0885	NaN	NaN	NaN	NaN
NaN	NaN	NaN	NaN	971.9635	571.7432	NaN	NaN	NaN	NaN
NaN	NaN	NaN	NaN	972.9761	572.24744	NaN	NaN	NaN	NaN
NaN	NaN	NaN	NaN	973.95374	572.95807	NaN	NaN	NaN	NaN
NaN	NaN	NaN	NaN	974.92755	573.80273	NaN	NaN	NaN	NaN
NaN	NaN	NaN	NaN	975.6865	574.63745	NaN	NaN	NaN	NaN
NaN	NaN	NaN	NaN	976.52936	575.3869	NaN	NaN	NaN	NaN
NaN	NaN	NaN	NaN	977.3461	576.34064	NaN	NaN	NaN	NaN
NaN	NaN	NaN	NaN	978.3476	577.1585	NaN	NaN	NaN	NaN
NaN	NaN	NaN	NaN	979.35114	578.0507	NaN	NaN	NaN	NaN
NaN	NaN	NaN	NaN	980.63635	579.2437	NaN	NaN	NaN	NaN
NaN	NaN	NaN	NaN	981.33026	580.09705	NaN	NaN	NaN	NaN
NaN	NaN	NaN	NaN	982.2829	580.3837	NaN	NaN	NaN	NaN
NaN	NaN	NaN	NaN	982.86127	580.69244	NaN	NaN	NaN	NaN
