# Supplementary material for: A novel power-amplified jumping behavior in larval beetles (Coleoptera: Laemophloeidae)
Source: PLoS One. 2022 Jan 19;17(1):e0256509. doi: 10.1371/journal.pone.0256509 (PMC8769368; doi:10.1371/journal.pone.0256509)
Supplement: S1 Data — (ZIP) [file pone.0256509.s002.zip › c_21382_435_croppedxypts.csv]

pt1_cam1_X	pt1_cam1_Y	pt2_cam1_X	pt2_cam1_Y	pt3_cam1_X	pt3_cam1_Y	pt4_cam1_X	pt4_cam1_Y	pt5_cam1_X	pt5_cam1_Y
1064	608	1157.5	603.75	1111.0365	600.8476	106	67	195.5	67.5
NaN	NaN	NaN	NaN	1110.958	600.837	NaN	NaN	NaN	NaN
NaN	NaN	NaN	NaN	1110.8517	600.80756	NaN	NaN	NaN	NaN
NaN	NaN	NaN	NaN	1111.0042	600.83655	NaN	NaN	NaN	NaN
NaN	NaN	NaN	NaN	1111.0392	600.837	NaN	NaN	NaN	NaN
NaN	NaN	NaN	NaN	1110.8599	600.8448	NaN	NaN	NaN	NaN
NaN	NaN	NaN	NaN	1111.0627	600.8269	NaN	NaN	NaN	NaN
NaN	NaN	NaN	NaN	1111.0463	600.8117	NaN	NaN	NaN	NaN
NaN	NaN	NaN	NaN	1110.9504	600.84985	NaN	NaN	NaN	NaN
NaN	NaN	NaN	NaN	1111.055	600.832	NaN	NaN	NaN	NaN
NaN	NaN	NaN	NaN	1111.0261	600.83057	NaN	NaN	NaN	NaN
NaN	NaN	NaN	NaN	1110.8959	600.84247	NaN	NaN	NaN	NaN
NaN	NaN	NaN	NaN	1110.9801	600.83014	NaN	NaN	NaN	NaN
NaN	NaN	NaN	NaN	1111.011	600.82605	NaN	NaN	NaN	NaN
NaN	NaN	NaN	NaN	1111.0068	600.8197	NaN	NaN	NaN	NaN
NaN	NaN	NaN	NaN	1111.0488	600.83563	NaN	NaN	NaN	NaN
NaN	NaN	NaN	NaN	1110.9257	600.8264	NaN	NaN	NaN	NaN
NaN	NaN	NaN	NaN	1110.9745	600.80896	NaN	NaN	NaN	NaN
NaN	NaN	NaN	NaN	1111.0746	600.8481	NaN	NaN	NaN	NaN
NaN	NaN	NaN	NaN	1110.965	600.8439	NaN	NaN	NaN	NaN
NaN	NaN	NaN	NaN	1110.9767	600.8393	NaN	NaN	NaN	NaN
NaN	NaN	NaN	NaN	1111.0984	600.8255	NaN	NaN	NaN	NaN
NaN	NaN	NaN	NaN	1110.9945	600.84753	NaN	NaN	NaN	NaN
NaN	NaN	NaN	NaN	1110.9099	600.848	NaN	NaN	NaN	NaN
NaN	NaN	NaN	NaN	1111.0125	600.83704	NaN	NaN	NaN	NaN
NaN	NaN	NaN	NaN	1111.0724	600.82416	NaN	NaN	NaN	NaN
NaN	NaN	NaN	NaN	1111.0701	600.8121	NaN	NaN	NaN	NaN
NaN	NaN	NaN	NaN	1111.1409	600.82733	NaN	NaN	NaN	NaN
NaN	NaN	NaN	NaN	1110.967	600.85986	NaN	NaN	NaN	NaN
NaN	NaN	NaN	NaN	1110.9525	600.8411	NaN	NaN	NaN	NaN
NaN	NaN	NaN	NaN	1110.9434	600.8619	NaN	NaN	NaN	NaN
NaN	NaN	NaN	NaN	1111.0221	600.8398	NaN	NaN	NaN	NaN
NaN	NaN	NaN	NaN	1111.046	600.84937	NaN	NaN	NaN	NaN
NaN	NaN	NaN	NaN	1111.0571	600.83563	NaN	NaN	NaN	NaN
NaN	NaN	NaN	NaN	1111.0433	600.8453	NaN	NaN	NaN	NaN
NaN	NaN	NaN	NaN	1111.0754	600.8361	NaN	NaN	NaN	NaN
NaN	NaN	NaN	NaN	1110.9648	600.85724	NaN	NaN	NaN	NaN
NaN	NaN	NaN	NaN	1111.0524	600.84436	NaN	NaN	NaN	NaN
NaN	NaN	NaN	NaN	1110.9124	600.86	NaN	NaN	NaN	NaN
NaN	NaN	NaN	NaN	1110.9951	600.8462	NaN	NaN	NaN	NaN
NaN	NaN	NaN	NaN	1111.0325	600.85864	NaN	NaN	NaN	NaN
NaN	NaN	NaN	NaN	1110.9924	600.87964	NaN	NaN	NaN	NaN
NaN	NaN	NaN	NaN	1111.0358	600.86224	NaN	NaN	NaN	NaN
NaN	NaN	NaN	NaN	1111.0055	600.87463	NaN	NaN	NaN	NaN
NaN	NaN	NaN	NaN	1110.8899	600.86664	NaN	NaN	NaN	NaN
NaN	NaN	NaN	NaN	1110.9489	600.866	NaN	NaN	NaN	NaN
NaN	NaN	NaN	NaN	1110.9033	600.8798	NaN	NaN	NaN	NaN
NaN	NaN	NaN	NaN	1111.0007	600.8745	NaN	NaN	NaN	NaN
NaN	NaN	NaN	NaN	1110.9558	600.8577	NaN	NaN	NaN	NaN
NaN	NaN	NaN	NaN	1110.9215	600.887	NaN	NaN	NaN	NaN
NaN	NaN	NaN	NaN	1110.9005	600.8841	NaN	NaN	NaN	NaN
NaN	NaN	NaN	NaN	1111	600.8736	NaN	NaN	NaN	NaN
NaN	NaN	NaN	NaN	1110.848	600.9006	NaN	NaN	NaN	NaN
NaN	NaN	NaN	NaN	1110.9055	600.8834	NaN	NaN	NaN	NaN
NaN	NaN	NaN	NaN	1110.8711	600.8669	NaN	NaN	NaN	NaN
NaN	NaN	NaN	NaN	1110.8934	600.87964	NaN	NaN	NaN	NaN
NaN	NaN	NaN	NaN	1110.8573	600.8972	NaN	NaN	NaN	NaN
NaN	NaN	NaN	NaN	1110.9513	600.8951	NaN	NaN	NaN	NaN
NaN	NaN	NaN	NaN	1110.8131	600.93726	NaN	NaN	NaN	NaN
NaN	NaN	NaN	NaN	1110.7635	600.9198	NaN	NaN	NaN	NaN
NaN	NaN	NaN	NaN	1110.6826	600.9232	NaN	NaN	NaN	NaN
NaN	NaN	NaN	NaN	1110.7651	600.9075	NaN	NaN	NaN	NaN
NaN	NaN	NaN	NaN	1110.8282	600.90936	NaN	NaN	NaN	NaN
NaN	NaN	NaN	NaN	1110.6292	600.9139	NaN	NaN	NaN	NaN
NaN	NaN	NaN	NaN	1110.8536	600.9202	NaN	NaN	NaN	NaN
NaN	NaN	NaN	NaN	1110.8776	600.9246	NaN	NaN	NaN	NaN
NaN	NaN	NaN	NaN	1110.7804	600.9324	NaN	NaN	NaN	NaN
NaN	NaN	NaN	NaN	1110.7434	600.94366	NaN	NaN	NaN	NaN
NaN	NaN	NaN	NaN	1110.6377	600.9604	NaN	NaN	NaN	NaN
NaN	NaN	NaN	NaN	1110.7229	600.9791	NaN	NaN	NaN	NaN
NaN	NaN	NaN	NaN	1110.7968	600.96326	NaN	NaN	NaN	NaN
NaN	NaN	NaN	NaN	1110.9086	600.9484	NaN	NaN	NaN	NaN
NaN	NaN	NaN	NaN	1110.9286	600.9119	NaN	NaN	NaN	NaN
NaN	NaN	NaN	NaN	1111.0221	600.9587	NaN	NaN	NaN	NaN
NaN	NaN	NaN	NaN	1110.8306	600.94165	NaN	NaN	NaN	NaN
NaN	NaN	NaN	NaN	1110.9164	600.9791	NaN	NaN	NaN	NaN
NaN	NaN	NaN	NaN	1110.7343	600.98676	NaN	NaN	NaN	NaN
NaN	NaN	NaN	NaN	1110.8014	600.9653	NaN	NaN	NaN	NaN
NaN	NaN	NaN	NaN	1110.9346	600.9359	NaN	NaN	NaN	NaN
NaN	NaN	NaN	NaN	1111.0314	600.97003	NaN	NaN	NaN	NaN
NaN	NaN	NaN	NaN	1110.7014	600.9867	NaN	NaN	NaN	NaN
NaN	NaN	NaN	NaN	1110.6562	600.98956	NaN	NaN	NaN	NaN
NaN	NaN	NaN	NaN	1110.7476	601.00903	NaN	NaN	NaN	NaN
NaN	NaN	NaN	NaN	1110.7562	600.9861	NaN	NaN	NaN	NaN
NaN	NaN	NaN	NaN	1110.862	601.00977	NaN	NaN	NaN	NaN
NaN	NaN	NaN	NaN	1110.9159	600.9965	NaN	NaN	NaN	NaN
NaN	NaN	NaN	NaN	1110.845	600.9965	NaN	NaN	NaN	NaN
NaN	NaN	NaN	NaN	1110.838	601.0014	NaN	NaN	NaN	NaN
NaN	NaN	NaN	NaN	1110.977	600.9715	NaN	NaN	NaN	NaN
NaN	NaN	NaN	NaN	1110.9086	600.9986	NaN	NaN	NaN	NaN
NaN	NaN	NaN	NaN	1110.8241	600.9979	NaN	NaN	NaN	NaN
NaN	NaN	NaN	NaN	1110.8903	601.0195	NaN	NaN	NaN	NaN
NaN	NaN	NaN	NaN	1110.8115	601.00903	NaN	NaN	NaN	NaN
NaN	NaN	NaN	NaN	1110.9479	601.0014	NaN	NaN	NaN	NaN
NaN	NaN	NaN	NaN	1110.7039	601.0201	NaN	NaN	NaN	NaN
NaN	NaN	NaN	NaN	1110.8077	601.0077	NaN	NaN	NaN	NaN
NaN	NaN	NaN	NaN	1110.8134	601.03064	NaN	NaN	NaN	NaN
NaN	NaN	NaN	NaN	1110.8978	601.0452	NaN	NaN	NaN	NaN
NaN	NaN	NaN	NaN	1110.8794	600.9937	NaN	NaN	NaN	NaN
NaN	NaN	NaN	NaN	1110.7938	601.0195	NaN	NaN	NaN	NaN
NaN	NaN	NaN	NaN	1110.6888	601.0319	NaN	NaN	NaN	NaN
NaN	NaN	NaN	NaN	1110.7573	601.05524	NaN	NaN	NaN	NaN
NaN	NaN	NaN	NaN	1110.7941	601.0603	NaN	NaN	NaN	NaN
NaN	NaN	NaN	NaN	1110.8394	601.0419	NaN	NaN	NaN	NaN
NaN	NaN	NaN	NaN	1110.7413	601.0481	NaN	NaN	NaN	NaN
NaN	NaN	NaN	NaN	1110.7406	601.0496	NaN	NaN	NaN	NaN
NaN	NaN	NaN	NaN	1110.8389	601.0523	NaN	NaN	NaN	NaN
NaN	NaN	NaN	NaN	1110.8027	601.04443	NaN	NaN	NaN	NaN
NaN	NaN	NaN	NaN	1111.0686	601.0714	NaN	NaN	NaN	NaN
NaN	NaN	NaN	NaN	1110.729	601.0796	NaN	NaN	NaN	NaN
NaN	NaN	NaN	NaN	1110.8287	601.0557	NaN	NaN	NaN	NaN
NaN	NaN	NaN	NaN	1110.8654	601.0216	NaN	NaN	NaN	NaN
NaN	NaN	NaN	NaN	1110.8981	601.0433	NaN	NaN	NaN	NaN
NaN	NaN	NaN	NaN	1110.9799	601.0452	NaN	NaN	NaN	NaN
NaN	NaN	NaN	NaN	1110.5657	601.0363	NaN	NaN	NaN	NaN
NaN	NaN	NaN	NaN	1110.8776	601.03986	NaN	NaN	NaN	NaN
NaN	NaN	NaN	NaN	1110.8403	601.0216	NaN	NaN	NaN	NaN
NaN	NaN	NaN	NaN	1110.9888	601.02515	NaN	NaN	NaN	NaN
NaN	NaN	NaN	NaN	1110.972	601.02094	NaN	NaN	NaN	NaN
NaN	NaN	NaN	NaN	1110.8278	601.0336	NaN	NaN	NaN	NaN
NaN	NaN	NaN	NaN	1110.7793	601.0433	NaN	NaN	NaN	NaN
NaN	NaN	NaN	NaN	1110.7458	601.0126	NaN	NaN	NaN	NaN
NaN	NaN	NaN	NaN	1110.8994	601.04785	NaN	NaN	NaN	NaN
NaN	NaN	NaN	NaN	1110.8922	601.028	NaN	NaN	NaN	NaN
NaN	NaN	NaN	NaN	1110.8105	601.0315	NaN	NaN	NaN	NaN
NaN	NaN	NaN	NaN	1110.8203	601.0501	NaN	NaN	NaN	NaN
NaN	NaN	NaN	NaN	1110.9993	601.02454	NaN	NaN	NaN	NaN
NaN	NaN	NaN	NaN	1110.9757	601.02295	NaN	NaN	NaN	NaN
NaN	NaN	NaN	NaN	1110.9061	601.021	NaN	NaN	NaN	NaN
NaN	NaN	NaN	NaN	1110.9009	601.0201	NaN	NaN	NaN	NaN
NaN	NaN	NaN	NaN	1110.921	601.0259	NaN	NaN	NaN	NaN
NaN	NaN	NaN	NaN	1110.7628	601.02014	NaN	NaN	NaN	NaN
NaN	NaN	NaN	NaN	1110.8542	600.9937	NaN	NaN	NaN	NaN
NaN	NaN	NaN	NaN	1110.9193	600.9306	NaN	NaN	NaN	NaN
NaN	NaN	NaN	NaN	1110.9009	600.89386	NaN	NaN	NaN	NaN
NaN	NaN	NaN	NaN	1110.7269	600.8571	NaN	NaN	NaN	NaN
NaN	NaN	NaN	NaN	1110.7489	600.86163	NaN	NaN	NaN	NaN
NaN	NaN	NaN	NaN	1110.8916	600.88043	NaN	NaN	NaN	NaN
NaN	NaN	NaN	NaN	1110.7245	600.9045	NaN	NaN	NaN	NaN
NaN	NaN	NaN	NaN	1110.7588	600.95734	NaN	NaN	NaN	NaN
NaN	NaN	NaN	NaN	1110.5586	600.9617	NaN	NaN	NaN	NaN
NaN	NaN	NaN	NaN	1110.7064	600.9635	NaN	NaN	NaN	NaN
NaN	NaN	NaN	NaN	1110.7719	600.9494	NaN	NaN	NaN	NaN
NaN	NaN	NaN	NaN	1110.7787	600.9524	NaN	NaN	NaN	NaN
NaN	NaN	NaN	NaN	1110.6484	600.9538	NaN	NaN	NaN	NaN
NaN	NaN	NaN	NaN	1110.8203	600.94617	NaN	NaN	NaN	NaN
NaN	NaN	NaN	NaN	1110.7627	600.9523	NaN	NaN	NaN	NaN
NaN	NaN	NaN	NaN	1110.9712	600.981	NaN	NaN	NaN	NaN
NaN	NaN	NaN	NaN	1110.7427	600.9979	NaN	NaN	NaN	NaN
NaN	NaN	NaN	NaN	1110.772	601.0007	NaN	NaN	NaN	NaN
NaN	NaN	NaN	NaN	1111.0204	600.9614	NaN	NaN	NaN	NaN
NaN	NaN	NaN	NaN	1110.845	600.9965	NaN	NaN	NaN	NaN
NaN	NaN	NaN	NaN	1110.9355	600.9972	NaN	NaN	NaN	NaN
NaN	NaN	NaN	NaN	1110.8357	600.98944	NaN	NaN	NaN	NaN
NaN	NaN	NaN	NaN	1110.9302	600.96826	NaN	NaN	NaN	NaN
NaN	NaN	NaN	NaN	1110.9517	600.932	NaN	NaN	NaN	NaN
NaN	NaN	NaN	NaN	1110.9576	600.97314	NaN	NaN	NaN	NaN
NaN	NaN	NaN	NaN	1111.0133	600.9669	NaN	NaN	NaN	NaN
NaN	NaN	NaN	NaN	1111.0098	601.0014	NaN	NaN	NaN	NaN
NaN	NaN	NaN	NaN	1111.1409	600.962	NaN	NaN	NaN	NaN
NaN	NaN	NaN	NaN	1111.1198	600.9606	NaN	NaN	NaN	NaN
NaN	NaN	NaN	NaN	1111.1417	600.94855	NaN	NaN	NaN	NaN
NaN	NaN	NaN	NaN	1111.0599	600.96686	NaN	NaN	NaN	NaN
NaN	NaN	NaN	NaN	1111.1449	600.9801	NaN	NaN	NaN	NaN
NaN	NaN	NaN	NaN	1111.159	600.9779	NaN	NaN	NaN	NaN
NaN	NaN	NaN	NaN	1111.1249	600.92456	NaN	NaN	NaN	NaN
NaN	NaN	NaN	NaN	1111.1321	600.89886	NaN	NaN	NaN	NaN
NaN	NaN	NaN	NaN	1111.1973	600.8819	NaN	NaN	NaN	NaN
NaN	NaN	NaN	NaN	1111.0463	600.86554	NaN	NaN	NaN	NaN
NaN	NaN	NaN	NaN	1111.1349	600.8357	NaN	NaN	NaN	NaN
NaN	NaN	NaN	NaN	1111.2057	600.8211	NaN	NaN	NaN	NaN
NaN	NaN	NaN	NaN	1111.2314	600.8538	NaN	NaN	NaN	NaN
NaN	NaN	NaN	NaN	1111.296	600.88385	NaN	NaN	NaN	NaN
NaN	NaN	NaN	NaN	1111.2578	600.8683	NaN	NaN	NaN	NaN
NaN	NaN	NaN	NaN	1111.5084	600.8736	NaN	NaN	NaN	NaN
NaN	NaN	NaN	NaN	1111.1056	600.89575	NaN	NaN	NaN	NaN
NaN	NaN	NaN	NaN	1111.3373	600.8352	NaN	NaN	NaN	NaN
NaN	NaN	NaN	NaN	1111.0686	600.8776	NaN	NaN	NaN	NaN
NaN	NaN	NaN	NaN	1111.3312	600.839	NaN	NaN	NaN	NaN
NaN	NaN	NaN	NaN	1111.4299	600.8352	NaN	NaN	NaN	NaN
NaN	NaN	NaN	NaN	1111.276	600.8155	NaN	NaN	NaN	NaN
NaN	NaN	NaN	NaN	1111.4604	600.8291	NaN	NaN	NaN	NaN
NaN	NaN	NaN	NaN	1111.2793	600.8282	NaN	NaN	NaN	NaN
NaN	NaN	NaN	NaN	1111.1976	600.81226	NaN	NaN	NaN	NaN
NaN	NaN	NaN	NaN	1111.4253	600.8131	NaN	NaN	NaN	NaN
NaN	NaN	NaN	NaN	1111.483	600.82104	NaN	NaN	NaN	NaN
NaN	NaN	NaN	NaN	1111.407	600.80707	NaN	NaN	NaN	NaN
NaN	NaN	NaN	NaN	1111.2839	600.8093	NaN	NaN	NaN	NaN
NaN	NaN	NaN	NaN	1111.3451	600.79297	NaN	NaN	NaN	NaN
NaN	NaN	NaN	NaN	1111.4286	600.77594	NaN	NaN	NaN	NaN
NaN	NaN	NaN	NaN	1111.3717	600.7722	NaN	NaN	NaN	NaN
NaN	NaN	NaN	NaN	1111.4635	600.7542	NaN	NaN	NaN	NaN
NaN	NaN	NaN	NaN	1111.3336	600.7595	NaN	NaN	NaN	NaN
NaN	NaN	NaN	NaN	1111.4703	600.7401	NaN	NaN	NaN	NaN
NaN	NaN	NaN	NaN	1111.4421	600.71893	NaN	NaN	NaN	NaN
NaN	NaN	NaN	NaN	1111.5565	600.6952	NaN	NaN	NaN	NaN
NaN	NaN	NaN	NaN	1111.5071	600.6804	NaN	NaN	NaN	NaN
NaN	NaN	NaN	NaN	1111.3663	600.68207	NaN	NaN	NaN	NaN
NaN	NaN	NaN	NaN	1111.5071	600.69885	NaN	NaN	NaN	NaN
NaN	NaN	NaN	NaN	1111.5227	600.67444	NaN	NaN	NaN	NaN
NaN	NaN	NaN	NaN	1111.6234	600.6557	NaN	NaN	NaN	NaN
NaN	NaN	NaN	NaN	1111.5085	600.61035	NaN	NaN	NaN	NaN
NaN	NaN	NaN	NaN	1111.6443	600.6287	NaN	NaN	NaN	NaN
NaN	NaN	NaN	NaN	1111.5981	600.6276	NaN	NaN	NaN	NaN
NaN	NaN	NaN	NaN	1111.6028	600.59576	NaN	NaN	NaN	NaN
NaN	NaN	NaN	NaN	1111.6144	600.5748	NaN	NaN	NaN	NaN
NaN	NaN	NaN	NaN	1111.7017	600.5395	NaN	NaN	NaN	NaN
NaN	NaN	NaN	NaN	1111.6676	600.5071	NaN	NaN	NaN	NaN
NaN	NaN	NaN	NaN	1111.6295	600.52673	NaN	NaN	NaN	NaN
NaN	NaN	NaN	NaN	1111.4929	600.52527	NaN	NaN	NaN	NaN
NaN	NaN	NaN	NaN	1111.5326	600.5057	NaN	NaN	NaN	NaN
NaN	NaN	NaN	NaN	1111.736	600.5042	NaN	NaN	NaN	NaN
NaN	NaN	NaN	NaN	1111.6106	600.51135	NaN	NaN	NaN	NaN
NaN	NaN	NaN	NaN	1111.4618	600.54675	NaN	NaN	NaN	NaN
NaN	NaN	NaN	NaN	1111.78	600.53253	NaN	NaN	NaN	NaN
NaN	NaN	NaN	NaN	1111.5968	600.54626	NaN	NaN	NaN	NaN
NaN	NaN	NaN	NaN	1111.8461	600.53265	NaN	NaN	NaN	NaN
NaN	NaN	NaN	NaN	1111.5564	600.5183	NaN	NaN	NaN	NaN
NaN	NaN	NaN	NaN	1111.5114	600.483	NaN	NaN	NaN	NaN
NaN	NaN	NaN	NaN	1111.4562	600.5141	NaN	NaN	NaN	NaN
NaN	NaN	NaN	NaN	1111.6952	600.51263	NaN	NaN	NaN	NaN
NaN	NaN	NaN	NaN	1111.5311	600.5085	NaN	NaN	NaN	NaN
NaN	NaN	NaN	NaN	1111.584	600.4832	NaN	NaN	NaN	NaN
NaN	NaN	NaN	NaN	1111.5184	600.51416	NaN	NaN	NaN	NaN
NaN	NaN	NaN	NaN	1111.452	600.4972	NaN	NaN	NaN	NaN
NaN	NaN	NaN	NaN	1111.6912	600.5241	NaN	NaN	NaN	NaN
NaN	NaN	NaN	NaN	1111.6565	600.49146	NaN	NaN	NaN	NaN
NaN	NaN	NaN	NaN	1111.7411	600.4986	NaN	NaN	NaN	NaN
NaN	NaN	NaN	NaN	1111.5947	600.52545	NaN	NaN	NaN	NaN
NaN	NaN	NaN	NaN	1111.6704	600.4901	NaN	NaN	NaN	NaN
NaN	NaN	NaN	NaN	1111.6277	600.51276	NaN	NaN	NaN	NaN
NaN	NaN	NaN	NaN	1111.4323	600.5071	NaN	NaN	NaN	NaN
NaN	NaN	NaN	NaN	1111.6243	600.5057	NaN	NaN	NaN	NaN
NaN	NaN	NaN	NaN	1111.779	600.5085	NaN	NaN	NaN	NaN
NaN	NaN	NaN	NaN	1111.578	600.46027	NaN	NaN	NaN	NaN
NaN	NaN	NaN	NaN	1111.49	600.4558	NaN	NaN	NaN	NaN
NaN	NaN	NaN	NaN	1111.5754	600.44586	NaN	NaN	NaN	NaN
NaN	NaN	NaN	NaN	1111.5497	600.42755	NaN	NaN	NaN	NaN
NaN	NaN	NaN	NaN	1111.5085	600.41656	NaN	NaN	NaN	NaN
NaN	NaN	NaN	NaN	1111.5594	600.4321	NaN	NaN	NaN	NaN
NaN	NaN	NaN	NaN	1111.6747	600.44226	NaN	NaN	NaN	NaN
NaN	NaN	NaN	NaN	1111.6289	600.4405	NaN	NaN	NaN	NaN
NaN	NaN	NaN	NaN	1111.5028	600.4517	NaN	NaN	NaN	NaN
NaN	NaN	NaN	NaN	1111.4619	600.4407	NaN	NaN	NaN	NaN
NaN	NaN	NaN	NaN	1111.5725	600.44165	NaN	NaN	NaN	NaN
NaN	NaN	NaN	NaN	1111.3805	600.4147	NaN	NaN	NaN	NaN
NaN	NaN	NaN	NaN	1111.4672	600.4186	NaN	NaN	NaN	NaN
NaN	NaN	NaN	NaN	1111.6317	600.4674	NaN	NaN	NaN	NaN
NaN	NaN	NaN	NaN	1111.5339	600.4138	NaN	NaN	NaN	NaN
NaN	NaN	NaN	NaN	1111.5916	600.4338	NaN	NaN	NaN	NaN
NaN	NaN	NaN	NaN	1111.6783	600.44293	NaN	NaN	NaN	NaN
NaN	NaN	NaN	NaN	1111.5581	600.4334	NaN	NaN	NaN	NaN
NaN	NaN	NaN	NaN	1111.4135	600.4305	NaN	NaN	NaN	NaN
NaN	NaN	NaN	NaN	1111.2866	600.42175	NaN	NaN	NaN	NaN
NaN	NaN	NaN	NaN	1111.5297	600.4322	NaN	NaN	NaN	NaN
NaN	NaN	NaN	NaN	1111.4465	600.43805	NaN	NaN	NaN	NaN
NaN	NaN	NaN	NaN	1111.7944	600.4274	NaN	NaN	NaN	NaN
NaN	NaN	NaN	NaN	1111.6794	600.4202	NaN	NaN	NaN	NaN
NaN	NaN	NaN	NaN	1111.3124	600.38684	NaN	NaN	NaN	NaN
NaN	NaN	NaN	NaN	1111.399	600.436	NaN	NaN	NaN	NaN
NaN	NaN	NaN	NaN	1111.6282	600.38745	NaN	NaN	NaN	NaN
NaN	NaN	NaN	NaN	1111.537	600.4118	NaN	NaN	NaN	NaN
NaN	NaN	NaN	NaN	1111.7642	600.37787	NaN	NaN	NaN	NaN
NaN	NaN	NaN	NaN	1111.5807	600.3768	NaN	NaN	NaN	NaN
NaN	NaN	NaN	NaN	1111.4487	600.3805	NaN	NaN	NaN	NaN
NaN	NaN	NaN	NaN	1111.6733	600.3109	NaN	NaN	NaN	NaN
NaN	NaN	NaN	NaN	1111.5872	600.34	NaN	NaN	NaN	NaN
NaN	NaN	NaN	NaN	1111.5228	600.3675	NaN	NaN	NaN	NaN
NaN	NaN	NaN	NaN	1111.5812	600.3348	NaN	NaN	NaN	NaN
NaN	NaN	NaN	NaN	1111.6772	600.3383	NaN	NaN	NaN	NaN
NaN	NaN	NaN	NaN	1111.5399	600.32904	NaN	NaN	NaN	NaN
NaN	NaN	NaN	NaN	1111.5028	600.3494	NaN	NaN	NaN	NaN
NaN	NaN	NaN	NaN	1111.5214	600.35187	NaN	NaN	NaN	NaN
NaN	NaN	NaN	NaN	1111.5956	600.326	NaN	NaN	NaN	NaN
NaN	NaN	NaN	NaN	1111.6588	600.33405	NaN	NaN	NaN	NaN
NaN	NaN	NaN	NaN	1111.4929	600.3236	NaN	NaN	NaN	NaN
NaN	NaN	NaN	NaN	1111.6343	600.31573	NaN	NaN	NaN	NaN
NaN	NaN	NaN	NaN	1111.6671	600.30597	NaN	NaN	NaN	NaN
NaN	NaN	NaN	NaN	1111.7256	600.3213	NaN	NaN	NaN	NaN
NaN	NaN	NaN	NaN	1111.6653	600.2678	NaN	NaN	NaN	NaN
NaN	NaN	NaN	NaN	1111.6505	600.3409	NaN	NaN	NaN	NaN
NaN	NaN	NaN	NaN	1111.6547	600.2702	NaN	NaN	NaN	NaN
NaN	NaN	NaN	NaN	1111.6385	600.27716	NaN	NaN	NaN	NaN
NaN	NaN	NaN	NaN	1111.8059	600.2918	NaN	NaN	NaN	NaN
NaN	NaN	NaN	NaN	1111.7507	600.2963	NaN	NaN	NaN	NaN
NaN	NaN	NaN	NaN	1111.4086	600.25574	NaN	NaN	NaN	NaN
NaN	NaN	NaN	NaN	1111.5415	600.2654	NaN	NaN	NaN	NaN
NaN	NaN	NaN	NaN	1111.603	600.2611	NaN	NaN	NaN	NaN
NaN	NaN	NaN	NaN	1111.6991	600.2383	NaN	NaN	NaN	NaN
NaN	NaN	NaN	NaN	1111.6892	600.2539	NaN	NaN	NaN	NaN
NaN	NaN	NaN	NaN	1111.5468	600.2206	NaN	NaN	NaN	NaN
NaN	NaN	NaN	NaN	1111.8811	600.2412	NaN	NaN	NaN	NaN
NaN	NaN	NaN	NaN	1111.5924	600.2226	NaN	NaN	NaN	NaN
NaN	NaN	NaN	NaN	1111.4417	600.2212	NaN	NaN	NaN	NaN
NaN	NaN	NaN	NaN	1111.3397	600.23193	NaN	NaN	NaN	NaN
NaN	NaN	NaN	NaN	1111.5833	600.1925	NaN	NaN	NaN	NaN
NaN	NaN	NaN	NaN	1111.5651	600.20154	NaN	NaN	NaN	NaN
NaN	NaN	NaN	NaN	1111.5933	600.1822	NaN	NaN	NaN	NaN
NaN	NaN	NaN	NaN	1111.469	600.1855	NaN	NaN	NaN	NaN
NaN	NaN	NaN	NaN	1111.4745	600.20294	NaN	NaN	NaN	NaN
NaN	NaN	NaN	NaN	1111.6932	600.19745	NaN	NaN	NaN	NaN
NaN	NaN	NaN	NaN	1111.517	600.1808	NaN	NaN	NaN	NaN
NaN	NaN	NaN	NaN	1111.6106	600.1468	NaN	NaN	NaN	NaN
NaN	NaN	NaN	NaN	1111.4802	600.1845	NaN	NaN	NaN	NaN
NaN	NaN	NaN	NaN	1111.5492	600.15027	NaN	NaN	NaN	NaN
NaN	NaN	NaN	NaN	1111.6178	600.1367	NaN	NaN	NaN	NaN
NaN	NaN	NaN	NaN	1111.5745	600.14465	NaN	NaN	NaN	NaN
NaN	NaN	NaN	NaN	1111.5828	600.1381	NaN	NaN	NaN	NaN
NaN	NaN	NaN	NaN	1111.5533	600.1292	NaN	NaN	NaN	NaN
NaN	NaN	NaN	NaN	1111.535	600.1232	NaN	NaN	NaN	NaN
NaN	NaN	NaN	NaN	1111.4205	600.14716	NaN	NaN	NaN	NaN
NaN	NaN	NaN	NaN	1111.6364	600.1565	NaN	NaN	NaN	NaN
NaN	NaN	NaN	NaN	1111.4719	600.1264	NaN	NaN	NaN	NaN
NaN	NaN	NaN	NaN	1111.4901	600.1727	NaN	NaN	NaN	NaN
NaN	NaN	NaN	NaN	1111.4258	600.11346	NaN	NaN	NaN	NaN
NaN	NaN	NaN	NaN	1111.6241	600.136	NaN	NaN	NaN	NaN
NaN	NaN	NaN	NaN	1111.3992	600.14703	NaN	NaN	NaN	NaN
NaN	NaN	NaN	NaN	1111.4901	600.1278	NaN	NaN	NaN	NaN
NaN	NaN	NaN	NaN	1111.5768	600.11176	NaN	NaN	NaN	NaN
NaN	NaN	NaN	NaN	1111.4298	600.14325	NaN	NaN	NaN	NaN
NaN	NaN	NaN	NaN	1111.4073	600.13904	NaN	NaN	NaN	NaN
NaN	NaN	NaN	NaN	1111.335	600.15594	NaN	NaN	NaN	NaN
NaN	NaN	NaN	NaN	1111.5801	600.125	NaN	NaN	NaN	NaN
NaN	NaN	NaN	NaN	1111.3751	600.1564	NaN	NaN	NaN	NaN
NaN	NaN	NaN	NaN	1111.593	600.12537	NaN	NaN	NaN	NaN
NaN	NaN	NaN	NaN	1111.507	600.1353	NaN	NaN	NaN	NaN
NaN	NaN	NaN	NaN	1111.4469	600.15735	NaN	NaN	NaN	NaN
NaN	NaN	NaN	NaN	1111.5438	600.14355	NaN	NaN	NaN	NaN
NaN	NaN	NaN	NaN	1111.4368	600.14276	NaN	NaN	NaN	NaN
NaN	NaN	NaN	NaN	1111.4324	600.1493	NaN	NaN	NaN	NaN
NaN	NaN	NaN	NaN	1111.5576	600.14557	NaN	NaN	NaN	NaN
NaN	NaN	NaN	NaN	1111.569	600.10846	NaN	NaN	NaN	NaN
NaN	NaN	NaN	NaN	1111.2913	600.1559	NaN	NaN	NaN	NaN
NaN	NaN	NaN	NaN	1111.607	600.12396	NaN	NaN	NaN	NaN
NaN	NaN	NaN	NaN	1111.551	600.1388	NaN	NaN	NaN	NaN
NaN	NaN	NaN	NaN	1111.514	600.1367	NaN	NaN	NaN	NaN
NaN	NaN	NaN	NaN	1111.4916	600.1065	NaN	NaN	NaN	NaN
NaN	NaN	NaN	NaN	1111.486	600.10956	NaN	NaN	NaN	NaN
NaN	NaN	NaN	NaN	1111.5829	600.1208	NaN	NaN	NaN	NaN
NaN	NaN	NaN	NaN	1111.5522	600.0918	NaN	NaN	NaN	NaN
NaN	NaN	NaN	NaN	1111.3556	600.12555	NaN	NaN	NaN	NaN
NaN	NaN	NaN	NaN	1111.5269	600.1209	NaN	NaN	NaN	NaN
NaN	NaN	NaN	NaN	1111.448	600.1138	NaN	NaN	NaN	NaN
NaN	NaN	NaN	NaN	1111.5635	600.10223	NaN	NaN	NaN	NaN
NaN	NaN	NaN	NaN	1111.5479	600.07245	NaN	NaN	NaN	NaN
NaN	NaN	NaN	NaN	1111.3917	600.0949	NaN	NaN	NaN	NaN
NaN	NaN	NaN	NaN	1111.3225	600.08734	NaN	NaN	NaN	NaN
NaN	NaN	NaN	NaN	1111.4985	600.06464	NaN	NaN	NaN	NaN
NaN	NaN	NaN	NaN	1111.3375	600.0994	NaN	NaN	NaN	NaN
NaN	NaN	NaN	NaN	1111.4818	600.07623	NaN	NaN	NaN	NaN
NaN	NaN	NaN	NaN	1111.3877	600.0815	NaN	NaN	NaN	NaN
NaN	NaN	NaN	NaN	1111.3842	600.0565	NaN	NaN	NaN	NaN
NaN	NaN	NaN	NaN	1111.3142	600.0503	NaN	NaN	NaN	NaN
NaN	NaN	NaN	NaN	1111.3807	600.054	NaN	NaN	NaN	NaN
NaN	NaN	NaN	NaN	1111.4803	600.06964	NaN	NaN	NaN	NaN
NaN	NaN	NaN	NaN	1111.5168	600.0386	NaN	NaN	NaN	NaN
NaN	NaN	NaN	NaN	1111.3385	600.0407	NaN	NaN	NaN	NaN
NaN	NaN	NaN	NaN	1111.4358	600.0531	NaN	NaN	NaN	NaN
NaN	NaN	NaN	NaN	1111.418	600.0299	NaN	NaN	NaN	NaN
NaN	NaN	NaN	NaN	1111.4805	600.03345	NaN	NaN	NaN	NaN
NaN	NaN	NaN	NaN	1111.4636	600.0091	NaN	NaN	NaN	NaN
NaN	NaN	NaN	NaN	1111.3806	600.0449	NaN	NaN	NaN	NaN
NaN	NaN	NaN	NaN	1111.5112	599.97894	NaN	NaN	NaN	NaN
NaN	NaN	NaN	NaN	1111.4482	600.03845	NaN	NaN	NaN	NaN
NaN	NaN	NaN	NaN	1111.4623	599.9895	NaN	NaN	NaN	NaN
NaN	NaN	NaN	NaN	1111.5098	600.0035	NaN	NaN	NaN	NaN
NaN	NaN	NaN	NaN	1111.545	600.0485	NaN	NaN	NaN	NaN
NaN	NaN	NaN	NaN	1111.5181	600.01526	NaN	NaN	NaN	NaN
NaN	NaN	NaN	NaN	1111.5352	600.06323	NaN	NaN	NaN	NaN
NaN	NaN	NaN	NaN	1111.5698	599.99164	NaN	NaN	NaN	NaN
NaN	NaN	NaN	NaN	1111.4691	600.0415	NaN	NaN	NaN	NaN
NaN	NaN	NaN	NaN	1111.5812	600.0245	NaN	NaN	NaN	NaN
NaN	NaN	NaN	NaN	1111.5168	600.03503	NaN	NaN	NaN	NaN
NaN	NaN	NaN	NaN	1111.7177	600.01685	NaN	NaN	NaN	NaN
NaN	NaN	NaN	NaN	1111.507	600.06244	NaN	NaN	NaN	NaN
NaN	NaN	NaN	NaN	1111.5544	600.01746	NaN	NaN	NaN	NaN
NaN	NaN	NaN	NaN	1111.4789	600.06116	NaN	NaN	NaN	NaN
NaN	NaN	NaN	NaN	1111.5758	600.07025	NaN	NaN	NaN	NaN
NaN	NaN	NaN	NaN	1111.6602	600.0463	NaN	NaN	NaN	NaN
NaN	NaN	NaN	NaN	1111.4944	600.03784	NaN	NaN	NaN	NaN
NaN	NaN	NaN	NaN	1111.4398	600.0504	NaN	NaN	NaN	NaN
NaN	NaN	NaN	NaN	1111.4706	600.0714	NaN	NaN	NaN	NaN
NaN	NaN	NaN	NaN	1111.4413	600.0489	NaN	NaN	NaN	NaN
NaN	NaN	NaN	NaN	1111.4413	600.04126	NaN	NaN	NaN	NaN
NaN	NaN	NaN	NaN	1111.4734	600.03705	NaN	NaN	NaN	NaN
NaN	NaN	NaN	NaN	1111.5408	600.026	NaN	NaN	NaN	NaN
NaN	NaN	NaN	NaN	1111.6278	600.02527	NaN	NaN	NaN	NaN
NaN	NaN	NaN	NaN	1111.5701	599.993	NaN	NaN	NaN	NaN
NaN	NaN	NaN	NaN	1111.5629	600.02936	NaN	NaN	NaN	NaN
NaN	NaN	NaN	NaN	1111.4889	600.0014	NaN	NaN	NaN	NaN
NaN	NaN	NaN	NaN	1111.5659	600.047	NaN	NaN	NaN	NaN
NaN	NaN	NaN	NaN	1111.6876	600.03735	NaN	NaN	NaN	NaN
NaN	NaN	NaN	NaN	1111.4708	599.9653	NaN	NaN	NaN	NaN
NaN	NaN	NaN	NaN	1111.5345	600.0159	NaN	NaN	NaN	NaN
NaN	NaN	NaN	NaN	1111.671	600.01184	NaN	NaN	NaN	NaN
NaN	NaN	NaN	NaN	1111.4792	600.00555	NaN	NaN	NaN	NaN
NaN	NaN	NaN	NaN	1111.5669	600.00977	NaN	NaN	NaN	NaN
NaN	NaN	NaN	NaN	1111.5281	600.0098	NaN	NaN	NaN	NaN
NaN	NaN	NaN	NaN	1111.551	599.96484	NaN	NaN	NaN	NaN
NaN	NaN	NaN	NaN	1111.447	599.9763	NaN	NaN	NaN	NaN
NaN	NaN	NaN	NaN	1111.4431	599.93414	NaN	NaN	NaN	NaN
NaN	NaN	NaN	NaN	1111.6459	599.9708	NaN	NaN	NaN	NaN
NaN	NaN	NaN	NaN	1111.7837	599.9395	NaN	NaN	NaN	NaN
NaN	NaN	NaN	NaN	1111.5111	599.96826	NaN	NaN	NaN	NaN
NaN	NaN	NaN	NaN	1111.5542	599.9472	NaN	NaN	NaN	NaN
NaN	NaN	NaN	NaN	1111.4653	599.9674	NaN	NaN	NaN	NaN
NaN	NaN	NaN	NaN	1111.5668	599.9534	NaN	NaN	NaN	NaN
NaN	NaN	NaN	NaN	1111.6078	599.9544	NaN	NaN	NaN	NaN
NaN	NaN	NaN	NaN	1111.669	599.9487	NaN	NaN	NaN	NaN
NaN	NaN	NaN	NaN	1111.7014	599.9455	NaN	NaN	NaN	NaN
NaN	NaN	NaN	NaN	1111.2931	599.9685	NaN	NaN	NaN	NaN
NaN	NaN	NaN	NaN	1111.4349	599.9557	NaN	NaN	NaN	NaN
NaN	NaN	NaN	NaN	1111.4653	599.9264	NaN	NaN	NaN	NaN
NaN	NaN	NaN	NaN	1111.579	599.94183	NaN	NaN	NaN	NaN
NaN	NaN	NaN	NaN	1111.5979	599.9538	NaN	NaN	NaN	NaN
NaN	NaN	NaN	NaN	1111.678	599.94415	NaN	NaN	NaN	NaN
NaN	NaN	NaN	NaN	1111.3938	599.9524	NaN	NaN	NaN	NaN
NaN	NaN	NaN	NaN	1111.5457	599.9404	NaN	NaN	NaN	NaN
NaN	NaN	NaN	NaN	1111.5125	599.9518	NaN	NaN	NaN	NaN
NaN	NaN	NaN	NaN	1111.8002	599.9219	NaN	NaN	NaN	NaN
NaN	NaN	NaN	NaN	1111.5427	599.9621	NaN	NaN	NaN	NaN
NaN	NaN	NaN	NaN	1111.4613	599.9371	NaN	NaN	NaN	NaN
NaN	NaN	NaN	NaN	1111.4917	599.9557	NaN	NaN	NaN	NaN
NaN	NaN	NaN	NaN	1111.4904	599.9524	NaN	NaN	NaN	NaN
NaN	NaN	NaN	NaN	1111.5651	599.9238	NaN	NaN	NaN	NaN
NaN	NaN	NaN	NaN	1111.529	599.95306	NaN	NaN	NaN	NaN
NaN	NaN	NaN	NaN	1111.5028	599.9725	NaN	NaN	NaN	NaN
NaN	NaN	NaN	NaN	1111.5288	599.9766	NaN	NaN	NaN	NaN
NaN	NaN	NaN	NaN	1111.5662	599.94965	NaN	NaN	NaN	NaN
NaN	NaN	NaN	NaN	1111.4794	599.9553	NaN	NaN	NaN	NaN
NaN	NaN	NaN	NaN	1111.3645	599.9426	NaN	NaN	NaN	NaN
NaN	NaN	NaN	NaN	1111.4573	599.9814	NaN	NaN	NaN	NaN
NaN	NaN	NaN	NaN	1111.4945	599.9461	NaN	NaN	NaN	NaN
NaN	NaN	NaN	NaN	1111.3225	599.96356	NaN	NaN	NaN	NaN
NaN	NaN	NaN	NaN	1111.5262	599.9412	NaN	NaN	NaN	NaN
NaN	NaN	NaN	NaN	1111.5096	599.97034	NaN	NaN	NaN	NaN
NaN	NaN	NaN	NaN	1111.5839	599.9594	NaN	NaN	NaN	NaN
NaN	NaN	NaN	NaN	1111.4615	599.96014	NaN	NaN	NaN	NaN
NaN	NaN	NaN	NaN	1111.489	599.9815	NaN	NaN	NaN	NaN
NaN	NaN	NaN	NaN	1111.2992	599.9349	NaN	NaN	NaN	NaN
NaN	NaN	NaN	NaN	1111.625	599.99176	NaN	NaN	NaN	NaN
NaN	NaN	NaN	NaN	1111.4794	599.9601	NaN	NaN	NaN	NaN
NaN	NaN	NaN	NaN	1111.518	599.9696	NaN	NaN	NaN	NaN
NaN	NaN	NaN	NaN	1111.4751	599.95026	NaN	NaN	NaN	NaN
NaN	NaN	NaN	NaN	1111.4479	599.97876	NaN	NaN	NaN	NaN
NaN	NaN	NaN	NaN	1111.5371	599.9643	NaN	NaN	NaN	NaN
NaN	NaN	NaN	NaN	1111.3999	599.99384	NaN	NaN	NaN	NaN
NaN	NaN	NaN	NaN	1111.4642	599.96704	NaN	NaN	NaN	NaN
NaN	NaN	NaN	NaN	1111.4684	599.98694	NaN	NaN	NaN	NaN
NaN	NaN	NaN	NaN	1111.5055	599.9794	NaN	NaN	NaN	NaN
NaN	NaN	NaN	NaN	1111.5786	599.97034	NaN	NaN	NaN	NaN
NaN	NaN	NaN	NaN	1111.3246	599.9613	NaN	NaN	NaN	NaN
NaN	NaN	NaN	NaN	1111.6224	599.9732	NaN	NaN	NaN	NaN
NaN	NaN	NaN	NaN	1111.5125	599.9613	NaN	NaN	NaN	NaN
NaN	NaN	NaN	NaN	1111.4987	599.9772	NaN	NaN	NaN	NaN
NaN	NaN	NaN	NaN	1111.3062	599.9806	NaN	NaN	NaN	NaN
NaN	NaN	NaN	NaN	1111.3489	599.97253	NaN	NaN	NaN	NaN
NaN	NaN	NaN	NaN	1111.482	599.9828	NaN	NaN	NaN	NaN
NaN	NaN	NaN	NaN	1111.4918	599.9952	NaN	NaN	NaN	NaN
NaN	NaN	NaN	NaN	1111.3485	599.9821	NaN	NaN	NaN	NaN
NaN	NaN	NaN	NaN	1111.2983	599.97516	NaN	NaN	NaN	NaN
NaN	NaN	NaN	NaN	1111.5316	600.00757	NaN	NaN	NaN	NaN
NaN	NaN	NaN	NaN	1111.5358	599.99384	NaN	NaN	NaN	NaN
NaN	NaN	NaN	NaN	1111.2859	599.99036	NaN	NaN	NaN	NaN
NaN	NaN	NaN	NaN	1111.4088	599.97516	NaN	NaN	NaN	NaN
NaN	NaN	NaN	NaN	1111.5372	599.9752	NaN	NaN	NaN	NaN
NaN	NaN	NaN	NaN	1111.2709	599.99384	NaN	NaN	NaN	NaN
NaN	NaN	NaN	NaN	1111.2897	599.98773	NaN	NaN	NaN	NaN
NaN	NaN	NaN	NaN	1111.3522	599.9641	NaN	NaN	NaN	NaN
NaN	NaN	NaN	NaN	1111.3258	599.9801	NaN	NaN	NaN	NaN
NaN	NaN	NaN	NaN	1111.435	599.96686	NaN	NaN	NaN	NaN
NaN	NaN	NaN	NaN	1111.4573	599.98895	NaN	NaN	NaN	NaN
NaN	NaN	NaN	NaN	1111.3993	599.9897	NaN	NaN	NaN	NaN
NaN	NaN	NaN	NaN	1111.2394	599.9897	NaN	NaN	NaN	NaN
NaN	NaN	NaN	NaN	1111.4644	599.9801	NaN	NaN	NaN	NaN
NaN	NaN	NaN	NaN	1111.5386	599.9628	NaN	NaN	NaN	NaN
NaN	NaN	NaN	NaN	1111.467	599.9966	NaN	NaN	NaN	NaN
NaN	NaN	NaN	NaN	1111.4033	599.9779	NaN	NaN	NaN	NaN
NaN	NaN	NaN	NaN	1111.3834	600.0007	NaN	NaN	NaN	NaN
NaN	NaN	NaN	NaN	1111.6212	600.00275	NaN	NaN	NaN	NaN
NaN	NaN	NaN	NaN	1111.4244	600.011	NaN	NaN	NaN	NaN
NaN	NaN	NaN	NaN	1111.5787	600.00275	NaN	NaN	NaN	NaN
NaN	NaN	NaN	NaN	1111.5166	600.00757	NaN	NaN	NaN	NaN
NaN	NaN	NaN	NaN	1111.5442	599.95654	NaN	NaN	NaN	NaN
NaN	NaN	NaN	NaN	1111.4917	599.98	NaN	NaN	NaN	NaN
NaN	NaN	NaN	NaN	1111.5745	599.9828	NaN	NaN	NaN	NaN
NaN	NaN	NaN	NaN	1111.5222	599.9917	NaN	NaN	NaN	NaN
NaN	NaN	NaN	NaN	1111.4973	599.95953	NaN	NaN	NaN	NaN
NaN	NaN	NaN	NaN	1111.4766	599.9821	NaN	NaN	NaN	NaN
NaN	NaN	NaN	NaN	1111.614	599.99725	NaN	NaN	NaN	NaN
NaN	NaN	NaN	NaN	1111.4987	600.0166	NaN	NaN	NaN	NaN
NaN	NaN	NaN	NaN	1111.6007	599.9966	NaN	NaN	NaN	NaN
NaN	NaN	NaN	NaN	1111.6383	600.02423	NaN	NaN	NaN	NaN
NaN	NaN	NaN	NaN	1111.5885	599.9993	NaN	NaN	NaN	NaN
NaN	NaN	NaN	NaN	1111.7351	599.973	NaN	NaN	NaN	NaN
NaN	NaN	NaN	NaN	1111.7262	600.0007	NaN	NaN	NaN	NaN
NaN	NaN	NaN	NaN	1111.6421	599.9897	NaN	NaN	NaN	NaN
NaN	NaN	NaN	NaN	1111.5457	599.9882	NaN	NaN	NaN	NaN
NaN	NaN	NaN	NaN	1111.5577	600.01373	NaN	NaN	NaN	NaN
NaN	NaN	NaN	NaN	1111.6266	599.9704	NaN	NaN	NaN	NaN
NaN	NaN	NaN	NaN	1111.5771	599.9862	NaN	NaN	NaN	NaN
NaN	NaN	NaN	NaN	1111.6676	599.96814	NaN	NaN	NaN	NaN
NaN	NaN	NaN	NaN	1111.5526	599.9772	NaN	NaN	NaN	NaN
NaN	NaN	NaN	NaN	1111.5883	599.9814	NaN	NaN	NaN	NaN
NaN	NaN	NaN	NaN	1111.6509	599.97327	NaN	NaN	NaN	NaN
NaN	NaN	NaN	NaN	1111.5786	599.98413	NaN	NaN	NaN	NaN
NaN	NaN	NaN	NaN	1111.6959	599.9469	NaN	NaN	NaN	NaN
NaN	NaN	NaN	NaN	1111.5536	599.9574	NaN	NaN	NaN	NaN
NaN	NaN	NaN	NaN	1111.6443	599.94507	NaN	NaN	NaN	NaN
NaN	NaN	NaN	NaN	1111.6127	599.93134	NaN	NaN	NaN	NaN
NaN	NaN	NaN	NaN	1111.5883	599.9276	NaN	NaN	NaN	NaN
NaN	NaN	NaN	NaN	1111.6726	599.9406	NaN	NaN	NaN	NaN
NaN	NaN	NaN	NaN	1111.7407	599.8983	NaN	NaN	NaN	NaN
NaN	NaN	NaN	NaN	1111.7925	599.8691	NaN	NaN	NaN	NaN
NaN	NaN	NaN	NaN	1111.7219	599.87866	NaN	NaN	NaN	NaN
NaN	NaN	NaN	NaN	1111.8163	599.86615	NaN	NaN	NaN	NaN
NaN	NaN	NaN	NaN	1111.7625	599.83057	NaN	NaN	NaN	NaN
NaN	NaN	NaN	NaN	1111.7705	599.88	NaN	NaN	NaN	NaN
NaN	NaN	NaN	NaN	1111.8292	599.8444	NaN	NaN	NaN	NaN
NaN	NaN	NaN	NaN	1111.8673	599.82544	NaN	NaN	NaN	NaN
NaN	NaN	NaN	NaN	1111.7714	599.86224	NaN	NaN	NaN	NaN
NaN	NaN	NaN	NaN	1111.8468	599.8119	NaN	NaN	NaN	NaN
NaN	NaN	NaN	NaN	1111.9137	599.8231	NaN	NaN	NaN	NaN
NaN	NaN	NaN	NaN	1112.0848	599.7468	NaN	NaN	NaN	NaN
NaN	NaN	NaN	NaN	1112.012	599.73834	NaN	NaN	NaN	NaN
NaN	NaN	NaN	NaN	1111.9755	599.75104	NaN	NaN	NaN	NaN
NaN	NaN	NaN	NaN	1111.8362	599.73444	NaN	NaN	NaN	NaN
NaN	NaN	NaN	NaN	1111.8667	599.72565	NaN	NaN	NaN	NaN
NaN	NaN	NaN	NaN	1112.0748	599.7415	NaN	NaN	NaN	NaN
NaN	NaN	NaN	NaN	1111.9689	599.6884	NaN	NaN	NaN	NaN
NaN	NaN	NaN	NaN	1112.1421	599.6895	NaN	NaN	NaN	NaN
NaN	NaN	NaN	NaN	1112.0021	599.7644	NaN	NaN	NaN	NaN
NaN	NaN	NaN	NaN	1111.9458	599.73065	NaN	NaN	NaN	NaN
NaN	NaN	NaN	NaN	1112.0084	599.73663	NaN	NaN	NaN	NaN
NaN	NaN	NaN	NaN	1112.061	599.75665	NaN	NaN	NaN	NaN
NaN	NaN	NaN	NaN	1112.019	599.7482	NaN	NaN	NaN	NaN
NaN	NaN	NaN	NaN	1112.0219	599.75244	NaN	NaN	NaN	NaN
NaN	NaN	NaN	NaN	1111.9703	599.6794	NaN	NaN	NaN	NaN
NaN	NaN	NaN	NaN	1112.0803	599.6972	NaN	NaN	NaN	NaN
NaN	NaN	NaN	NaN	1112.1459	599.6402	NaN	NaN	NaN	NaN
NaN	NaN	NaN	NaN	1112.2147	599.6624	NaN	NaN	NaN	NaN
NaN	NaN	NaN	NaN	1111.9979	599.65985	NaN	NaN	NaN	NaN
NaN	NaN	NaN	NaN	1112.2867	599.6596	NaN	NaN	NaN	NaN
NaN	NaN	NaN	NaN	1112.1062	599.66876	NaN	NaN	NaN	NaN
NaN	NaN	NaN	NaN	1112.1836	599.6525	NaN	NaN	NaN	NaN
NaN	NaN	NaN	NaN	1112.1602	599.68115	NaN	NaN	NaN	NaN
NaN	NaN	NaN	NaN	1112.2938	599.6497	NaN	NaN	NaN	NaN
NaN	NaN	NaN	NaN	1112.1493	599.6014	NaN	NaN	NaN	NaN
NaN	NaN	NaN	NaN	1112.0498	599.615	NaN	NaN	NaN	NaN
NaN	NaN	NaN	NaN	1112.2324	599.638	NaN	NaN	NaN	NaN
NaN	NaN	NaN	NaN	1112.0894	599.61816	NaN	NaN	NaN	NaN
NaN	NaN	NaN	NaN	1112.3511	599.6064	NaN	NaN	NaN	NaN
NaN	NaN	NaN	NaN	1112.117	599.60986	NaN	NaN	NaN	NaN
NaN	NaN	NaN	NaN	1112.2043	599.61884	NaN	NaN	NaN	NaN
NaN	NaN	NaN	NaN	1112.1437	599.60706	NaN	NaN	NaN	NaN
NaN	NaN	NaN	NaN	1112.1548	599.5867	NaN	NaN	NaN	NaN
NaN	NaN	NaN	NaN	1112.161	599.5886	NaN	NaN	NaN	NaN
NaN	NaN	NaN	NaN	1112.0509	599.5833	NaN	NaN	NaN	NaN
NaN	NaN	NaN	NaN	1112.1006	599.5872	NaN	NaN	NaN	NaN
NaN	NaN	NaN	NaN	1112.1211	599.5465	NaN	NaN	NaN	NaN
NaN	NaN	NaN	NaN	1112.012	599.5633	NaN	NaN	NaN	NaN
NaN	NaN	NaN	NaN	1112.2623	599.5368	NaN	NaN	NaN	NaN
NaN	NaN	NaN	NaN	1112.2731	599.5	NaN	NaN	NaN	NaN
NaN	NaN	NaN	NaN	1112.1421	599.52124	NaN	NaN	NaN	NaN
NaN	NaN	NaN	NaN	1112.2655	599.47754	NaN	NaN	NaN	NaN
NaN	NaN	NaN	NaN	1112.2218	599.46045	NaN	NaN	NaN	NaN
NaN	NaN	NaN	NaN	1112.0391	599.4986	NaN	NaN	NaN	NaN
NaN	NaN	NaN	NaN	1112.2405	599.4901	NaN	NaN	NaN	NaN
NaN	NaN	NaN	NaN	1112.3042	599.4844	NaN	NaN	NaN	NaN
NaN	NaN	NaN	NaN	1112.2518	599.4191	NaN	NaN	NaN	NaN
NaN	NaN	NaN	NaN	1112.3567	599.44525	NaN	NaN	NaN	NaN
NaN	NaN	NaN	NaN	1112.269	599.41406	NaN	NaN	NaN	NaN
NaN	NaN	NaN	NaN	1112.2145	599.3917	NaN	NaN	NaN	NaN
NaN	NaN	NaN	NaN	1112.2861	599.38104	NaN	NaN	NaN	NaN
NaN	NaN	NaN	NaN	1112.144	599.37286	NaN	NaN	NaN	NaN
NaN	NaN	NaN	NaN	1112.277	599.3352	NaN	NaN	NaN	NaN
NaN	NaN	NaN	NaN	1112.4353	599.29047	NaN	NaN	NaN	NaN
NaN	NaN	NaN	NaN	1112.3757	599.28107	NaN	NaN	NaN	NaN
NaN	NaN	NaN	NaN	1112.5745	599.30615	NaN	NaN	NaN	NaN
NaN	NaN	NaN	NaN	1112.1963	599.31213	NaN	NaN	NaN	NaN
NaN	NaN	NaN	NaN	1112.4166	599.3418	NaN	NaN	NaN	NaN
NaN	NaN	NaN	NaN	1112.2145	599.32385	NaN	NaN	NaN	NaN
NaN	NaN	NaN	NaN	1112.3971	599.32513	NaN	NaN	NaN	NaN
NaN	NaN	NaN	NaN	1112.2627	599.35596	NaN	NaN	NaN	NaN
NaN	NaN	NaN	NaN	1112.4493	599.358	NaN	NaN	NaN	NaN
NaN	NaN	NaN	NaN	1112.3986	599.3493	NaN	NaN	NaN	NaN
NaN	NaN	NaN	NaN	1112.3706	599.3059	NaN	NaN	NaN	NaN
NaN	NaN	NaN	NaN	1112.419	599.331	NaN	NaN	NaN	NaN
NaN	NaN	NaN	NaN	1112.5665	599.2115	NaN	NaN	NaN	NaN
NaN	NaN	NaN	NaN	1112.4258	599.20184	NaN	NaN	NaN	NaN
NaN	NaN	NaN	NaN	1112.4872	599.1771	NaN	NaN	NaN	NaN
NaN	NaN	NaN	NaN	1112.6035	599.144	NaN	NaN	NaN	NaN
NaN	NaN	NaN	NaN	1112.3745	599.1277	NaN	NaN	NaN	NaN
NaN	NaN	NaN	NaN	1112.4331	599.15576	NaN	NaN	NaN	NaN
NaN	NaN	NaN	NaN	1112.641	599.1375	NaN	NaN	NaN	NaN
NaN	NaN	NaN	NaN	1112.618	599.13727	NaN	NaN	NaN	NaN
NaN	NaN	NaN	NaN	1112.5269	599.1723	NaN	NaN	NaN	NaN
NaN	NaN	NaN	NaN	1112.5786	599.10284	NaN	NaN	NaN	NaN
NaN	NaN	NaN	NaN	1112.3483	599.117	NaN	NaN	NaN	NaN
NaN	NaN	NaN	NaN	1112.651	599.0755	NaN	NaN	NaN	NaN
NaN	NaN	NaN	NaN	1112.5284	599.0434	NaN	NaN	NaN	NaN
NaN	NaN	NaN	NaN	1112.5057	599	NaN	NaN	NaN	NaN
NaN	NaN	NaN	NaN	1112.5056	599.0163	NaN	NaN	NaN	NaN
NaN	NaN	NaN	NaN	1112.46	599.03	NaN	NaN	NaN	NaN
NaN	NaN	NaN	NaN	1112.5797	599.02277	NaN	NaN	NaN	NaN
NaN	NaN	NaN	NaN	1112.7725	599.0492	NaN	NaN	NaN	NaN
NaN	NaN	NaN	NaN	1112.6621	599.0277	NaN	NaN	NaN	NaN
NaN	NaN	NaN	NaN	1112.6193	599.0682	NaN	NaN	NaN	NaN
NaN	NaN	NaN	NaN	1112.6877	599.03345	NaN	NaN	NaN	NaN
NaN	NaN	NaN	NaN	1112.5868	598.9908	NaN	NaN	NaN	NaN
NaN	NaN	NaN	NaN	1112.4985	598.9578	NaN	NaN	NaN	NaN
NaN	NaN	NaN	NaN	1112.6517	598.944	NaN	NaN	NaN	NaN
NaN	NaN	NaN	NaN	1112.716	598.9318	NaN	NaN	NaN	NaN
NaN	NaN	NaN	NaN	1112.6404	598.917	NaN	NaN	NaN	NaN
NaN	NaN	NaN	NaN	1112.5806	598.928	NaN	NaN	NaN	NaN
NaN	NaN	NaN	NaN	1112.739	598.90454	NaN	NaN	NaN	NaN
NaN	NaN	NaN	NaN	1112.6808	598.8517	NaN	NaN	NaN	NaN
NaN	NaN	NaN	NaN	1112.7504	598.8395	NaN	NaN	NaN	NaN
NaN	NaN	NaN	NaN	1112.7521	598.8507	NaN	NaN	NaN	NaN
NaN	NaN	NaN	NaN	1112.5864	598.8598	NaN	NaN	NaN	NaN
NaN	NaN	NaN	NaN	1112.6504	598.8674	NaN	NaN	NaN	NaN
NaN	NaN	NaN	NaN	1112.6328	598.8404	NaN	NaN	NaN	NaN
NaN	NaN	NaN	NaN	1112.6539	598.84607	NaN	NaN	NaN	NaN
NaN	NaN	NaN	NaN	1112.6172	598.8517	NaN	NaN	NaN	NaN
NaN	NaN	NaN	NaN	1112.7196	598.8768	NaN	NaN	NaN	NaN
NaN	NaN	NaN	NaN	1112.846	598.84595	NaN	NaN	NaN	NaN
NaN	NaN	NaN	NaN	1112.6033	598.85925	NaN	NaN	NaN	NaN
NaN	NaN	NaN	NaN	1112.727	598.8441	NaN	NaN	NaN	NaN
NaN	NaN	NaN	NaN	1112.6532	598.84186	NaN	NaN	NaN	NaN
NaN	NaN	NaN	NaN	1112.7281	598.8141	NaN	NaN	NaN	NaN
NaN	NaN	NaN	NaN	1112.7366	598.8521	NaN	NaN	NaN	NaN
NaN	NaN	NaN	NaN	1112.7416	598.8427	NaN	NaN	NaN	NaN
NaN	NaN	NaN	NaN	1112.6864	598.85736	NaN	NaN	NaN	NaN
NaN	NaN	NaN	NaN	1112.6356	598.79376	NaN	NaN	NaN	NaN
NaN	NaN	NaN	NaN	1112.5043	598.80237	NaN	NaN	NaN	NaN
NaN	NaN	NaN	NaN	1112.5913	598.8343	NaN	NaN	NaN	NaN
NaN	NaN	NaN	NaN	1112.569	598.8155	NaN	NaN	NaN	NaN
NaN	NaN	NaN	NaN	1112.7048	598.822	NaN	NaN	NaN	NaN
NaN	NaN	NaN	NaN	1112.6575	598.79816	NaN	NaN	NaN	NaN
NaN	NaN	NaN	NaN	1112.6182	598.81226	NaN	NaN	NaN	NaN
NaN	NaN	NaN	NaN	1112.7213	598.8039	NaN	NaN	NaN	NaN
NaN	NaN	NaN	NaN	1112.562	598.7986	NaN	NaN	NaN	NaN
NaN	NaN	NaN	NaN	1112.713	598.7905	NaN	NaN	NaN	NaN
NaN	NaN	NaN	NaN	1112.73	598.81696	NaN	NaN	NaN	NaN
NaN	NaN	NaN	NaN	1112.744	598.78796	NaN	NaN	NaN	NaN
NaN	NaN	NaN	NaN	1112.7242	598.7948	NaN	NaN	NaN	NaN
NaN	NaN	NaN	NaN	1112.6536	598.7676	NaN	NaN	NaN	NaN
NaN	NaN	NaN	NaN	1112.6536	598.7958	NaN	NaN	NaN	NaN
NaN	NaN	NaN	NaN	1112.6989	598.8018	NaN	NaN	NaN	NaN
NaN	NaN	NaN	NaN	1112.7104	598.7839	NaN	NaN	NaN	NaN
NaN	NaN	NaN	NaN	1112.613	598.7726	NaN	NaN	NaN	NaN
NaN	NaN	NaN	NaN	1112.5918	598.75	NaN	NaN	NaN	NaN
NaN	NaN	NaN	NaN	1112.5155	598.7698	NaN	NaN	NaN	NaN
NaN	NaN	NaN	NaN	1112.5212	598.77155	NaN	NaN	NaN	NaN
NaN	NaN	NaN	NaN	1112.5565	598.7659	NaN	NaN	NaN	NaN
NaN	NaN	NaN	NaN	1112.5366	598.7845	NaN	NaN	NaN	NaN
NaN	NaN	NaN	NaN	1112.6439	598.7877	NaN	NaN	NaN	NaN
NaN	NaN	NaN	NaN	1112.476	598.7659	NaN	NaN	NaN	NaN
NaN	NaN	NaN	NaN	1112.6132	598.76874	NaN	NaN	NaN	NaN
NaN	NaN	NaN	NaN	1112.5919	598.76874	NaN	NaN	NaN	NaN
NaN	NaN	NaN	NaN	1112.5582	598.733	NaN	NaN	NaN	NaN
NaN	NaN	NaN	NaN	1112.6664	598.73694	NaN	NaN	NaN	NaN
NaN	NaN	NaN	NaN	1112.7493	598.7222	NaN	NaN	NaN	NaN
NaN	NaN	NaN	NaN	1112.6151	598.7131	NaN	NaN	NaN	NaN
NaN	NaN	NaN	NaN	1112.7522	598.6652	NaN	NaN	NaN	NaN
NaN	NaN	NaN	NaN	1112.6307	598.6861	NaN	NaN	NaN	NaN
NaN	NaN	NaN	NaN	1112.7837	598.6603	NaN	NaN	NaN	NaN
NaN	NaN	NaN	NaN	1112.7124	598.68567	NaN	NaN	NaN	NaN
NaN	NaN	NaN	NaN	1112.8883	598.6636	NaN	NaN	NaN	NaN
NaN	NaN	NaN	NaN	1112.8844	598.6844	NaN	NaN	NaN	NaN
NaN	NaN	NaN	NaN	1112.8009	598.63416	NaN	NaN	NaN	NaN
NaN	NaN	NaN	NaN	1112.8442	598.5896	NaN	NaN	NaN	NaN
NaN	NaN	NaN	NaN	1112.7593	598.6353	NaN	NaN	NaN	NaN
NaN	NaN	NaN	NaN	1112.7561	598.6081	NaN	NaN	NaN	NaN
NaN	NaN	NaN	NaN	1112.729	598.59955	NaN	NaN	NaN	NaN
NaN	NaN	NaN	NaN	1112.8655	598.5935	NaN	NaN	NaN	NaN
NaN	NaN	NaN	NaN	1112.75	598.60736	NaN	NaN	NaN	NaN
NaN	NaN	NaN	NaN	1112.6875	598.5767	NaN	NaN	NaN	NaN
NaN	NaN	NaN	NaN	1112.811	598.55707	NaN	NaN	NaN	NaN
NaN	NaN	NaN	NaN	1112.7418	598.5754	NaN	NaN	NaN	NaN
NaN	NaN	NaN	NaN	1112.5629	598.55286	NaN	NaN	NaN	NaN
NaN	NaN	NaN	NaN	1112.5782	598.5526	NaN	NaN	NaN	NaN
NaN	NaN	NaN	NaN	1112.6886	598.54395	NaN	NaN	NaN	NaN
NaN	NaN	NaN	NaN	1112.6415	598.5311	NaN	NaN	NaN	NaN
NaN	NaN	NaN	NaN	1112.5514	598.50714	NaN	NaN	NaN	NaN
NaN	NaN	NaN	NaN	1112.4547	598.5099	NaN	NaN	NaN	NaN
NaN	NaN	NaN	NaN	1112.4972	598.5341	NaN	NaN	NaN	NaN
NaN	NaN	NaN	NaN	1112.5212	598.48724	NaN	NaN	NaN	NaN
NaN	NaN	NaN	NaN	1112.4028	598.47284	NaN	NaN	NaN	NaN
NaN	NaN	NaN	NaN	1112.3862	598.4829	NaN	NaN	NaN	NaN
NaN	NaN	NaN	NaN	1112.4164	598.44904	NaN	NaN	NaN	NaN
NaN	NaN	NaN	NaN	1112.447	598.3997	NaN	NaN	NaN	NaN
NaN	NaN	NaN	NaN	1112.4305	598.42633	NaN	NaN	NaN	NaN
NaN	NaN	NaN	NaN	1112.3807	598.3935	NaN	NaN	NaN	NaN
NaN	NaN	NaN	NaN	1112.4518	598.4248	NaN	NaN	NaN	NaN
NaN	NaN	NaN	NaN	1112.3229	598.4271	NaN	NaN	NaN	NaN
NaN	NaN	NaN	NaN	1112.4238	598.39	NaN	NaN	NaN	NaN
NaN	NaN	NaN	NaN	1112.287	598.3977	NaN	NaN	NaN	NaN
NaN	NaN	NaN	NaN	1112.4873	598.4068	NaN	NaN	NaN	NaN
NaN	NaN	NaN	NaN	1112.5328	598.3657	NaN	NaN	NaN	NaN
NaN	NaN	NaN	NaN	1112.3885	598.3571	NaN	NaN	NaN	NaN
NaN	NaN	NaN	NaN	1112.4929	598.3388	NaN	NaN	NaN	NaN
NaN	NaN	NaN	NaN	1112.6133	598.3768	NaN	NaN	NaN	NaN
NaN	NaN	NaN	NaN	1112.5099	598.37976	NaN	NaN	NaN	NaN
NaN	NaN	NaN	NaN	1112.5284	598.3378	NaN	NaN	NaN	NaN
NaN	NaN	NaN	NaN	1112.3778	598.30963	NaN	NaN	NaN	NaN
NaN	NaN	NaN	NaN	1112.6151	598.3281	NaN	NaN	NaN	NaN
NaN	NaN	NaN	NaN	1112.4379	598.31213	NaN	NaN	NaN	NaN
NaN	NaN	NaN	NaN	1112.4474	598.3421	NaN	NaN	NaN	NaN
NaN	NaN	NaN	NaN	1112.3816	598.30597	NaN	NaN	NaN	NaN
NaN	NaN	NaN	NaN	1112.4038	598.28503	NaN	NaN	NaN	NaN
NaN	NaN	NaN	NaN	1112.3824	598.2309	NaN	NaN	NaN	NaN
NaN	NaN	NaN	NaN	1112.273	598.2433	NaN	NaN	NaN	NaN
NaN	NaN	NaN	NaN	1112.4014	598.26904	NaN	NaN	NaN	NaN
NaN	NaN	NaN	NaN	1112.291	598.2458	NaN	NaN	NaN	NaN
NaN	NaN	NaN	NaN	1112.284	598.21735	NaN	NaN	NaN	NaN
NaN	NaN	NaN	NaN	1112.2031	598.1947	NaN	NaN	NaN	NaN
NaN	NaN	NaN	NaN	1112.3385	598.19666	NaN	NaN	NaN	NaN
NaN	NaN	NaN	NaN	1112.0997	598.1747	NaN	NaN	NaN	NaN
NaN	NaN	NaN	NaN	1112.2574	598.1982	NaN	NaN	NaN	NaN
NaN	NaN	NaN	NaN	1112.3219	598.20544	NaN	NaN	NaN	NaN
NaN	NaN	NaN	NaN	1112.2814	598.1742	NaN	NaN	NaN	NaN
NaN	NaN	NaN	NaN	1112.244	598.1577	NaN	NaN	NaN	NaN
NaN	NaN	NaN	NaN	1112.2532	598.1468	NaN	NaN	NaN	NaN
NaN	NaN	NaN	NaN	1112.1874	598.14075	NaN	NaN	NaN	NaN
NaN	NaN	NaN	NaN	1112.163	598.1713	NaN	NaN	NaN	NaN
NaN	NaN	NaN	NaN	1112.1064	598.146	NaN	NaN	NaN	NaN
NaN	NaN	NaN	NaN	1112.2936	598.17834	NaN	NaN	NaN	NaN
NaN	NaN	NaN	NaN	1112.1544	598.1374	NaN	NaN	NaN	NaN
NaN	NaN	NaN	NaN	1112.2228	598.1478	NaN	NaN	NaN	NaN
NaN	NaN	NaN	NaN	1112.1313	598.14124	NaN	NaN	NaN	NaN
NaN	NaN	NaN	NaN	1112.0535	598.1676	NaN	NaN	NaN	NaN
NaN	NaN	NaN	NaN	1112.2185	598.1379	NaN	NaN	NaN	NaN
NaN	NaN	NaN	NaN	1112.1666	598.11884	NaN	NaN	NaN	NaN
NaN	NaN	NaN	NaN	1112.0564	598.1606	NaN	NaN	NaN	NaN
NaN	NaN	NaN	NaN	1112.2606	598.11896	NaN	NaN	NaN	NaN
NaN	NaN	NaN	NaN	1112.2229	598.1146	NaN	NaN	NaN	NaN
NaN	NaN	NaN	NaN	1112.2092	598.09576	NaN	NaN	NaN	NaN
NaN	NaN	NaN	NaN	1112.278	598.10114	NaN	NaN	NaN	NaN
NaN	NaN	NaN	NaN	1112.1761	598.0994	NaN	NaN	NaN	NaN
NaN	NaN	NaN	NaN	1112.1592	598.0799	NaN	NaN	NaN	NaN
NaN	NaN	NaN	NaN	1112.2493	598.0935	NaN	NaN	NaN	NaN
NaN	NaN	NaN	NaN	1112.274	598.0918	NaN	NaN	NaN	NaN
NaN	NaN	NaN	NaN	1112.22	598.0714	NaN	NaN	NaN	NaN
NaN	NaN	NaN	NaN	1112.1912	598.0283	NaN	NaN	NaN	NaN
NaN	NaN	NaN	NaN	1112.0757	598.13165	NaN	NaN	NaN	NaN
NaN	NaN	NaN	NaN	1112.121	598.0728	NaN	NaN	NaN	NaN
NaN	NaN	NaN	NaN	1112.134	598.08154	NaN	NaN	NaN	NaN
NaN	NaN	NaN	NaN	1112.1342	598.10596	NaN	NaN	NaN	NaN
NaN	NaN	NaN	NaN	1112.1124	598.05164	NaN	NaN	NaN	NaN
NaN	NaN	NaN	NaN	1112.043	598.1333	NaN	NaN	NaN	NaN
NaN	NaN	NaN	NaN	1112.1638	598.11725	NaN	NaN	NaN	NaN
NaN	NaN	NaN	NaN	1112.3582	598.1128	NaN	NaN	NaN	NaN
NaN	NaN	NaN	NaN	1112.0452	598.1003	NaN	NaN	NaN	NaN
NaN	NaN	NaN	NaN	1112.2324	598.0507	NaN	NaN	NaN	NaN
NaN	NaN	NaN	NaN	1112.2656	598.0895	NaN	NaN	NaN	NaN
NaN	NaN	NaN	NaN	1112.3042	598.09155	NaN	NaN	NaN	NaN
NaN	NaN	NaN	NaN	1112.1257	598.1144	NaN	NaN	NaN	NaN
NaN	NaN	NaN	NaN	1112.222	598.0858	NaN	NaN	NaN	NaN
NaN	NaN	NaN	NaN	1112.1696	598.0844	NaN	NaN	NaN	NaN
NaN	NaN	NaN	NaN	1112.236	598.14325	NaN	NaN	NaN	NaN
NaN	NaN	NaN	NaN	1112.2448	598.1662	NaN	NaN	NaN	NaN
NaN	NaN	NaN	NaN	1112.1079	598.1375	NaN	NaN	NaN	NaN
NaN	NaN	NaN	NaN	1112.1924	598.14325	NaN	NaN	NaN	NaN
NaN	NaN	NaN	NaN	1112.3561	598.1601	NaN	NaN	NaN	NaN
NaN	NaN	NaN	NaN	1112.106	598.13983	NaN	NaN	NaN	NaN
NaN	NaN	NaN	NaN	1112.3124	598.1502	NaN	NaN	NaN	NaN
NaN	NaN	NaN	NaN	1112.1854	598.1545	NaN	NaN	NaN	NaN
NaN	NaN	NaN	NaN	1112.2755	598.13635	NaN	NaN	NaN	NaN
NaN	NaN	NaN	NaN	1112.2489	598.1403	NaN	NaN	NaN	NaN
NaN	NaN	NaN	NaN	1112.2089	598.13855	NaN	NaN	NaN	NaN
NaN	NaN	NaN	NaN	1112.2507	598.13947	NaN	NaN	NaN	NaN
NaN	NaN	NaN	NaN	1112.1238	598.15454	NaN	NaN	NaN	NaN
NaN	NaN	NaN	NaN	1112.0991	598.13293	NaN	NaN	NaN	NaN
NaN	NaN	NaN	NaN	1112.2913	598.1709	NaN	NaN	NaN	NaN
NaN	NaN	NaN	NaN	1112.233	598.1483	NaN	NaN	NaN	NaN
NaN	NaN	NaN	NaN	1112.2911	598.22144	NaN	NaN	NaN	NaN
NaN	NaN	NaN	NaN	1112.3625	598.18164	NaN	NaN	NaN	NaN
NaN	NaN	NaN	NaN	1112.1521	598.13947	NaN	NaN	NaN	NaN
NaN	NaN	NaN	NaN	1112.3156	598.1648	NaN	NaN	NaN	NaN
NaN	NaN	NaN	NaN	1112.2451	598.1493	NaN	NaN	NaN	NaN
NaN	NaN	NaN	NaN	1112.2535	598.14307	NaN	NaN	NaN	NaN
NaN	NaN	NaN	NaN	1112.1755	598.1853	NaN	NaN	NaN	NaN
NaN	NaN	NaN	NaN	1112.2317	598.1667	NaN	NaN	NaN	NaN
NaN	NaN	NaN	NaN	1112.4606	598.1653	NaN	NaN	NaN	NaN
NaN	NaN	NaN	NaN	1112.3419	598.2007	NaN	NaN	NaN	NaN
NaN	NaN	NaN	NaN	1112.3778	598.17413	NaN	NaN	NaN	NaN
NaN	NaN	NaN	NaN	1112.1831	598.1746	NaN	NaN	NaN	NaN
NaN	NaN	NaN	NaN	1112.3373	598.14355	NaN	NaN	NaN	NaN
NaN	NaN	NaN	NaN	1112.1572	598.1488	NaN	NaN	NaN	NaN
NaN	NaN	NaN	NaN	1112.1382	598.1606	NaN	NaN	NaN	NaN
NaN	NaN	NaN	NaN	1112.2563	598.2157	NaN	NaN	NaN	NaN
NaN	NaN	NaN	NaN	1112.423	598.2087	NaN	NaN	NaN	NaN
NaN	NaN	NaN	NaN	1112.3561	598.1939	NaN	NaN	NaN	NaN
NaN	NaN	NaN	NaN	1112.3846	598.1667	NaN	NaN	NaN	NaN
NaN	NaN	NaN	NaN	1112.3838	598.20166	NaN	NaN	NaN	NaN
NaN	NaN	NaN	NaN	1112.3401	598.21387	NaN	NaN	NaN	NaN
NaN	NaN	NaN	NaN	1112.365	598.2412	NaN	NaN	NaN	NaN
NaN	NaN	NaN	NaN	1112.3878	598.20544	NaN	NaN	NaN	NaN
NaN	NaN	NaN	NaN	1112.4144	598.2209	NaN	NaN	NaN	NaN
NaN	NaN	NaN	NaN	1112.5	598.2416	NaN	NaN	NaN	NaN
NaN	NaN	NaN	NaN	1112.4156	598.25665	NaN	NaN	NaN	NaN
NaN	NaN	NaN	NaN	1112.3291	598.22174	NaN	NaN	NaN	NaN
NaN	NaN	NaN	NaN	1112.3695	598.2349	NaN	NaN	NaN	NaN
NaN	NaN	NaN	NaN	1112.4343	598.2972	NaN	NaN	NaN	NaN
NaN	NaN	NaN	NaN	1112.379	598.327	NaN	NaN	NaN	NaN
NaN	NaN	NaN	NaN	1112.3005	598.2949	NaN	NaN	NaN	NaN
NaN	NaN	NaN	NaN	1112.3634	598.2986	NaN	NaN	NaN	NaN
NaN	NaN	NaN	NaN	1112.4336	598.3319	NaN	NaN	NaN	NaN
NaN	NaN	NaN	NaN	1112.3392	598.26447	NaN	NaN	NaN	NaN
NaN	NaN	NaN	NaN	1112.3265	598.33923	NaN	NaN	NaN	NaN
NaN	NaN	NaN	NaN	1112.2521	598.3116	NaN	NaN	NaN	NaN
NaN	NaN	NaN	NaN	1112.3168	598.3793	NaN	NaN	NaN	NaN
NaN	NaN	NaN	NaN	1112.2476	598.3766	NaN	NaN	NaN	NaN
NaN	NaN	NaN	NaN	1112.318	598.38153	NaN	NaN	NaN	NaN
NaN	NaN	NaN	NaN	1112.3514	598.3571	NaN	NaN	NaN	NaN
NaN	NaN	NaN	NaN	1112.4185	598.4056	NaN	NaN	NaN	NaN
NaN	NaN	NaN	NaN	1112.42	598.40857	NaN	NaN	NaN	NaN
NaN	NaN	NaN	NaN	1112.4688	598.4163	NaN	NaN	NaN	NaN
NaN	NaN	NaN	NaN	1112.5172	598.4126	NaN	NaN	NaN	NaN
NaN	NaN	NaN	NaN	1112.4272	598.403	NaN	NaN	NaN	NaN
NaN	NaN	NaN	NaN	1112.5256	598.4387	NaN	NaN	NaN	NaN
NaN	NaN	NaN	NaN	1112.5442	598.39874	NaN	NaN	NaN	NaN
NaN	NaN	NaN	NaN	1112.588	598.42896	NaN	NaN	NaN	NaN
NaN	NaN	NaN	NaN	1112.5597	598.4346	NaN	NaN	NaN	NaN
NaN	NaN	NaN	NaN	1112.6141	598.42584	NaN	NaN	NaN	NaN
NaN	NaN	NaN	NaN	1112.6133	598.44336	NaN	NaN	NaN	NaN
NaN	NaN	NaN	NaN	1112.5615	598.39557	NaN	NaN	NaN	NaN
NaN	NaN	NaN	NaN	1112.6127	598.41583	NaN	NaN	NaN	NaN
NaN	NaN	NaN	NaN	1112.4158	598.41	NaN	NaN	NaN	NaN
NaN	NaN	NaN	NaN	1112.4446	598.43744	NaN	NaN	NaN	NaN
NaN	NaN	NaN	NaN	1112.4742	598.4312	NaN	NaN	NaN	NaN
NaN	NaN	NaN	NaN	1112.6083	598.4402	NaN	NaN	NaN	NaN
NaN	NaN	NaN	NaN	1112.6367	598.4202	NaN	NaN	NaN	NaN
NaN	NaN	NaN	NaN	1112.5483	598.456	NaN	NaN	NaN	NaN
NaN	NaN	NaN	NaN	1112.5684	598.4416	NaN	NaN	NaN	NaN
NaN	NaN	NaN	NaN	1112.6151	598.4531	NaN	NaN	NaN	NaN
NaN	NaN	NaN	NaN	1112.5686	598.44855	NaN	NaN	NaN	NaN
NaN	NaN	NaN	NaN	1112.5497	598.44885	NaN	NaN	NaN	NaN
NaN	NaN	NaN	NaN	1112.5796	598.4389	NaN	NaN	NaN	NaN
NaN	NaN	NaN	NaN	1112.6525	598.45154	NaN	NaN	NaN	NaN
NaN	NaN	NaN	NaN	1112.7191	598.426	NaN	NaN	NaN	NaN
NaN	NaN	NaN	NaN	1112.5924	598.4459	NaN	NaN	NaN	NaN
NaN	NaN	NaN	NaN	1112.6495	598.43304	NaN	NaN	NaN	NaN
NaN	NaN	NaN	NaN	1112.6305	598.4475	NaN	NaN	NaN	NaN
NaN	NaN	NaN	NaN	1112.6522	598.463	NaN	NaN	NaN	NaN
NaN	NaN	NaN	NaN	1112.6948	598.43884	NaN	NaN	NaN	NaN
NaN	NaN	NaN	NaN	1112.6023	598.4574	NaN	NaN	NaN	NaN
NaN	NaN	NaN	NaN	1112.6714	598.4628	NaN	NaN	NaN	NaN
NaN	NaN	NaN	NaN	1112.6124	598.45874	NaN	NaN	NaN	NaN
NaN	NaN	NaN	NaN	1112.6486	598.4915	NaN	NaN	NaN	NaN
NaN	NaN	NaN	NaN	1112.6235	598.4432	NaN	NaN	NaN	NaN
NaN	NaN	NaN	NaN	1112.6799	598.4688	NaN	NaN	NaN	NaN
NaN	NaN	NaN	NaN	1112.6636	598.4758	NaN	NaN	NaN	NaN
NaN	NaN	NaN	NaN	1112.7113	598.4845	NaN	NaN	NaN	NaN
NaN	NaN	NaN	NaN	1112.7511	598.4629	NaN	NaN	NaN	NaN
NaN	NaN	NaN	NaN	1112.714	598.4715	NaN	NaN	NaN	NaN
NaN	NaN	NaN	NaN	1112.6741	598.4772	NaN	NaN	NaN	NaN
NaN	NaN	NaN	NaN	1112.8966	598.51697	NaN	NaN	NaN	NaN
NaN	NaN	NaN	NaN	1112.7351	598.5269	NaN	NaN	NaN	NaN
NaN	NaN	NaN	NaN	1112.7046	598.4957	NaN	NaN	NaN	NaN
NaN	NaN	NaN	NaN	1112.5626	598.48004	NaN	NaN	NaN	NaN
NaN	NaN	NaN	NaN	1112.7347	598.4491	NaN	NaN	NaN	NaN
NaN	NaN	NaN	NaN	1112.7167	598.4957	NaN	NaN	NaN	NaN
NaN	NaN	NaN	NaN	1112.638	598.50714	NaN	NaN	NaN	NaN
NaN	NaN	NaN	NaN	1112.5695	598.5283	NaN	NaN	NaN	NaN
NaN	NaN	NaN	NaN	1112.8258	598.5451	NaN	NaN	NaN	NaN
NaN	NaN	NaN	NaN	1112.7507	598.5342	NaN	NaN	NaN	NaN
NaN	NaN	NaN	NaN	1112.714	598.4843	NaN	NaN	NaN	NaN
NaN	NaN	NaN	NaN	1112.8981	598.54675	NaN	NaN	NaN	NaN
NaN	NaN	NaN	NaN	1112.779	598.5297	NaN	NaN	NaN	NaN
NaN	NaN	NaN	NaN	1112.7305	598.5356	NaN	NaN	NaN	NaN
NaN	NaN	NaN	NaN	1112.7546	598.54834	NaN	NaN	NaN	NaN
NaN	NaN	NaN	NaN	1112.8304	598.547	NaN	NaN	NaN	NaN
NaN	NaN	NaN	NaN	1112.9059	598.57306	NaN	NaN	NaN	NaN
NaN	NaN	NaN	NaN	1112.906	598.5613	NaN	NaN	NaN	NaN
NaN	NaN	NaN	NaN	1112.704	598.5878	NaN	NaN	NaN	NaN
NaN	NaN	NaN	NaN	1112.7485	598.5614	NaN	NaN	NaN	NaN
NaN	NaN	NaN	NaN	1112.8722	598.6023	NaN	NaN	NaN	NaN
NaN	NaN	NaN	NaN	1112.8898	598.5896	NaN	NaN	NaN	NaN
NaN	NaN	NaN	NaN	1112.8367	598.6236	NaN	NaN	NaN	NaN
NaN	NaN	NaN	NaN	1113.022	598.59503	NaN	NaN	NaN	NaN
NaN	NaN	NaN	NaN	1112.8342	598.5729	NaN	NaN	NaN	NaN
NaN	NaN	NaN	NaN	1112.9136	598.6105	NaN	NaN	NaN	NaN
NaN	NaN	NaN	NaN	1112.8124	598.56274	NaN	NaN	NaN	NaN
NaN	NaN	NaN	NaN	1112.9062	598.5795	NaN	NaN	NaN	NaN
NaN	NaN	NaN	NaN	1112.8728	598.61426	NaN	NaN	NaN	NaN
NaN	NaN	NaN	NaN	1112.8656	598.6067	NaN	NaN	NaN	NaN
NaN	NaN	NaN	NaN	1112.8424	598.59985	NaN	NaN	NaN	NaN
NaN	NaN	NaN	NaN	1112.8296	598.59515	NaN	NaN	NaN	NaN
NaN	NaN	NaN	NaN	1112.849	598.5869	NaN	NaN	NaN	NaN
NaN	NaN	NaN	NaN	1112.8423	598.5552	NaN	NaN	NaN	NaN
NaN	NaN	NaN	NaN	1112.6415	598.4886	NaN	NaN	NaN	NaN
NaN	NaN	NaN	NaN	1112.83	598.49713	NaN	NaN	NaN	NaN
NaN	NaN	NaN	NaN	1112.793	598.56476	NaN	NaN	NaN	NaN
NaN	NaN	NaN	NaN	1112.8405	598.5709	NaN	NaN	NaN	NaN
NaN	NaN	NaN	NaN	1112.9122	598.5784	NaN	NaN	NaN	NaN
NaN	NaN	NaN	NaN	1112.7443	598.5412	NaN	NaN	NaN	NaN
NaN	NaN	NaN	NaN	1112.8617	598.5539	NaN	NaN	NaN	NaN
NaN	NaN	NaN	NaN	1112.6686	598.5714	NaN	NaN	NaN	NaN
NaN	NaN	NaN	NaN	1112.9114	598.5843	NaN	NaN	NaN	NaN
NaN	NaN	NaN	NaN	1112.7378	598.5673	NaN	NaN	NaN	NaN
NaN	NaN	NaN	NaN	1112.8633	598.5755	NaN	NaN	NaN	NaN
NaN	NaN	NaN	NaN	1112.8414	598.57684	NaN	NaN	NaN	NaN
NaN	NaN	NaN	NaN	1112.9443	598.62	NaN	NaN	NaN	NaN
NaN	NaN	NaN	NaN	1112.7294	598.5912	NaN	NaN	NaN	NaN
NaN	NaN	NaN	NaN	1112.7278	598.5688	NaN	NaN	NaN	NaN
NaN	NaN	NaN	NaN	1112.9584	598.6063	NaN	NaN	NaN	NaN
NaN	NaN	NaN	NaN	1113.045	598.6373	NaN	NaN	NaN	NaN
NaN	NaN	NaN	NaN	1112.9225	598.63513	NaN	NaN	NaN	NaN
NaN	NaN	NaN	NaN	1112.9476	598.60614	NaN	NaN	NaN	NaN
NaN	NaN	NaN	NaN	1112.8977	598.6259	NaN	NaN	NaN	NaN
NaN	NaN	NaN	NaN	1112.9473	598.6339	NaN	NaN	NaN	NaN
NaN	NaN	NaN	NaN	1112.9404	598.6607	NaN	NaN	NaN	NaN
NaN	NaN	NaN	NaN	1112.9183	598.6261	NaN	NaN	NaN	NaN
NaN	NaN	NaN	NaN	1112.9414	598.67145	NaN	NaN	NaN	NaN
NaN	NaN	NaN	NaN	1112.8547	598.6731	NaN	NaN	NaN	NaN
NaN	NaN	NaN	NaN	1112.8914	598.6396	NaN	NaN	NaN	NaN
NaN	NaN	NaN	NaN	1112.9618	598.676	NaN	NaN	NaN	NaN
NaN	NaN	NaN	NaN	1113.0186	598.68	NaN	NaN	NaN	NaN
NaN	NaN	NaN	NaN	1112.9683	598.6744	NaN	NaN	NaN	NaN
NaN	NaN	NaN	NaN	1112.9572	598.69855	NaN	NaN	NaN	NaN
NaN	NaN	NaN	NaN	1112.8214	598.6793	NaN	NaN	NaN	NaN
NaN	NaN	NaN	NaN	1112.9246	598.7279	NaN	NaN	NaN	NaN
NaN	NaN	NaN	NaN	1112.8314	598.7224	NaN	NaN	NaN	NaN
NaN	NaN	NaN	NaN	1112.6235	598.7244	NaN	NaN	NaN	NaN
NaN	NaN	NaN	NaN	1112.8434	598.7346	NaN	NaN	NaN	NaN
NaN	NaN	NaN	NaN	1113.0078	598.7489	NaN	NaN	NaN	NaN
NaN	NaN	NaN	NaN	1113.0029	598.7161	NaN	NaN	NaN	NaN
NaN	NaN	NaN	NaN	1112.9592	598.75037	NaN	NaN	NaN	NaN
NaN	NaN	NaN	NaN	1112.8757	598.72107	NaN	NaN	NaN	NaN
NaN	NaN	NaN	NaN	1112.9011	598.74927	NaN	NaN	NaN	NaN
NaN	NaN	NaN	NaN	1112.7227	598.7328	NaN	NaN	NaN	NaN
NaN	NaN	NaN	NaN	1112.7972	598.7134	NaN	NaN	NaN	NaN
NaN	NaN	NaN	NaN	1112.813	598.66644	NaN	NaN	NaN	NaN
NaN	NaN	NaN	NaN	1112.7933	598.6817	NaN	NaN	NaN	NaN
NaN	NaN	NaN	NaN	1112.7585	598.68713	NaN	NaN	NaN	NaN
NaN	NaN	NaN	NaN	1112.713	598.6321	NaN	NaN	NaN	NaN
NaN	NaN	NaN	NaN	1112.7784	598.5909	NaN	NaN	NaN	NaN
NaN	NaN	NaN	NaN	1112.784	598.59515	NaN	NaN	NaN	NaN
NaN	NaN	NaN	NaN	1112.8434	598.5905	NaN	NaN	NaN	NaN
NaN	NaN	NaN	NaN	1112.7404	598.59674	NaN	NaN	NaN	NaN
NaN	NaN	NaN	NaN	1112.9443	598.5571	NaN	NaN	NaN	NaN
NaN	NaN	NaN	NaN	1112.7738	598.5737	NaN	NaN	NaN	NaN
NaN	NaN	NaN	NaN	1112.8053	598.51	NaN	NaN	NaN	NaN
NaN	NaN	NaN	NaN	1112.9028	598.5213	NaN	NaN	NaN	NaN
NaN	NaN	NaN	NaN	1112.858	598.4886	NaN	NaN	NaN	NaN
NaN	NaN	NaN	NaN	1112.857	598.49146	NaN	NaN	NaN	NaN
NaN	NaN	NaN	NaN	1112.8622	598.49005	NaN	NaN	NaN	NaN
NaN	NaN	NaN	NaN	1112.7302	598.5607	NaN	NaN	NaN	NaN
NaN	NaN	NaN	NaN	1112.7532	598.55865	NaN	NaN	NaN	NaN
NaN	NaN	NaN	NaN	1112.771	598.5485	NaN	NaN	NaN	NaN
NaN	NaN	NaN	NaN	1113.087	598.5523	NaN	NaN	NaN	NaN
NaN	NaN	NaN	NaN	1112.8735	598.55115	NaN	NaN	NaN	NaN
NaN	NaN	NaN	NaN	1112.9731	598.5326	NaN	NaN	NaN	NaN
NaN	NaN	NaN	NaN	1112.9635	598.5629	NaN	NaN	NaN	NaN
NaN	NaN	NaN	NaN	1112.9979	598.52545	NaN	NaN	NaN	NaN
NaN	NaN	NaN	NaN	1112.9744	598.5285	NaN	NaN	NaN	NaN
NaN	NaN	NaN	NaN	1112.9408	598.5585	NaN	NaN	NaN	NaN
NaN	NaN	NaN	NaN	1112.9323	598.5113	NaN	NaN	NaN	NaN
NaN	NaN	NaN	NaN	1112.9125	598.50287	NaN	NaN	NaN	NaN
NaN	NaN	NaN	NaN	1112.7954	598.51276	NaN	NaN	NaN	NaN
NaN	NaN	NaN	NaN	1112.8903	598.5057	NaN	NaN	NaN	NaN
NaN	NaN	NaN	NaN	1112.7444	598.5226	NaN	NaN	NaN	NaN
NaN	NaN	NaN	NaN	1112.8657	598.4857	NaN	NaN	NaN	NaN
NaN	NaN	NaN	NaN	1112.8225	598.47876	NaN	NaN	NaN	NaN
NaN	NaN	NaN	NaN	1112.8424	598.4572	NaN	NaN	NaN	NaN
NaN	NaN	NaN	NaN	1112.9207	598.4915	NaN	NaN	NaN	NaN
NaN	NaN	NaN	NaN	1113.0474	598.4802	NaN	NaN	NaN	NaN
NaN	NaN	NaN	NaN	1112.7952	598.4929	NaN	NaN	NaN	NaN
NaN	NaN	NaN	NaN	1112.8774	598.46014	NaN	NaN	NaN	NaN
NaN	NaN	NaN	NaN	1112.8485	598.4659	NaN	NaN	NaN	NaN
NaN	NaN	NaN	NaN	1112.9028	598.46027	NaN	NaN	NaN	NaN
NaN	NaN	NaN	NaN	1112.9156	598.473	NaN	NaN	NaN	NaN
NaN	NaN	NaN	NaN	1112.9132	598.4859	NaN	NaN	NaN	NaN
NaN	NaN	NaN	NaN	1112.9161	598.4758	NaN	NaN	NaN	NaN
NaN	NaN	NaN	NaN	1112.9443	598.4633	NaN	NaN	NaN	NaN
NaN	NaN	NaN	NaN	1112.8093	598.4675	NaN	NaN	NaN	NaN
NaN	NaN	NaN	NaN	1112.988	598.4943	NaN	NaN	NaN	NaN
NaN	NaN	NaN	NaN	1112.8484	598.4589	NaN	NaN	NaN	NaN
NaN	NaN	NaN	NaN	1112.8405	598.48157	NaN	NaN	NaN	NaN
NaN	NaN	NaN	NaN	1112.946	598.473	NaN	NaN	NaN	NaN
NaN	NaN	NaN	NaN	1113.0093	598.46594	NaN	NaN	NaN	NaN
NaN	NaN	NaN	NaN	1112.978	598.4604	NaN	NaN	NaN	NaN
NaN	NaN	NaN	NaN	1112.838	598.4617	NaN	NaN	NaN	NaN
NaN	NaN	NaN	NaN	1112.8082	598.45026	NaN	NaN	NaN	NaN
NaN	NaN	NaN	NaN	1112.8083	598.4477	NaN	NaN	NaN	NaN
NaN	NaN	NaN	NaN	1113.0411	598.4602	NaN	NaN	NaN	NaN
NaN	NaN	NaN	NaN	1113.019	598.4929	NaN	NaN	NaN	NaN
NaN	NaN	NaN	NaN	1112.8531	598.4447	NaN	NaN	NaN	NaN
NaN	NaN	NaN	NaN	1112.7997	598.4645	NaN	NaN	NaN	NaN
NaN	NaN	NaN	NaN	1112.7433	598.4547	NaN	NaN	NaN	NaN
NaN	NaN	NaN	NaN	1113.0282	598.4662	NaN	NaN	NaN	NaN
NaN	NaN	NaN	NaN	1112.939	598.43463	NaN	NaN	NaN	NaN
NaN	NaN	NaN	NaN	1112.9271	598.4244	NaN	NaN	NaN	NaN
NaN	NaN	NaN	NaN	1112.8555	598.45325	NaN	NaN	NaN	NaN
NaN	NaN	NaN	NaN	1112.794	598.4381	NaN	NaN	NaN	NaN
NaN	NaN	NaN	NaN	1112.981	598.4194	NaN	NaN	NaN	NaN
NaN	NaN	NaN	NaN	1112.8706	598.4392	NaN	NaN	NaN	NaN
NaN	NaN	NaN	NaN	1112.7998	598.4222	NaN	NaN	NaN	NaN
NaN	NaN	NaN	NaN	1112.9369	598.43475	NaN	NaN	NaN	NaN
NaN	NaN	NaN	NaN	1112.815	598.3993	NaN	NaN	NaN	NaN
NaN	NaN	NaN	NaN	1112.9185	598.4021	NaN	NaN	NaN	NaN
NaN	NaN	NaN	NaN	1112.855	598.37744	NaN	NaN	NaN	NaN
NaN	NaN	NaN	NaN	1112.856	598.36865	NaN	NaN	NaN	NaN
NaN	NaN	NaN	NaN	1112.9127	598.40283	NaN	NaN	NaN	NaN
NaN	NaN	NaN	NaN	1112.9376	598.3626	NaN	NaN	NaN	NaN
NaN	NaN	NaN	NaN	1112.969	598.39575	NaN	NaN	NaN	NaN
NaN	NaN	NaN	NaN	1112.7831	598.37885	NaN	NaN	NaN	NaN
NaN	NaN	NaN	NaN	1112.8774	598.3338	NaN	NaN	NaN	NaN
NaN	NaN	NaN	NaN	1112.7948	598.37164	NaN	NaN	NaN	NaN
NaN	NaN	NaN	NaN	1112.75	598.322	NaN	NaN	NaN	NaN
NaN	NaN	NaN	NaN	1112.7692	598.32007	NaN	NaN	NaN	NaN
NaN	NaN	NaN	NaN	1112.9388	598.3228	NaN	NaN	NaN	NaN
NaN	NaN	NaN	NaN	1112.7858	598.37115	NaN	NaN	NaN	NaN
NaN	NaN	NaN	NaN	1112.9227	598.3315	NaN	NaN	NaN	NaN
NaN	NaN	NaN	NaN	1112.794	598.34106	NaN	NaN	NaN	NaN
NaN	NaN	NaN	NaN	1112.8121	598.2952	NaN	NaN	NaN	NaN
NaN	NaN	NaN	NaN	1112.7573	598.25525	NaN	NaN	NaN	NaN
NaN	NaN	NaN	NaN	1112.8441	598.2879	NaN	NaN	NaN	NaN
NaN	NaN	NaN	NaN	1112.774	598.2585	NaN	NaN	NaN	NaN
NaN	NaN	NaN	NaN	1112.7183	598.2648	NaN	NaN	NaN	NaN
NaN	NaN	NaN	NaN	1112.8577	598.2223	NaN	NaN	NaN	NaN
NaN	NaN	NaN	NaN	1112.91	598.26013	NaN	NaN	NaN	NaN
NaN	NaN	NaN	NaN	1112.8595	598.26685	NaN	NaN	NaN	NaN
NaN	NaN	NaN	NaN	1112.7028	598.2119	NaN	NaN	NaN	NaN
NaN	NaN	NaN	NaN	1112.9011	598.2641	NaN	NaN	NaN	NaN
NaN	NaN	NaN	NaN	1112.6531	598.2135	NaN	NaN	NaN	NaN
NaN	NaN	NaN	NaN	1112.742	598.19763	NaN	NaN	NaN	NaN
NaN	NaN	NaN	NaN	1112.7131	598.2181	NaN	NaN	NaN	NaN
NaN	NaN	NaN	NaN	1112.7394	598.2197	NaN	NaN	NaN	NaN
NaN	NaN	NaN	NaN	1112.6365	598.20605	NaN	NaN	NaN	NaN
NaN	NaN	NaN	NaN	1112.8538	598.2131	NaN	NaN	NaN	NaN
NaN	NaN	NaN	NaN	1112.8002	598.18585	NaN	NaN	NaN	NaN
NaN	NaN	NaN	NaN	1112.7605	598.1849	NaN	NaN	NaN	NaN
NaN	NaN	NaN	NaN	1112.8694	598.18396	NaN	NaN	NaN	NaN
NaN	NaN	NaN	NaN	1112.7539	598.1657	NaN	NaN	NaN	NaN
NaN	NaN	NaN	NaN	1112.7715	598.1695	NaN	NaN	NaN	NaN
NaN	NaN	NaN	NaN	1112.712	598.18677	NaN	NaN	NaN	NaN
NaN	NaN	NaN	NaN	1112.6582	598.17926	NaN	NaN	NaN	NaN
NaN	NaN	NaN	NaN	1112.8707	598.19244	NaN	NaN	NaN	NaN
NaN	NaN	NaN	NaN	1112.7573	598.1723	NaN	NaN	NaN	NaN
NaN	NaN	NaN	NaN	1112.8871	598.20123	NaN	NaN	NaN	NaN
NaN	NaN	NaN	NaN	1112.8198	598.1564	NaN	NaN	NaN	NaN
NaN	NaN	NaN	NaN	1112.8352	598.18726	NaN	NaN	NaN	NaN
NaN	NaN	NaN	NaN	1112.707	598.1676	NaN	NaN	NaN	NaN
NaN	NaN	NaN	NaN	1112.6406	598.1695	NaN	NaN	NaN	NaN
NaN	NaN	NaN	NaN	1112.7979	598.1993	NaN	NaN	NaN	NaN
NaN	NaN	NaN	NaN	1112.6564	598.1592	NaN	NaN	NaN	NaN
NaN	NaN	NaN	NaN	1112.7288	598.1752	NaN	NaN	NaN	NaN
NaN	NaN	NaN	NaN	1112.6223	598.19196	NaN	NaN	NaN	NaN
NaN	NaN	NaN	NaN	1112.7126	598.1662	NaN	NaN	NaN	NaN
NaN	NaN	NaN	NaN	1112.8109	598.1835	NaN	NaN	NaN	NaN
NaN	NaN	NaN	NaN	1112.9629	598.2049	NaN	NaN	NaN	NaN
NaN	NaN	NaN	NaN	1112.7316	598.1987	NaN	NaN	NaN	NaN
NaN	NaN	NaN	NaN	1112.823	598.1728	NaN	NaN	NaN	NaN
NaN	NaN	NaN	NaN	1112.767	598.1582	NaN	NaN	NaN	NaN
NaN	NaN	NaN	NaN	1112.7465	598.2087	NaN	NaN	NaN	NaN
NaN	NaN	NaN	NaN	1112.8202	598.2037	NaN	NaN	NaN	NaN
NaN	NaN	NaN	NaN	1112.6615	598.2079	NaN	NaN	NaN	NaN
NaN	NaN	NaN	NaN	1112.7468	598.177	NaN	NaN	NaN	NaN
NaN	NaN	NaN	NaN	1112.7567	598.1643	NaN	NaN	NaN	NaN
NaN	NaN	NaN	NaN	1112.756	598.1653	NaN	NaN	NaN	NaN
NaN	NaN	NaN	NaN	1112.8126	598.1662	NaN	NaN	NaN	NaN
NaN	NaN	NaN	NaN	1112.7019	598.20123	NaN	NaN	NaN	NaN
NaN	NaN	NaN	NaN	1112.7366	598.1912	NaN	NaN	NaN	NaN
NaN	NaN	NaN	NaN	1112.7025	598.18774	NaN	NaN	NaN	NaN
NaN	NaN	NaN	NaN	1112.6984	598.19763	NaN	NaN	NaN	NaN
NaN	NaN	NaN	NaN	1112.6796	598.2181	NaN	NaN	NaN	NaN
NaN	NaN	NaN	NaN	1112.7229	598.1756	NaN	NaN	NaN	NaN
NaN	NaN	NaN	NaN	1112.7349	598.2215	NaN	NaN	NaN	NaN
NaN	NaN	NaN	NaN	1112.776	598.22253	NaN	NaN	NaN	NaN
NaN	NaN	NaN	NaN	1112.8573	598.2161	NaN	NaN	NaN	NaN
NaN	NaN	NaN	NaN	1112.7859	598.1704	NaN	NaN	NaN	NaN
NaN	NaN	NaN	NaN	1112.7216	598.21875	NaN	NaN	NaN	NaN
NaN	NaN	NaN	NaN	1112.7606	598.2337	NaN	NaN	NaN	NaN
NaN	NaN	NaN	NaN	1112.8347	598.27264	NaN	NaN	NaN	NaN
NaN	NaN	NaN	NaN	1112.775	598.2038	NaN	NaN	NaN	NaN
NaN	NaN	NaN	NaN	1112.662	598.24084	NaN	NaN	NaN	NaN
NaN	NaN	NaN	NaN	1112.684	598.2851	NaN	NaN	NaN	NaN
NaN	NaN	NaN	NaN	1112.7542	598.2877	NaN	NaN	NaN	NaN
NaN	NaN	NaN	NaN	1112.707	598.2817	NaN	NaN	NaN	NaN
NaN	NaN	NaN	NaN	1112.7704	598.3085	NaN	NaN	NaN	NaN
NaN	NaN	NaN	NaN	1112.7771	598.2848	NaN	NaN	NaN	NaN
NaN	NaN	NaN	NaN	1112.7012	598.3017	NaN	NaN	NaN	NaN
NaN	NaN	NaN	NaN	1112.951	598.2631	NaN	NaN	NaN	NaN
NaN	NaN	NaN	NaN	1112.8352	598.3303	NaN	NaN	NaN	NaN
NaN	NaN	NaN	NaN	1112.823	598.32935	NaN	NaN	NaN	NaN
NaN	NaN	NaN	NaN	1112.9993	598.3149	NaN	NaN	NaN	NaN
NaN	NaN	NaN	NaN	1112.961	598.3232	NaN	NaN	NaN	NaN
NaN	NaN	NaN	NaN	1112.9795	598.3454	NaN	NaN	NaN	NaN
NaN	NaN	NaN	NaN	1112.8713	598.3509	NaN	NaN	NaN	NaN
NaN	NaN	NaN	NaN	1112.7504	598.3622	NaN	NaN	NaN	NaN
NaN	NaN	NaN	NaN	1112.8793	598.36096	NaN	NaN	NaN	NaN
NaN	NaN	NaN	NaN	1112.7631	598.34247	NaN	NaN	NaN	NaN
NaN	NaN	NaN	NaN	1112.8672	598.3983	NaN	NaN	NaN	NaN
NaN	NaN	NaN	NaN	1112.9656	598.3762	NaN	NaN	NaN	NaN
NaN	NaN	NaN	NaN	1112.9221	598.3952	NaN	NaN	NaN	NaN
NaN	NaN	NaN	NaN	1112.8069	598.3925	NaN	NaN	NaN	NaN
NaN	NaN	NaN	NaN	1113.0668	598.40155	NaN	NaN	NaN	NaN
NaN	NaN	NaN	NaN	1112.7762	598.3966	NaN	NaN	NaN	NaN
NaN	NaN	NaN	NaN	1112.8735	598.3778	NaN	NaN	NaN	NaN
NaN	NaN	NaN	NaN	1112.8484	598.4306	NaN	NaN	NaN	NaN
NaN	NaN	NaN	NaN	1112.803	598.3457	NaN	NaN	NaN	NaN
NaN	NaN	NaN	NaN	1112.9447	598.4009	NaN	NaN	NaN	NaN
NaN	NaN	NaN	NaN	1112.9733	598.37885	NaN	NaN	NaN	NaN
NaN	NaN	NaN	NaN	1112.9469	598.33167	NaN	NaN	NaN	NaN
NaN	NaN	NaN	NaN	1112.9894	598.32367	NaN	NaN	NaN	NaN
NaN	NaN	NaN	NaN	1112.9116	598.3416	NaN	NaN	NaN	NaN
NaN	NaN	NaN	NaN	1112.9598	598.32227	NaN	NaN	NaN	NaN
NaN	NaN	NaN	NaN	1112.8618	598.30365	NaN	NaN	NaN	NaN
NaN	NaN	NaN	NaN	1113.0554	598.31537	NaN	NaN	NaN	NaN
NaN	NaN	NaN	NaN	1113.139	598.2949	NaN	NaN	NaN	NaN
NaN	NaN	NaN	NaN	1113.0605	598.3085	NaN	NaN	NaN	NaN
NaN	NaN	NaN	NaN	1113.1356	598.3206	NaN	NaN	NaN	NaN
NaN	NaN	NaN	NaN	1113.0587	598.3416	NaN	NaN	NaN	NaN
NaN	NaN	NaN	NaN	1112.9972	598.3211	NaN	NaN	NaN	NaN
NaN	NaN	NaN	NaN	1113.2416	598.3051	NaN	NaN	NaN	NaN
NaN	NaN	NaN	NaN	1113.0155	598.3489	NaN	NaN	NaN	NaN
NaN	NaN	NaN	NaN	1113.2832	598.33636	NaN	NaN	NaN	NaN
NaN	NaN	NaN	NaN	1113.1562	598.3367	NaN	NaN	NaN	NaN
NaN	NaN	NaN	NaN	1113.0952	598.37445	NaN	NaN	NaN	NaN
NaN	NaN	NaN	NaN	1113.0177	598.37415	NaN	NaN	NaN	NaN
NaN	NaN	NaN	NaN	1113.0488	598.3713	NaN	NaN	NaN	NaN
NaN	NaN	NaN	NaN	1113.0963	598.4023	NaN	NaN	NaN	NaN
NaN	NaN	NaN	NaN	1113.1095	598.4013	NaN	NaN	NaN	NaN
NaN	NaN	NaN	NaN	1113.2422	598.44617	NaN	NaN	NaN	NaN
NaN	NaN	NaN	NaN	1113.3071	598.45605	NaN	NaN	NaN	NaN
NaN	NaN	NaN	NaN	1113.1111	598.4231	NaN	NaN	NaN	NaN
NaN	NaN	NaN	NaN	1113.2738	598.40753	NaN	NaN	NaN	NaN
NaN	NaN	NaN	NaN	1113.0781	598.44885	NaN	NaN	NaN	NaN
NaN	NaN	NaN	NaN	1113.2196	598.41504	NaN	NaN	NaN	NaN
NaN	NaN	NaN	NaN	1113.1793	598.4449	NaN	NaN	NaN	NaN
NaN	NaN	NaN	NaN	1113.2344	598.42755	NaN	NaN	NaN	NaN
NaN	NaN	NaN	NaN	1113.3428	598.41644	NaN	NaN	NaN	NaN
NaN	NaN	NaN	NaN	1113.2318	598.44434	NaN	NaN	NaN	NaN
NaN	NaN	NaN	NaN	1113.0763	598.4601	NaN	NaN	NaN	NaN
NaN	NaN	NaN	NaN	1113.3185	598.4475	NaN	NaN	NaN	NaN
NaN	NaN	NaN	NaN	1113.0961	598.49286	NaN	NaN	NaN	NaN
NaN	NaN	NaN	NaN	1113.1843	598.47284	NaN	NaN	NaN	NaN
NaN	NaN	NaN	NaN	1113.2717	598.46716	NaN	NaN	NaN	NaN
NaN	NaN	NaN	NaN	1113.4817	598.45764	NaN	NaN	NaN	NaN
NaN	NaN	NaN	NaN	1113.3567	598.4461	NaN	NaN	NaN	NaN
NaN	NaN	NaN	NaN	1113.3407	598.4872	NaN	NaN	NaN	NaN
NaN	NaN	NaN	NaN	1113.298	598.4644	NaN	NaN	NaN	NaN
NaN	NaN	NaN	NaN	1113.2133	598.49286	NaN	NaN	NaN	NaN
NaN	NaN	NaN	NaN	1113.3174	598.49713	NaN	NaN	NaN	NaN
NaN	NaN	NaN	NaN	1113.225	598.4742	NaN	NaN	NaN	NaN
NaN	NaN	NaN	NaN	1113.3457	598.51	NaN	NaN	NaN	NaN
NaN	NaN	NaN	NaN	1113.3716	598.52423	NaN	NaN	NaN	NaN
NaN	NaN	NaN	NaN	1113.3031	598.4743	NaN	NaN	NaN	NaN
NaN	NaN	NaN	NaN	1113.3955	598.5229	NaN	NaN	NaN	NaN
NaN	NaN	NaN	NaN	1113.3167	598.5186	NaN	NaN	NaN	NaN
NaN	NaN	NaN	NaN	1113.5203	598.51013	NaN	NaN	NaN	NaN
NaN	NaN	NaN	NaN	1113.4957	598.49426	NaN	NaN	NaN	NaN
NaN	NaN	NaN	NaN	1113.4985	598.50287	NaN	NaN	NaN	NaN
NaN	NaN	NaN	NaN	1113.4957	598.5317	NaN	NaN	NaN	NaN
NaN	NaN	NaN	NaN	1113.5201	598.5072	NaN	NaN	NaN	NaN
NaN	NaN	NaN	NaN	1113.3536	598.5416	NaN	NaN	NaN	NaN
NaN	NaN	NaN	NaN	1113.457	598.5502	NaN	NaN	NaN	NaN
NaN	NaN	NaN	NaN	1113.5216	598.5404	NaN	NaN	NaN	NaN
NaN	NaN	NaN	NaN	1113.4559	598.5327	NaN	NaN	NaN	NaN
NaN	NaN	NaN	NaN	1113.4886	598.5813	NaN	NaN	NaN	NaN
NaN	NaN	NaN	NaN	1113.235	598.5869	NaN	NaN	NaN	NaN
NaN	NaN	NaN	NaN	1113.56	598.55286	NaN	NaN	NaN	NaN
NaN	NaN	NaN	NaN	1113.533	598.5487	NaN	NaN	NaN	NaN
NaN	NaN	NaN	NaN	1113.4037	598.54456	NaN	NaN	NaN	NaN
NaN	NaN	NaN	NaN	1113.413	598.56134	NaN	NaN	NaN	NaN
NaN	NaN	NaN	NaN	1113.4742	598.54285	NaN	NaN	NaN	NaN
NaN	NaN	NaN	NaN	1113.4972	598.5542	NaN	NaN	NaN	NaN
NaN	NaN	NaN	NaN	1113.3868	598.6061	NaN	NaN	NaN	NaN
NaN	NaN	NaN	NaN	1113.6016	598.57294	NaN	NaN	NaN	NaN
NaN	NaN	NaN	NaN	1113.395	598.5993	NaN	NaN	NaN	NaN
NaN	NaN	NaN	NaN	1113.4343	598.6284	NaN	NaN	NaN	NaN
NaN	NaN	NaN	NaN	1113.3551	598.57605	NaN	NaN	NaN	NaN
NaN	NaN	NaN	NaN	1113.404	598.54584	NaN	NaN	NaN	NaN
NaN	NaN	NaN	NaN	1113.5243	598.41583	NaN	NaN	NaN	NaN
NaN	NaN	NaN	NaN	1113.5071	598.41724	NaN	NaN	NaN	NaN
NaN	NaN	NaN	NaN	1113.3405	598.3504	NaN	NaN	NaN	NaN
NaN	NaN	NaN	NaN	1113.3585	598.3925	NaN	NaN	NaN	NaN
NaN	NaN	NaN	NaN	1113.3129	598.39856	NaN	NaN	NaN	NaN
NaN	NaN	NaN	NaN	1113.6495	598.3789	NaN	NaN	NaN	NaN
NaN	NaN	NaN	NaN	1113.309	598.4224	NaN	NaN	NaN	NaN
NaN	NaN	NaN	NaN	1113.4028	598.4057	NaN	NaN	NaN	NaN
NaN	NaN	NaN	NaN	1113.599	598.401	NaN	NaN	NaN	NaN
NaN	NaN	NaN	NaN	1113.48	598.42145	NaN	NaN	NaN	NaN
NaN	NaN	NaN	NaN	1113.5486	598.4227	NaN	NaN	NaN	NaN
NaN	NaN	NaN	NaN	1113.5316	598.4684	NaN	NaN	NaN	NaN
NaN	NaN	NaN	NaN	1113.7046	598.4542	NaN	NaN	NaN	NaN
NaN	NaN	NaN	NaN	1113.487	598.4383	NaN	NaN	NaN	NaN
NaN	NaN	NaN	NaN	1113.5548	598.4639	NaN	NaN	NaN	NaN
NaN	NaN	NaN	NaN	1113.5327	598.43304	NaN	NaN	NaN	NaN
NaN	NaN	NaN	NaN	1113.6238	598.4274	NaN	NaN	NaN	NaN
NaN	NaN	NaN	NaN	1113.6017	598.404	NaN	NaN	NaN	NaN
NaN	NaN	NaN	NaN	1113.5935	598.41656	NaN	NaN	NaN	NaN
NaN	NaN	NaN	NaN	1113.5922	598.42505	NaN	NaN	NaN	NaN
NaN	NaN	NaN	NaN	1113.5858	598.3941	NaN	NaN	NaN	NaN
NaN	NaN	NaN	NaN	1113.719	598.4006	NaN	NaN	NaN	NaN
NaN	NaN	NaN	NaN	1113.5187	598.35364	NaN	NaN	NaN	NaN
NaN	NaN	NaN	NaN	1113.7546	598.33307	NaN	NaN	NaN	NaN
NaN	NaN	NaN	NaN	1113.8593	598.342	NaN	NaN	NaN	NaN
NaN	NaN	NaN	NaN	1113.5757	598.34283	NaN	NaN	NaN	NaN
NaN	NaN	NaN	NaN	1113.7665	598.37823	NaN	NaN	NaN	NaN
NaN	NaN	NaN	NaN	1113.8553	598.323	NaN	NaN	NaN	NaN
NaN	NaN	NaN	NaN	1113.8992	598.33716	NaN	NaN	NaN	NaN
NaN	NaN	NaN	NaN	1113.8594	598.3623	NaN	NaN	NaN	NaN
NaN	NaN	NaN	NaN	1113.8594	598.3275	NaN	NaN	NaN	NaN
NaN	NaN	NaN	NaN	1113.794	598.38043	NaN	NaN	NaN	NaN
NaN	NaN	NaN	NaN	1113.8694	598.3427	NaN	NaN	NaN	NaN
NaN	NaN	NaN	NaN	1113.7906	598.323	NaN	NaN	NaN	NaN
NaN	NaN	NaN	NaN	1113.9763	598.359	NaN	NaN	NaN	NaN
NaN	NaN	NaN	NaN	1113.8876	598.3563	NaN	NaN	NaN	NaN
NaN	NaN	NaN	NaN	1113.8357	598.3092	NaN	NaN	NaN	NaN
NaN	NaN	NaN	NaN	1113.8917	598.32355	NaN	NaN	NaN	NaN
NaN	NaN	NaN	NaN	1113.9812	598.3266	NaN	NaN	NaN	NaN
NaN	NaN	NaN	NaN	1113.9135	598.3559	NaN	NaN	NaN	NaN
NaN	NaN	NaN	NaN	1113.9015	598.3921	NaN	NaN	NaN	NaN
NaN	NaN	NaN	NaN	1114.1111	598.37085	NaN	NaN	NaN	NaN
NaN	NaN	NaN	NaN	1113.9319	598.3826	NaN	NaN	NaN	NaN
NaN	NaN	NaN	NaN	1114.0079	598.397	NaN	NaN	NaN	NaN
NaN	NaN	NaN	NaN	1114.1337	598.3852	NaN	NaN	NaN	NaN
NaN	NaN	NaN	NaN	1114.0138	598.4129	NaN	NaN	NaN	NaN
NaN	NaN	NaN	NaN	1113.9224	598.4448	NaN	NaN	NaN	NaN
NaN	NaN	NaN	NaN	1113.9696	598.4422	NaN	NaN	NaN	NaN
NaN	NaN	NaN	NaN	1114.0282	598.42474	NaN	NaN	NaN	NaN
NaN	NaN	NaN	NaN	1114.0247	598.4157	NaN	NaN	NaN	NaN
NaN	NaN	NaN	NaN	1114.0525	598.363	NaN	NaN	NaN	NaN
NaN	NaN	NaN	NaN	1113.9238	598.3912	NaN	NaN	NaN	NaN
NaN	NaN	NaN	NaN	1114.0289	598.3797	NaN	NaN	NaN	NaN
NaN	NaN	NaN	NaN	1113.9573	598.3784	NaN	NaN	NaN	NaN
NaN	NaN	NaN	NaN	1113.9119	598.38727	NaN	NaN	NaN	NaN
NaN	NaN	NaN	NaN	1113.9546	598.3644	NaN	NaN	NaN	NaN
NaN	NaN	NaN	NaN	1113.9242	598.3773	NaN	NaN	NaN	NaN
NaN	NaN	NaN	NaN	1113.9725	598.31793	NaN	NaN	NaN	NaN
NaN	NaN	NaN	NaN	1113.9739	598.3522	NaN	NaN	NaN	NaN
NaN	NaN	NaN	NaN	1113.9102	598.3826	NaN	NaN	NaN	NaN
NaN	NaN	NaN	NaN	1113.9026	598.4105	NaN	NaN	NaN	NaN
NaN	NaN	NaN	NaN	1113.9376	598.3638	NaN	NaN	NaN	NaN
NaN	NaN	NaN	NaN	1114.0907	598.36646	NaN	NaN	NaN	NaN
NaN	NaN	NaN	NaN	1114.1841	598.3792	NaN	NaN	NaN	NaN
NaN	NaN	NaN	NaN	1114.0675	598.33453	NaN	NaN	NaN	NaN
NaN	NaN	NaN	NaN	1114.115	598.3836	NaN	NaN	NaN	NaN
NaN	NaN	NaN	NaN	1114.1898	598.3029	NaN	NaN	NaN	NaN
NaN	NaN	NaN	NaN	1113.995	598.32684	NaN	NaN	NaN	NaN
NaN	NaN	NaN	NaN	1114.1439	598.31683	NaN	NaN	NaN	NaN
NaN	NaN	NaN	NaN	1114.1962	598.2965	NaN	NaN	NaN	NaN
NaN	NaN	NaN	NaN	1113.937	598.32056	NaN	NaN	NaN	NaN
NaN	NaN	NaN	NaN	1114.1855	598.3116	NaN	NaN	NaN	NaN
NaN	NaN	NaN	NaN	1114.0435	598.29565	NaN	NaN	NaN	NaN
NaN	NaN	NaN	NaN	1114.2097	598.32	NaN	NaN	NaN	NaN
NaN	NaN	NaN	NaN	1114.1897	598.3182	NaN	NaN	NaN	NaN
NaN	NaN	NaN	NaN	1114.0844	598.3445	NaN	NaN	NaN	NaN
NaN	NaN	NaN	NaN	1114.0868	598.37085	NaN	NaN	NaN	NaN
NaN	NaN	NaN	NaN	1114.1292	598.3297	NaN	NaN	NaN	NaN
NaN	NaN	NaN	NaN	1114.2029	598.2768	NaN	NaN	NaN	NaN
NaN	NaN	NaN	NaN	1114.1907	598.2741	NaN	NaN	NaN	NaN
NaN	NaN	NaN	NaN	1114.1589	598.237	NaN	NaN	NaN	NaN
NaN	NaN	NaN	NaN	1114.2094	598.228	NaN	NaN	NaN	NaN
NaN	NaN	NaN	NaN	1114.2743	598.23517	NaN	NaN	NaN	NaN
NaN	NaN	NaN	NaN	1114.3213	598.22766	NaN	NaN	NaN	NaN
NaN	NaN	NaN	NaN	1114.1897	598.23303	NaN	NaN	NaN	NaN
NaN	NaN	NaN	NaN	1114.182	598.2149	NaN	NaN	NaN	NaN
NaN	NaN	NaN	NaN	1114.2103	598.2118	NaN	NaN	NaN	NaN
NaN	NaN	NaN	NaN	1114.4667	598.1783	NaN	NaN	NaN	NaN
NaN	NaN	NaN	NaN	1114.3602	598.2104	NaN	NaN	NaN	NaN
NaN	NaN	NaN	NaN	1114.2994	598.25037	NaN	NaN	NaN	NaN
NaN	NaN	NaN	NaN	1114.4363	598.1957	NaN	NaN	NaN	NaN
NaN	NaN	NaN	NaN	1114.2645	598.1875	NaN	NaN	NaN	NaN
NaN	NaN	NaN	NaN	1114.4608	598.20825	NaN	NaN	NaN	NaN
NaN	NaN	NaN	NaN	1114.4104	598.22253	NaN	NaN	NaN	NaN
NaN	NaN	NaN	NaN	1114.2684	598.1903	NaN	NaN	NaN	NaN
NaN	NaN	NaN	NaN	1114.4088	598.1961	NaN	NaN	NaN	NaN
NaN	NaN	NaN	NaN	1114.3602	598.21326	NaN	NaN	NaN	NaN
NaN	NaN	NaN	NaN	1114.2982	598.2248	NaN	NaN	NaN	NaN
NaN	NaN	NaN	NaN	1114.3282	598.1812	NaN	NaN	NaN	NaN
NaN	NaN	NaN	NaN	1114.5508	598.1797	NaN	NaN	NaN	NaN
NaN	NaN	NaN	NaN	1114.4813	598.20215	NaN	NaN	NaN	NaN
NaN	NaN	NaN	NaN	1114.3138	598.2056	NaN	NaN	NaN	NaN
NaN	NaN	NaN	NaN	1114.4348	598.2145	NaN	NaN	NaN	NaN
NaN	NaN	NaN	NaN	1114.2467	598.23517	NaN	NaN	NaN	NaN
NaN	NaN	NaN	NaN	1114.2699	598.1802	NaN	NaN	NaN	NaN
NaN	NaN	NaN	NaN	1114.5217	598.21533	NaN	NaN	NaN	NaN
NaN	NaN	NaN	NaN	1114.3834	598.19495	NaN	NaN	NaN	NaN
NaN	NaN	NaN	NaN	1114.3759	598.1652	NaN	NaN	NaN	NaN
NaN	NaN	NaN	NaN	1114.3916	598.1532	NaN	NaN	NaN	NaN
NaN	NaN	NaN	NaN	1114.3492	598.16376	NaN	NaN	NaN	NaN
NaN	NaN	NaN	NaN	1114.3687	598.15656	NaN	NaN	NaN	NaN
NaN	NaN	NaN	NaN	1114.5505	598.18933	NaN	NaN	NaN	NaN
NaN	NaN	NaN	NaN	1114.3302	598.15326	NaN	NaN	NaN	NaN
NaN	NaN	NaN	NaN	1114.3086	598.159	NaN	NaN	NaN	NaN
NaN	NaN	NaN	NaN	1114.4451	598.16473	NaN	NaN	NaN	NaN
NaN	NaN	NaN	NaN	1114.4783	598.1609	NaN	NaN	NaN	NaN
NaN	NaN	NaN	NaN	1114.3734	598.1463	NaN	NaN	NaN	NaN
NaN	NaN	NaN	NaN	1114.2877	598.1485	NaN	NaN	NaN	NaN
NaN	NaN	NaN	NaN	1114.4713	598.1026	NaN	NaN	NaN	NaN
NaN	NaN	NaN	NaN	1114.3431	598.1331	NaN	NaN	NaN	NaN
NaN	NaN	NaN	NaN	1114.5201	598.14703	NaN	NaN	NaN	NaN
NaN	NaN	NaN	NaN	1114.3118	598.11066	NaN	NaN	NaN	NaN
NaN	NaN	NaN	NaN	1114.3859	598.1156	NaN	NaN	NaN	NaN
NaN	NaN	NaN	NaN	1114.4127	598.07654	NaN	NaN	NaN	NaN
NaN	NaN	NaN	NaN	1114.3406	598.0977	NaN	NaN	NaN	NaN
NaN	NaN	NaN	NaN	1114.6139	598.09796	NaN	NaN	NaN	NaN
NaN	NaN	NaN	NaN	1114.5015	598.0864	NaN	NaN	NaN	NaN
NaN	NaN	NaN	NaN	1114.2644	598.07947	NaN	NaN	NaN	NaN
NaN	NaN	NaN	NaN	1114.4053	598.0782	NaN	NaN	NaN	NaN
NaN	NaN	NaN	NaN	1114.3391	598.0733	NaN	NaN	NaN	NaN
NaN	NaN	NaN	NaN	1114.3198	598.0591	NaN	NaN	NaN	NaN
NaN	NaN	NaN	NaN	1114.2838	598.0447	NaN	NaN	NaN	NaN
NaN	NaN	NaN	NaN	1114.3219	598.06177	NaN	NaN	NaN	NaN
NaN	NaN	NaN	NaN	1114.3954	598.0587	NaN	NaN	NaN	NaN
NaN	NaN	NaN	NaN	1114.4296	598.06177	NaN	NaN	NaN	NaN
NaN	NaN	NaN	NaN	1114.3866	598.0294	NaN	NaN	NaN	NaN
NaN	NaN	NaN	NaN	1114.3541	598.0379	NaN	NaN	NaN	NaN
NaN	NaN	NaN	NaN	1114.3864	598.0137	NaN	NaN	NaN	NaN
NaN	NaN	NaN	NaN	1114.49	598.0286	NaN	NaN	NaN	NaN
NaN	NaN	NaN	NaN	1114.3809	598.0165	NaN	NaN	NaN	NaN
NaN	NaN	NaN	NaN	1114.4755	598.0231	NaN	NaN	NaN	NaN
NaN	NaN	NaN	NaN	1114.4381	598.01654	NaN	NaN	NaN	NaN
NaN	NaN	NaN	NaN	1114.2969	597.99786	NaN	NaN	NaN	NaN
NaN	NaN	NaN	NaN	1114.3738	598.0065	NaN	NaN	NaN	NaN
NaN	NaN	NaN	NaN	1114.3317	598.0266	NaN	NaN	NaN	NaN
NaN	NaN	NaN	NaN	1114.3441	598.0108	NaN	NaN	NaN	NaN
NaN	NaN	NaN	NaN	1114.3551	597.99133	NaN	NaN	NaN	NaN
NaN	NaN	NaN	NaN	1114.4712	597.9704	NaN	NaN	NaN	NaN
NaN	NaN	NaN	NaN	1114.3481	597.9986	NaN	NaN	NaN	NaN
NaN	NaN	NaN	NaN	1114.2532	598.0079	NaN	NaN	NaN	NaN
NaN	NaN	NaN	NaN	1114.4366	598.0072	NaN	NaN	NaN	NaN
NaN	NaN	NaN	NaN	1114.3252	597.98267	NaN	NaN	NaN	NaN
NaN	NaN	NaN	NaN	1114.2446	597.95886	NaN	NaN	NaN	NaN
NaN	NaN	NaN	NaN	1114.2959	597.9631	NaN	NaN	NaN	NaN
NaN	NaN	NaN	NaN	1114.3434	597.9885	NaN	NaN	NaN	NaN
NaN	NaN	NaN	NaN	1114.2847	597.974	NaN	NaN	NaN	NaN
NaN	NaN	NaN	NaN	1114.2572	597.9624	NaN	NaN	NaN	NaN
NaN	NaN	NaN	NaN	1114.225	597.97034	NaN	NaN	NaN	NaN
NaN	NaN	NaN	NaN	1114.2764	597.9531	NaN	NaN	NaN	NaN
NaN	NaN	NaN	NaN	1114.2129	597.96466	NaN	NaN	NaN	NaN
NaN	NaN	NaN	NaN	1114.3829	597.948	NaN	NaN	NaN	NaN
NaN	NaN	NaN	NaN	1114.2659	597.95087	NaN	NaN	NaN	NaN
NaN	NaN	NaN	NaN	1114.2439	597.9662	NaN	NaN	NaN	NaN
NaN	NaN	NaN	NaN	1114.2529	597.944	NaN	NaN	NaN	NaN
NaN	NaN	NaN	NaN	1114.3689	597.9712	NaN	NaN	NaN	NaN
NaN	NaN	NaN	NaN	1114.2198	597.908	NaN	NaN	NaN	NaN
NaN	NaN	NaN	NaN	1114.1753	597.96985	NaN	NaN	NaN	NaN
NaN	NaN	NaN	NaN	1114.2565	597.93335	NaN	NaN	NaN	NaN
NaN	NaN	NaN	NaN	1114.3458	597.92505	NaN	NaN	NaN	NaN
NaN	NaN	NaN	NaN	1114.2028	597.9069	NaN	NaN	NaN	NaN
NaN	NaN	NaN	NaN	1114.1394	597.9339	NaN	NaN	NaN	NaN
NaN	NaN	NaN	NaN	1114.3456	597.9545	NaN	NaN	NaN	NaN
NaN	NaN	NaN	NaN	1114.0352	597.8974	NaN	NaN	NaN	NaN
NaN	NaN	NaN	NaN	1114.2554	597.9187	NaN	NaN	NaN	NaN
NaN	NaN	NaN	NaN	1114.2036	597.90717	NaN	NaN	NaN	NaN
NaN	NaN	NaN	NaN	1114.1517	597.9176	NaN	NaN	NaN	NaN
NaN	NaN	NaN	NaN	1114.2351	597.9168	NaN	NaN	NaN	NaN
NaN	NaN	NaN	NaN	1114.1532	597.9331	NaN	NaN	NaN	NaN
NaN	NaN	NaN	NaN	1114.2622	597.90204	NaN	NaN	NaN	NaN
NaN	NaN	NaN	NaN	1114.0726	597.85974	NaN	NaN	NaN	NaN
NaN	NaN	NaN	NaN	1114.0513	597.8604	NaN	NaN	NaN	NaN
NaN	NaN	NaN	NaN	1114.1147	597.8593	NaN	NaN	NaN	NaN
NaN	NaN	NaN	NaN	1114.081	597.84	NaN	NaN	NaN	NaN
NaN	NaN	NaN	NaN	1114.088	597.86053	NaN	NaN	NaN	NaN
NaN	NaN	NaN	NaN	1114.1173	597.84247	NaN	NaN	NaN	NaN
NaN	NaN	NaN	NaN	1113.9928	597.8055	NaN	NaN	NaN	NaN
NaN	NaN	NaN	NaN	1114.0316	597.80316	NaN	NaN	NaN	NaN
NaN	NaN	NaN	NaN	1114.01	597.8138	NaN	NaN	NaN	NaN
NaN	NaN	NaN	NaN	1114.0172	597.8166	NaN	NaN	NaN	NaN
NaN	NaN	NaN	NaN	1114.0725	597.82855	NaN	NaN	NaN	NaN
NaN	NaN	NaN	NaN	1114.0043	597.7931	NaN	NaN	NaN	NaN
NaN	NaN	NaN	NaN	1113.8296	597.7853	NaN	NaN	NaN	NaN
NaN	NaN	NaN	NaN	1114.0557	597.8143	NaN	NaN	NaN	NaN
NaN	NaN	NaN	NaN	1114.0286	597.79	NaN	NaN	NaN	NaN
NaN	NaN	NaN	NaN	1113.8773	597.76666	NaN	NaN	NaN	NaN
NaN	NaN	NaN	NaN	1113.98	597.7378	NaN	NaN	NaN	NaN
NaN	NaN	NaN	NaN	1114.1049	597.8046	NaN	NaN	NaN	NaN
NaN	NaN	NaN	NaN	1114.0093	597.7682	NaN	NaN	NaN	NaN
NaN	NaN	NaN	NaN	1113.906	597.7798	NaN	NaN	NaN	NaN
NaN	NaN	NaN	NaN	1113.9565	597.7425	NaN	NaN	NaN	NaN
NaN	NaN	NaN	NaN	1113.898	597.7539	NaN	NaN	NaN	NaN
NaN	NaN	NaN	NaN	1113.968	597.7589	NaN	NaN	NaN	NaN
NaN	NaN	NaN	NaN	1114.0336	597.7625	NaN	NaN	NaN	NaN
NaN	NaN	NaN	NaN	1113.9403	597.7926	NaN	NaN	NaN	NaN
NaN	NaN	NaN	NaN	1113.9137	597.7653	NaN	NaN	NaN	NaN
NaN	NaN	NaN	NaN	1114.0797	597.7963	NaN	NaN	NaN	NaN
NaN	NaN	NaN	NaN	1113.9679	597.77673	NaN	NaN	NaN	NaN
NaN	NaN	NaN	NaN	1113.9957	597.8082	NaN	NaN	NaN	NaN
NaN	NaN	NaN	NaN	1113.9486	597.7743	NaN	NaN	NaN	NaN
NaN	NaN	NaN	NaN	1113.9907	597.77594	NaN	NaN	NaN	NaN
NaN	NaN	NaN	NaN	1114.0028	597.7222	NaN	NaN	NaN	NaN
NaN	NaN	NaN	NaN	1113.8367	597.75934	NaN	NaN	NaN	NaN
NaN	NaN	NaN	NaN	1113.9788	597.76697	NaN	NaN	NaN	NaN
NaN	NaN	NaN	NaN	1113.8496	597.75214	NaN	NaN	NaN	NaN
NaN	NaN	NaN	NaN	1113.8546	597.7582	NaN	NaN	NaN	NaN
NaN	NaN	NaN	NaN	1113.8735	597.7514	NaN	NaN	NaN	NaN
NaN	NaN	NaN	NaN	1114.057	597.7593	NaN	NaN	NaN	NaN
NaN	NaN	NaN	NaN	1114.0344	597.74426	NaN	NaN	NaN	NaN
NaN	NaN	NaN	NaN	1113.9695	597.7624	NaN	NaN	NaN	NaN
NaN	NaN	NaN	NaN	1113.9965	597.7766	NaN	NaN	NaN	NaN
NaN	NaN	NaN	NaN	1113.9695	597.7525	NaN	NaN	NaN	NaN
NaN	NaN	NaN	NaN	1114.0171	597.7571	NaN	NaN	NaN	NaN
NaN	NaN	NaN	NaN	1114.0271	597.78143	NaN	NaN	NaN	NaN
NaN	NaN	NaN	NaN	1114.0375	597.76025	NaN	NaN	NaN	NaN
NaN	NaN	NaN	NaN	1114.0406	597.7625	NaN	NaN	NaN	NaN
NaN	NaN	NaN	NaN	1114.01	597.75354	NaN	NaN	NaN	NaN
NaN	NaN	NaN	NaN	1113.9419	597.7634	NaN	NaN	NaN	NaN
NaN	NaN	NaN	NaN	1113.953	597.7593	NaN	NaN	NaN	NaN
NaN	NaN	NaN	NaN	1113.8934	597.7443	NaN	NaN	NaN	NaN
NaN	NaN	NaN	NaN	1113.9863	597.7353	NaN	NaN	NaN	NaN
NaN	NaN	NaN	NaN	1114.0682	597.77985	NaN	NaN	NaN	NaN
NaN	NaN	NaN	NaN	1113.9589	597.7713	NaN	NaN	NaN	NaN
NaN	NaN	NaN	NaN	1113.978	597.7447	NaN	NaN	NaN	NaN
NaN	NaN	NaN	NaN	1113.8552	597.73395	NaN	NaN	NaN	NaN
NaN	NaN	NaN	NaN	1113.9249	597.7775	NaN	NaN	NaN	NaN
NaN	NaN	NaN	NaN	1113.9858	597.7571	NaN	NaN	NaN	NaN
NaN	NaN	NaN	NaN	1113.9438	597.7418	NaN	NaN	NaN	NaN
NaN	NaN	NaN	NaN	1113.9381	597.7418	NaN	NaN	NaN	NaN
NaN	NaN	NaN	NaN	1113.9886	597.7486	NaN	NaN	NaN	NaN
NaN	NaN	NaN	NaN	1114.0063	597.74396	NaN	NaN	NaN	NaN
NaN	NaN	NaN	NaN	1113.8885	597.75	NaN	NaN	NaN	NaN
NaN	NaN	NaN	NaN	1113.859	597.73364	NaN	NaN	NaN	NaN
NaN	NaN	NaN	NaN	1113.9271	597.73	NaN	NaN	NaN	NaN
NaN	NaN	NaN	NaN	1113.9844	597.74927	NaN	NaN	NaN	NaN
NaN	NaN	NaN	NaN	1113.9565	597.7482	NaN	NaN	NaN	NaN
NaN	NaN	NaN	NaN	1113.9525	597.7341	NaN	NaN	NaN	NaN
NaN	NaN	NaN	NaN	1113.936	597.75995	NaN	NaN	NaN	NaN
NaN	NaN	NaN	NaN	1113.9702	597.72015	NaN	NaN	NaN	NaN
NaN	NaN	NaN	NaN	1113.9324	597.7333	NaN	NaN	NaN	NaN
NaN	NaN	NaN	NaN	1113.9829	597.7358	NaN	NaN	NaN	NaN
NaN	NaN	NaN	NaN	1113.8442	597.73615	NaN	NaN	NaN	NaN
NaN	NaN	NaN	NaN	1113.9808	597.71277	NaN	NaN	NaN	NaN
NaN	NaN	NaN	NaN	1113.9547	597.7408	NaN	NaN	NaN	NaN
NaN	NaN	NaN	NaN	1114.0035	597.7305	NaN	NaN	NaN	NaN
NaN	NaN	NaN	NaN	1113.9208	597.7268	NaN	NaN	NaN	NaN
NaN	NaN	NaN	NaN	1113.9629	597.74286	NaN	NaN	NaN	NaN
NaN	NaN	NaN	NaN	1113.8749	597.6917	NaN	NaN	NaN	NaN
NaN	NaN	NaN	NaN	1114.08	597.7114	NaN	NaN	NaN	NaN
NaN	NaN	NaN	NaN	1114.0043	597.7394	NaN	NaN	NaN	NaN
NaN	NaN	NaN	NaN	1114.005	597.7232	NaN	NaN	NaN	NaN
NaN	NaN	NaN	NaN	1114.0244	597.70776	NaN	NaN	NaN	NaN
NaN	NaN	NaN	NaN	1113.8462	597.68805	NaN	NaN	NaN	NaN
NaN	NaN	NaN	NaN	1113.9865	597.7475	NaN	NaN	NaN	NaN
NaN	NaN	NaN	NaN	1113.9943	597.7358	NaN	NaN	NaN	NaN
NaN	NaN	NaN	NaN	1113.9216	597.7208	NaN	NaN	NaN	NaN
NaN	NaN	NaN	NaN	1113.8795	597.7097	NaN	NaN	NaN	NaN
NaN	NaN	NaN	NaN	1113.9277	597.706	NaN	NaN	NaN	NaN
NaN	NaN	NaN	NaN	1114.06	597.74896	NaN	NaN	NaN	NaN
NaN	NaN	NaN	NaN	1114.0348	597.7333	NaN	NaN	NaN	NaN
NaN	NaN	NaN	NaN	1113.9814	597.7123	NaN	NaN	NaN	NaN
NaN	NaN	NaN	NaN	1113.9701	597.6809	NaN	NaN	NaN	NaN
NaN	NaN	NaN	NaN	1114.1238	597.67255	NaN	NaN	NaN	NaN
NaN	NaN	NaN	NaN	1113.9786	597.6624	NaN	NaN	NaN	NaN
NaN	NaN	NaN	NaN	1114.2191	597.656	NaN	NaN	NaN	NaN
NaN	NaN	NaN	NaN	1114.057	597.60114	NaN	NaN	NaN	NaN
NaN	NaN	NaN	NaN	1114.0199	597.65814	NaN	NaN	NaN	NaN
NaN	NaN	NaN	NaN	1113.961	597.61597	NaN	NaN	NaN	NaN
NaN	NaN	NaN	NaN	1114.1775	597.61035	NaN	NaN	NaN	NaN
NaN	NaN	NaN	NaN	1113.9637	597.6081	NaN	NaN	NaN	NaN
NaN	NaN	NaN	NaN	1114.1653	597.67664	NaN	NaN	NaN	NaN
NaN	NaN	NaN	NaN	1113.9943	597.6396	NaN	NaN	NaN	NaN
NaN	NaN	NaN	NaN	1114.2322	597.64813	NaN	NaN	NaN	NaN
NaN	NaN	NaN	NaN	1114.2179	597.6624	NaN	NaN	NaN	NaN
NaN	NaN	NaN	NaN	1114.0747	597.6579	NaN	NaN	NaN	NaN
NaN	NaN	NaN	NaN	1114.2543	597.6723	NaN	NaN	NaN	NaN
NaN	NaN	NaN	NaN	1114.1653	597.63104	NaN	NaN	NaN	NaN
NaN	NaN	NaN	NaN	1114.1477	597.6293	NaN	NaN	NaN	NaN
NaN	NaN	NaN	NaN	1114.2858	597.578	NaN	NaN	NaN	NaN
NaN	NaN	NaN	NaN	1114.2582	597.6358	NaN	NaN	NaN	NaN
NaN	NaN	NaN	NaN	1114.2532	597.6277	NaN	NaN	NaN	NaN
NaN	NaN	NaN	NaN	1114.2983	597.5867	NaN	NaN	NaN	NaN
NaN	NaN	NaN	NaN	1114.3129	597.6171	NaN	NaN	NaN	NaN
NaN	NaN	NaN	NaN	1114.106	597.59674	NaN	NaN	NaN	NaN
NaN	NaN	NaN	NaN	1114.3262	597.54846	NaN	NaN	NaN	NaN
NaN	NaN	NaN	NaN	1114.2493	597.57263	NaN	NaN	NaN	NaN
NaN	NaN	NaN	NaN	1114.3395	597.57526	NaN	NaN	NaN	NaN
NaN	NaN	NaN	NaN	1114.1543	597.5555	NaN	NaN	NaN	NaN
NaN	NaN	NaN	NaN	1114.2911	597.5156	NaN	NaN	NaN	NaN
NaN	NaN	NaN	NaN	1114.3074	597.5864	NaN	NaN	NaN	NaN
NaN	NaN	NaN	NaN	1114.3505	597.56555	NaN	NaN	NaN	NaN
NaN	NaN	NaN	NaN	1114.3063	597.52563	NaN	NaN	NaN	NaN
NaN	NaN	NaN	NaN	1114.2532	597.55817	NaN	NaN	NaN	NaN
NaN	NaN	NaN	NaN	1114.349	597.5798	NaN	NaN	NaN	NaN
NaN	NaN	NaN	NaN	1114.271	597.54407	NaN	NaN	NaN	NaN
NaN	NaN	NaN	NaN	1114.2332	597.5258	NaN	NaN	NaN	NaN
NaN	NaN	NaN	NaN	1114.2202	597.57385	NaN	NaN	NaN	NaN
NaN	NaN	NaN	NaN	1114.2269	597.54553	NaN	NaN	NaN	NaN
NaN	NaN	NaN	NaN	1114.2952	597.5313	NaN	NaN	NaN	NaN
NaN	NaN	NaN	NaN	1114.3549	597.5384	NaN	NaN	NaN	NaN
NaN	NaN	NaN	NaN	1114.3334	597.5641	NaN	NaN	NaN	NaN
NaN	NaN	NaN	NaN	1114.375	597.52985	NaN	NaN	NaN	NaN
NaN	NaN	NaN	NaN	1114.3579	597.51276	NaN	NaN	NaN	NaN
NaN	NaN	NaN	NaN	1114.3713	597.4943	NaN	NaN	NaN	NaN
NaN	NaN	NaN	NaN	1114.2952	597.5156	NaN	NaN	NaN	NaN
NaN	NaN	NaN	NaN	1114.2773	597.5057	NaN	NaN	NaN	NaN
NaN	NaN	NaN	NaN	1114.3386	597.50574	NaN	NaN	NaN	NaN
NaN	NaN	NaN	NaN	1114.3256	597.5255	NaN	NaN	NaN	NaN
NaN	NaN	NaN	NaN	1114.308	597.54553	NaN	NaN	NaN	NaN
NaN	NaN	NaN	NaN	1114.3402	597.5428	NaN	NaN	NaN	NaN
NaN	NaN	NaN	NaN	1114.3649	597.53986	NaN	NaN	NaN	NaN
NaN	NaN	NaN	NaN	1114.3369	597.51715	NaN	NaN	NaN	NaN
NaN	NaN	NaN	NaN	1114.4473	597.5328	NaN	NaN	NaN	NaN
NaN	NaN	NaN	NaN	1114.3137	597.5286	NaN	NaN	NaN	NaN
NaN	NaN	NaN	NaN	1114.3649	597.53986	NaN	NaN	NaN	NaN
NaN	NaN	NaN	NaN	1114.4232	597.50714	NaN	NaN	NaN	NaN
NaN	NaN	NaN	NaN	1114.4617	597.55396	NaN	NaN	NaN	NaN
NaN	NaN	NaN	NaN	1114.4104	597.5156	NaN	NaN	NaN	NaN
NaN	NaN	NaN	NaN	1114.2871	597.4957	NaN	NaN	NaN	NaN
NaN	NaN	NaN	NaN	1114.2881	597.5171	NaN	NaN	NaN	NaN
NaN	NaN	NaN	NaN	1114.4558	597.50287	NaN	NaN	NaN	NaN
NaN	NaN	NaN	NaN	1114.3876	597.47015	NaN	NaN	NaN	NaN
NaN	NaN	NaN	NaN	1114.3579	597.5213	NaN	NaN	NaN	NaN
NaN	NaN	NaN	NaN	1114.3823	597.4915	NaN	NaN	NaN	NaN
NaN	NaN	NaN	NaN	1114.547	597.47864	NaN	NaN	NaN	NaN
NaN	NaN	NaN	NaN	1114.5414	597.47284	NaN	NaN	NaN	NaN
NaN	NaN	NaN	NaN	1114.3975	597.43445	NaN	NaN	NaN	NaN
NaN	NaN	NaN	NaN	1114.4259	597.4245	NaN	NaN	NaN	NaN
NaN	NaN	NaN	NaN	1114.3823	597.44116	NaN	NaN	NaN	NaN
NaN	NaN	NaN	NaN	1114.4674	597.44617	NaN	NaN	NaN	NaN
NaN	NaN	NaN	NaN	1114.5685	597.4144	NaN	NaN	NaN	NaN
NaN	NaN	NaN	NaN	1114.4503	597.3551	NaN	NaN	NaN	NaN
NaN	NaN	NaN	NaN	1114.4502	597.2108	NaN	NaN	NaN	NaN
NaN	NaN	NaN	NaN	1114.46	597.15857	NaN	NaN	NaN	NaN
NaN	NaN	NaN	NaN	1114.4281	597.1601	NaN	NaN	NaN	NaN
NaN	NaN	NaN	NaN	1114.1748	597.0688	NaN	NaN	NaN	NaN
NaN	NaN	NaN	NaN	1114.3037	597.053	NaN	NaN	NaN	NaN
NaN	NaN	NaN	NaN	1114.1106	597.0863	NaN	NaN	NaN	NaN
NaN	NaN	NaN	NaN	1114.359	597.094	NaN	NaN	NaN	NaN
NaN	NaN	NaN	NaN	1114.1819	597.10486	NaN	NaN	NaN	NaN
NaN	NaN	NaN	NaN	1114.429	597.1023	NaN	NaN	NaN	NaN
NaN	NaN	NaN	NaN	1114.4279	597.1068	NaN	NaN	NaN	NaN
NaN	NaN	NaN	NaN	1114.1604	597.1232	NaN	NaN	NaN	NaN
NaN	NaN	NaN	NaN	1114.2184	597.10596	NaN	NaN	NaN	NaN
NaN	NaN	NaN	NaN	1114.3889	597.1239	NaN	NaN	NaN	NaN
NaN	NaN	NaN	NaN	1114.4529	597.1505	NaN	NaN	NaN	NaN
NaN	NaN	NaN	NaN	1114.3627	597.1209	NaN	NaN	NaN	NaN
NaN	NaN	NaN	NaN	1114.4573	597.1273	NaN	NaN	NaN	NaN
NaN	NaN	NaN	NaN	1114.3317	597.11914	NaN	NaN	NaN	NaN
NaN	NaN	NaN	NaN	1114.3317	597.1262	NaN	NaN	NaN	NaN
NaN	NaN	NaN	NaN	1114.2971	597.09	NaN	NaN	NaN	NaN
NaN	NaN	NaN	NaN	1114.1733	597.081	NaN	NaN	NaN	NaN
NaN	NaN	NaN	NaN	1114.2426	597.0884	NaN	NaN	NaN	NaN
NaN	NaN	NaN	NaN	1114.3539	597.03296	NaN	NaN	NaN	NaN
NaN	NaN	NaN	NaN	1114.3594	597.03265	NaN	NaN	NaN	NaN
NaN	NaN	NaN	NaN	1114.2418	597.0178	NaN	NaN	NaN	NaN
NaN	NaN	NaN	NaN	1114.4603	597.0269	NaN	NaN	NaN	NaN
NaN	NaN	NaN	NaN	1114.3582	596.99506	NaN	NaN	NaN	NaN
NaN	NaN	NaN	NaN	1114.3636	596.9957	NaN	NaN	NaN	NaN
NaN	NaN	NaN	NaN	1114.2407	596.9871	NaN	NaN	NaN	NaN
NaN	NaN	NaN	NaN	1114.1499	596.99066	NaN	NaN	NaN	NaN
NaN	NaN	NaN	NaN	1114.1862	597.00214	NaN	NaN	NaN	NaN
NaN	NaN	NaN	NaN	1114.4375	597.0355	NaN	NaN	NaN	NaN
NaN	NaN	NaN	NaN	1114.4478	597.03033	NaN	NaN	NaN	NaN
NaN	NaN	NaN	NaN	1114.1012	597.0165	NaN	NaN	NaN	NaN
NaN	NaN	NaN	NaN	1114.1119	597.0064	NaN	NaN	NaN	NaN
NaN	NaN	NaN	NaN	1114.2169	597.0135	NaN	NaN	NaN	NaN
NaN	NaN	NaN	NaN	1114.3932	597	NaN	NaN	NaN	NaN
NaN	NaN	NaN	NaN	1114.3203	596.9836	NaN	NaN	NaN	NaN
NaN	NaN	NaN	NaN	1114.3003	597.005	NaN	NaN	NaN	NaN
NaN	NaN	NaN	NaN	1114.1691	597.0221	NaN	NaN	NaN	NaN
NaN	NaN	NaN	NaN	1114.2875	597.02496	NaN	NaN	NaN	NaN
NaN	NaN	NaN	NaN	1114.3218	597.0361	NaN	NaN	NaN	NaN
NaN	NaN	NaN	NaN	1114.3114	596.99286	NaN	NaN	NaN	NaN
NaN	NaN	NaN	NaN	1114.2394	596.9731	NaN	NaN	NaN	NaN
NaN	NaN	NaN	NaN	1114.2704	596.9365	NaN	NaN	NaN	NaN
NaN	NaN	NaN	NaN	1114.2446	596.9636	NaN	NaN	NaN	NaN
NaN	NaN	NaN	NaN	1114.3116	597.005	NaN	NaN	NaN	NaN
NaN	NaN	NaN	NaN	1114.2932	597.0354	NaN	NaN	NaN	NaN
NaN	NaN	NaN	NaN	1114.2524	596.9566	NaN	NaN	NaN	NaN
NaN	NaN	NaN	NaN	1114.2078	597.0163	NaN	NaN	NaN	NaN
NaN	NaN	NaN	NaN	1114.3418	596.97174	NaN	NaN	NaN	NaN
NaN	NaN	NaN	NaN	1114.2136	596.953	NaN	NaN	NaN	NaN
NaN	NaN	NaN	NaN	1114.2798	596.9858	NaN	NaN	NaN	NaN
NaN	NaN	NaN	NaN	1114.255	597.0043	NaN	NaN	NaN	NaN
NaN	NaN	NaN	NaN	1113.9567	596.91254	NaN	NaN	NaN	NaN
NaN	NaN	NaN	NaN	1114.0765	596.9051	NaN	NaN	NaN	NaN
NaN	NaN	NaN	NaN	1114.2142	596.89606	NaN	NaN	NaN	NaN
NaN	NaN	NaN	NaN	1114.0453	596.8966	NaN	NaN	NaN	NaN
NaN	NaN	NaN	NaN	1114.0676	596.8873	NaN	NaN	NaN	NaN
NaN	NaN	NaN	NaN	1114.1746	596.82684	NaN	NaN	NaN	NaN
NaN	NaN	NaN	NaN	1114.0267	596.7949	NaN	NaN	NaN	NaN
NaN	NaN	NaN	NaN	1114.039	596.72003	NaN	NaN	NaN	NaN
NaN	NaN	NaN	NaN	1114.2018	596.6983	NaN	NaN	NaN	NaN
NaN	NaN	NaN	NaN	1114.3206	596.63354	NaN	NaN	NaN	NaN
NaN	NaN	NaN	NaN	1114.1902	596.6521	NaN	NaN	NaN	NaN
NaN	NaN	NaN	NaN	1114.291	596.63605	NaN	NaN	NaN	NaN
NaN	NaN	NaN	NaN	1114.2971	596.6234	NaN	NaN	NaN	NaN
NaN	NaN	NaN	NaN	1114.0183	596.60565	NaN	NaN	NaN	NaN
NaN	NaN	NaN	NaN	1114.2433	596.64105	NaN	NaN	NaN	NaN
NaN	NaN	NaN	NaN	1114.1555	596.65967	NaN	NaN	NaN	NaN
NaN	NaN	NaN	NaN	1114.1959	596.6269	NaN	NaN	NaN	NaN
NaN	NaN	NaN	NaN	1114.2412	596.6378	NaN	NaN	NaN	NaN
NaN	NaN	NaN	NaN	1114.116	596.6676	NaN	NaN	NaN	NaN
NaN	NaN	NaN	NaN	1114.1014	596.59576	NaN	NaN	NaN	NaN
NaN	NaN	NaN	NaN	1114.2322	596.6108	NaN	NaN	NaN	NaN
NaN	NaN	NaN	NaN	1114.1174	596.6463	NaN	NaN	NaN	NaN
NaN	NaN	NaN	NaN	1114.0885	596.6713	NaN	NaN	NaN	NaN
NaN	NaN	NaN	NaN	1114.2354	596.65546	NaN	NaN	NaN	NaN
NaN	NaN	NaN	NaN	1114.1864	596.59283	NaN	NaN	NaN	NaN
NaN	NaN	NaN	NaN	1114.1564	596.5968	NaN	NaN	NaN	NaN
NaN	NaN	NaN	NaN	1114.2689	596.58264	NaN	NaN	NaN	NaN
NaN	NaN	NaN	NaN	1114.1499	596.5474	NaN	NaN	NaN	NaN
NaN	NaN	NaN	NaN	1114.277	596.57434	NaN	NaN	NaN	NaN
NaN	NaN	NaN	NaN	1114.1123	596.6171	NaN	NaN	NaN	NaN
NaN	NaN	NaN	NaN	1114.0516	596.6006	NaN	NaN	NaN	NaN
NaN	NaN	NaN	NaN	1114.1686	596.5615	NaN	NaN	NaN	NaN
NaN	NaN	NaN	NaN	1114.2043	596.59204	NaN	NaN	NaN	NaN
NaN	NaN	NaN	NaN	1114.1299	596.57263	NaN	NaN	NaN	NaN
NaN	NaN	NaN	NaN	1114.1638	596.5739	NaN	NaN	NaN	NaN
NaN	NaN	NaN	NaN	1114.1718	596.5968	NaN	NaN	NaN	NaN
NaN	NaN	NaN	NaN	1114.095	596.57263	NaN	NaN	NaN	NaN
NaN	NaN	NaN	NaN	1114.0013	596.5866	NaN	NaN	NaN	NaN
NaN	NaN	NaN	NaN	1113.9742	596.5739	NaN	NaN	NaN	NaN
NaN	NaN	NaN	NaN	1114.1425	596.5712	NaN	NaN	NaN	NaN
NaN	NaN	NaN	NaN	1114.0836	596.58496	NaN	NaN	NaN	NaN
NaN	NaN	NaN	NaN	1113.8754	596.5532	NaN	NaN	NaN	NaN
NaN	NaN	NaN	NaN	1114.3098	596.55493	NaN	NaN	NaN	NaN
NaN	NaN	NaN	NaN	1114.1438	596.5698	NaN	NaN	NaN	NaN
NaN	NaN	NaN	NaN	1113.9697	596.5549	NaN	NaN	NaN	NaN
NaN	NaN	NaN	NaN	1113.9508	596.5815	NaN	NaN	NaN	NaN
NaN	NaN	NaN	NaN	1114.2301	596.56573	NaN	NaN	NaN	NaN
NaN	NaN	NaN	NaN	1114.0939	596.5756	NaN	NaN	NaN	NaN
NaN	NaN	NaN	NaN	1114.147	596.59424	NaN	NaN	NaN	NaN
NaN	NaN	NaN	NaN	1114.068	596.54626	NaN	NaN	NaN	NaN
NaN	NaN	NaN	NaN	1114.0544	596.51276	NaN	NaN	NaN	NaN
NaN	NaN	NaN	NaN	1114.037	596.53485	NaN	NaN	NaN	NaN
NaN	NaN	NaN	NaN	1114.0503	596.56006	NaN	NaN	NaN	NaN
NaN	NaN	NaN	NaN	1114.0084	596.5155	NaN	NaN	NaN	NaN
NaN	NaN	NaN	NaN	1113.8771	596.5339	NaN	NaN	NaN	NaN
NaN	NaN	NaN	NaN	1113.9271	596.5294	NaN	NaN	NaN	NaN
NaN	NaN	NaN	NaN	1114.0204	596.51825	NaN	NaN	NaN	NaN
NaN	NaN	NaN	NaN	1113.9965	596.5281	NaN	NaN	NaN	NaN
NaN	NaN	NaN	NaN	1114.0663	596.50977	NaN	NaN	NaN	NaN
NaN	NaN	NaN	NaN	1114.073	596.52386	NaN	NaN	NaN	NaN
NaN	NaN	NaN	NaN	1114.028	596.49164	NaN	NaN	NaN	NaN
NaN	NaN	NaN	NaN	1113.9706	596.4734	NaN	NaN	NaN	NaN
NaN	NaN	NaN	NaN	1113.9888	596.507	NaN	NaN	NaN	NaN
NaN	NaN	NaN	NaN	1114.0708	596.51404	NaN	NaN	NaN	NaN
NaN	NaN	NaN	NaN	1114.0986	596.535	NaN	NaN	NaN	NaN
NaN	NaN	NaN	NaN	1114.155	596.4819	NaN	NaN	NaN	NaN
NaN	NaN	NaN	NaN	1114.0818	596.52795	NaN	NaN	NaN	NaN
NaN	NaN	NaN	NaN	1113.9937	596.4564	NaN	NaN	NaN	NaN
NaN	NaN	NaN	NaN	1114.1929	596.47894	NaN	NaN	NaN	NaN
NaN	NaN	NaN	NaN	1114.1215	596.4972	NaN	NaN	NaN	NaN
NaN	NaN	NaN	NaN	1114.1245	596.4522	NaN	NaN	NaN	NaN
NaN	NaN	NaN	NaN	1114.2018	596.46484	NaN	NaN	NaN	NaN
NaN	NaN	NaN	NaN	1114.0688	596.4621	NaN	NaN	NaN	NaN
NaN	NaN	NaN	NaN	1114.1233	596.4468	NaN	NaN	NaN	NaN
NaN	NaN	NaN	NaN	1114.0225	596.4482	NaN	NaN	NaN	NaN
NaN	NaN	NaN	NaN	1114.0392	596.4664	NaN	NaN	NaN	NaN
NaN	NaN	NaN	NaN	1114.0378	596.5028	NaN	NaN	NaN	NaN
NaN	NaN	NaN	NaN	1114.0602	596.4734	NaN	NaN	NaN	NaN
NaN	NaN	NaN	NaN	1114.0286	596.45953	NaN	NaN	NaN	NaN
NaN	NaN	NaN	NaN	1113.9553	596.4497	NaN	NaN	NaN	NaN
NaN	NaN	NaN	NaN	1113.9965	596.41583	NaN	NaN	NaN	NaN
NaN	NaN	NaN	NaN	1114.0479	596.44366	NaN	NaN	NaN	NaN
NaN	NaN	NaN	NaN	1114.1892	596.45074	NaN	NaN	NaN	NaN
NaN	NaN	NaN	NaN	1114.1666	596.4272	NaN	NaN	NaN	NaN
NaN	NaN	NaN	NaN	1114.0566	596.44824	NaN	NaN	NaN	NaN
NaN	NaN	NaN	NaN	1114.0217	596.4467	NaN	NaN	NaN	NaN
NaN	NaN	NaN	NaN	1114.1042	596.41125	NaN	NaN	NaN	NaN
NaN	NaN	NaN	NaN	1114.0947	596.39624	NaN	NaN	NaN	NaN
NaN	NaN	NaN	NaN	1114.1025	596.4143	NaN	NaN	NaN	NaN
NaN	NaN	NaN	NaN	1114.0564	596.41974	NaN	NaN	NaN	NaN
NaN	NaN	NaN	NaN	1113.9276	596.39874	NaN	NaN	NaN	NaN
NaN	NaN	NaN	NaN	1114.0916	596.4426	NaN	NaN	NaN	NaN
NaN	NaN	NaN	NaN	1114.0664	596.4161	NaN	NaN	NaN	NaN
NaN	NaN	NaN	NaN	1114.0063	596.3825	NaN	NaN	NaN	NaN
NaN	NaN	NaN	NaN	1114.0358	596.39905	NaN	NaN	NaN	NaN
NaN	NaN	NaN	NaN	1114.0043	596.43256	NaN	NaN	NaN	NaN
NaN	NaN	NaN	NaN	1114.169	596.39764	NaN	NaN	NaN	NaN
NaN	NaN	NaN	NaN	1114.0288	596.41986	NaN	NaN	NaN	NaN
NaN	NaN	NaN	NaN	1114.0056	596.4213	NaN	NaN	NaN	NaN
NaN	NaN	NaN	NaN	1114.019	596.4128	NaN	NaN	NaN	NaN
NaN	NaN	NaN	NaN	1113.8618	596.41864	NaN	NaN	NaN	NaN
NaN	NaN	NaN	NaN	1113.9171	596.43115	NaN	NaN	NaN	NaN
NaN	NaN	NaN	NaN	1114.0685	596.43713	NaN	NaN	NaN	NaN
NaN	NaN	NaN	NaN	1113.9259	596.4182	NaN	NaN	NaN	NaN
NaN	NaN	NaN	NaN	1113.9514	596.4311	NaN	NaN	NaN	NaN
NaN	NaN	NaN	NaN	1113.9011	596.385	NaN	NaN	NaN	NaN
NaN	NaN	NaN	NaN	1114.0537	596.43646	NaN	NaN	NaN	NaN
NaN	NaN	NaN	NaN	1113.8385	596.4227	NaN	NaN	NaN	NaN
NaN	NaN	NaN	NaN	1113.9929	596.42114	NaN	NaN	NaN	NaN
NaN	NaN	NaN	NaN	1114.0146	596.43005	NaN	NaN	NaN	NaN
NaN	NaN	NaN	NaN	1113.9993	596.41534	NaN	NaN	NaN	NaN
NaN	NaN	NaN	NaN	1113.9817	596.45636	NaN	NaN	NaN	NaN
NaN	NaN	NaN	NaN	1114.0674	596.4213	NaN	NaN	NaN	NaN
NaN	NaN	NaN	NaN	1114.0372	596.46063	NaN	NaN	NaN	NaN
NaN	NaN	NaN	NaN	1114.0448	596.46075	NaN	NaN	NaN	NaN
NaN	NaN	NaN	NaN	1114.0217	596.42145	NaN	NaN	NaN	NaN
NaN	NaN	NaN	NaN	1113.9163	596.4316	NaN	NaN	NaN	NaN
NaN	NaN	NaN	NaN	1113.9261	596.4803	NaN	NaN	NaN	NaN
NaN	NaN	NaN	NaN	1114.0219	596.4492	NaN	NaN	NaN	NaN
NaN	NaN	NaN	NaN	1114.0339	596.4407	NaN	NaN	NaN	NaN
NaN	NaN	NaN	NaN	1114.1276	596.50696	NaN	NaN	NaN	NaN
NaN	NaN	NaN	NaN	1114.0448	596.4888	NaN	NaN	NaN	NaN
NaN	NaN	NaN	NaN	1113.9683	596.4859	NaN	NaN	NaN	NaN
NaN	NaN	NaN	NaN	1114.1329	596.4831	NaN	NaN	NaN	NaN
NaN	NaN	NaN	NaN	1114.1503	596.4422	NaN	NaN	NaN	NaN
NaN	NaN	NaN	NaN	1114.0686	596.4846	NaN	NaN	NaN	NaN
NaN	NaN	NaN	NaN	1114.1377	596.5098	NaN	NaN	NaN	NaN
NaN	NaN	NaN	NaN	1113.9888	596.5307	NaN	NaN	NaN	NaN
NaN	NaN	NaN	NaN	1113.9817	596.5028	NaN	NaN	NaN	NaN
NaN	NaN	NaN	NaN	1114.066	596.48737	NaN	NaN	NaN	NaN
NaN	NaN	NaN	NaN	1114.111	596.5042	NaN	NaN	NaN	NaN
NaN	NaN	NaN	NaN	1113.9937	596.5239	NaN	NaN	NaN	NaN
NaN	NaN	NaN	NaN	1114.1099	596.5239	NaN	NaN	NaN	NaN
NaN	NaN	NaN	NaN	1113.964	596.4958	NaN	NaN	NaN	NaN
NaN	NaN	NaN	NaN	1114.0323	596.5042	NaN	NaN	NaN	NaN
NaN	NaN	NaN	NaN	1113.9774	596.5339	NaN	NaN	NaN	NaN
NaN	NaN	NaN	NaN	1114.0469	596.51117	NaN	NaN	NaN	NaN
NaN	NaN	NaN	NaN	1114.051	596.5057	NaN	NaN	NaN	NaN
NaN	NaN	NaN	NaN	1114.1534	596.5085	NaN	NaN	NaN	NaN
NaN	NaN	NaN	NaN	1114.0239	596.5253	NaN	NaN	NaN	NaN
NaN	NaN	NaN	NaN	1114.1709	596.4972	NaN	NaN	NaN	NaN
NaN	NaN	NaN	NaN	1114.0282	596.59015	NaN	NaN	NaN	NaN
NaN	NaN	NaN	NaN	1114.0387	596.5633	NaN	NaN	NaN	NaN
NaN	NaN	NaN	NaN	1114.256	596.555	NaN	NaN	NaN	NaN
NaN	NaN	NaN	NaN	1114.0935	596.54535	NaN	NaN	NaN	NaN
NaN	NaN	NaN	NaN	1114.007	596.5756	NaN	NaN	NaN	NaN
NaN	NaN	NaN	NaN	1113.9824	596.60126	NaN	NaN	NaN	NaN
NaN	NaN	NaN	NaN	1114.0685	596.5838	NaN	NaN	NaN	NaN
NaN	NaN	NaN	NaN	1114.1986	596.56476	NaN	NaN	NaN	NaN
NaN	NaN	NaN	NaN	1114.019	596.555	NaN	NaN	NaN	NaN
NaN	NaN	NaN	NaN	1114.1255	596.6108	NaN	NaN	NaN	NaN
NaN	NaN	NaN	NaN	1114.1372	596.577	NaN	NaN	NaN	NaN
NaN	NaN	NaN	NaN	1114.109	596.52673	NaN	NaN	NaN	NaN
NaN	NaN	NaN	NaN	1114.0857	596.55475	NaN	NaN	NaN	NaN
NaN	NaN	NaN	NaN	1114.1222	596.56464	NaN	NaN	NaN	NaN
NaN	NaN	NaN	NaN	1114.1039	596.5857	NaN	NaN	NaN	NaN
NaN	NaN	NaN	NaN	1114.3357	596.5885	NaN	NaN	NaN	NaN
NaN	NaN	NaN	NaN	1114.1	596.58453	NaN	NaN	NaN	NaN
NaN	NaN	NaN	NaN	1114.2123	596.5635	NaN	NaN	NaN	NaN
NaN	NaN	NaN	NaN	1114.2852	596.5185	NaN	NaN	NaN	NaN
NaN	NaN	NaN	NaN	1114.1179	596.55475	NaN	NaN	NaN	NaN
NaN	NaN	NaN	NaN	1114.2142	596.58124	NaN	NaN	NaN	NaN
NaN	NaN	NaN	NaN	1114.1183	596.59436	NaN	NaN	NaN	NaN
NaN	NaN	NaN	NaN	1114.2743	596.5649	NaN	NaN	NaN	NaN
NaN	NaN	NaN	NaN	1114.1793	596.5862	NaN	NaN	NaN	NaN
NaN	NaN	NaN	NaN	1114.2369	596.5619	NaN	NaN	NaN	NaN
NaN	NaN	NaN	NaN	1114.1868	596.57306	NaN	NaN	NaN	NaN
NaN	NaN	NaN	NaN	1114.2756	596.57153	NaN	NaN	NaN	NaN
NaN	NaN	NaN	NaN	1114.1859	596.5493	NaN	NaN	NaN	NaN
NaN	NaN	NaN	NaN	1114.0952	596.57196	NaN	NaN	NaN	NaN
NaN	NaN	NaN	NaN	1114.1229	596.5664	NaN	NaN	NaN	NaN
NaN	NaN	NaN	NaN	1114.3705	596.57605	NaN	NaN	NaN	NaN
NaN	NaN	NaN	NaN	1114.2798	596.60376	NaN	NaN	NaN	NaN
NaN	NaN	NaN	NaN	1114.4045	596.5871	NaN	NaN	NaN	NaN
NaN	NaN	NaN	NaN	1114.3651	596.57166	NaN	NaN	NaN	NaN
NaN	NaN	NaN	NaN	1114.4929	596.5927	NaN	NaN	NaN	NaN
NaN	NaN	NaN	NaN	1114.5127	596.57043	NaN	NaN	NaN	NaN
NaN	NaN	NaN	NaN	1114.2334	596.5578	NaN	NaN	NaN	NaN
NaN	NaN	NaN	NaN	1114.3798	596.5481	NaN	NaN	NaN	NaN
NaN	NaN	NaN	NaN	1114.364	596.5898	NaN	NaN	NaN	NaN
NaN	NaN	NaN	NaN	1114.3517	596.5876	NaN	NaN	NaN	NaN
NaN	NaN	NaN	NaN	1114.3535	596.52673	NaN	NaN	NaN	NaN
NaN	NaN	NaN	NaN	1114.284	596.6122	NaN	NaN	NaN	NaN
NaN	NaN	NaN	NaN	1114.3783	596.6217	NaN	NaN	NaN	NaN
NaN	NaN	NaN	NaN	1114.403	596.583	NaN	NaN	NaN	NaN
NaN	NaN	NaN	NaN	1114.3976	596.57715	NaN	NaN	NaN	NaN
NaN	NaN	NaN	NaN	1114.4128	596.6111	NaN	NaN	NaN	NaN
NaN	NaN	NaN	NaN	1114.6029	596.5705	NaN	NaN	NaN	NaN
NaN	NaN	NaN	NaN	1114.4464	596.5536	NaN	NaN	NaN	NaN
NaN	NaN	NaN	NaN	1114.3647	596.57886	NaN	NaN	NaN	NaN
NaN	NaN	NaN	NaN	1114.5281	596.60114	NaN	NaN	NaN	NaN
NaN	NaN	NaN	NaN	1114.6029	596.5903	NaN	NaN	NaN	NaN
NaN	NaN	NaN	NaN	1114.3463	596.59875	NaN	NaN	NaN	NaN
NaN	NaN	NaN	NaN	1114.6044	596.61145	NaN	NaN	NaN	NaN
NaN	NaN	NaN	NaN	1114.552	596.6222	NaN	NaN	NaN	NaN
NaN	NaN	NaN	NaN	1114.5071	596.62445	NaN	NaN	NaN	NaN
NaN	NaN	NaN	NaN	1114.4832	596.62537	NaN	NaN	NaN	NaN
NaN	NaN	NaN	NaN	1114.3927	596.6116	NaN	NaN	NaN	NaN
NaN	NaN	NaN	NaN	1114.7806	596.5705	NaN	NaN	NaN	NaN
NaN	NaN	NaN	NaN	1114.588	596.6065	NaN	NaN	NaN	NaN
NaN	NaN	NaN	NaN	1114.6133	596.5652	NaN	NaN	NaN	NaN
NaN	NaN	NaN	NaN	1114.7738	596.51984	NaN	NaN	NaN	NaN
NaN	NaN	NaN	NaN	1114.7319	596.51556	NaN	NaN	NaN	NaN
NaN	NaN	NaN	NaN	1114.5723	596.5269	NaN	NaN	NaN	NaN
NaN	NaN	NaN	NaN	1114.7793	596.5071	NaN	NaN	NaN	NaN
NaN	NaN	NaN	NaN	1114.6259	596.52686	NaN	NaN	NaN	NaN
NaN	NaN	NaN	NaN	1114.6757	596.55524	NaN	NaN	NaN	NaN
NaN	NaN	NaN	NaN	1114.7489	596.5481	NaN	NaN	NaN	NaN
NaN	NaN	NaN	NaN	1114.5579	596.54376	NaN	NaN	NaN	NaN
NaN	NaN	NaN	NaN	1114.6532	596.58655	NaN	NaN	NaN	NaN
NaN	NaN	NaN	NaN	1114.6884	596.6091	NaN	NaN	NaN	NaN
NaN	NaN	NaN	NaN	1114.7083	596.5765	NaN	NaN	NaN	NaN
NaN	NaN	NaN	NaN	1114.7563	596.59204	NaN	NaN	NaN	NaN
NaN	NaN	NaN	NaN	1114.6223	596.4758	NaN	NaN	NaN	NaN
NaN	NaN	NaN	NaN	1114.5674	596.4211	NaN	NaN	NaN	NaN
NaN	NaN	NaN	NaN	1114.7428	596.42426	NaN	NaN	NaN	NaN
NaN	NaN	NaN	NaN	1114.7681	596.4078	NaN	NaN	NaN	NaN
NaN	NaN	NaN	NaN	1114.7474	596.40985	NaN	NaN	NaN	NaN
NaN	NaN	NaN	NaN	1114.5798	596.3559	NaN	NaN	NaN	NaN
NaN	NaN	NaN	NaN	1114.6312	596.3702	NaN	NaN	NaN	NaN
NaN	NaN	NaN	NaN	1114.5813	596.3431	NaN	NaN	NaN	NaN
NaN	NaN	NaN	NaN	1114.6909	596.35754	NaN	NaN	NaN	NaN
NaN	NaN	NaN	NaN	1114.8864	596.43463	NaN	NaN	NaN	NaN
NaN	NaN	NaN	NaN	1114.4915	596.33026	NaN	NaN	NaN	NaN
NaN	NaN	NaN	NaN	1114.6683	596.28033	NaN	NaN	NaN	NaN
NaN	NaN	NaN	NaN	1114.5198	596.3343	NaN	NaN	NaN	NaN
NaN	NaN	NaN	NaN	1114.7632	596.3421	NaN	NaN	NaN	NaN
NaN	NaN	NaN	NaN	1114.4829	596.34717	NaN	NaN	NaN	NaN
NaN	NaN	NaN	NaN	1114.5673	596.3169	NaN	NaN	NaN	NaN
NaN	NaN	NaN	NaN	1114.6804	596.3324	NaN	NaN	NaN	NaN
NaN	NaN	NaN	NaN	1114.7063	596.3065	NaN	NaN	NaN	NaN
NaN	NaN	NaN	NaN	1114.7003	596.3139	NaN	NaN	NaN	NaN
NaN	NaN	NaN	NaN	1114.5312	596.3014	NaN	NaN	NaN	NaN
NaN	NaN	NaN	NaN	1114.788	596.28296	NaN	NaN	NaN	NaN
NaN	NaN	NaN	NaN	1114.796	596.3116	NaN	NaN	NaN	NaN
NaN	NaN	NaN	NaN	1114.7574	596.2709	NaN	NaN	NaN	NaN
NaN	NaN	NaN	NaN	1114.7849	596.30817	NaN	NaN	NaN	NaN
NaN	NaN	NaN	NaN	1114.7166	596.2279	NaN	NaN	NaN	NaN
NaN	NaN	NaN	NaN	1115.0957	596.18225	NaN	NaN	NaN	NaN
NaN	NaN	NaN	NaN	1115.0099	596.1889	NaN	NaN	NaN	NaN
NaN	NaN	NaN	NaN	1114.8176	596.2151	NaN	NaN	NaN	NaN
NaN	NaN	NaN	NaN	1114.8171	596.2143	NaN	NaN	NaN	NaN
NaN	NaN	NaN	NaN	1114.8304	596.2716	NaN	NaN	NaN	NaN
NaN	NaN	NaN	NaN	1114.7358	596.2159	NaN	NaN	NaN	NaN
NaN	NaN	NaN	NaN	1114.9009	596.237	NaN	NaN	NaN	NaN
NaN	NaN	NaN	NaN	1114.8103	596.2955	NaN	NaN	NaN	NaN
NaN	NaN	NaN	NaN	1114.8408	596.25104	NaN	NaN	NaN	NaN
NaN	NaN	NaN	NaN	1114.8707	596.27106	NaN	NaN	NaN	NaN
NaN	NaN	NaN	NaN	1114.7295	596.2734	NaN	NaN	NaN	NaN
NaN	NaN	NaN	NaN	1114.8112	596.3034	NaN	NaN	NaN	NaN
NaN	NaN	NaN	NaN	1114.8163	596.28864	NaN	NaN	NaN	NaN
NaN	NaN	NaN	NaN	1114.772	596.27765	NaN	NaN	NaN	NaN
NaN	NaN	NaN	NaN	1114.936	596.3101	NaN	NaN	NaN	NaN
NaN	NaN	NaN	NaN	1114.7899	596.2468	NaN	NaN	NaN	NaN
NaN	NaN	NaN	NaN	1114.9663	596.2612	NaN	NaN	NaN	NaN
NaN	NaN	NaN	NaN	1114.9258	596.2129	NaN	NaN	NaN	NaN
NaN	NaN	NaN	NaN	1114.9332	596.1619	NaN	NaN	NaN	NaN
NaN	NaN	NaN	NaN	1114.9937	596.12555	NaN	NaN	NaN	NaN
NaN	NaN	NaN	NaN	1115.107	596.1213	NaN	NaN	NaN	NaN
NaN	NaN	NaN	NaN	1114.959	596.102	NaN	NaN	NaN	NaN
NaN	NaN	NaN	NaN	1114.983	596.06354	NaN	NaN	NaN	NaN
NaN	NaN	NaN	NaN	1115.151	596.06555	NaN	NaN	NaN	NaN
NaN	NaN	NaN	NaN	1115.0664	596.0706	NaN	NaN	NaN	NaN
NaN	NaN	NaN	NaN	1115.089	596.0664	NaN	NaN	NaN	NaN
NaN	NaN	NaN	NaN	1115.1082	596.0248	NaN	NaN	NaN	NaN
NaN	NaN	NaN	NaN	1115.2119	596.0099	NaN	NaN	NaN	NaN
NaN	NaN	NaN	NaN	1115.1364	595.97015	NaN	NaN	NaN	NaN
NaN	NaN	NaN	NaN	1115.1389	595.97675	NaN	NaN	NaN	NaN
NaN	NaN	NaN	NaN	1115.1207	595.9574	NaN	NaN	NaN	NaN
NaN	NaN	NaN	NaN	1115.1011	595.9399	NaN	NaN	NaN	NaN
NaN	NaN	NaN	NaN	1115.044	595.8966	NaN	NaN	NaN	NaN
NaN	NaN	NaN	NaN	1115.0327	595.8319	NaN	NaN	NaN	NaN
NaN	NaN	NaN	NaN	1115.1558	595.8471	NaN	NaN	NaN	NaN
NaN	NaN	NaN	NaN	1115.2025	595.88666	NaN	NaN	NaN	NaN
NaN	NaN	NaN	NaN	1115.0924	595.8822	NaN	NaN	NaN	NaN
NaN	NaN	NaN	NaN	1115.1986	595.92	NaN	NaN	NaN	NaN
NaN	NaN	NaN	NaN	1115.2966	595.86865	NaN	NaN	NaN	NaN
NaN	NaN	NaN	NaN	1115.2574	595.8844	NaN	NaN	NaN	NaN
NaN	NaN	NaN	NaN	1115.245	595.9391	NaN	NaN	NaN	NaN
NaN	NaN	NaN	NaN	1115.278	595.8904	NaN	NaN	NaN	NaN
NaN	NaN	NaN	NaN	1115.3005	595.86633	NaN	NaN	NaN	NaN
NaN	NaN	NaN	NaN	1115.2705	595.8711	NaN	NaN	NaN	NaN
NaN	NaN	NaN	NaN	1115.216	595.831	NaN	NaN	NaN	NaN
NaN	NaN	NaN	NaN	1115.2623	595.8932	NaN	NaN	NaN	NaN
NaN	NaN	NaN	NaN	1115.1388	595.8669	NaN	NaN	NaN	NaN
NaN	NaN	NaN	NaN	1115.4167	595.8667	NaN	NaN	NaN	NaN
NaN	NaN	NaN	NaN	1115.2333	595.82623	NaN	NaN	NaN	NaN
NaN	NaN	NaN	NaN	1115.2472	595.8508	NaN	NaN	NaN	NaN
NaN	NaN	NaN	NaN	1115.1971	595.82715	NaN	NaN	NaN	NaN
NaN	NaN	NaN	NaN	1115.2883	595.82526	NaN	NaN	NaN	NaN
NaN	NaN	NaN	NaN	1115.3362	595.82477	NaN	NaN	NaN	NaN
NaN	NaN	NaN	NaN	1115.1909	595.8461	NaN	NaN	NaN	NaN
NaN	NaN	NaN	NaN	1115.3463	595.84424	NaN	NaN	NaN	NaN
NaN	NaN	NaN	NaN	1115.1752	595.82623	NaN	NaN	NaN	NaN
NaN	NaN	NaN	NaN	1115.2935	595.8706	NaN	NaN	NaN	NaN
NaN	NaN	NaN	NaN	1115.2656	595.831	NaN	NaN	NaN	NaN
NaN	NaN	NaN	NaN	1115.4001	595.8752	NaN	NaN	NaN	NaN
NaN	NaN	NaN	NaN	1115.3597	595.8462	NaN	NaN	NaN	NaN
NaN	NaN	NaN	NaN	1115.4574	595.831	NaN	NaN	NaN	NaN
NaN	NaN	NaN	NaN	1115.4202	595.7896	NaN	NaN	NaN	NaN
NaN	NaN	NaN	NaN	1115.2958	595.84607	NaN	NaN	NaN	NaN
NaN	NaN	NaN	NaN	1115.4517	595.8357	NaN	NaN	NaN	NaN
NaN	NaN	NaN	NaN	1115.5526	595.8371	NaN	NaN	NaN	NaN
NaN	NaN	NaN	NaN	1115.3536	595.8608	NaN	NaN	NaN	NaN
NaN	NaN	NaN	NaN	1115.3682	595.8524	NaN	NaN	NaN	NaN
NaN	NaN	NaN	NaN	1115.6241	595.8053	NaN	NaN	NaN	NaN
NaN	NaN	NaN	NaN	1115.3916	595.8438	NaN	NaN	NaN	NaN
NaN	NaN	NaN	NaN	1115.4844	595.8594	NaN	NaN	NaN	NaN
NaN	NaN	NaN	NaN	1115.3362	595.82196	NaN	NaN	NaN	NaN
NaN	NaN	NaN	NaN	1115.3289	595.84094	NaN	NaN	NaN	NaN
NaN	NaN	NaN	NaN	1115.5457	595.81287	NaN	NaN	NaN	NaN
NaN	NaN	NaN	NaN	1115.4985	595.8252	NaN	NaN	NaN	NaN
NaN	NaN	NaN	NaN	1115.5	595.81476	NaN	NaN	NaN	NaN
NaN	NaN	NaN	NaN	1115.5215	595.7898	NaN	NaN	NaN	NaN
NaN	NaN	NaN	NaN	1115.5969	595.8049	NaN	NaN	NaN	NaN
NaN	NaN	NaN	NaN	1115.5654	595.793	NaN	NaN	NaN	NaN
NaN	NaN	NaN	NaN	1115.6108	595.7727	NaN	NaN	NaN	NaN
NaN	NaN	NaN	NaN	1115.5215	595.7589	NaN	NaN	NaN	NaN
NaN	NaN	NaN	NaN	1115.4398	595.755	NaN	NaN	NaN	NaN
NaN	NaN	NaN	NaN	1115.6232	595.7565	NaN	NaN	NaN	NaN
NaN	NaN	NaN	NaN	1115.7625	595.8121	NaN	NaN	NaN	NaN
NaN	NaN	NaN	NaN	1115.7977	595.79486	NaN	NaN	NaN	NaN
NaN	NaN	NaN	NaN	1115.5299	595.76886	NaN	NaN	NaN	NaN
NaN	NaN	NaN	NaN	1115.6844	595.79645	NaN	NaN	NaN	NaN
NaN	NaN	NaN	NaN	1115.8386	595.77716	NaN	NaN	NaN	NaN
NaN	NaN	NaN	NaN	1115.6227	595.77106	NaN	NaN	NaN	NaN
NaN	NaN	NaN	NaN	1115.6266	595.78735	NaN	NaN	NaN	NaN
NaN	NaN	NaN	NaN	1115.638	595.8002	NaN	NaN	NaN	NaN
NaN	NaN	NaN	NaN	1115.6826	595.79956	NaN	NaN	NaN	NaN
NaN	NaN	NaN	NaN	1115.6351	595.7418	NaN	NaN	NaN	NaN
NaN	NaN	NaN	NaN	1115.6553	595.7279	NaN	NaN	NaN	NaN
NaN	NaN	NaN	NaN	1115.55	595.71173	NaN	NaN	NaN	NaN
NaN	NaN	NaN	NaN	1115.5927	595.6994	NaN	NaN	NaN	NaN
NaN	NaN	NaN	NaN	1115.6835	595.71906	NaN	NaN	NaN	NaN
NaN	NaN	NaN	NaN	1115.6068	595.6966	NaN	NaN	NaN	NaN
NaN	NaN	NaN	NaN	1115.63	595.7386	NaN	NaN	NaN	NaN
NaN	NaN	NaN	NaN	1115.6134	595.70087	NaN	NaN	NaN	NaN
NaN	NaN	NaN	NaN	1115.6929	595.7241	NaN	NaN	NaN	NaN
NaN	NaN	NaN	NaN	1115.6206	595.71136	NaN	NaN	NaN	NaN
NaN	NaN	NaN	NaN	1115.6296	595.70654	NaN	NaN	NaN	NaN
NaN	NaN	NaN	NaN	1115.6794	595.69086	NaN	NaN	NaN	NaN
NaN	NaN	NaN	NaN	1115.65	595.68	NaN	NaN	NaN	NaN
NaN	NaN	NaN	NaN	1115.7112	595.69257	NaN	NaN	NaN	NaN
NaN	NaN	NaN	NaN	1115.5128	595.68744	NaN	NaN	NaN	NaN
NaN	NaN	NaN	NaN	1115.6655	595.7268	NaN	NaN	NaN	NaN
NaN	NaN	NaN	NaN	1115.6208	595.6835	NaN	NaN	NaN	NaN
NaN	NaN	NaN	NaN	1115.7877	595.7094	NaN	NaN	NaN	NaN
NaN	NaN	NaN	NaN	1115.6324	595.7137	NaN	NaN	NaN	NaN
NaN	NaN	NaN	NaN	1115.5015	595.66736	NaN	NaN	NaN	NaN
NaN	NaN	NaN	NaN	1115.6614	595.64716	NaN	NaN	NaN	NaN
NaN	NaN	NaN	NaN	1115.7617	595.70197	NaN	NaN	NaN	NaN
NaN	NaN	NaN	NaN	1115.6132	595.7163	NaN	NaN	NaN	NaN
NaN	NaN	NaN	NaN	1115.7322	595.6951	NaN	NaN	NaN	NaN
NaN	NaN	NaN	NaN	1115.5242	595.692	NaN	NaN	NaN	NaN
NaN	NaN	NaN	NaN	1115.7256	595.6503	NaN	NaN	NaN	NaN
NaN	NaN	NaN	NaN	1115.6416	595.67737	NaN	NaN	NaN	NaN
NaN	NaN	NaN	NaN	1115.702	595.68506	NaN	NaN	NaN	NaN
NaN	NaN	NaN	NaN	1115.5156	595.6624	NaN	NaN	NaN	NaN
NaN	NaN	NaN	NaN	1115.9438	595.68494	NaN	NaN	NaN	NaN
NaN	NaN	NaN	NaN	1115.7571	595.69885	NaN	NaN	NaN	NaN
NaN	NaN	NaN	NaN	1115.7369	595.67163	NaN	NaN	NaN	NaN
NaN	NaN	NaN	NaN	1115.6818	595.6918	NaN	NaN	NaN	NaN
NaN	NaN	NaN	NaN	1115.6986	595.6443	NaN	NaN	NaN	NaN
NaN	NaN	NaN	NaN	1115.6929	595.6773	NaN	NaN	NaN	NaN
NaN	NaN	NaN	NaN	1115.8041	595.72064	NaN	NaN	NaN	NaN
NaN	NaN	NaN	NaN	1115.8235	595.67865	NaN	NaN	NaN	NaN
NaN	NaN	NaN	NaN	1115.7507	595.6638	NaN	NaN	NaN	NaN
NaN	NaN	NaN	NaN	1115.7415	595.6435	NaN	NaN	NaN	NaN
NaN	NaN	NaN	NaN	1115.7567	595.69006	NaN	NaN	NaN	NaN
NaN	NaN	NaN	NaN	1115.7404	595.66925	NaN	NaN	NaN	NaN
NaN	NaN	NaN	NaN	1115.8143	595.6414	NaN	NaN	NaN	NaN
NaN	NaN	NaN	NaN	1115.7925	595.63837	NaN	NaN	NaN	NaN
NaN	NaN	NaN	NaN	1115.7051	595.7037	NaN	NaN	NaN	NaN
NaN	NaN	NaN	NaN	1115.766	595.6622	NaN	NaN	NaN	NaN
NaN	NaN	NaN	NaN	1115.8708	595.6626	NaN	NaN	NaN	NaN
NaN	NaN	NaN	NaN	1115.8319	595.6546	NaN	NaN	NaN	NaN
NaN	NaN	NaN	NaN	1115.7968	595.66974	NaN	NaN	NaN	NaN
NaN	NaN	NaN	NaN	1115.8206	595.6937	NaN	NaN	NaN	NaN
NaN	NaN	NaN	NaN	1115.8021	595.66595	NaN	NaN	NaN	NaN
NaN	NaN	NaN	NaN	1115.8523	595.6449	NaN	NaN	NaN	NaN
NaN	NaN	NaN	NaN	1115.9465	595.58417	NaN	NaN	NaN	NaN
NaN	NaN	NaN	NaN	1115.8523	595.6207	NaN	NaN	NaN	NaN
NaN	NaN	NaN	NaN	1115.9615	595.6168	NaN	NaN	NaN	NaN
NaN	NaN	NaN	NaN	1115.791	595.5685	NaN	NaN	NaN	NaN
NaN	NaN	NaN	NaN	1115.8215	595.6048	NaN	NaN	NaN	NaN
NaN	NaN	NaN	NaN	1115.8778	595.6264	NaN	NaN	NaN	NaN
NaN	NaN	NaN	NaN	1116.04	595.57574	NaN	NaN	NaN	NaN
NaN	NaN	NaN	NaN	1115.9259	595.62823	NaN	NaN	NaN	NaN
NaN	NaN	NaN	NaN	1115.8949	595.5644	NaN	NaN	NaN	NaN
NaN	NaN	NaN	NaN	1115.9165	595.59845	NaN	NaN	NaN	NaN
NaN	NaN	NaN	NaN	1115.7618	595.5873	NaN	NaN	NaN	NaN
NaN	NaN	NaN	NaN	1115.8367	595.5473	NaN	NaN	NaN	NaN
NaN	NaN	NaN	NaN	1115.8542	595.5555	NaN	NaN	NaN	NaN
NaN	NaN	NaN	NaN	1116.0483	595.5568	NaN	NaN	NaN	NaN
NaN	NaN	NaN	NaN	1115.8136	595.5212	NaN	NaN	NaN	NaN
NaN	NaN	NaN	NaN	1115.9629	595.56287	NaN	NaN	NaN	NaN
NaN	NaN	NaN	NaN	1115.8975	595.5584	NaN	NaN	NaN	NaN
NaN	NaN	NaN	NaN	1115.8738	595.5856	NaN	NaN	NaN	NaN
NaN	NaN	NaN	NaN	1115.9114	595.56573	NaN	NaN	NaN	NaN
NaN	NaN	NaN	NaN	1115.9392	595.5787	NaN	NaN	NaN	NaN
NaN	NaN	NaN	NaN	1115.868	595.5799	NaN	NaN	NaN	NaN
NaN	NaN	NaN	NaN	1115.8774	595.55273	NaN	NaN	NaN	NaN
NaN	NaN	NaN	NaN	1115.7731	595.5555	NaN	NaN	NaN	NaN
NaN	NaN	NaN	NaN	1115.7167	595.56024	NaN	NaN	NaN	NaN
NaN	NaN	NaN	NaN	1115.7849	595.5584	NaN	NaN	NaN	NaN
NaN	NaN	NaN	NaN	1115.8966	595.4829	NaN	NaN	NaN	NaN
NaN	NaN	NaN	NaN	1115.9073	595.5171	NaN	NaN	NaN	NaN
NaN	NaN	NaN	NaN	1115.791	595.5128	NaN	NaN	NaN	NaN
NaN	NaN	NaN	NaN	1116.0468	595.5312	NaN	NaN	NaN	NaN
NaN	NaN	NaN	NaN	1115.8342	595.49286	NaN	NaN	NaN	NaN
NaN	NaN	NaN	NaN	1115.9286	595.4543	NaN	NaN	NaN	NaN
NaN	NaN	NaN	NaN	1115.6547	595.4305	NaN	NaN	NaN	NaN
NaN	NaN	NaN	NaN	1115.8694	595.4733	NaN	NaN	NaN	NaN
NaN	NaN	NaN	NaN	1116.0261	595.4027	NaN	NaN	NaN	NaN
NaN	NaN	NaN	NaN	1115.7649	595.3952	NaN	NaN	NaN	NaN
NaN	NaN	NaN	NaN	1115.978	595.3766	NaN	NaN	NaN	NaN
NaN	NaN	NaN	NaN	1116.0142	595.392	NaN	NaN	NaN	NaN
NaN	NaN	NaN	NaN	1115.8253	595.41266	NaN	NaN	NaN	NaN
NaN	NaN	NaN	NaN	1116.0688	595.3454	NaN	NaN	NaN	NaN
NaN	NaN	NaN	NaN	1115.9602	595.40485	NaN	NaN	NaN	NaN
NaN	NaN	NaN	NaN	1115.9979	595.37976	NaN	NaN	NaN	NaN
NaN	NaN	NaN	NaN	1115.9412	595.4263	NaN	NaN	NaN	NaN
NaN	NaN	NaN	NaN	1115.8164	595.4124	NaN	NaN	NaN	NaN
NaN	NaN	NaN	NaN	1116.109	595.4136	NaN	NaN	NaN	NaN
NaN	NaN	NaN	NaN	1115.9471	595.452	NaN	NaN	NaN	NaN
NaN	NaN	NaN	NaN	1115.8038	595.3889	NaN	NaN	NaN	NaN
NaN	NaN	NaN	NaN	1115.8815	595.37714	NaN	NaN	NaN	NaN
NaN	NaN	NaN	NaN	1115.9957	595.4006	NaN	NaN	NaN	NaN
NaN	NaN	NaN	NaN	1116.0867	595.3977	NaN	NaN	NaN	NaN
[truncated: 250 more rows]
