# Supplementary material for: A novel power-amplified jumping behavior in larval beetles (Coleoptera: Laemophloeidae)
Source: PLoS One. 2022 Jan 19;17(1):e0256509. doi: 10.1371/journal.pone.0256509 (PMC8769368; doi:10.1371/journal.pone.0256509)
Supplement: S1 Data — (ZIP) [file pone.0256509.s002.zip › c_21382_461_croppedxypts.csv]

pt1_cam1_X	pt1_cam1_Y	pt2_cam1_X	pt2_cam1_Y	pt3_cam1_X	pt3_cam1_Y	pt4_cam1_X	pt4_cam1_Y	pt5_cam1_X	pt5_cam1_Y
750	672.5	860.5	673.5	802.1045	666.87134	140	41	243	42
NaN	NaN	NaN	NaN	802.58606	666.815	NaN	NaN	NaN	NaN
NaN	NaN	NaN	NaN	801.88184	666.85205	NaN	NaN	NaN	NaN
NaN	NaN	NaN	NaN	801.95715	666.8518	NaN	NaN	NaN	NaN
NaN	NaN	NaN	NaN	801.68726	666.7509	NaN	NaN	NaN	NaN
NaN	NaN	NaN	NaN	801.92834	666.85583	NaN	NaN	NaN	NaN
NaN	NaN	NaN	NaN	809.40875	666.37427	NaN	NaN	NaN	NaN
NaN	NaN	NaN	NaN	802.21625	666.8282	NaN	NaN	NaN	NaN
NaN	NaN	NaN	NaN	802.03766	666.84503	NaN	NaN	NaN	NaN
NaN	NaN	NaN	NaN	801.2703	666.88696	NaN	NaN	NaN	NaN
NaN	NaN	NaN	NaN	801.8737	666.8401	NaN	NaN	NaN	NaN
NaN	NaN	NaN	NaN	801.90643	666.8541	NaN	NaN	NaN	NaN
NaN	NaN	NaN	NaN	802.08655	666.8731	NaN	NaN	NaN	NaN
NaN	NaN	NaN	NaN	802.3104	666.88086	NaN	NaN	NaN	NaN
NaN	NaN	NaN	NaN	802.4162	666.8939	NaN	NaN	NaN	NaN
NaN	NaN	NaN	NaN	802.1127	666.8422	NaN	NaN	NaN	NaN
NaN	NaN	NaN	NaN	801.9079	666.9183	NaN	NaN	NaN	NaN
NaN	NaN	NaN	NaN	802.0224	666.96436	NaN	NaN	NaN	NaN
NaN	NaN	NaN	NaN	801.599	666.93176	NaN	NaN	NaN	NaN
NaN	NaN	NaN	NaN	801.8561	667.02356	NaN	NaN	NaN	NaN
NaN	NaN	NaN	NaN	802.3489	667.04504	NaN	NaN	NaN	NaN
NaN	NaN	NaN	NaN	802.3356	667.0644	NaN	NaN	NaN	NaN
NaN	NaN	NaN	NaN	801.3372	667.0369	NaN	NaN	NaN	NaN
NaN	NaN	NaN	NaN	801.5224	667.0577	NaN	NaN	NaN	NaN
NaN	NaN	NaN	NaN	802.239	667.0432	NaN	NaN	NaN	NaN
NaN	NaN	NaN	NaN	802.1402	667.0413	NaN	NaN	NaN	NaN
NaN	NaN	NaN	NaN	802.2288	667.108	NaN	NaN	NaN	NaN
NaN	NaN	NaN	NaN	801.48047	667.1254	NaN	NaN	NaN	NaN
NaN	NaN	NaN	NaN	802.0469	667.0816	NaN	NaN	NaN	NaN
NaN	NaN	NaN	NaN	802.43445	667.09015	NaN	NaN	NaN	NaN
NaN	NaN	NaN	NaN	802.3542	667.0309	NaN	NaN	NaN	NaN
NaN	NaN	NaN	NaN	802.09155	667.07794	NaN	NaN	NaN	NaN
NaN	NaN	NaN	NaN	801.57025	667.10297	NaN	NaN	NaN	NaN
NaN	NaN	NaN	NaN	802.46783	667.0279	NaN	NaN	NaN	NaN
NaN	NaN	NaN	NaN	801.6134	667.03357	NaN	NaN	NaN	NaN
NaN	NaN	NaN	NaN	802.0507	666.938	NaN	NaN	NaN	NaN
NaN	NaN	NaN	NaN	802.29126	667.02106	NaN	NaN	NaN	NaN
NaN	NaN	NaN	NaN	802.21594	667.0205	NaN	NaN	NaN	NaN
NaN	NaN	NaN	NaN	801.8743	666.9905	NaN	NaN	NaN	NaN
NaN	NaN	NaN	NaN	801.3406	667.01843	NaN	NaN	NaN	NaN
NaN	NaN	NaN	NaN	802.17316	666.926	NaN	NaN	NaN	NaN
NaN	NaN	NaN	NaN	801.2565	666.9887	NaN	NaN	NaN	NaN
NaN	NaN	NaN	NaN	801.6203	666.913	NaN	NaN	NaN	NaN
NaN	NaN	NaN	NaN	801.66046	666.94086	NaN	NaN	NaN	NaN
NaN	NaN	NaN	NaN	801.234	666.9959	NaN	NaN	NaN	NaN
NaN	NaN	NaN	NaN	802.094	666.9581	NaN	NaN	NaN	NaN
NaN	NaN	NaN	NaN	801.8152	667.0552	NaN	NaN	NaN	NaN
NaN	NaN	NaN	NaN	801.85486	666.9533	NaN	NaN	NaN	NaN
NaN	NaN	NaN	NaN	801.9164	666.9846	NaN	NaN	NaN	NaN
NaN	NaN	NaN	NaN	802.12134	666.9541	NaN	NaN	NaN	NaN
NaN	NaN	NaN	NaN	801.92004	666.9281	NaN	NaN	NaN	NaN
NaN	NaN	NaN	NaN	805.8516	667.16364	NaN	NaN	NaN	NaN
NaN	NaN	NaN	NaN	802.02203	666.94696	NaN	NaN	NaN	NaN
NaN	NaN	NaN	NaN	802.34033	667.00586	NaN	NaN	NaN	NaN
NaN	NaN	NaN	NaN	801.9267	666.9646	NaN	NaN	NaN	NaN
NaN	NaN	NaN	NaN	801.9695	666.9712	NaN	NaN	NaN	NaN
NaN	NaN	NaN	NaN	802.3259	666.9056	NaN	NaN	NaN	NaN
NaN	NaN	NaN	NaN	801.99426	666.95514	NaN	NaN	NaN	NaN
NaN	NaN	NaN	NaN	802.4277	666.9261	NaN	NaN	NaN	NaN
NaN	NaN	NaN	NaN	802.55817	666.92523	NaN	NaN	NaN	NaN
NaN	NaN	NaN	NaN	802.42535	666.8896	NaN	NaN	NaN	NaN
NaN	NaN	NaN	NaN	802.21967	666.9016	NaN	NaN	NaN	NaN
NaN	NaN	NaN	NaN	802.197	666.87915	NaN	NaN	NaN	NaN
NaN	NaN	NaN	NaN	802.7763	666.87994	NaN	NaN	NaN	NaN
NaN	NaN	NaN	NaN	802.4186	666.8771	NaN	NaN	NaN	NaN
NaN	NaN	NaN	NaN	802.1623	666.8067	NaN	NaN	NaN	NaN
NaN	NaN	NaN	NaN	802.0182	666.8841	NaN	NaN	NaN	NaN
NaN	NaN	NaN	NaN	802.63556	666.7648	NaN	NaN	NaN	NaN
NaN	NaN	NaN	NaN	802.4435	666.82635	NaN	NaN	NaN	NaN
NaN	NaN	NaN	NaN	802.5821	666.7102	NaN	NaN	NaN	NaN
NaN	NaN	NaN	NaN	802.5762	666.7334	NaN	NaN	NaN	NaN
NaN	NaN	NaN	NaN	802.4805	666.66046	NaN	NaN	NaN	NaN
NaN	NaN	NaN	NaN	802.1504	666.71576	NaN	NaN	NaN	NaN
NaN	NaN	NaN	NaN	802.2887	666.6871	NaN	NaN	NaN	NaN
NaN	NaN	NaN	NaN	803.1667	666.65356	NaN	NaN	NaN	NaN
NaN	NaN	NaN	NaN	802.86346	666.6635	NaN	NaN	NaN	NaN
NaN	NaN	NaN	NaN	802.0599	666.6939	NaN	NaN	NaN	NaN
NaN	NaN	NaN	NaN	802.96844	666.6356	NaN	NaN	NaN	NaN
NaN	NaN	NaN	NaN	802.89124	666.65424	NaN	NaN	NaN	NaN
NaN	NaN	NaN	NaN	802.8086	666.6667	NaN	NaN	NaN	NaN
NaN	NaN	NaN	NaN	802.8496	666.63385	NaN	NaN	NaN	NaN
NaN	NaN	NaN	NaN	802.6219	666.58514	NaN	NaN	NaN	NaN
NaN	NaN	NaN	NaN	802.9089	666.538	NaN	NaN	NaN	NaN
NaN	NaN	NaN	NaN	802.72424	666.59985	NaN	NaN	NaN	NaN
NaN	NaN	NaN	NaN	802.3309	666.62103	NaN	NaN	NaN	NaN
NaN	NaN	NaN	NaN	802.9493	666.5546	NaN	NaN	NaN	NaN
NaN	NaN	NaN	NaN	802.19885	666.5965	NaN	NaN	NaN	NaN
NaN	NaN	NaN	NaN	803.2271	666.55615	NaN	NaN	NaN	NaN
NaN	NaN	NaN	NaN	802.62415	666.52484	NaN	NaN	NaN	NaN
NaN	NaN	NaN	NaN	803.0123	666.52954	NaN	NaN	NaN	NaN
NaN	NaN	NaN	NaN	802.9561	666.5096	NaN	NaN	NaN	NaN
NaN	NaN	NaN	NaN	803.02594	666.4715	NaN	NaN	NaN	NaN
NaN	NaN	NaN	NaN	803.0227	666.51135	NaN	NaN	NaN	NaN
NaN	NaN	NaN	NaN	802.6664	666.45074	NaN	NaN	NaN	NaN
NaN	NaN	NaN	NaN	802.83386	666.43225	NaN	NaN	NaN	NaN
NaN	NaN	NaN	NaN	802.66144	666.39294	NaN	NaN	NaN	NaN
NaN	NaN	NaN	NaN	802.7328	666.4431	NaN	NaN	NaN	NaN
NaN	NaN	NaN	NaN	802.9836	666.4309	NaN	NaN	NaN	NaN
NaN	NaN	NaN	NaN	802.3986	666.3581	NaN	NaN	NaN	NaN
NaN	NaN	NaN	NaN	802.78217	666.4182	NaN	NaN	NaN	NaN
NaN	NaN	NaN	NaN	803.0616	666.3703	NaN	NaN	NaN	NaN
NaN	NaN	NaN	NaN	802.7845	666.3177	NaN	NaN	NaN	NaN
NaN	NaN	NaN	NaN	803.2185	666.2921	NaN	NaN	NaN	NaN
NaN	NaN	NaN	NaN	803.339	666.25256	NaN	NaN	NaN	NaN
NaN	NaN	NaN	NaN	803.3519	666.2837	NaN	NaN	NaN	NaN
NaN	NaN	NaN	NaN	803.50507	666.1801	NaN	NaN	NaN	NaN
NaN	NaN	NaN	NaN	802.86096	666.1425	NaN	NaN	NaN	NaN
NaN	NaN	NaN	NaN	803.96655	666.0938	NaN	NaN	NaN	NaN
NaN	NaN	NaN	NaN	803.57306	666.0878	NaN	NaN	NaN	NaN
NaN	NaN	NaN	NaN	803.7786	666.0572	NaN	NaN	NaN	NaN
NaN	NaN	NaN	NaN	802.40845	666.1943	NaN	NaN	NaN	NaN
NaN	NaN	NaN	NaN	803.63104	666.0448	NaN	NaN	NaN	NaN
NaN	NaN	NaN	NaN	803.6936	666.0017	NaN	NaN	NaN	NaN
NaN	NaN	NaN	NaN	802.6686	666.33575	NaN	NaN	NaN	NaN
NaN	NaN	NaN	NaN	803.6728	665.9883	NaN	NaN	NaN	NaN
NaN	NaN	NaN	NaN	803.1078	665.9499	NaN	NaN	NaN	NaN
NaN	NaN	NaN	NaN	803.46704	665.9028	NaN	NaN	NaN	NaN
NaN	NaN	NaN	NaN	803.40515	665.91724	NaN	NaN	NaN	NaN
NaN	NaN	NaN	NaN	803.09357	665.83154	NaN	NaN	NaN	NaN
NaN	NaN	NaN	NaN	803.94086	665.7365	NaN	NaN	NaN	NaN
NaN	NaN	NaN	NaN	803.3266	665.77844	NaN	NaN	NaN	NaN
NaN	NaN	NaN	NaN	804.16095	665.7909	NaN	NaN	NaN	NaN
NaN	NaN	NaN	NaN	803.98047	665.61884	NaN	NaN	NaN	NaN
NaN	NaN	NaN	NaN	803.5866	665.6062	NaN	NaN	NaN	NaN
NaN	NaN	NaN	NaN	803.8497	665.5963	NaN	NaN	NaN	NaN
NaN	NaN	NaN	NaN	804.0587	665.5516	NaN	NaN	NaN	NaN
NaN	NaN	NaN	NaN	804.05023	665.4898	NaN	NaN	NaN	NaN
NaN	NaN	NaN	NaN	804.36346	665.41296	NaN	NaN	NaN	NaN
NaN	NaN	NaN	NaN	804.0585	665.4302	NaN	NaN	NaN	NaN
NaN	NaN	NaN	NaN	803.8816	665.52216	NaN	NaN	NaN	NaN
NaN	NaN	NaN	NaN	804.2508	665.3835	NaN	NaN	NaN	NaN
NaN	NaN	NaN	NaN	804.1499	665.4447	NaN	NaN	NaN	NaN
NaN	NaN	NaN	NaN	803.9702	665.3211	NaN	NaN	NaN	NaN
NaN	NaN	NaN	NaN	804.1088	665.3069	NaN	NaN	NaN	NaN
NaN	NaN	NaN	NaN	804.206	665.27576	NaN	NaN	NaN	NaN
NaN	NaN	NaN	NaN	804.3646	665.1852	NaN	NaN	NaN	NaN
NaN	NaN	NaN	NaN	804.636	665.13165	NaN	NaN	NaN	NaN
NaN	NaN	NaN	NaN	804.6475	665.0866	NaN	NaN	NaN	NaN
NaN	NaN	NaN	NaN	804.5456	665.05066	NaN	NaN	NaN	NaN
NaN	NaN	NaN	NaN	804.37933	664.9655	NaN	NaN	NaN	NaN
NaN	NaN	NaN	NaN	804.31506	664.89557	NaN	NaN	NaN	NaN
NaN	NaN	NaN	NaN	804.82355	664.83215	NaN	NaN	NaN	NaN
NaN	NaN	NaN	NaN	804.65155	664.81134	NaN	NaN	NaN	NaN
NaN	NaN	NaN	NaN	805.0952	664.86053	NaN	NaN	NaN	NaN
NaN	NaN	NaN	NaN	805.28656	664.7806	NaN	NaN	NaN	NaN
NaN	NaN	NaN	NaN	804.89325	664.7458	NaN	NaN	NaN	NaN
NaN	NaN	NaN	NaN	804.9707	664.532	NaN	NaN	NaN	NaN
NaN	NaN	NaN	NaN	805.7568	664.4003	NaN	NaN	NaN	NaN
NaN	NaN	NaN	NaN	805.21674	664.3976	NaN	NaN	NaN	NaN
NaN	NaN	NaN	NaN	804.9559	664.35583	NaN	NaN	NaN	NaN
NaN	NaN	NaN	NaN	805.09296	664.36664	NaN	NaN	NaN	NaN
NaN	NaN	NaN	NaN	804.7731	664.3298	NaN	NaN	NaN	NaN
NaN	NaN	NaN	NaN	805.43945	664.32874	NaN	NaN	NaN	NaN
NaN	NaN	NaN	NaN	805.27155	664.2919	NaN	NaN	NaN	NaN
NaN	NaN	NaN	NaN	805.03503	664.21454	NaN	NaN	NaN	NaN
NaN	NaN	NaN	NaN	805.3511	664.03015	NaN	NaN	NaN	NaN
NaN	NaN	NaN	NaN	805.27576	664.01355	NaN	NaN	NaN	NaN
NaN	NaN	NaN	NaN	805.4639	663.9364	NaN	NaN	NaN	NaN
NaN	NaN	NaN	NaN	805.4264	663.9709	NaN	NaN	NaN	NaN
NaN	NaN	NaN	NaN	805.1296	663.9319	NaN	NaN	NaN	NaN
NaN	NaN	NaN	NaN	804.711	663.95215	NaN	NaN	NaN	NaN
NaN	NaN	NaN	NaN	805.566	663.8926	NaN	NaN	NaN	NaN
NaN	NaN	NaN	NaN	806.144	663.7618	NaN	NaN	NaN	NaN
NaN	NaN	NaN	NaN	810.0175	664.3089	NaN	NaN	NaN	NaN
NaN	NaN	NaN	NaN	805.869	663.8197	NaN	NaN	NaN	NaN
NaN	NaN	NaN	NaN	805.0914	663.74554	NaN	NaN	NaN	NaN
NaN	NaN	NaN	NaN	809.8674	664.208	NaN	NaN	NaN	NaN
NaN	NaN	NaN	NaN	805.34106	663.63214	NaN	NaN	NaN	NaN
NaN	NaN	NaN	NaN	805.68835	663.63696	NaN	NaN	NaN	NaN
NaN	NaN	NaN	NaN	805.86365	663.59265	NaN	NaN	NaN	NaN
NaN	NaN	NaN	NaN	805.5487	663.59216	NaN	NaN	NaN	NaN
NaN	NaN	NaN	NaN	805.61865	663.4153	NaN	NaN	NaN	NaN
NaN	NaN	NaN	NaN	805.51245	663.3899	NaN	NaN	NaN	NaN
NaN	NaN	NaN	NaN	805.994	663.1604	NaN	NaN	NaN	NaN
NaN	NaN	NaN	NaN	806.06946	663.1632	NaN	NaN	NaN	NaN
NaN	NaN	NaN	NaN	805.93726	663.16205	NaN	NaN	NaN	NaN
NaN	NaN	NaN	NaN	806.41693	663.10675	NaN	NaN	NaN	NaN
NaN	NaN	NaN	NaN	806.25665	663.18335	NaN	NaN	NaN	NaN
NaN	NaN	NaN	NaN	806.2925	663.0626	NaN	NaN	NaN	NaN
NaN	NaN	NaN	NaN	806.3649	663.14276	NaN	NaN	NaN	NaN
NaN	NaN	NaN	NaN	805.98785	662.9531	NaN	NaN	NaN	NaN
NaN	NaN	NaN	NaN	806.46246	662.971	NaN	NaN	NaN	NaN
NaN	NaN	NaN	NaN	806.36316	662.9679	NaN	NaN	NaN	NaN
NaN	NaN	NaN	NaN	809.91327	663.3628	NaN	NaN	NaN	NaN
NaN	NaN	NaN	NaN	806.0461	662.83716	NaN	NaN	NaN	NaN
NaN	NaN	NaN	NaN	805.4249	662.83276	NaN	NaN	NaN	NaN
NaN	NaN	NaN	NaN	805.93164	662.845	NaN	NaN	NaN	NaN
NaN	NaN	NaN	NaN	806.3459	662.7998	NaN	NaN	NaN	NaN
NaN	NaN	NaN	NaN	805.99744	662.68445	NaN	NaN	NaN	NaN
NaN	NaN	NaN	NaN	806.4639	662.7337	NaN	NaN	NaN	NaN
NaN	NaN	NaN	NaN	806.5139	662.6111	NaN	NaN	NaN	NaN
NaN	NaN	NaN	NaN	806.3188	662.5993	NaN	NaN	NaN	NaN
NaN	NaN	NaN	NaN	805.897	662.5402	NaN	NaN	NaN	NaN
NaN	NaN	NaN	NaN	806.71747	662.4503	NaN	NaN	NaN	NaN
NaN	NaN	NaN	NaN	806.25806	662.4357	NaN	NaN	NaN	NaN
NaN	NaN	NaN	NaN	806.2993	662.4032	NaN	NaN	NaN	NaN
NaN	NaN	NaN	NaN	806.6424	662.32947	NaN	NaN	NaN	NaN
NaN	NaN	NaN	NaN	806.35065	662.4144	NaN	NaN	NaN	NaN
NaN	NaN	NaN	NaN	806.3168	662.3377	NaN	NaN	NaN	NaN
NaN	NaN	NaN	NaN	806.5738	662.25903	NaN	NaN	NaN	NaN
NaN	NaN	NaN	NaN	806.46155	662.2395	NaN	NaN	NaN	NaN
NaN	NaN	NaN	NaN	806.5921	662.2237	NaN	NaN	NaN	NaN
NaN	NaN	NaN	NaN	806.88824	662.24457	NaN	NaN	NaN	NaN
NaN	NaN	NaN	NaN	805.85114	662.1239	NaN	NaN	NaN	NaN
NaN	NaN	NaN	NaN	806.4398	662.04016	NaN	NaN	NaN	NaN
NaN	NaN	NaN	NaN	807.05804	662.1482	NaN	NaN	NaN	NaN
NaN	NaN	NaN	NaN	810.94025	662.7239	NaN	NaN	NaN	NaN
NaN	NaN	NaN	NaN	806.9117	662.115	NaN	NaN	NaN	NaN
NaN	NaN	NaN	NaN	807.2051	662.07117	NaN	NaN	NaN	NaN
NaN	NaN	NaN	NaN	807.3203	661.98474	NaN	NaN	NaN	NaN
NaN	NaN	NaN	NaN	806.7969	662.1389	NaN	NaN	NaN	NaN
NaN	NaN	NaN	NaN	810.6831	662.7508	NaN	NaN	NaN	NaN
NaN	NaN	NaN	NaN	806.71185	662.0665	NaN	NaN	NaN	NaN
NaN	NaN	NaN	NaN	806.8801	662.0481	NaN	NaN	NaN	NaN
NaN	NaN	NaN	NaN	807.1915	662.0593	NaN	NaN	NaN	NaN
NaN	NaN	NaN	NaN	806.56494	661.9432	NaN	NaN	NaN	NaN
NaN	NaN	NaN	NaN	806.6719	661.743	NaN	NaN	NaN	NaN
NaN	NaN	NaN	NaN	806.9013	661.91614	NaN	NaN	NaN	NaN
NaN	NaN	NaN	NaN	807.1904	661.87274	NaN	NaN	NaN	NaN
NaN	NaN	NaN	NaN	807.2993	661.8582	NaN	NaN	NaN	NaN
NaN	NaN	NaN	NaN	807.0518	661.79346	NaN	NaN	NaN	NaN
NaN	NaN	NaN	NaN	807.0724	661.7374	NaN	NaN	NaN	NaN
NaN	NaN	NaN	NaN	807.248	661.80695	NaN	NaN	NaN	NaN
NaN	NaN	NaN	NaN	807.23016	661.8317	NaN	NaN	NaN	NaN
NaN	NaN	NaN	NaN	806.65247	661.8772	NaN	NaN	NaN	NaN
NaN	NaN	NaN	NaN	806.7957	661.8434	NaN	NaN	NaN	NaN
NaN	NaN	NaN	NaN	806.97107	661.83765	NaN	NaN	NaN	NaN
NaN	NaN	NaN	NaN	806.812	661.9176	NaN	NaN	NaN	NaN
NaN	NaN	NaN	NaN	807.23035	661.9045	NaN	NaN	NaN	NaN
NaN	NaN	NaN	NaN	807.11426	661.9344	NaN	NaN	NaN	NaN
NaN	NaN	NaN	NaN	806.9624	661.8511	NaN	NaN	NaN	NaN
NaN	NaN	NaN	NaN	806.8122	661.755	NaN	NaN	NaN	NaN
NaN	NaN	NaN	NaN	807.0676	661.78925	NaN	NaN	NaN	NaN
NaN	NaN	NaN	NaN	807.0559	661.73987	NaN	NaN	NaN	NaN
NaN	NaN	NaN	NaN	807.2092	661.7585	NaN	NaN	NaN	NaN
NaN	NaN	NaN	NaN	806.9976	661.79254	NaN	NaN	NaN	NaN
NaN	NaN	NaN	NaN	806.9875	661.7484	NaN	NaN	NaN	NaN
NaN	NaN	NaN	NaN	807.0296	661.7368	NaN	NaN	NaN	NaN
NaN	NaN	NaN	NaN	807.60895	661.7683	NaN	NaN	NaN	NaN
NaN	NaN	NaN	NaN	806.9082	661.7541	NaN	NaN	NaN	NaN
NaN	NaN	NaN	NaN	807.0383	661.7987	NaN	NaN	NaN	NaN
NaN	NaN	NaN	NaN	807.10095	661.77026	NaN	NaN	NaN	NaN
NaN	NaN	NaN	NaN	807.2404	661.72614	NaN	NaN	NaN	NaN
NaN	NaN	NaN	NaN	811.0506	662.3714	NaN	NaN	NaN	NaN
NaN	NaN	NaN	NaN	807.33716	661.8241	NaN	NaN	NaN	NaN
NaN	NaN	NaN	NaN	807.40704	661.8109	NaN	NaN	NaN	NaN
NaN	NaN	NaN	NaN	807.5981	661.69934	NaN	NaN	NaN	NaN
NaN	NaN	NaN	NaN	811.26776	662.4467	NaN	NaN	NaN	NaN
NaN	NaN	NaN	NaN	811.4483	662.3865	NaN	NaN	NaN	NaN
NaN	NaN	NaN	NaN	807.1976	661.7618	NaN	NaN	NaN	NaN
NaN	NaN	NaN	NaN	807.31555	661.81635	NaN	NaN	NaN	NaN
NaN	NaN	NaN	NaN	807.2858	661.80865	NaN	NaN	NaN	NaN
NaN	NaN	NaN	NaN	806.9786	661.76465	NaN	NaN	NaN	NaN
NaN	NaN	NaN	NaN	807.2039	661.89215	NaN	NaN	NaN	NaN
NaN	NaN	NaN	NaN	811.0963	662.40576	NaN	NaN	NaN	NaN
NaN	NaN	NaN	NaN	807.3271	661.73364	NaN	NaN	NaN	NaN
NaN	NaN	NaN	NaN	807.33307	661.7614	NaN	NaN	NaN	NaN
NaN	NaN	NaN	NaN	807.3096	661.78	NaN	NaN	NaN	NaN
NaN	NaN	NaN	NaN	807.66974	661.804	NaN	NaN	NaN	NaN
NaN	NaN	NaN	NaN	807.4923	661.7381	NaN	NaN	NaN	NaN
NaN	NaN	NaN	NaN	807.4751	661.7628	NaN	NaN	NaN	NaN
NaN	NaN	NaN	NaN	811.2273	662.3821	NaN	NaN	NaN	NaN
NaN	NaN	NaN	NaN	811.6706	662.4838	NaN	NaN	NaN	NaN
NaN	NaN	NaN	NaN	811.6103	662.5029	NaN	NaN	NaN	NaN
NaN	NaN	NaN	NaN	811.2901	662.5312	NaN	NaN	NaN	NaN
NaN	NaN	NaN	NaN	807.7901	661.95526	NaN	NaN	NaN	NaN
NaN	NaN	NaN	NaN	807.438	662.0194	NaN	NaN	NaN	NaN
NaN	NaN	NaN	NaN	811.3982	662.5572	NaN	NaN	NaN	NaN
NaN	NaN	NaN	NaN	807.5219	661.9898	NaN	NaN	NaN	NaN
NaN	NaN	NaN	NaN	811.4566	662.62885	NaN	NaN	NaN	NaN
NaN	NaN	NaN	NaN	807.38	662.0092	NaN	NaN	NaN	NaN
NaN	NaN	NaN	NaN	810.9206	662.66595	NaN	NaN	NaN	NaN
NaN	NaN	NaN	NaN	807.34595	662.16254	NaN	NaN	NaN	NaN
NaN	NaN	NaN	NaN	811.4235	662.715	NaN	NaN	NaN	NaN
NaN	NaN	NaN	NaN	807.6586	662.0891	NaN	NaN	NaN	NaN
NaN	NaN	NaN	NaN	811.161	662.68866	NaN	NaN	NaN	NaN
NaN	NaN	NaN	NaN	811.05743	662.7325	NaN	NaN	NaN	NaN
NaN	NaN	NaN	NaN	811.1395	662.75525	NaN	NaN	NaN	NaN
NaN	NaN	NaN	NaN	810.96014	662.67993	NaN	NaN	NaN	NaN
NaN	NaN	NaN	NaN	807.24963	661.9721	NaN	NaN	NaN	NaN
NaN	NaN	NaN	NaN	807.31195	661.8853	NaN	NaN	NaN	NaN
NaN	NaN	NaN	NaN	807.36707	661.6949	NaN	NaN	NaN	NaN
NaN	NaN	NaN	NaN	807.13525	661.5699	NaN	NaN	NaN	NaN
NaN	NaN	NaN	NaN	810.9027	662.0411	NaN	NaN	NaN	NaN
NaN	NaN	NaN	NaN	810.993	662.05194	NaN	NaN	NaN	NaN
NaN	NaN	NaN	NaN	810.8735	662.0142	NaN	NaN	NaN	NaN
NaN	NaN	NaN	NaN	807.35254	661.5415	NaN	NaN	NaN	NaN
NaN	NaN	NaN	NaN	807.02576	661.59515	NaN	NaN	NaN	NaN
NaN	NaN	NaN	NaN	807.18994	661.5445	NaN	NaN	NaN	NaN
NaN	NaN	NaN	NaN	811.138	662.13104	NaN	NaN	NaN	NaN
NaN	NaN	NaN	NaN	811.3398	662.17957	NaN	NaN	NaN	NaN
NaN	NaN	NaN	NaN	806.92377	661.532	NaN	NaN	NaN	NaN
NaN	NaN	NaN	NaN	807.22766	661.5923	NaN	NaN	NaN	NaN
NaN	NaN	NaN	NaN	811.3474	662.1485	NaN	NaN	NaN	NaN
NaN	NaN	NaN	NaN	811.1	662.1224	NaN	NaN	NaN	NaN
NaN	NaN	NaN	NaN	807.72186	661.57794	NaN	NaN	NaN	NaN
NaN	NaN	NaN	NaN	807.424	661.55273	NaN	NaN	NaN	NaN
NaN	NaN	NaN	NaN	807.5871	661.54205	NaN	NaN	NaN	NaN
NaN	NaN	NaN	NaN	811.35046	661.976	NaN	NaN	NaN	NaN
NaN	NaN	NaN	NaN	807.3172	661.2834	NaN	NaN	NaN	NaN
NaN	NaN	NaN	NaN	807.2669	660.28424	NaN	NaN	NaN	NaN
NaN	NaN	NaN	NaN	808.0422	658.29834	NaN	NaN	NaN	NaN
NaN	NaN	NaN	NaN	809.59326	655.3756	NaN	NaN	NaN	NaN
NaN	NaN	NaN	NaN	815.01245	651.8818	NaN	NaN	NaN	NaN
NaN	NaN	NaN	NaN	819.6085	649.632	NaN	NaN	NaN	NaN
NaN	NaN	NaN	NaN	821.0952	646.0529	NaN	NaN	NaN	NaN
NaN	NaN	NaN	NaN	822.42505	642.6953	NaN	NaN	NaN	NaN
NaN	NaN	NaN	NaN	820.72095	638.49744	NaN	NaN	NaN	NaN
NaN	NaN	NaN	NaN	822.2107	634.81696	NaN	NaN	NaN	NaN
NaN	NaN	NaN	NaN	823.76227	631.19855	NaN	NaN	NaN	NaN
NaN	NaN	NaN	NaN	825.1306	627.3358	NaN	NaN	NaN	NaN
NaN	NaN	NaN	NaN	827.6378	623.3528	NaN	NaN	NaN	NaN
NaN	NaN	NaN	NaN	828.9892	619.893	NaN	NaN	NaN	NaN
NaN	NaN	NaN	NaN	830.46045	616.0348	NaN	NaN	NaN	NaN
NaN	NaN	NaN	NaN	831.6071	610.9094	NaN	NaN	NaN	NaN
NaN	NaN	NaN	NaN	833.56445	608.17175	NaN	NaN	NaN	NaN
NaN	NaN	NaN	NaN	834.7839	604.1375	NaN	NaN	NaN	NaN
NaN	NaN	NaN	NaN	836.25323	601.4003	NaN	NaN	NaN	NaN
NaN	NaN	NaN	NaN	837.5638	596.9554	NaN	NaN	NaN	NaN
NaN	NaN	NaN	NaN	839.12085	593.24164	NaN	NaN	NaN	NaN
NaN	NaN	NaN	NaN	840.7042	590.0753	NaN	NaN	NaN	NaN
NaN	NaN	NaN	NaN	842.21564	588.0291	NaN	NaN	NaN	NaN
NaN	NaN	NaN	NaN	843.9018	584.702	NaN	NaN	NaN	NaN
NaN	NaN	NaN	NaN	845.33276	580.90906	NaN	NaN	NaN	NaN
NaN	NaN	NaN	NaN	846.6052	577.6462	NaN	NaN	NaN	NaN
NaN	NaN	NaN	NaN	848.2238	574.961	NaN	NaN	NaN	NaN
NaN	NaN	NaN	NaN	849.6481	571.8901	NaN	NaN	NaN	NaN
NaN	NaN	NaN	NaN	851.24976	568.8101	NaN	NaN	NaN	NaN
NaN	NaN	NaN	NaN	852.81726	565.62476	NaN	NaN	NaN	NaN
NaN	NaN	NaN	NaN	854.1199	562.9329	NaN	NaN	NaN	NaN
NaN	NaN	NaN	NaN	855.47644	560.3556	NaN	NaN	NaN	NaN
NaN	NaN	NaN	NaN	856.9748	557.515	NaN	NaN	NaN	NaN
NaN	NaN	NaN	NaN	858.4287	554.7702	NaN	NaN	NaN	NaN
NaN	NaN	NaN	NaN	859.83124	552.38995	NaN	NaN	NaN	NaN
NaN	NaN	NaN	NaN	861.19495	549.82806	NaN	NaN	NaN	NaN
NaN	NaN	NaN	NaN	862.60504	547.47797	NaN	NaN	NaN	NaN
NaN	NaN	NaN	NaN	864.01776	544.6883	NaN	NaN	NaN	NaN
NaN	NaN	NaN	NaN	865.5326	541.99	NaN	NaN	NaN	NaN
NaN	NaN	NaN	NaN	866.9289	539.2761	NaN	NaN	NaN	NaN
NaN	NaN	NaN	NaN	868.5329	536.44275	NaN	NaN	NaN	NaN
NaN	NaN	NaN	NaN	870.00415	534.03424	NaN	NaN	NaN	NaN
NaN	NaN	NaN	NaN	871.6784	531.6605	NaN	NaN	NaN	NaN
NaN	NaN	NaN	NaN	873.2429	529.351	NaN	NaN	NaN	NaN
NaN	NaN	NaN	NaN	874.95337	526.8347	NaN	NaN	NaN	NaN
NaN	NaN	NaN	NaN	876.48834	524.62195	NaN	NaN	NaN	NaN
NaN	NaN	NaN	NaN	877.9634	522.6318	NaN	NaN	NaN	NaN
NaN	NaN	NaN	NaN	879.4027	520.30963	NaN	NaN	NaN	NaN
NaN	NaN	NaN	NaN	881.086	517.6251	NaN	NaN	NaN	NaN
NaN	NaN	NaN	NaN	882.5505	515.3538	NaN	NaN	NaN	NaN
NaN	NaN	NaN	NaN	884.10944	513.30945	NaN	NaN	NaN	NaN
NaN	NaN	NaN	NaN	885.41077	511.4274	NaN	NaN	NaN	NaN
NaN	NaN	NaN	NaN	887.0438	509.42276	NaN	NaN	NaN	NaN
NaN	NaN	NaN	NaN	888.4806	507.4908	NaN	NaN	NaN	NaN
NaN	NaN	NaN	NaN	889.9668	505.43768	NaN	NaN	NaN	NaN
NaN	NaN	NaN	NaN	891.51636	503.5317	NaN	NaN	NaN	NaN
NaN	NaN	NaN	NaN	892.90796	501.76654	NaN	NaN	NaN	NaN
NaN	NaN	NaN	NaN	894.45526	499.91302	NaN	NaN	NaN	NaN
NaN	NaN	NaN	NaN	895.8974	498.2017	NaN	NaN	NaN	NaN
NaN	NaN	NaN	NaN	897.45483	496.43274	NaN	NaN	NaN	NaN
NaN	NaN	NaN	NaN	898.94025	494.61255	NaN	NaN	NaN	NaN
NaN	NaN	NaN	NaN	900.4357	493.12952	NaN	NaN	NaN	NaN
NaN	NaN	NaN	NaN	901.82874	491.53247	NaN	NaN	NaN	NaN
NaN	NaN	NaN	NaN	903.3813	489.98663	NaN	NaN	NaN	NaN
NaN	NaN	NaN	NaN	904.781	488.35367	NaN	NaN	NaN	NaN
NaN	NaN	NaN	NaN	906.3944	486.52206	NaN	NaN	NaN	NaN
NaN	NaN	NaN	NaN	907.8359	484.8187	NaN	NaN	NaN	NaN
NaN	NaN	NaN	NaN	909.55817	482.8915	NaN	NaN	NaN	NaN
NaN	NaN	NaN	NaN	910.8267	481.2446	NaN	NaN	NaN	NaN
NaN	NaN	NaN	NaN	912.2458	480.55865	NaN	NaN	NaN	NaN
NaN	NaN	NaN	NaN	913.72815	479.24792	NaN	NaN	NaN	NaN
NaN	NaN	NaN	NaN	914.79803	477.96738	NaN	NaN	NaN	NaN
NaN	NaN	NaN	NaN	916.8042	476.98453	NaN	NaN	NaN	NaN
NaN	NaN	NaN	NaN	918.20966	476.04562	NaN	NaN	NaN	NaN
NaN	NaN	NaN	NaN	919.7121	474.9527	NaN	NaN	NaN	NaN
NaN	NaN	NaN	NaN	921.2329	473.8391	NaN	NaN	NaN	NaN
NaN	NaN	NaN	NaN	922.5904	472.98676	NaN	NaN	NaN	NaN
NaN	NaN	NaN	NaN	923.8494	472.10965	NaN	NaN	NaN	NaN
NaN	NaN	NaN	NaN	925.3985	471.25092	NaN	NaN	NaN	NaN
NaN	NaN	NaN	NaN	927.004	470.25293	NaN	NaN	NaN	NaN
NaN	NaN	NaN	NaN	928.3869	469.24597	NaN	NaN	NaN	NaN
NaN	NaN	NaN	NaN	929.6989	468.5493	NaN	NaN	NaN	NaN
NaN	NaN	NaN	NaN	931.56836	467.72647	NaN	NaN	NaN	NaN
NaN	NaN	NaN	NaN	932.5958	467.06256	NaN	NaN	NaN	NaN
NaN	NaN	NaN	NaN	934.23315	466.11594	NaN	NaN	NaN	NaN
NaN	NaN	NaN	NaN	935.6169	465.49738	NaN	NaN	NaN	NaN
NaN	NaN	NaN	NaN	937.2704	465.30502	NaN	NaN	NaN	NaN
NaN	NaN	NaN	NaN	939.0194	464.29764	NaN	NaN	NaN	NaN
NaN	NaN	NaN	NaN	940.42725	463.956	NaN	NaN	NaN	NaN
NaN	NaN	NaN	NaN	941.68677	463.48743	NaN	NaN	NaN	NaN
NaN	NaN	NaN	NaN	943.1117	463.07333	NaN	NaN	NaN	NaN
NaN	NaN	NaN	NaN	944.5101	462.74936	NaN	NaN	NaN	NaN
NaN	NaN	NaN	NaN	945.9632	461.9541	NaN	NaN	NaN	NaN
NaN	NaN	NaN	NaN	947.7761	462.54535	NaN	NaN	NaN	NaN
NaN	NaN	NaN	NaN	949.11646	462.33307	NaN	NaN	NaN	NaN
NaN	NaN	NaN	NaN	950.3071	462.00284	NaN	NaN	NaN	NaN
NaN	NaN	NaN	NaN	951.81287	461.65085	NaN	NaN	NaN	NaN
NaN	NaN	NaN	NaN	953.2076	461.03128	NaN	NaN	NaN	NaN
NaN	NaN	NaN	NaN	954.25916	460.8525	NaN	NaN	NaN	NaN
NaN	NaN	NaN	NaN	955.907	460.65515	NaN	NaN	NaN	NaN
NaN	NaN	NaN	NaN	957.3812	460.69	NaN	NaN	NaN	NaN
NaN	NaN	NaN	NaN	958.8816	460.55206	NaN	NaN	NaN	NaN
NaN	NaN	NaN	NaN	959.9873	460.55826	NaN	NaN	NaN	NaN
NaN	NaN	NaN	NaN	961.5151	460.39932	NaN	NaN	NaN	NaN
NaN	NaN	NaN	NaN	963.07526	460.80756	NaN	NaN	NaN	NaN
NaN	NaN	NaN	NaN	964.3827	460.83444	NaN	NaN	NaN	NaN
NaN	NaN	NaN	NaN	965.41705	461.09195	NaN	NaN	NaN	NaN
NaN	NaN	NaN	NaN	967.0967	461.51157	NaN	NaN	NaN	NaN
NaN	NaN	NaN	NaN	968.3171	461.60098	NaN	NaN	NaN	NaN
NaN	NaN	NaN	NaN	970.0245	461.80093	NaN	NaN	NaN	NaN
NaN	NaN	NaN	NaN	971.548	462.3064	NaN	NaN	NaN	NaN
NaN	NaN	NaN	NaN	972.6281	462.61902	NaN	NaN	NaN	NaN
NaN	NaN	NaN	NaN	974.5311	463.16443	NaN	NaN	NaN	NaN
NaN	NaN	NaN	NaN	975.9253	463.5781	NaN	NaN	NaN	NaN
NaN	NaN	NaN	NaN	977.31555	464.2736	NaN	NaN	NaN	NaN
NaN	NaN	NaN	NaN	978.6004	464.60632	NaN	NaN	NaN	NaN
NaN	NaN	NaN	NaN	979.88153	465.33575	NaN	NaN	NaN	NaN
NaN	NaN	NaN	NaN	981.92017	465.96246	NaN	NaN	NaN	NaN
NaN	NaN	NaN	NaN	982.728	466.61227	NaN	NaN	NaN	NaN
NaN	NaN	NaN	NaN	984.29364	467.24118	NaN	NaN	NaN	NaN
NaN	NaN	NaN	NaN	985.778	468.0908	NaN	NaN	NaN	NaN
NaN	NaN	NaN	NaN	987.0577	468.93716	NaN	NaN	NaN	NaN
NaN	NaN	NaN	NaN	988.62866	469.63385	NaN	NaN	NaN	NaN
NaN	NaN	NaN	NaN	989.98956	470.5906	NaN	NaN	NaN	NaN
NaN	NaN	NaN	NaN	991.2129	471.75372	NaN	NaN	NaN	NaN
NaN	NaN	NaN	NaN	992.8103	473.0323	NaN	NaN	NaN	NaN
NaN	NaN	NaN	NaN	994.09045	473.47263	NaN	NaN	NaN	NaN
NaN	NaN	NaN	NaN	995.6201	474.72864	NaN	NaN	NaN	NaN
NaN	NaN	NaN	NaN	996.8731	475.6406	NaN	NaN	NaN	NaN
NaN	NaN	NaN	NaN	998.16815	476.72214	NaN	NaN	NaN	NaN
NaN	NaN	NaN	NaN	999.8373	478.39603	NaN	NaN	NaN	NaN
NaN	NaN	NaN	NaN	1001.2624	479.419	NaN	NaN	NaN	NaN
NaN	NaN	NaN	NaN	1002.56494	480.5559	NaN	NaN	NaN	NaN
NaN	NaN	NaN	NaN	1003.9235	481.30054	NaN	NaN	NaN	NaN
NaN	NaN	NaN	NaN	1005.29205	482.67798	NaN	NaN	NaN	NaN
NaN	NaN	NaN	NaN	1006.5266	483.84042	NaN	NaN	NaN	NaN
NaN	NaN	NaN	NaN	1008.0828	485.54297	NaN	NaN	NaN	NaN
NaN	NaN	NaN	NaN	1009.3888	487.26846	NaN	NaN	NaN	NaN
NaN	NaN	NaN	NaN	1010.77216	488.56757	NaN	NaN	NaN	NaN
NaN	NaN	NaN	NaN	1012.1411	490.18948	NaN	NaN	NaN	NaN
NaN	NaN	NaN	NaN	1013.477	491.6501	NaN	NaN	NaN	NaN
NaN	NaN	NaN	NaN	1014.8773	493.30627	NaN	NaN	NaN	NaN
NaN	NaN	NaN	NaN	1016.209	494.8596	NaN	NaN	NaN	NaN
NaN	NaN	NaN	NaN	1017.6435	496.62036	NaN	NaN	NaN	NaN
NaN	NaN	NaN	NaN	1018.9617	498.3084	NaN	NaN	NaN	NaN
NaN	NaN	NaN	NaN	1020.32416	500.13986	NaN	NaN	NaN	NaN
NaN	NaN	NaN	NaN	1021.70166	501.8799	NaN	NaN	NaN	NaN
NaN	NaN	NaN	NaN	1023.0303	503.74432	NaN	NaN	NaN	NaN
NaN	NaN	NaN	NaN	1024.431	505.64447	NaN	NaN	NaN	NaN
NaN	NaN	NaN	NaN	1025.775	507.5416	NaN	NaN	NaN	NaN
NaN	NaN	NaN	NaN	1027.0944	509.47726	NaN	NaN	NaN	NaN
NaN	NaN	NaN	NaN	1028.4828	511.64163	NaN	NaN	NaN	NaN
NaN	NaN	NaN	NaN	1029.8423	513.67694	NaN	NaN	NaN	NaN
NaN	NaN	NaN	NaN	1031.1814	515.8455	NaN	NaN	NaN	NaN
NaN	NaN	NaN	NaN	1032.5499	517.85254	NaN	NaN	NaN	NaN
NaN	NaN	NaN	NaN	1033.9624	520.1078	NaN	NaN	NaN	NaN
NaN	NaN	NaN	NaN	1035.2351	522.1549	NaN	NaN	NaN	NaN
NaN	NaN	NaN	NaN	1036.6519	524.5842	NaN	NaN	NaN	NaN
NaN	NaN	NaN	NaN	1038.7657	528.07495	NaN	NaN	NaN	NaN
NaN	NaN	NaN	NaN	1040.0326	530.0517	NaN	NaN	NaN	NaN
NaN	NaN	NaN	NaN	1041.5226	532.5066	NaN	NaN	NaN	NaN
NaN	NaN	NaN	NaN	1042.8481	534.9094	NaN	NaN	NaN	NaN
NaN	NaN	NaN	NaN	1043.9319	537.29315	NaN	NaN	NaN	NaN
NaN	NaN	NaN	NaN	1045.8652	539.2359	NaN	NaN	NaN	NaN
NaN	NaN	NaN	NaN	1047.0343	541.8689	NaN	NaN	NaN	NaN
NaN	NaN	NaN	NaN	1048.2292	543.99225	NaN	NaN	NaN	NaN
NaN	NaN	NaN	NaN	1049.824	544.9701	NaN	NaN	NaN	NaN
NaN	NaN	NaN	NaN	1050.6289	548.5798	NaN	NaN	NaN	NaN
NaN	NaN	NaN	NaN	1051.8348	551.24695	NaN	NaN	NaN	NaN
NaN	NaN	NaN	NaN	1052.8083	553.9702	NaN	NaN	NaN	NaN
NaN	NaN	NaN	NaN	1054.129	555.5277	NaN	NaN	NaN	NaN
NaN	NaN	NaN	NaN	1055.1606	559.8014	NaN	NaN	NaN	NaN
NaN	NaN	NaN	NaN	1056.5879	562.89124	NaN	NaN	NaN	NaN
NaN	NaN	NaN	NaN	1057.7898	565.73706	NaN	NaN	NaN	NaN
NaN	NaN	NaN	NaN	1059.1732	568.3496	NaN	NaN	NaN	NaN
NaN	NaN	NaN	NaN	1060.4266	571.11426	NaN	NaN	NaN	NaN
NaN	NaN	NaN	NaN	1061.619	574.31836	NaN	NaN	NaN	NaN
NaN	NaN	NaN	NaN	1062.7659	577.0116	NaN	NaN	NaN	NaN
NaN	NaN	NaN	NaN	1063.7725	579.23663	NaN	NaN	NaN	NaN
NaN	NaN	NaN	NaN	1065.3528	582.81	NaN	NaN	NaN	NaN
NaN	NaN	NaN	NaN	1066.8677	586.6475	NaN	NaN	NaN	NaN
NaN	NaN	NaN	NaN	1067.9524	589.1216	NaN	NaN	NaN	NaN
NaN	NaN	NaN	NaN	1069.1779	592.55225	NaN	NaN	NaN	NaN
NaN	NaN	NaN	NaN	1070.7395	596.3494	NaN	NaN	NaN	NaN
NaN	NaN	NaN	NaN	1072.0815	599.63544	NaN	NaN	NaN	NaN
NaN	NaN	NaN	NaN	1073.3447	602.9704	NaN	NaN	NaN	NaN
NaN	NaN	NaN	NaN	1074.7433	606.45605	NaN	NaN	NaN	NaN
NaN	NaN	NaN	NaN	1076.0155	609.8422	NaN	NaN	NaN	NaN
NaN	NaN	NaN	NaN	1077.2385	613.27094	NaN	NaN	NaN	NaN
NaN	NaN	NaN	NaN	1078.7866	616.9503	NaN	NaN	NaN	NaN
NaN	NaN	NaN	NaN	1079.9502	620.4485	NaN	NaN	NaN	NaN
NaN	NaN	NaN	NaN	1081.2845	624.1304	NaN	NaN	NaN	NaN
NaN	NaN	NaN	NaN	1082.693	627.8412	NaN	NaN	NaN	NaN
NaN	NaN	NaN	NaN	1084.2429	631.6251	NaN	NaN	NaN	NaN
NaN	NaN	NaN	NaN	1085.2639	635.1833	NaN	NaN	NaN	NaN
NaN	NaN	NaN	NaN	1086.6113	638.6784	NaN	NaN	NaN	NaN
NaN	NaN	NaN	NaN	1087.772	642.342	NaN	NaN	NaN	NaN
NaN	NaN	NaN	NaN	1088.6748	646.4541	NaN	NaN	NaN	NaN
NaN	NaN	NaN	NaN	1089.8776	649.5843	NaN	NaN	NaN	NaN
NaN	NaN	NaN	NaN	1090.7561	652.2988	NaN	NaN	NaN	NaN
