# Supplementary material for: A novel power-amplified jumping behavior in larval beetles (Coleoptera: Laemophloeidae)
Source: PLoS One. 2022 Jan 19;17(1):e0256509. doi: 10.1371/journal.pone.0256509 (PMC8769368; doi:10.1371/journal.pone.0256509)
Supplement: S1 Data — (ZIP) [file pone.0256509.s002.zip › c_21382_463_croppedxypts.csv]

pt1_cam1_X	pt1_cam1_Y	pt2_cam1_X	pt2_cam1_Y	pt3_cam1_X	pt3_cam1_Y	pt4_cam1_X	pt4_cam1_Y	pt5_cam1_X	pt5_cam1_Y
669.5	672.5	786.5	674.5	725.9782	666.68256	185	155	286	157
NaN	NaN	NaN	NaN	726.20764	666.70764	NaN	NaN	NaN	NaN
NaN	NaN	NaN	NaN	726.2884	666.71484	NaN	NaN	NaN	NaN
NaN	NaN	NaN	NaN	726.34296	666.70166	NaN	NaN	NaN	NaN
NaN	NaN	NaN	NaN	726.2314	666.7395	NaN	NaN	NaN	NaN
NaN	NaN	NaN	NaN	726.1326	666.6977	NaN	NaN	NaN	NaN
NaN	NaN	NaN	NaN	726.187	666.7151	NaN	NaN	NaN	NaN
NaN	NaN	NaN	NaN	726.0428	666.7472	NaN	NaN	NaN	NaN
NaN	NaN	NaN	NaN	726.2802	666.7198	NaN	NaN	NaN	NaN
NaN	NaN	NaN	NaN	726.5706	666.67334	NaN	NaN	NaN	NaN
NaN	NaN	NaN	NaN	725.8122	666.62354	NaN	NaN	NaN	NaN
NaN	NaN	NaN	NaN	726.3415	666.66956	NaN	NaN	NaN	NaN
NaN	NaN	NaN	NaN	726.26556	666.67706	NaN	NaN	NaN	NaN
NaN	NaN	NaN	NaN	726.15295	666.70233	NaN	NaN	NaN	NaN
NaN	NaN	NaN	NaN	725.9976	666.6327	NaN	NaN	NaN	NaN
NaN	NaN	NaN	NaN	726.354	666.62396	NaN	NaN	NaN	NaN
NaN	NaN	NaN	NaN	726.18567	666.61725	NaN	NaN	NaN	NaN
NaN	NaN	NaN	NaN	725.9323	666.6387	NaN	NaN	NaN	NaN
NaN	NaN	NaN	NaN	726.36646	666.6417	NaN	NaN	NaN	NaN
NaN	NaN	NaN	NaN	726.3079	666.5968	NaN	NaN	NaN	NaN
NaN	NaN	NaN	NaN	726.1281	666.6072	NaN	NaN	NaN	NaN
NaN	NaN	NaN	NaN	726.1413	666.57916	NaN	NaN	NaN	NaN
NaN	NaN	NaN	NaN	726.18616	666.5501	NaN	NaN	NaN	NaN
NaN	NaN	NaN	NaN	726.4886	666.567	NaN	NaN	NaN	NaN
NaN	NaN	NaN	NaN	725.89716	666.50635	NaN	NaN	NaN	NaN
NaN	NaN	NaN	NaN	726.44543	666.51984	NaN	NaN	NaN	NaN
NaN	NaN	NaN	NaN	725.97375	666.4682	NaN	NaN	NaN	NaN
NaN	NaN	NaN	NaN	726.58923	666.5364	NaN	NaN	NaN	NaN
NaN	NaN	NaN	NaN	726.3971	666.4614	NaN	NaN	NaN	NaN
NaN	NaN	NaN	NaN	726.4585	666.4042	NaN	NaN	NaN	NaN
NaN	NaN	NaN	NaN	726.0183	666.4733	NaN	NaN	NaN	NaN
NaN	NaN	NaN	NaN	726.4612	666.4741	NaN	NaN	NaN	NaN
NaN	NaN	NaN	NaN	725.76447	666.42395	NaN	NaN	NaN	NaN
NaN	NaN	NaN	NaN	726.2393	666.4476	NaN	NaN	NaN	NaN
NaN	NaN	NaN	NaN	726.1509	666.37994	NaN	NaN	NaN	NaN
NaN	NaN	NaN	NaN	726.19867	666.3543	NaN	NaN	NaN	NaN
NaN	NaN	NaN	NaN	726.3373	666.3515	NaN	NaN	NaN	NaN
NaN	NaN	NaN	NaN	725.854	666.3473	NaN	NaN	NaN	NaN
NaN	NaN	NaN	NaN	726.23065	666.4403	NaN	NaN	NaN	NaN
NaN	NaN	NaN	NaN	726.2947	666.3841	NaN	NaN	NaN	NaN
NaN	NaN	NaN	NaN	726.2665	666.31726	NaN	NaN	NaN	NaN
NaN	NaN	NaN	NaN	726.74567	666.4556	NaN	NaN	NaN	NaN
NaN	NaN	NaN	NaN	726.1016	666.31323	NaN	NaN	NaN	NaN
NaN	NaN	NaN	NaN	726.1755	666.271	NaN	NaN	NaN	NaN
NaN	NaN	NaN	NaN	725.65137	666.284	NaN	NaN	NaN	NaN
NaN	NaN	NaN	NaN	726.3547	666.21967	NaN	NaN	NaN	NaN
NaN	NaN	NaN	NaN	726.27325	666.2667	NaN	NaN	NaN	NaN
NaN	NaN	NaN	NaN	726.39655	666.2012	NaN	NaN	NaN	NaN
NaN	NaN	NaN	NaN	726.0074	666.2463	NaN	NaN	NaN	NaN
NaN	NaN	NaN	NaN	726.49835	666.23444	NaN	NaN	NaN	NaN
NaN	NaN	NaN	NaN	725.71265	666.18604	NaN	NaN	NaN	NaN
NaN	NaN	NaN	NaN	726.75446	666.24396	NaN	NaN	NaN	NaN
NaN	NaN	NaN	NaN	726.50977	666.25696	NaN	NaN	NaN	NaN
NaN	NaN	NaN	NaN	726.1314	666.3205	NaN	NaN	NaN	NaN
NaN	NaN	NaN	NaN	726.0835	666.2223	NaN	NaN	NaN	NaN
NaN	NaN	NaN	NaN	726.6031	666.26434	NaN	NaN	NaN	NaN
NaN	NaN	NaN	NaN	726.4856	666.1944	NaN	NaN	NaN	NaN
NaN	NaN	NaN	NaN	725.7139	666.1112	NaN	NaN	NaN	NaN
NaN	NaN	NaN	NaN	726.16284	666.1515	NaN	NaN	NaN	NaN
NaN	NaN	NaN	NaN	726.58856	666.1968	NaN	NaN	NaN	NaN
NaN	NaN	NaN	NaN	726.1029	666.1402	NaN	NaN	NaN	NaN
NaN	NaN	NaN	NaN	726.55194	666.2646	NaN	NaN	NaN	NaN
NaN	NaN	NaN	NaN	726.73206	666.2412	NaN	NaN	NaN	NaN
NaN	NaN	NaN	NaN	726.4175	666.2589	NaN	NaN	NaN	NaN
NaN	NaN	NaN	NaN	726.0643	666.17444	NaN	NaN	NaN	NaN
NaN	NaN	NaN	NaN	726.531	666.2292	NaN	NaN	NaN	NaN
NaN	NaN	NaN	NaN	726.30896	666.1927	NaN	NaN	NaN	NaN
NaN	NaN	NaN	NaN	726.0264	666.2121	NaN	NaN	NaN	NaN
NaN	NaN	NaN	NaN	726.5505	666.22314	NaN	NaN	NaN	NaN
NaN	NaN	NaN	NaN	726.3908	666.17065	NaN	NaN	NaN	NaN
NaN	NaN	NaN	NaN	726.4046	666.10693	NaN	NaN	NaN	NaN
NaN	NaN	NaN	NaN	726.6474	666.2454	NaN	NaN	NaN	NaN
NaN	NaN	NaN	NaN	726.969	666.23364	NaN	NaN	NaN	NaN
NaN	NaN	NaN	NaN	726.5777	666.21356	NaN	NaN	NaN	NaN
NaN	NaN	NaN	NaN	726.64624	666.2228	NaN	NaN	NaN	NaN
NaN	NaN	NaN	NaN	726.82117	666.2003	NaN	NaN	NaN	NaN
NaN	NaN	NaN	NaN	726.3814	666.18536	NaN	NaN	NaN	NaN
NaN	NaN	NaN	NaN	726.2669	666.25	NaN	NaN	NaN	NaN
NaN	NaN	NaN	NaN	726.08606	666.3263	NaN	NaN	NaN	NaN
NaN	NaN	NaN	NaN	726.95654	666.17633	NaN	NaN	NaN	NaN
NaN	NaN	NaN	NaN	726.4404	666.22626	NaN	NaN	NaN	NaN
NaN	NaN	NaN	NaN	726.6231	666.1897	NaN	NaN	NaN	NaN
NaN	NaN	NaN	NaN	726.6159	666.28644	NaN	NaN	NaN	NaN
NaN	NaN	NaN	NaN	726.5	666.28546	NaN	NaN	NaN	NaN
NaN	NaN	NaN	NaN	726.5153	666.17346	NaN	NaN	NaN	NaN
NaN	NaN	NaN	NaN	726.21783	666.2789	NaN	NaN	NaN	NaN
NaN	NaN	NaN	NaN	726.8836	666.2923	NaN	NaN	NaN	NaN
NaN	NaN	NaN	NaN	726.64404	666.2945	NaN	NaN	NaN	NaN
NaN	NaN	NaN	NaN	726.2727	666.2175	NaN	NaN	NaN	NaN
NaN	NaN	NaN	NaN	726.1514	666.319	NaN	NaN	NaN	NaN
NaN	NaN	NaN	NaN	726.2401	666.29083	NaN	NaN	NaN	NaN
NaN	NaN	NaN	NaN	725.89233	666.2863	NaN	NaN	NaN	NaN
NaN	NaN	NaN	NaN	725.7186	666.25726	NaN	NaN	NaN	NaN
NaN	NaN	NaN	NaN	726.8591	666.30835	NaN	NaN	NaN	NaN
NaN	NaN	NaN	NaN	725.7345	666.3057	NaN	NaN	NaN	NaN
NaN	NaN	NaN	NaN	725.8264	666.3496	NaN	NaN	NaN	NaN
NaN	NaN	NaN	NaN	726.0132	666.30096	NaN	NaN	NaN	NaN
NaN	NaN	NaN	NaN	725.99347	666.2843	NaN	NaN	NaN	NaN
NaN	NaN	NaN	NaN	726.1155	666.3514	NaN	NaN	NaN	NaN
NaN	NaN	NaN	NaN	726.0526	666.32806	NaN	NaN	NaN	NaN
NaN	NaN	NaN	NaN	726.70416	666.3167	NaN	NaN	NaN	NaN
NaN	NaN	NaN	NaN	725.62164	666.26855	NaN	NaN	NaN	NaN
NaN	NaN	NaN	NaN	726.1473	666.2238	NaN	NaN	NaN	NaN
NaN	NaN	NaN	NaN	725.71405	666.2274	NaN	NaN	NaN	NaN
NaN	NaN	NaN	NaN	725.81683	666.1354	NaN	NaN	NaN	NaN
NaN	NaN	NaN	NaN	726.2743	666.17053	NaN	NaN	NaN	NaN
NaN	NaN	NaN	NaN	725.656	666.1499	NaN	NaN	NaN	NaN
NaN	NaN	NaN	NaN	725.74713	666.2219	NaN	NaN	NaN	NaN
NaN	NaN	NaN	NaN	725.30133	666.16724	NaN	NaN	NaN	NaN
NaN	NaN	NaN	NaN	726.1435	666.2267	NaN	NaN	NaN	NaN
NaN	NaN	NaN	NaN	726.0171	666.1846	NaN	NaN	NaN	NaN
NaN	NaN	NaN	NaN	725.98376	666.25726	NaN	NaN	NaN	NaN
NaN	NaN	NaN	NaN	726.31903	666.2159	NaN	NaN	NaN	NaN
NaN	NaN	NaN	NaN	725.9553	666.2049	NaN	NaN	NaN	NaN
NaN	NaN	NaN	NaN	726.5185	666.2391	NaN	NaN	NaN	NaN
NaN	NaN	NaN	NaN	726.3415	666.2304	NaN	NaN	NaN	NaN
NaN	NaN	NaN	NaN	726.1964	666.1415	NaN	NaN	NaN	NaN
NaN	NaN	NaN	NaN	726.1146	666.2366	NaN	NaN	NaN	NaN
NaN	NaN	NaN	NaN	726.32825	666.2636	NaN	NaN	NaN	NaN
NaN	NaN	NaN	NaN	726.07886	666.203	NaN	NaN	NaN	NaN
NaN	NaN	NaN	NaN	726.17053	666.2005	NaN	NaN	NaN	NaN
NaN	NaN	NaN	NaN	725.7726	666.22394	NaN	NaN	NaN	NaN
NaN	NaN	NaN	NaN	726.164	666.227	NaN	NaN	NaN	NaN
NaN	NaN	NaN	NaN	726.0818	666.25714	NaN	NaN	NaN	NaN
NaN	NaN	NaN	NaN	726.5244	666.2704	NaN	NaN	NaN	NaN
NaN	NaN	NaN	NaN	726.1815	666.19635	NaN	NaN	NaN	NaN
NaN	NaN	NaN	NaN	725.69794	666.2594	NaN	NaN	NaN	NaN
NaN	NaN	NaN	NaN	726.47095	666.1898	NaN	NaN	NaN	NaN
NaN	NaN	NaN	NaN	726.0656	666.2429	NaN	NaN	NaN	NaN
NaN	NaN	NaN	NaN	726.09247	666.1858	NaN	NaN	NaN	NaN
NaN	NaN	NaN	NaN	725.9017	666.1269	NaN	NaN	NaN	NaN
NaN	NaN	NaN	NaN	725.6411	666.1007	NaN	NaN	NaN	NaN
NaN	NaN	NaN	NaN	725.83606	666.13934	NaN	NaN	NaN	NaN
NaN	NaN	NaN	NaN	726.1303	666.1985	NaN	NaN	NaN	NaN
NaN	NaN	NaN	NaN	725.31665	666.101	NaN	NaN	NaN	NaN
NaN	NaN	NaN	NaN	726.2111	666.0777	NaN	NaN	NaN	NaN
NaN	NaN	NaN	NaN	726.2695	666.0598	NaN	NaN	NaN	NaN
NaN	NaN	NaN	NaN	726.3618	666.1423	NaN	NaN	NaN	NaN
NaN	NaN	NaN	NaN	725.56323	666.153	NaN	NaN	NaN	NaN
NaN	NaN	NaN	NaN	726.46375	666.2166	NaN	NaN	NaN	NaN
NaN	NaN	NaN	NaN	726.2068	666.1034	NaN	NaN	NaN	NaN
NaN	NaN	NaN	NaN	725.9531	666.0349	NaN	NaN	NaN	NaN
NaN	NaN	NaN	NaN	725.5875	666.1256	NaN	NaN	NaN	NaN
NaN	NaN	NaN	NaN	726.4511	666.10876	NaN	NaN	NaN	NaN
NaN	NaN	NaN	NaN	725.88745	666.08545	NaN	NaN	NaN	NaN
NaN	NaN	NaN	NaN	725.85223	666.1031	NaN	NaN	NaN	NaN
NaN	NaN	NaN	NaN	726.4897	666.0749	NaN	NaN	NaN	NaN
NaN	NaN	NaN	NaN	726.44037	666.07117	NaN	NaN	NaN	NaN
NaN	NaN	NaN	NaN	726.0342	666.11646	NaN	NaN	NaN	NaN
NaN	NaN	NaN	NaN	726.7706	666.15674	NaN	NaN	NaN	NaN
NaN	NaN	NaN	NaN	725.74603	666.043	NaN	NaN	NaN	NaN
NaN	NaN	NaN	NaN	726.7379	666.10236	NaN	NaN	NaN	NaN
NaN	NaN	NaN	NaN	726.05096	666.0658	NaN	NaN	NaN	NaN
NaN	NaN	NaN	NaN	726.0189	666.1134	NaN	NaN	NaN	NaN
NaN	NaN	NaN	NaN	726.39935	666.13367	NaN	NaN	NaN	NaN
NaN	NaN	NaN	NaN	726.1974	666.1435	NaN	NaN	NaN	NaN
NaN	NaN	NaN	NaN	726.6149	666.0489	NaN	NaN	NaN	NaN
NaN	NaN	NaN	NaN	726.3597	666.10846	NaN	NaN	NaN	NaN
NaN	NaN	NaN	NaN	725.9913	666.1014	NaN	NaN	NaN	NaN
NaN	NaN	NaN	NaN	725.9499	666.15027	NaN	NaN	NaN	NaN
NaN	NaN	NaN	NaN	726.13605	666.1274	NaN	NaN	NaN	NaN
NaN	NaN	NaN	NaN	726.2421	666.08734	NaN	NaN	NaN	NaN
NaN	NaN	NaN	NaN	726.59534	666.1455	NaN	NaN	NaN	NaN
NaN	NaN	NaN	NaN	726.6475	666.07806	NaN	NaN	NaN	NaN
NaN	NaN	NaN	NaN	726.477	666.1437	NaN	NaN	NaN	NaN
NaN	NaN	NaN	NaN	726.32324	666.08405	NaN	NaN	NaN	NaN
NaN	NaN	NaN	NaN	726.7462	666.08856	NaN	NaN	NaN	NaN
NaN	NaN	NaN	NaN	726.83276	666.1129	NaN	NaN	NaN	NaN
NaN	NaN	NaN	NaN	726.3393	666.11194	NaN	NaN	NaN	NaN
NaN	NaN	NaN	NaN	726.87823	666.16394	NaN	NaN	NaN	NaN
NaN	NaN	NaN	NaN	726.2934	666.0642	NaN	NaN	NaN	NaN
NaN	NaN	NaN	NaN	726.05853	666.03345	NaN	NaN	NaN	NaN
NaN	NaN	NaN	NaN	726.43695	666.13715	NaN	NaN	NaN	NaN
NaN	NaN	NaN	NaN	726.7165	666.07733	NaN	NaN	NaN	NaN
NaN	NaN	NaN	NaN	726.57275	666.12976	NaN	NaN	NaN	NaN
NaN	NaN	NaN	NaN	726.1614	666.1046	NaN	NaN	NaN	NaN
NaN	NaN	NaN	NaN	726.59753	666.2339	NaN	NaN	NaN	NaN
NaN	NaN	NaN	NaN	726.573	666.08405	NaN	NaN	NaN	NaN
NaN	NaN	NaN	NaN	726.4685	666.14844	NaN	NaN	NaN	NaN
NaN	NaN	NaN	NaN	726.8186	666.1814	NaN	NaN	NaN	NaN
NaN	NaN	NaN	NaN	727.1217	666.0131	NaN	NaN	NaN	NaN
NaN	NaN	NaN	NaN	726.7215	666.1417	NaN	NaN	NaN	NaN
NaN	NaN	NaN	NaN	726.4072	666.1526	NaN	NaN	NaN	NaN
NaN	NaN	NaN	NaN	726.62933	666.107	NaN	NaN	NaN	NaN
NaN	NaN	NaN	NaN	726.7117	666.12335	NaN	NaN	NaN	NaN
NaN	NaN	NaN	NaN	726.24603	666.10315	NaN	NaN	NaN	NaN
NaN	NaN	NaN	NaN	726.66833	666.1139	NaN	NaN	NaN	NaN
NaN	NaN	NaN	NaN	727.5562	666.1031	NaN	NaN	NaN	NaN
NaN	NaN	NaN	NaN	726.5909	666.1688	NaN	NaN	NaN	NaN
NaN	NaN	NaN	NaN	726.24347	666.1863	NaN	NaN	NaN	NaN
NaN	NaN	NaN	NaN	726.6109	666.0945	NaN	NaN	NaN	NaN
NaN	NaN	NaN	NaN	726.9432	666.1737	NaN	NaN	NaN	NaN
NaN	NaN	NaN	NaN	726.982	666.17065	NaN	NaN	NaN	NaN
NaN	NaN	NaN	NaN	726.84265	666.1738	NaN	NaN	NaN	NaN
NaN	NaN	NaN	NaN	726.9071	666.1655	NaN	NaN	NaN	NaN
NaN	NaN	NaN	NaN	726.5473	666.07434	NaN	NaN	NaN	NaN
NaN	NaN	NaN	NaN	726.60596	666.1109	NaN	NaN	NaN	NaN
NaN	NaN	NaN	NaN	726.3514	666.1791	NaN	NaN	NaN	NaN
NaN	NaN	NaN	NaN	726.72595	666.1543	NaN	NaN	NaN	NaN
NaN	NaN	NaN	NaN	727.2837	666.104	NaN	NaN	NaN	NaN
NaN	NaN	NaN	NaN	726.4915	666.12756	NaN	NaN	NaN	NaN
NaN	NaN	NaN	NaN	726.3831	666.20776	NaN	NaN	NaN	NaN
NaN	NaN	NaN	NaN	726.4339	666.1322	NaN	NaN	NaN	NaN
NaN	NaN	NaN	NaN	726.89417	666.0622	NaN	NaN	NaN	NaN
NaN	NaN	NaN	NaN	727.37	666.07166	NaN	NaN	NaN	NaN
NaN	NaN	NaN	NaN	727.0789	666.148	NaN	NaN	NaN	NaN
NaN	NaN	NaN	NaN	726.5445	666.1013	NaN	NaN	NaN	NaN
NaN	NaN	NaN	NaN	727.43665	665.91266	NaN	NaN	NaN	NaN
NaN	NaN	NaN	NaN	727.5459	665.80817	NaN	NaN	NaN	NaN
NaN	NaN	NaN	NaN	727.03094	665.6735	NaN	NaN	NaN	NaN
NaN	NaN	NaN	NaN	727.63324	665.58307	NaN	NaN	NaN	NaN
NaN	NaN	NaN	NaN	727.5151	665.6055	NaN	NaN	NaN	NaN
NaN	NaN	NaN	NaN	727.44617	665.6649	NaN	NaN	NaN	NaN
NaN	NaN	NaN	NaN	730.9214	666.1572	NaN	NaN	NaN	NaN
NaN	NaN	NaN	NaN	727.44037	665.81854	NaN	NaN	NaN	NaN
NaN	NaN	NaN	NaN	727.66724	665.6973	NaN	NaN	NaN	NaN
NaN	NaN	NaN	NaN	727.9179	665.7703	NaN	NaN	NaN	NaN
NaN	NaN	NaN	NaN	727.11914	665.7313	NaN	NaN	NaN	NaN
NaN	NaN	NaN	NaN	727.904	665.8311	NaN	NaN	NaN	NaN
NaN	NaN	NaN	NaN	727.68414	665.7771	NaN	NaN	NaN	NaN
NaN	NaN	NaN	NaN	727.61884	665.76074	NaN	NaN	NaN	NaN
NaN	NaN	NaN	NaN	727.0456	665.83	NaN	NaN	NaN	NaN
NaN	NaN	NaN	NaN	727.9603	665.7897	NaN	NaN	NaN	NaN
NaN	NaN	NaN	NaN	727.84973	665.8169	NaN	NaN	NaN	NaN
NaN	NaN	NaN	NaN	727.099	665.8423	NaN	NaN	NaN	NaN
NaN	NaN	NaN	NaN	727.4719	665.824	NaN	NaN	NaN	NaN
NaN	NaN	NaN	NaN	727.24915	665.839	NaN	NaN	NaN	NaN
NaN	NaN	NaN	NaN	727.0836	665.885	NaN	NaN	NaN	NaN
NaN	NaN	NaN	NaN	727.1164	665.7918	NaN	NaN	NaN	NaN
NaN	NaN	NaN	NaN	727.9219	665.88196	NaN	NaN	NaN	NaN
NaN	NaN	NaN	NaN	727.81396	665.78906	NaN	NaN	NaN	NaN
NaN	NaN	NaN	NaN	727.28656	665.84595	NaN	NaN	NaN	NaN
NaN	NaN	NaN	NaN	727.10443	665.8464	NaN	NaN	NaN	NaN
NaN	NaN	NaN	NaN	727.24207	665.8149	NaN	NaN	NaN	NaN
NaN	NaN	NaN	NaN	727.605	665.8861	NaN	NaN	NaN	NaN
NaN	NaN	NaN	NaN	727.4753	665.84924	NaN	NaN	NaN	NaN
NaN	NaN	NaN	NaN	727.2678	665.8322	NaN	NaN	NaN	NaN
NaN	NaN	NaN	NaN	727.02924	665.85736	NaN	NaN	NaN	NaN
NaN	NaN	NaN	NaN	726.765	665.79755	NaN	NaN	NaN	NaN
NaN	NaN	NaN	NaN	726.6511	665.8603	NaN	NaN	NaN	NaN
NaN	NaN	NaN	NaN	727.24176	665.85034	NaN	NaN	NaN	NaN
NaN	NaN	NaN	NaN	726.77167	665.83276	NaN	NaN	NaN	NaN
NaN	NaN	NaN	NaN	727.6217	665.8322	NaN	NaN	NaN	NaN
NaN	NaN	NaN	NaN	727.15027	665.8481	NaN	NaN	NaN	NaN
NaN	NaN	NaN	NaN	727.09106	665.8333	NaN	NaN	NaN	NaN
NaN	NaN	NaN	NaN	727.3383	665.915	NaN	NaN	NaN	NaN
NaN	NaN	NaN	NaN	727.1966	665.88983	NaN	NaN	NaN	NaN
NaN	NaN	NaN	NaN	726.8781	665.9378	NaN	NaN	NaN	NaN
NaN	NaN	NaN	NaN	727.35474	665.94763	NaN	NaN	NaN	NaN
NaN	NaN	NaN	NaN	727.07166	665.8444	NaN	NaN	NaN	NaN
NaN	NaN	NaN	NaN	727.21594	665.8563	NaN	NaN	NaN	NaN
NaN	NaN	NaN	NaN	727.10205	665.9152	NaN	NaN	NaN	NaN
NaN	NaN	NaN	NaN	727.59015	665.88525	NaN	NaN	NaN	NaN
NaN	NaN	NaN	NaN	727.2589	665.86163	NaN	NaN	NaN	NaN
NaN	NaN	NaN	NaN	727.20245	665.8697	NaN	NaN	NaN	NaN
NaN	NaN	NaN	NaN	726.9056	665.76764	NaN	NaN	NaN	NaN
NaN	NaN	NaN	NaN	727.03174	665.7453	NaN	NaN	NaN	NaN
NaN	NaN	NaN	NaN	727.1057	665.651	NaN	NaN	NaN	NaN
NaN	NaN	NaN	NaN	727.0533	665.6512	NaN	NaN	NaN	NaN
NaN	NaN	NaN	NaN	727.12415	665.66785	NaN	NaN	NaN	NaN
NaN	NaN	NaN	NaN	727.09406	665.7442	NaN	NaN	NaN	NaN
NaN	NaN	NaN	NaN	727.0583	665.6826	NaN	NaN	NaN	NaN
NaN	NaN	NaN	NaN	727.4116	665.8355	NaN	NaN	NaN	NaN
NaN	NaN	NaN	NaN	726.7997	665.7363	NaN	NaN	NaN	NaN
NaN	NaN	NaN	NaN	727.1678	665.69275	NaN	NaN	NaN	NaN
NaN	NaN	NaN	NaN	727.07166	665.7488	NaN	NaN	NaN	NaN
NaN	NaN	NaN	NaN	727.86365	665.8808	NaN	NaN	NaN	NaN
NaN	NaN	NaN	NaN	726.6334	665.7804	NaN	NaN	NaN	NaN
NaN	NaN	NaN	NaN	726.95624	665.7813	NaN	NaN	NaN	NaN
NaN	NaN	NaN	NaN	727.49335	665.81384	NaN	NaN	NaN	NaN
NaN	NaN	NaN	NaN	727.6558	665.79224	NaN	NaN	NaN	NaN
NaN	NaN	NaN	NaN	727.0121	665.8495	NaN	NaN	NaN	NaN
NaN	NaN	NaN	NaN	727.05115	665.8729	NaN	NaN	NaN	NaN
NaN	NaN	NaN	NaN	727.36597	665.8652	NaN	NaN	NaN	NaN
NaN	NaN	NaN	NaN	727.02057	665.95306	NaN	NaN	NaN	NaN
NaN	NaN	NaN	NaN	727.5294	665.9428	NaN	NaN	NaN	NaN
NaN	NaN	NaN	NaN	727.0402	665.9755	NaN	NaN	NaN	NaN
NaN	NaN	NaN	NaN	726.9545	665.95294	NaN	NaN	NaN	NaN
NaN	NaN	NaN	NaN	727.25415	665.90466	NaN	NaN	NaN	NaN
NaN	NaN	NaN	NaN	727.302	665.95807	NaN	NaN	NaN	NaN
NaN	NaN	NaN	NaN	726.8394	665.89734	NaN	NaN	NaN	NaN
NaN	NaN	NaN	NaN	727.0688	665.9516	NaN	NaN	NaN	NaN
NaN	NaN	NaN	NaN	727.05804	666.04517	NaN	NaN	NaN	NaN
NaN	NaN	NaN	NaN	727.22186	666.0341	NaN	NaN	NaN	NaN
NaN	NaN	NaN	NaN	727.3838	665.991	NaN	NaN	NaN	NaN
NaN	NaN	NaN	NaN	727.06665	666.055	NaN	NaN	NaN	NaN
NaN	NaN	NaN	NaN	727.2727	665.99493	NaN	NaN	NaN	NaN
NaN	NaN	NaN	NaN	727.536	666.09247	NaN	NaN	NaN	NaN
NaN	NaN	NaN	NaN	727.0456	666.039	NaN	NaN	NaN	NaN
NaN	NaN	NaN	NaN	727.09607	666.0862	NaN	NaN	NaN	NaN
NaN	NaN	NaN	NaN	726.6286	666.05835	NaN	NaN	NaN	NaN
NaN	NaN	NaN	NaN	726.6458	666.1072	NaN	NaN	NaN	NaN
NaN	NaN	NaN	NaN	727.57214	666.117	NaN	NaN	NaN	NaN
NaN	NaN	NaN	NaN	727.17175	666.19543	NaN	NaN	NaN	NaN
NaN	NaN	NaN	NaN	727.3637	665.9881	NaN	NaN	NaN	NaN
NaN	NaN	NaN	NaN	727.11914	666.1107	NaN	NaN	NaN	NaN
NaN	NaN	NaN	NaN	727.1899	666.14014	NaN	NaN	NaN	NaN
NaN	NaN	NaN	NaN	726.8945	666.0942	NaN	NaN	NaN	NaN
NaN	NaN	NaN	NaN	727.0264	666.1559	NaN	NaN	NaN	NaN
NaN	NaN	NaN	NaN	727.1837	666.14056	NaN	NaN	NaN	NaN
NaN	NaN	NaN	NaN	727.04126	666.1056	NaN	NaN	NaN	NaN
NaN	NaN	NaN	NaN	727.05194	666.14056	NaN	NaN	NaN	NaN
NaN	NaN	NaN	NaN	727.4317	666.1976	NaN	NaN	NaN	NaN
NaN	NaN	NaN	NaN	727.1953	666.165	NaN	NaN	NaN	NaN
NaN	NaN	NaN	NaN	726.67474	666.1667	NaN	NaN	NaN	NaN
NaN	NaN	NaN	NaN	727.1056	666.25085	NaN	NaN	NaN	NaN
NaN	NaN	NaN	NaN	726.75323	666.2143	NaN	NaN	NaN	NaN
NaN	NaN	NaN	NaN	726.69055	666.21826	NaN	NaN	NaN	NaN
NaN	NaN	NaN	NaN	726.66724	666.25415	NaN	NaN	NaN	NaN
NaN	NaN	NaN	NaN	726.95154	666.2028	NaN	NaN	NaN	NaN
NaN	NaN	NaN	NaN	726.5101	666.15497	NaN	NaN	NaN	NaN
NaN	NaN	NaN	NaN	726.6034	666.2819	NaN	NaN	NaN	NaN
NaN	NaN	NaN	NaN	726.45575	666.29834	NaN	NaN	NaN	NaN
NaN	NaN	NaN	NaN	726.73834	666.29	NaN	NaN	NaN	NaN
NaN	NaN	NaN	NaN	726.7811	666.2496	NaN	NaN	NaN	NaN
NaN	NaN	NaN	NaN	726.67114	666.2668	NaN	NaN	NaN	NaN
NaN	NaN	NaN	NaN	726.6694	666.3032	NaN	NaN	NaN	NaN
NaN	NaN	NaN	NaN	726.6964	666.39526	NaN	NaN	NaN	NaN
NaN	NaN	NaN	NaN	726.4849	666.33276	NaN	NaN	NaN	NaN
NaN	NaN	NaN	NaN	727.1677	666.3606	NaN	NaN	NaN	NaN
NaN	NaN	NaN	NaN	726.4305	666.33276	NaN	NaN	NaN	NaN
NaN	NaN	NaN	NaN	726.79364	666.2602	NaN	NaN	NaN	NaN
NaN	NaN	NaN	NaN	726.44885	666.35645	NaN	NaN	NaN	NaN
NaN	NaN	NaN	NaN	726.5198	666.3402	NaN	NaN	NaN	NaN
NaN	NaN	NaN	NaN	726.668	666.3672	NaN	NaN	NaN	NaN
NaN	NaN	NaN	NaN	725.9432	666.3182	NaN	NaN	NaN	NaN
NaN	NaN	NaN	NaN	726.8461	666.3045	NaN	NaN	NaN	NaN
NaN	NaN	NaN	NaN	726.71857	666.293	NaN	NaN	NaN	NaN
NaN	NaN	NaN	NaN	726.6681	666.34875	NaN	NaN	NaN	NaN
NaN	NaN	NaN	NaN	726.63184	666.2814	NaN	NaN	NaN	NaN
NaN	NaN	NaN	NaN	726.92255	666.31146	NaN	NaN	NaN	NaN
NaN	NaN	NaN	NaN	726.6805	666.32587	NaN	NaN	NaN	NaN
NaN	NaN	NaN	NaN	726.8731	666.2828	NaN	NaN	NaN	NaN
NaN	NaN	NaN	NaN	726.69507	666.25903	NaN	NaN	NaN	NaN
NaN	NaN	NaN	NaN	726.94495	666.18896	NaN	NaN	NaN	NaN
NaN	NaN	NaN	NaN	726.7355	666.2065	NaN	NaN	NaN	NaN
NaN	NaN	NaN	NaN	726.5915	666.317	NaN	NaN	NaN	NaN
NaN	NaN	NaN	NaN	726.58655	666.3253	NaN	NaN	NaN	NaN
NaN	NaN	NaN	NaN	726.96265	666.263	NaN	NaN	NaN	NaN
NaN	NaN	NaN	NaN	727.42395	666.2767	NaN	NaN	NaN	NaN
NaN	NaN	NaN	NaN	727.1645	666.22394	NaN	NaN	NaN	NaN
NaN	NaN	NaN	NaN	727.0364	666.27216	NaN	NaN	NaN	NaN
NaN	NaN	NaN	NaN	727.1962	666.25085	NaN	NaN	NaN	NaN
NaN	NaN	NaN	NaN	727.1019	666.29456	NaN	NaN	NaN	NaN
NaN	NaN	NaN	NaN	726.9614	666.30225	NaN	NaN	NaN	NaN
NaN	NaN	NaN	NaN	727.50336	666.2963	NaN	NaN	NaN	NaN
NaN	NaN	NaN	NaN	727.5451	666.2198	NaN	NaN	NaN	NaN
NaN	NaN	NaN	NaN	727.45746	666.2517	NaN	NaN	NaN	NaN
NaN	NaN	NaN	NaN	727.2975	666.27057	NaN	NaN	NaN	NaN
NaN	NaN	NaN	NaN	726.9692	666.28735	NaN	NaN	NaN	NaN
NaN	NaN	NaN	NaN	726.64923	666.2347	NaN	NaN	NaN	NaN
NaN	NaN	NaN	NaN	727.0784	666.28925	NaN	NaN	NaN	NaN
NaN	NaN	NaN	NaN	727.4654	666.3468	NaN	NaN	NaN	NaN
NaN	NaN	NaN	NaN	726.99603	666.3415	NaN	NaN	NaN	NaN
NaN	NaN	NaN	NaN	726.9432	666.1804	NaN	NaN	NaN	NaN
NaN	NaN	NaN	NaN	727.034	666.2778	NaN	NaN	NaN	NaN
NaN	NaN	NaN	NaN	727.157	666.23785	NaN	NaN	NaN	NaN
NaN	NaN	NaN	NaN	727.0743	666.1881	NaN	NaN	NaN	NaN
NaN	NaN	NaN	NaN	727.2109	666.24884	NaN	NaN	NaN	NaN
NaN	NaN	NaN	NaN	727.3333	666.1877	NaN	NaN	NaN	NaN
NaN	NaN	NaN	NaN	726.9437	666.13947	NaN	NaN	NaN	NaN
NaN	NaN	NaN	NaN	726.9784	666.04486	NaN	NaN	NaN	NaN
NaN	NaN	NaN	NaN	726.6751	666.0825	NaN	NaN	NaN	NaN
NaN	NaN	NaN	NaN	727.2565	666.0341	NaN	NaN	NaN	NaN
NaN	NaN	NaN	NaN	727.3249	666.0791	NaN	NaN	NaN	NaN
NaN	NaN	NaN	NaN	727.21643	665.98096	NaN	NaN	NaN	NaN
NaN	NaN	NaN	NaN	727.21844	665.96765	NaN	NaN	NaN	NaN
NaN	NaN	NaN	NaN	727.02814	665.89355	NaN	NaN	NaN	NaN
NaN	NaN	NaN	NaN	726.8836	665.9	NaN	NaN	NaN	NaN
NaN	NaN	NaN	NaN	727.087	665.91473	NaN	NaN	NaN	NaN
NaN	NaN	NaN	NaN	727.09674	665.8984	NaN	NaN	NaN	NaN
NaN	NaN	NaN	NaN	727.2185	665.88135	NaN	NaN	NaN	NaN
NaN	NaN	NaN	NaN	727.5603	665.88025	NaN	NaN	NaN	NaN
NaN	NaN	NaN	NaN	726.9538	665.9457	NaN	NaN	NaN	NaN
NaN	NaN	NaN	NaN	726.83276	665.85254	NaN	NaN	NaN	NaN
NaN	NaN	NaN	NaN	726.71136	665.8122	NaN	NaN	NaN	NaN
NaN	NaN	NaN	NaN	727.1139	665.8795	NaN	NaN	NaN	NaN
NaN	NaN	NaN	NaN	726.5084	665.7736	NaN	NaN	NaN	NaN
NaN	NaN	NaN	NaN	726.4251	665.829	NaN	NaN	NaN	NaN
NaN	NaN	NaN	NaN	726.9881	665.9167	NaN	NaN	NaN	NaN
NaN	NaN	NaN	NaN	726.87744	665.8226	NaN	NaN	NaN	NaN
NaN	NaN	NaN	NaN	726.432	665.7819	NaN	NaN	NaN	NaN
NaN	NaN	NaN	NaN	726.765	665.8017	NaN	NaN	NaN	NaN
NaN	NaN	NaN	NaN	726.67267	665.8518	NaN	NaN	NaN	NaN
NaN	NaN	NaN	NaN	726.5737	665.81903	NaN	NaN	NaN	NaN
NaN	NaN	NaN	NaN	726.7647	665.8284	NaN	NaN	NaN	NaN
NaN	NaN	NaN	NaN	726.1301	665.8065	NaN	NaN	NaN	NaN
NaN	NaN	NaN	NaN	727.15625	665.86346	NaN	NaN	NaN	NaN
NaN	NaN	NaN	NaN	726.99603	665.8491	NaN	NaN	NaN	NaN
NaN	NaN	NaN	NaN	727.05725	665.7845	NaN	NaN	NaN	NaN
NaN	NaN	NaN	NaN	727.1758	665.7887	NaN	NaN	NaN	NaN
NaN	NaN	NaN	NaN	727.0526	665.7697	NaN	NaN	NaN	NaN
NaN	NaN	NaN	NaN	726.52704	665.7753	NaN	NaN	NaN	NaN
NaN	NaN	NaN	NaN	727.38116	665.85974	NaN	NaN	NaN	NaN
NaN	NaN	NaN	NaN	727.0921	665.71515	NaN	NaN	NaN	NaN
NaN	NaN	NaN	NaN	727.377	665.7783	NaN	NaN	NaN	NaN
NaN	NaN	NaN	NaN	727.02527	665.6615	NaN	NaN	NaN	NaN
NaN	NaN	NaN	NaN	727.07495	665.7636	NaN	NaN	NaN	NaN
NaN	NaN	NaN	NaN	727.34015	665.6778	NaN	NaN	NaN	NaN
NaN	NaN	NaN	NaN	727.07025	665.7496	NaN	NaN	NaN	NaN
NaN	NaN	NaN	NaN	727.3295	665.73444	NaN	NaN	NaN	NaN
NaN	NaN	NaN	NaN	726.9487	665.7286	NaN	NaN	NaN	NaN
NaN	NaN	NaN	NaN	727.50824	665.72986	NaN	NaN	NaN	NaN
NaN	NaN	NaN	NaN	727.1865	665.7267	NaN	NaN	NaN	NaN
NaN	NaN	NaN	NaN	726.8119	665.7271	NaN	NaN	NaN	NaN
NaN	NaN	NaN	NaN	727.804	665.7528	NaN	NaN	NaN	NaN
NaN	NaN	NaN	NaN	727.39056	665.6111	NaN	NaN	NaN	NaN
NaN	NaN	NaN	NaN	726.9272	665.7095	NaN	NaN	NaN	NaN
NaN	NaN	NaN	NaN	727.3571	665.6445	NaN	NaN	NaN	NaN
NaN	NaN	NaN	NaN	727.5968	665.7394	NaN	NaN	NaN	NaN
NaN	NaN	NaN	NaN	727.89185	665.7	NaN	NaN	NaN	NaN
NaN	NaN	NaN	NaN	727.61774	665.599	NaN	NaN	NaN	NaN
NaN	NaN	NaN	NaN	727.69403	665.6128	NaN	NaN	NaN	NaN
NaN	NaN	NaN	NaN	727.5978	665.6653	NaN	NaN	NaN	NaN
NaN	NaN	NaN	NaN	727.43677	665.6162	NaN	NaN	NaN	NaN
NaN	NaN	NaN	NaN	727.24756	665.582	NaN	NaN	NaN	NaN
NaN	NaN	NaN	NaN	727.75214	665.5587	NaN	NaN	NaN	NaN
NaN	NaN	NaN	NaN	727.96545	665.68585	NaN	NaN	NaN	NaN
NaN	NaN	NaN	NaN	728.00415	665.62854	NaN	NaN	NaN	NaN
NaN	NaN	NaN	NaN	727.88776	665.70746	NaN	NaN	NaN	NaN
NaN	NaN	NaN	NaN	727.54736	665.66174	NaN	NaN	NaN	NaN
NaN	NaN	NaN	NaN	727.1194	665.564	NaN	NaN	NaN	NaN
NaN	NaN	NaN	NaN	727.66425	665.57153	NaN	NaN	NaN	NaN
NaN	NaN	NaN	NaN	727.4506	665.56647	NaN	NaN	NaN	NaN
NaN	NaN	NaN	NaN	727.4349	665.5918	NaN	NaN	NaN	NaN
NaN	NaN	NaN	NaN	727.7	665.5446	NaN	NaN	NaN	NaN
NaN	NaN	NaN	NaN	727.57056	665.5396	NaN	NaN	NaN	NaN
NaN	NaN	NaN	NaN	727.96857	665.6076	NaN	NaN	NaN	NaN
NaN	NaN	NaN	NaN	727.5539	665.6599	NaN	NaN	NaN	NaN
NaN	NaN	NaN	NaN	727.6489	665.5778	NaN	NaN	NaN	NaN
NaN	NaN	NaN	NaN	727.9037	665.6876	NaN	NaN	NaN	NaN
NaN	NaN	NaN	NaN	727.6647	665.62006	NaN	NaN	NaN	NaN
NaN	NaN	NaN	NaN	728.0468	665.57227	NaN	NaN	NaN	NaN
NaN	NaN	NaN	NaN	727.495	665.67084	NaN	NaN	NaN	NaN
NaN	NaN	NaN	NaN	728.25287	665.6631	NaN	NaN	NaN	NaN
NaN	NaN	NaN	NaN	727.62646	665.708	NaN	NaN	NaN	NaN
NaN	NaN	NaN	NaN	727.5341	665.6553	NaN	NaN	NaN	NaN
NaN	NaN	NaN	NaN	727.34467	665.5793	NaN	NaN	NaN	NaN
NaN	NaN	NaN	NaN	727.1789	665.5349	NaN	NaN	NaN	NaN
NaN	NaN	NaN	NaN	730.9133	665.887	NaN	NaN	NaN	NaN
NaN	NaN	NaN	NaN	727.33136	665.5443	NaN	NaN	NaN	NaN
NaN	NaN	NaN	NaN	727.3494	665.4662	NaN	NaN	NaN	NaN
NaN	NaN	NaN	NaN	727.6063	665.5133	NaN	NaN	NaN	NaN
NaN	NaN	NaN	NaN	727.29694	665.47784	NaN	NaN	NaN	NaN
NaN	NaN	NaN	NaN	726.67474	665.3408	NaN	NaN	NaN	NaN
NaN	NaN	NaN	NaN	728.1353	665.45294	NaN	NaN	NaN	NaN
NaN	NaN	NaN	NaN	726.8898	665.4675	NaN	NaN	NaN	NaN
NaN	NaN	NaN	NaN	728.35016	665.3762	NaN	NaN	NaN	NaN
NaN	NaN	NaN	NaN	727.8017	665.3086	NaN	NaN	NaN	NaN
NaN	NaN	NaN	NaN	727.57104	665.28015	NaN	NaN	NaN	NaN
NaN	NaN	NaN	NaN	727.88226	665.2253	NaN	NaN	NaN	NaN
NaN	NaN	NaN	NaN	728.11523	665.2424	NaN	NaN	NaN	NaN
NaN	NaN	NaN	NaN	728.03595	665.1781	NaN	NaN	NaN	NaN
NaN	NaN	NaN	NaN	727.7837	665.1287	NaN	NaN	NaN	NaN
NaN	NaN	NaN	NaN	728.07965	665.12067	NaN	NaN	NaN	NaN
NaN	NaN	NaN	NaN	727.6402	665.15204	NaN	NaN	NaN	NaN
NaN	NaN	NaN	NaN	727.88104	665.1506	NaN	NaN	NaN	NaN
NaN	NaN	NaN	NaN	728.00165	665.108	NaN	NaN	NaN	NaN
NaN	NaN	NaN	NaN	727.0281	664.9667	NaN	NaN	NaN	NaN
NaN	NaN	NaN	NaN	728.5878	665.00507	NaN	NaN	NaN	NaN
NaN	NaN	NaN	NaN	726.51587	664.8263	NaN	NaN	NaN	NaN
NaN	NaN	NaN	NaN	728.71075	665.00165	NaN	NaN	NaN	NaN
NaN	NaN	NaN	NaN	728.49164	664.95135	NaN	NaN	NaN	NaN
NaN	NaN	NaN	NaN	728.3047	664.9276	NaN	NaN	NaN	NaN
NaN	NaN	NaN	NaN	728.219	664.97437	NaN	NaN	NaN	NaN
NaN	NaN	NaN	NaN	728.41144	664.9774	NaN	NaN	NaN	NaN
NaN	NaN	NaN	NaN	730.4592	665.2129	NaN	NaN	NaN	NaN
NaN	NaN	NaN	NaN	727.37305	664.7144	NaN	NaN	NaN	NaN
NaN	NaN	NaN	NaN	727.4021	664.8252	NaN	NaN	NaN	NaN
NaN	NaN	NaN	NaN	728.1083	664.88513	NaN	NaN	NaN	NaN
NaN	NaN	NaN	NaN	727.9171	664.7905	NaN	NaN	NaN	NaN
NaN	NaN	NaN	NaN	729.1808	664.8379	NaN	NaN	NaN	NaN
NaN	NaN	NaN	NaN	729.02954	664.80035	NaN	NaN	NaN	NaN
NaN	NaN	NaN	NaN	728.6334	664.70624	NaN	NaN	NaN	NaN
NaN	NaN	NaN	NaN	728.60394	664.7723	NaN	NaN	NaN	NaN
NaN	NaN	NaN	NaN	728.3125	664.6339	NaN	NaN	NaN	NaN
NaN	NaN	NaN	NaN	728.5259	664.652	NaN	NaN	NaN	NaN
NaN	NaN	NaN	NaN	727.5615	664.7004	NaN	NaN	NaN	NaN
NaN	NaN	NaN	NaN	728.24084	664.60956	NaN	NaN	NaN	NaN
NaN	NaN	NaN	NaN	728.6681	664.75464	NaN	NaN	NaN	NaN
NaN	NaN	NaN	NaN	728.2366	664.57886	NaN	NaN	NaN	NaN
NaN	NaN	NaN	NaN	728.2315	664.53784	NaN	NaN	NaN	NaN
NaN	NaN	NaN	NaN	728.1121	664.5018	NaN	NaN	NaN	NaN
NaN	NaN	NaN	NaN	727.60834	664.3384	NaN	NaN	NaN	NaN
NaN	NaN	NaN	NaN	731.36334	664.89874	NaN	NaN	NaN	NaN
NaN	NaN	NaN	NaN	728.7128	664.50366	NaN	NaN	NaN	NaN
NaN	NaN	NaN	NaN	728.2504	664.5	NaN	NaN	NaN	NaN
NaN	NaN	NaN	NaN	729.7757	664.3339	NaN	NaN	NaN	NaN
NaN	NaN	NaN	NaN	729.94336	664.3243	NaN	NaN	NaN	NaN
NaN	NaN	NaN	NaN	730.10675	664.32184	NaN	NaN	NaN	NaN
NaN	NaN	NaN	NaN	729.29834	664.2143	NaN	NaN	NaN	NaN
NaN	NaN	NaN	NaN	728.5281	663.90594	NaN	NaN	NaN	NaN
NaN	NaN	NaN	NaN	729.51807	664.18475	NaN	NaN	NaN	NaN
NaN	NaN	NaN	NaN	729.9202	664.282	NaN	NaN	NaN	NaN
NaN	NaN	NaN	NaN	729.2767	664.0846	NaN	NaN	NaN	NaN
NaN	NaN	NaN	NaN	728.3738	663.93854	NaN	NaN	NaN	NaN
NaN	NaN	NaN	NaN	728.7868	663.97394	NaN	NaN	NaN	NaN
NaN	NaN	NaN	NaN	728.14905	663.7853	NaN	NaN	NaN	NaN
NaN	NaN	NaN	NaN	728.0079	663.95483	NaN	NaN	NaN	NaN
NaN	NaN	NaN	NaN	729.0117	663.82605	NaN	NaN	NaN	NaN
NaN	NaN	NaN	NaN	727.031	663.7617	NaN	NaN	NaN	NaN
NaN	NaN	NaN	NaN	728.58405	663.96814	NaN	NaN	NaN	NaN
NaN	NaN	NaN	NaN	728.0387	663.8036	NaN	NaN	NaN	NaN
NaN	NaN	NaN	NaN	728.306	663.94293	NaN	NaN	NaN	NaN
NaN	NaN	NaN	NaN	727.88873	663.91974	NaN	NaN	NaN	NaN
NaN	NaN	NaN	NaN	728.2125	663.66516	NaN	NaN	NaN	NaN
NaN	NaN	NaN	NaN	728.15356	663.7678	NaN	NaN	NaN	NaN
NaN	NaN	NaN	NaN	727.4538	663.7727	NaN	NaN	NaN	NaN
NaN	NaN	NaN	NaN	728.00604	664.0668	NaN	NaN	NaN	NaN
NaN	NaN	NaN	NaN	726.8376	663.75354	NaN	NaN	NaN	NaN
NaN	NaN	NaN	NaN	727.1841	663.73914	NaN	NaN	NaN	NaN
NaN	NaN	NaN	NaN	727.29425	663.74603	NaN	NaN	NaN	NaN
NaN	NaN	NaN	NaN	727.08826	663.6131	NaN	NaN	NaN	NaN
NaN	NaN	NaN	NaN	726.77826	663.8182	NaN	NaN	NaN	NaN
NaN	NaN	NaN	NaN	727.6502	663.46173	NaN	NaN	NaN	NaN
NaN	NaN	NaN	NaN	727.4455	663.4337	NaN	NaN	NaN	NaN
NaN	NaN	NaN	NaN	728.20886	663.58734	NaN	NaN	NaN	NaN
NaN	NaN	NaN	NaN	727.12317	663.0422	NaN	NaN	NaN	NaN
NaN	NaN	NaN	NaN	727.92426	662.9803	NaN	NaN	NaN	NaN
NaN	NaN	NaN	NaN	727.1258	661.8296	NaN	NaN	NaN	NaN
NaN	NaN	NaN	NaN	727.59827	660.1735	NaN	NaN	NaN	NaN
NaN	NaN	NaN	NaN	728.0359	657.79987	NaN	NaN	NaN	NaN
NaN	NaN	NaN	NaN	730.5665	654.4085	NaN	NaN	NaN	NaN
NaN	NaN	NaN	NaN	734.73346	650.858	NaN	NaN	NaN	NaN
NaN	NaN	NaN	NaN	737.6238	647.3076	NaN	NaN	NaN	NaN
NaN	NaN	NaN	NaN	740.43994	643.5179	NaN	NaN	NaN	NaN
NaN	NaN	NaN	NaN	741.8416	640.44196	NaN	NaN	NaN	NaN
NaN	NaN	NaN	NaN	743.0878	636.55066	NaN	NaN	NaN	NaN
NaN	NaN	NaN	NaN	744.2771	633.31006	NaN	NaN	NaN	NaN
NaN	NaN	NaN	NaN	747.43304	630.9627	NaN	NaN	NaN	NaN
NaN	NaN	NaN	NaN	747.7489	626.04517	NaN	NaN	NaN	NaN
NaN	NaN	NaN	NaN	750.31573	623.99774	NaN	NaN	NaN	NaN
NaN	NaN	NaN	NaN	750.5845	619.503	NaN	NaN	NaN	NaN
NaN	NaN	NaN	NaN	752.3548	617.14764	NaN	NaN	NaN	NaN
NaN	NaN	NaN	NaN	753.893	613.7375	NaN	NaN	NaN	NaN
NaN	NaN	NaN	NaN	755.88086	610.5047	NaN	NaN	NaN	NaN
NaN	NaN	NaN	NaN	759.1877	607.9927	NaN	NaN	NaN	NaN
NaN	NaN	NaN	NaN	759.97034	604.40936	NaN	NaN	NaN	NaN
NaN	NaN	NaN	NaN	761.53864	601.00226	NaN	NaN	NaN	NaN
NaN	NaN	NaN	NaN	763.8997	597.9042	NaN	NaN	NaN	NaN
NaN	NaN	NaN	NaN	766.3349	595.7019	NaN	NaN	NaN	NaN
NaN	NaN	NaN	NaN	767.0627	591.6225	NaN	NaN	NaN	NaN
NaN	NaN	NaN	NaN	769.0271	588.50836	NaN	NaN	NaN	NaN
NaN	NaN	NaN	NaN	770.4613	585.47235	NaN	NaN	NaN	NaN
NaN	NaN	NaN	NaN	771.803	582.6721	NaN	NaN	NaN	NaN
NaN	NaN	NaN	NaN	774.1037	580.6942	NaN	NaN	NaN	NaN
NaN	NaN	NaN	NaN	775.42096	577.1199	NaN	NaN	NaN	NaN
NaN	NaN	NaN	NaN	776.7538	574.3497	NaN	NaN	NaN	NaN
NaN	NaN	NaN	NaN	778.9627	572.165	NaN	NaN	NaN	NaN
NaN	NaN	NaN	NaN	780.3091	569.2063	NaN	NaN	NaN	NaN
NaN	NaN	NaN	NaN	781.7773	566.56964	NaN	NaN	NaN	NaN
NaN	NaN	NaN	NaN	783.5729	564.043	NaN	NaN	NaN	NaN
NaN	NaN	NaN	NaN	785.5882	562.1447	NaN	NaN	NaN	NaN
NaN	NaN	NaN	NaN	787.2113	559.8673	NaN	NaN	NaN	NaN
NaN	NaN	NaN	NaN	788.7465	557.2661	NaN	NaN	NaN	NaN
NaN	NaN	NaN	NaN	790.5647	554.7576	NaN	NaN	NaN	NaN
NaN	NaN	NaN	NaN	791.9655	553.3283	NaN	NaN	NaN	NaN
NaN	NaN	NaN	NaN	793.1253	551.2641	NaN	NaN	NaN	NaN
NaN	NaN	NaN	NaN	795.2078	548.7136	NaN	NaN	NaN	NaN
NaN	NaN	NaN	NaN	796.994	546.119	NaN	NaN	NaN	NaN
NaN	NaN	NaN	NaN	798.7346	543.9514	NaN	NaN	NaN	NaN
NaN	NaN	NaN	NaN	800.3955	541.462	NaN	NaN	NaN	NaN
NaN	NaN	NaN	NaN	801.95123	539.62744	NaN	NaN	NaN	NaN
NaN	NaN	NaN	NaN	803.55786	537.74634	NaN	NaN	NaN	NaN
NaN	NaN	NaN	NaN	805.32574	535.7187	NaN	NaN	NaN	NaN
NaN	NaN	NaN	NaN	807.14905	533.68335	NaN	NaN	NaN	NaN
NaN	NaN	NaN	NaN	808.92694	531.7337	NaN	NaN	NaN	NaN
NaN	NaN	NaN	NaN	810.75336	529.96075	NaN	NaN	NaN	NaN
NaN	NaN	NaN	NaN	812.5312	527.78986	NaN	NaN	NaN	NaN
NaN	NaN	NaN	NaN	814.00226	525.64606	NaN	NaN	NaN	NaN
NaN	NaN	NaN	NaN	815.7351	523.77045	NaN	NaN	NaN	NaN
NaN	NaN	NaN	NaN	817.4191	521.99835	NaN	NaN	NaN	NaN
NaN	NaN	NaN	NaN	819.03735	520.3884	NaN	NaN	NaN	NaN
NaN	NaN	NaN	NaN	820.64	518.72864	NaN	NaN	NaN	NaN
NaN	NaN	NaN	NaN	822.4048	517.0725	NaN	NaN	NaN	NaN
NaN	NaN	NaN	NaN	824.0411	515.46906	NaN	NaN	NaN	NaN
NaN	NaN	NaN	NaN	825.619	513.78894	NaN	NaN	NaN	NaN
NaN	NaN	NaN	NaN	827.4036	512.4218	NaN	NaN	NaN	NaN
NaN	NaN	NaN	NaN	829.0911	511.08157	NaN	NaN	NaN	NaN
NaN	NaN	NaN	NaN	830.76044	509.26144	NaN	NaN	NaN	NaN
NaN	NaN	NaN	NaN	832.3836	508.03452	NaN	NaN	NaN	NaN
NaN	NaN	NaN	NaN	834.0563	506.7469	NaN	NaN	NaN	NaN
NaN	NaN	NaN	NaN	835.71356	505.3963	NaN	NaN	NaN	NaN
NaN	NaN	NaN	NaN	837.36914	503.9591	NaN	NaN	NaN	NaN
NaN	NaN	NaN	NaN	839.09326	502.94446	NaN	NaN	NaN	NaN
NaN	NaN	NaN	NaN	840.7492	501.7676	NaN	NaN	NaN	NaN
NaN	NaN	NaN	NaN	842.4	500.41327	NaN	NaN	NaN	NaN
NaN	NaN	NaN	NaN	844.11743	499.4838	NaN	NaN	NaN	NaN
NaN	NaN	NaN	NaN	845.7113	498.2533	NaN	NaN	NaN	NaN
NaN	NaN	NaN	NaN	847.27344	497.1397	NaN	NaN	NaN	NaN
NaN	NaN	NaN	NaN	849.0724	495.62817	NaN	NaN	NaN	NaN
NaN	NaN	NaN	NaN	850.5793	494.46808	NaN	NaN	NaN	NaN
NaN	NaN	NaN	NaN	852.2368	493.42508	NaN	NaN	NaN	NaN
NaN	NaN	NaN	NaN	853.9168	492.8559	NaN	NaN	NaN	NaN
NaN	NaN	NaN	NaN	855.4221	491.77115	NaN	NaN	NaN	NaN
NaN	NaN	NaN	NaN	857.15717	490.9093	NaN	NaN	NaN	NaN
NaN	NaN	NaN	NaN	858.74457	490.1	NaN	NaN	NaN	NaN
NaN	NaN	NaN	NaN	860.86554	489.61716	NaN	NaN	NaN	NaN
NaN	NaN	NaN	NaN	862.54694	488.94568	NaN	NaN	NaN	NaN
NaN	NaN	NaN	NaN	863.99677	488.15628	NaN	NaN	NaN	NaN
NaN	NaN	NaN	NaN	865.8198	487.82443	NaN	NaN	NaN	NaN
NaN	NaN	NaN	NaN	867.4324	487.2442	NaN	NaN	NaN	NaN
NaN	NaN	NaN	NaN	868.9635	486.6676	NaN	NaN	NaN	NaN
NaN	NaN	NaN	NaN	870.8908	486.2226	NaN	NaN	NaN	NaN
NaN	NaN	NaN	NaN	872.3888	485.65808	NaN	NaN	NaN	NaN
NaN	NaN	NaN	NaN	873.9858	485.26352	NaN	NaN	NaN	NaN
NaN	NaN	NaN	NaN	875.5714	484.76556	NaN	NaN	NaN	NaN
NaN	NaN	NaN	NaN	877.15576	484.32108	NaN	NaN	NaN	NaN
NaN	NaN	NaN	NaN	878.48785	484.04715	NaN	NaN	NaN	NaN
NaN	NaN	NaN	NaN	880.241	483.7406	NaN	NaN	NaN	NaN
NaN	NaN	NaN	NaN	881.75415	483.3367	NaN	NaN	NaN	NaN
NaN	NaN	NaN	NaN	883.646	482.8053	NaN	NaN	NaN	NaN
NaN	NaN	NaN	NaN	885.0387	482.91638	NaN	NaN	NaN	NaN
NaN	NaN	NaN	NaN	886.6661	482.5745	NaN	NaN	NaN	NaN
NaN	NaN	NaN	NaN	888.06665	482.47476	NaN	NaN	NaN	NaN
NaN	NaN	NaN	NaN	889.70435	482.42133	NaN	NaN	NaN	NaN
NaN	NaN	NaN	NaN	891.2064	482.43677	NaN	NaN	NaN	NaN
NaN	NaN	NaN	NaN	892.63043	482.4248	NaN	NaN	NaN	NaN
NaN	NaN	NaN	NaN	894.1997	482.35623	NaN	NaN	NaN	NaN
NaN	NaN	NaN	NaN	895.6601	482.3921	NaN	NaN	NaN	NaN
NaN	NaN	NaN	NaN	897.4692	482.66034	NaN	NaN	NaN	NaN
NaN	NaN	NaN	NaN	898.85944	482.6964	NaN	NaN	NaN	NaN
NaN	NaN	NaN	NaN	900.39197	482.61252	NaN	NaN	NaN	NaN
NaN	NaN	NaN	NaN	901.8333	482.93695	NaN	NaN	NaN	NaN
NaN	NaN	NaN	NaN	903.40283	483.2068	NaN	NaN	NaN	NaN
NaN	NaN	NaN	NaN	905.0211	483.4991	NaN	NaN	NaN	NaN
NaN	NaN	NaN	NaN	906.1764	483.67685	NaN	NaN	NaN	NaN
NaN	NaN	NaN	NaN	907.9588	484.14926	NaN	NaN	NaN	NaN
NaN	NaN	NaN	NaN	909.6677	484.76382	NaN	NaN	NaN	NaN
NaN	NaN	NaN	NaN	910.5916	484.66928	NaN	NaN	NaN	NaN
NaN	NaN	NaN	NaN	912.62354	485.92596	NaN	NaN	NaN	NaN
NaN	NaN	NaN	NaN	913.85895	486.1768	NaN	NaN	NaN	NaN
NaN	NaN	NaN	NaN	915.22876	486.87433	NaN	NaN	NaN	NaN
NaN	NaN	NaN	NaN	916.7375	487.83575	NaN	NaN	NaN	NaN
NaN	NaN	NaN	NaN	918.3618	488.43857	NaN	NaN	NaN	NaN
NaN	NaN	NaN	NaN	920.3336	489.07248	NaN	NaN	NaN	NaN
NaN	NaN	NaN	NaN	922.06866	489.9536	NaN	NaN	NaN	NaN
NaN	NaN	NaN	NaN	923.3825	490.7998	NaN	NaN	NaN	NaN
NaN	NaN	NaN	NaN	925.01227	491.59735	NaN	NaN	NaN	NaN
NaN	NaN	NaN	NaN	926.5646	492.46164	NaN	NaN	NaN	NaN
NaN	NaN	NaN	NaN	927.76855	493.3263	NaN	NaN	NaN	NaN
NaN	NaN	NaN	NaN	929.357	494.28928	NaN	NaN	NaN	NaN
NaN	NaN	NaN	NaN	930.7935	495.19427	NaN	NaN	NaN	NaN
NaN	NaN	NaN	NaN	932.325	496.2432	NaN	NaN	NaN	NaN
NaN	NaN	NaN	NaN	933.6617	497.2707	NaN	NaN	NaN	NaN
NaN	NaN	NaN	NaN	935.23035	498.43472	NaN	NaN	NaN	NaN
NaN	NaN	NaN	NaN	936.5076	499.53897	NaN	NaN	NaN	NaN
NaN	NaN	NaN	NaN	938.11	500.7453	NaN	NaN	NaN	NaN
NaN	NaN	NaN	NaN	939.4599	501.99664	NaN	NaN	NaN	NaN
NaN	NaN	NaN	NaN	940.85187	503.23962	NaN	NaN	NaN	NaN
NaN	NaN	NaN	NaN	942.3904	504.5731	NaN	NaN	NaN	NaN
NaN	NaN	NaN	NaN	943.7144	505.94498	NaN	NaN	NaN	NaN
NaN	NaN	NaN	NaN	945.07825	507.31107	NaN	NaN	NaN	NaN
NaN	NaN	NaN	NaN	946.4315	508.75308	NaN	NaN	NaN	NaN
NaN	NaN	NaN	NaN	947.8706	510.19858	NaN	NaN	NaN	NaN
NaN	NaN	NaN	NaN	949.3792	511.70517	NaN	NaN	NaN	NaN
NaN	NaN	NaN	NaN	950.6966	513.28436	NaN	NaN	NaN	NaN
NaN	NaN	NaN	NaN	952.2561	514.845	NaN	NaN	NaN	NaN
NaN	NaN	NaN	NaN	953.4828	516.5574	NaN	NaN	NaN	NaN
NaN	NaN	NaN	NaN	954.8909	518.25	NaN	NaN	NaN	NaN
NaN	NaN	NaN	NaN	956.2155	519.9233	NaN	NaN	NaN	NaN
NaN	NaN	NaN	NaN	957.58704	521.67505	NaN	NaN	NaN	NaN
NaN	NaN	NaN	NaN	958.8981	523.61316	NaN	NaN	NaN	NaN
NaN	NaN	NaN	NaN	960.2297	525.47577	NaN	NaN	NaN	NaN
NaN	NaN	NaN	NaN	961.65857	527.31323	NaN	NaN	NaN	NaN
NaN	NaN	NaN	NaN	963.08246	529.2181	NaN	NaN	NaN	NaN
NaN	NaN	NaN	NaN	964.39716	531.3286	NaN	NaN	NaN	NaN
NaN	NaN	NaN	NaN	965.8902	533.2964	NaN	NaN	NaN	NaN
NaN	NaN	NaN	NaN	967.0814	535.4704	NaN	NaN	NaN	NaN
NaN	NaN	NaN	NaN	968.59106	537.497	NaN	NaN	NaN	NaN
NaN	NaN	NaN	NaN	969.8892	539.56287	NaN	NaN	NaN	NaN
NaN	NaN	NaN	NaN	971.50195	541.69434	NaN	NaN	NaN	NaN
NaN	NaN	NaN	NaN	972.9214	543.8978	NaN	NaN	NaN	NaN
NaN	NaN	NaN	NaN	974.3977	546.08496	NaN	NaN	NaN	NaN
NaN	NaN	NaN	NaN	975.77136	548.6879	NaN	NaN	NaN	NaN
NaN	NaN	NaN	NaN	977.1978	550.88434	NaN	NaN	NaN	NaN
NaN	NaN	NaN	NaN	978.5124	553.4141	NaN	NaN	NaN	NaN
NaN	NaN	NaN	NaN	979.9262	555.6828	NaN	NaN	NaN	NaN
NaN	NaN	NaN	NaN	980.8495	558.3588	NaN	NaN	NaN	NaN
NaN	NaN	NaN	NaN	982.0695	560.6186	NaN	NaN	NaN	NaN
NaN	NaN	NaN	NaN	983.501	563.3037	NaN	NaN	NaN	NaN
NaN	NaN	NaN	NaN	984.5668	565.99896	NaN	NaN	NaN	NaN
NaN	NaN	NaN	NaN	986.1995	568.299	NaN	NaN	NaN	NaN
NaN	NaN	NaN	NaN	987.5134	571.05853	NaN	NaN	NaN	NaN
NaN	NaN	NaN	NaN	988.8317	573.72406	NaN	NaN	NaN	NaN
NaN	NaN	NaN	NaN	990.3849	576.23303	NaN	NaN	NaN	NaN
NaN	NaN	NaN	NaN	991.65076	578.97473	NaN	NaN	NaN	NaN
NaN	NaN	NaN	NaN	993.198	581.9188	NaN	NaN	NaN	NaN
NaN	NaN	NaN	NaN	994.4101	584.5741	NaN	NaN	NaN	NaN
NaN	NaN	NaN	NaN	995.7052	587.5189	NaN	NaN	NaN	NaN
NaN	NaN	NaN	NaN	996.8733	590.7719	NaN	NaN	NaN	NaN
NaN	NaN	NaN	NaN	998.256	594.155	NaN	NaN	NaN	NaN
NaN	NaN	NaN	NaN	999.4846	597.23083	NaN	NaN	NaN	NaN
NaN	NaN	NaN	NaN	1000.8584	600.3012	NaN	NaN	NaN	NaN
NaN	NaN	NaN	NaN	1002.07263	603.9463	NaN	NaN	NaN	NaN
NaN	NaN	NaN	NaN	1003.35333	607.12604	NaN	NaN	NaN	NaN
NaN	NaN	NaN	NaN	1004.7587	609.70044	NaN	NaN	NaN	NaN
NaN	NaN	NaN	NaN	1006.08386	613.7559	NaN	NaN	NaN	NaN
NaN	NaN	NaN	NaN	1007.68964	617.22	NaN	NaN	NaN	NaN
NaN	NaN	NaN	NaN	1008.60455	620.8944	NaN	NaN	NaN	NaN
NaN	NaN	NaN	NaN	1010.21063	624.6747	NaN	NaN	NaN	NaN
NaN	NaN	NaN	NaN	1011.5511	627.9924	NaN	NaN	NaN	NaN
NaN	NaN	NaN	NaN	1012.71246	631.58563	NaN	NaN	NaN	NaN
NaN	NaN	NaN	NaN	1014.7464	634.48785	NaN	NaN	NaN	NaN
NaN	NaN	NaN	NaN	1015.7977	639.6458	NaN	NaN	NaN	NaN
NaN	NaN	NaN	NaN	1017.6103	641.7216	NaN	NaN	NaN	NaN
NaN	NaN	NaN	NaN	1019.0879	645.05383	NaN	NaN	NaN	NaN
NaN	NaN	NaN	NaN	1020.42163	648.8083	NaN	NaN	NaN	NaN
NaN	NaN	NaN	NaN	1021.54346	649.4173	NaN	NaN	NaN	NaN
