# Supplementary material for: A novel power-amplified jumping behavior in larval beetles (Coleoptera: Laemophloeidae)
Source: PLoS One. 2022 Jan 19;17(1):e0256509. doi: 10.1371/journal.pone.0256509 (PMC8769368; doi:10.1371/journal.pone.0256509)
Supplement: S1 Data — (ZIP) [file pone.0256509.s002.zip › c_21382_464_croppedxypts.csv]

pt1_cam1_X	pt1_cam1_Y	pt2_cam1_X	pt2_cam1_Y	pt3_cam1_X	pt3_cam1_Y	pt4_cam1_X	pt4_cam1_Y	pt5_cam1_X	pt5_cam1_Y
694.833	669.167	791.167	675.5	737.6636	667.50134	394	370.5	496	369.5
NaN	NaN	NaN	NaN	737.37665	667.4839	NaN	NaN	NaN	NaN
NaN	NaN	NaN	NaN	737.62964	667.4974	NaN	NaN	NaN	NaN
NaN	NaN	NaN	NaN	737.59235	667.46704	NaN	NaN	NaN	NaN
NaN	NaN	NaN	NaN	736.68256	667.3188	NaN	NaN	NaN	NaN
NaN	NaN	NaN	NaN	736.35675	666.9752	NaN	NaN	NaN	NaN
NaN	NaN	NaN	NaN	736.1496	666.9973	NaN	NaN	NaN	NaN
NaN	NaN	NaN	NaN	736.168	666.9737	NaN	NaN	NaN	NaN
NaN	NaN	NaN	NaN	736.83905	666.97284	NaN	NaN	NaN	NaN
NaN	NaN	NaN	NaN	736.3134	666.9832	NaN	NaN	NaN	NaN
NaN	NaN	NaN	NaN	736.5921	667.006	NaN	NaN	NaN	NaN
NaN	NaN	NaN	NaN	736.02466	667.02875	NaN	NaN	NaN	NaN
NaN	NaN	NaN	NaN	736.36633	667.004	NaN	NaN	NaN	NaN
NaN	NaN	NaN	NaN	736.34045	667.0121	NaN	NaN	NaN	NaN
NaN	NaN	NaN	NaN	736.28485	667.05615	NaN	NaN	NaN	NaN
NaN	NaN	NaN	NaN	736.60583	667.01587	NaN	NaN	NaN	NaN
NaN	NaN	NaN	NaN	736.45044	667.1131	NaN	NaN	NaN	NaN
NaN	NaN	NaN	NaN	736.5383	667.0667	NaN	NaN	NaN	NaN
NaN	NaN	NaN	NaN	736.3114	667.0684	NaN	NaN	NaN	NaN
NaN	NaN	NaN	NaN	736.5431	667.0639	NaN	NaN	NaN	NaN
NaN	NaN	NaN	NaN	736.4629	666.9854	NaN	NaN	NaN	NaN
NaN	NaN	NaN	NaN	736.58075	666.9697	NaN	NaN	NaN	NaN
NaN	NaN	NaN	NaN	736.5717	666.96747	NaN	NaN	NaN	NaN
NaN	NaN	NaN	NaN	736.39276	666.9611	NaN	NaN	NaN	NaN
NaN	NaN	NaN	NaN	736.3533	666.998	NaN	NaN	NaN	NaN
NaN	NaN	NaN	NaN	736.50806	667.03217	NaN	NaN	NaN	NaN
NaN	NaN	NaN	NaN	736.59436	667.0162	NaN	NaN	NaN	NaN
NaN	NaN	NaN	NaN	736.6476	666.99146	NaN	NaN	NaN	NaN
NaN	NaN	NaN	NaN	736.4557	666.98456	NaN	NaN	NaN	NaN
NaN	NaN	NaN	NaN	736.3959	666.97266	NaN	NaN	NaN	NaN
NaN	NaN	NaN	NaN	736.83856	666.97974	NaN	NaN	NaN	NaN
NaN	NaN	NaN	NaN	736.39685	667.05225	NaN	NaN	NaN	NaN
NaN	NaN	NaN	NaN	736.572	666.968	NaN	NaN	NaN	NaN
NaN	NaN	NaN	NaN	736.59814	666.9812	NaN	NaN	NaN	NaN
NaN	NaN	NaN	NaN	736.4773	667.01666	NaN	NaN	NaN	NaN
NaN	NaN	NaN	NaN	736.80524	666.92633	NaN	NaN	NaN	NaN
NaN	NaN	NaN	NaN	736.59595	667.0176	NaN	NaN	NaN	NaN
NaN	NaN	NaN	NaN	736.84485	667.01855	NaN	NaN	NaN	NaN
NaN	NaN	NaN	NaN	736.5228	666.918	NaN	NaN	NaN	NaN
NaN	NaN	NaN	NaN	736.7234	667.0053	NaN	NaN	NaN	NaN
NaN	NaN	NaN	NaN	737.0424	666.95624	NaN	NaN	NaN	NaN
NaN	NaN	NaN	NaN	736.7821	666.9559	NaN	NaN	NaN	NaN
NaN	NaN	NaN	NaN	737.00854	666.9111	NaN	NaN	NaN	NaN
NaN	NaN	NaN	NaN	736.609	666.893	NaN	NaN	NaN	NaN
NaN	NaN	NaN	NaN	736.8338	666.87146	NaN	NaN	NaN	NaN
NaN	NaN	NaN	NaN	736.783	666.84314	NaN	NaN	NaN	NaN
NaN	NaN	NaN	NaN	736.8265	666.94946	NaN	NaN	NaN	NaN
NaN	NaN	NaN	NaN	736.5672	666.8911	NaN	NaN	NaN	NaN
NaN	NaN	NaN	NaN	736.795	666.88837	NaN	NaN	NaN	NaN
NaN	NaN	NaN	NaN	737.0179	666.904	NaN	NaN	NaN	NaN
NaN	NaN	NaN	NaN	736.9933	666.8914	NaN	NaN	NaN	NaN
NaN	NaN	NaN	NaN	736.7849	666.9464	NaN	NaN	NaN	NaN
NaN	NaN	NaN	NaN	737.0569	666.87964	NaN	NaN	NaN	NaN
NaN	NaN	NaN	NaN	736.6542	666.8997	NaN	NaN	NaN	NaN
NaN	NaN	NaN	NaN	736.4674	666.8003	NaN	NaN	NaN	NaN
NaN	NaN	NaN	NaN	736.2364	666.7133	NaN	NaN	NaN	NaN
NaN	NaN	NaN	NaN	736.3104	666.70056	NaN	NaN	NaN	NaN
NaN	NaN	NaN	NaN	736.60364	666.67633	NaN	NaN	NaN	NaN
NaN	NaN	NaN	NaN	736.05756	666.7205	NaN	NaN	NaN	NaN
NaN	NaN	NaN	NaN	736.5081	666.72705	NaN	NaN	NaN	NaN
NaN	NaN	NaN	NaN	736.2352	666.6893	NaN	NaN	NaN	NaN
NaN	NaN	NaN	NaN	736.3604	666.65314	NaN	NaN	NaN	NaN
NaN	NaN	NaN	NaN	736.34985	666.6367	NaN	NaN	NaN	NaN
NaN	NaN	NaN	NaN	736.14746	666.7085	NaN	NaN	NaN	NaN
NaN	NaN	NaN	NaN	736.42896	666.6622	NaN	NaN	NaN	NaN
NaN	NaN	NaN	NaN	735.7812	666.5776	NaN	NaN	NaN	NaN
NaN	NaN	NaN	NaN	736.52277	666.59503	NaN	NaN	NaN	NaN
NaN	NaN	NaN	NaN	736.2409	666.63763	NaN	NaN	NaN	NaN
NaN	NaN	NaN	NaN	732.53076	666.2438	NaN	NaN	NaN	NaN
NaN	NaN	NaN	NaN	736.0881	666.4682	NaN	NaN	NaN	NaN
NaN	NaN	NaN	NaN	735.7134	666.606	NaN	NaN	NaN	NaN
NaN	NaN	NaN	NaN	736.3519	666.5956	NaN	NaN	NaN	NaN
NaN	NaN	NaN	NaN	736.5148	666.5859	NaN	NaN	NaN	NaN
NaN	NaN	NaN	NaN	736.1047	666.50275	NaN	NaN	NaN	NaN
NaN	NaN	NaN	NaN	736.1923	666.4514	NaN	NaN	NaN	NaN
NaN	NaN	NaN	NaN	735.9049	666.4576	NaN	NaN	NaN	NaN
NaN	NaN	NaN	NaN	736.1367	666.5313	NaN	NaN	NaN	NaN
NaN	NaN	NaN	NaN	736.1585	666.4688	NaN	NaN	NaN	NaN
NaN	NaN	NaN	NaN	735.82465	666.51514	NaN	NaN	NaN	NaN
NaN	NaN	NaN	NaN	736.1961	666.4478	NaN	NaN	NaN	NaN
NaN	NaN	NaN	NaN	735.8964	666.4451	NaN	NaN	NaN	NaN
NaN	NaN	NaN	NaN	736.4052	666.44257	NaN	NaN	NaN	NaN
NaN	NaN	NaN	NaN	736.16034	666.4538	NaN	NaN	NaN	NaN
NaN	NaN	NaN	NaN	735.92975	666.47656	NaN	NaN	NaN	NaN
NaN	NaN	NaN	NaN	736.3723	666.4056	NaN	NaN	NaN	NaN
NaN	NaN	NaN	NaN	735.8096	666.40546	NaN	NaN	NaN	NaN
NaN	NaN	NaN	NaN	736.3416	666.3698	NaN	NaN	NaN	NaN
NaN	NaN	NaN	NaN	736.07654	666.35516	NaN	NaN	NaN	NaN
NaN	NaN	NaN	NaN	736.4273	666.2764	NaN	NaN	NaN	NaN
NaN	NaN	NaN	NaN	736.6739	666.23096	NaN	NaN	NaN	NaN
NaN	NaN	NaN	NaN	736.0063	666.1778	NaN	NaN	NaN	NaN
NaN	NaN	NaN	NaN	736.5865	666.17975	NaN	NaN	NaN	NaN
NaN	NaN	NaN	NaN	736.1341	666.2151	NaN	NaN	NaN	NaN
NaN	NaN	NaN	NaN	736.0663	666.0912	NaN	NaN	NaN	NaN
NaN	NaN	NaN	NaN	736.56793	666.06384	NaN	NaN	NaN	NaN
NaN	NaN	NaN	NaN	736.1704	666.08936	NaN	NaN	NaN	NaN
NaN	NaN	NaN	NaN	736.2517	666.07434	NaN	NaN	NaN	NaN
NaN	NaN	NaN	NaN	736.20807	666.07404	NaN	NaN	NaN	NaN
NaN	NaN	NaN	NaN	736.1989	666.01935	NaN	NaN	NaN	NaN
NaN	NaN	NaN	NaN	736.354	665.93524	NaN	NaN	NaN	NaN
NaN	NaN	NaN	NaN	736.18353	666.0823	NaN	NaN	NaN	NaN
NaN	NaN	NaN	NaN	736.6605	665.9362	NaN	NaN	NaN	NaN
NaN	NaN	NaN	NaN	736.4597	665.9472	NaN	NaN	NaN	NaN
NaN	NaN	NaN	NaN	736.4793	665.68787	NaN	NaN	NaN	NaN
NaN	NaN	NaN	NaN	736.642	665.0176	NaN	NaN	NaN	NaN
NaN	NaN	NaN	NaN	736.4715	663.949	NaN	NaN	NaN	NaN
NaN	NaN	NaN	NaN	738.15753	662.16187	NaN	NaN	NaN	NaN
NaN	NaN	NaN	NaN	740.24536	660.6252	NaN	NaN	NaN	NaN
NaN	NaN	NaN	NaN	743.4406	658.96704	NaN	NaN	NaN	NaN
NaN	NaN	NaN	NaN	746.29926	657.0586	NaN	NaN	NaN	NaN
NaN	NaN	NaN	NaN	749.3268	655.23834	NaN	NaN	NaN	NaN
NaN	NaN	NaN	NaN	750.7384	654.4561	NaN	NaN	NaN	NaN
NaN	NaN	NaN	NaN	753.4691	652.3111	NaN	NaN	NaN	NaN
NaN	NaN	NaN	NaN	756.33997	650.2954	NaN	NaN	NaN	NaN
NaN	NaN	NaN	NaN	758.81366	648.1627	NaN	NaN	NaN	NaN
NaN	NaN	NaN	NaN	761.4065	646.24915	NaN	NaN	NaN	NaN
NaN	NaN	NaN	NaN	764.31696	644.1886	NaN	NaN	NaN	NaN
NaN	NaN	NaN	NaN	766.37994	642.5338	NaN	NaN	NaN	NaN
NaN	NaN	NaN	NaN	769.2148	640.60736	NaN	NaN	NaN	NaN
NaN	NaN	NaN	NaN	771.8248	638.78253	NaN	NaN	NaN	NaN
NaN	NaN	NaN	NaN	774.9046	636.9602	NaN	NaN	NaN	NaN
NaN	NaN	NaN	NaN	777.7667	634.9984	NaN	NaN	NaN	NaN
NaN	NaN	NaN	NaN	780.3731	633.19617	NaN	NaN	NaN	NaN
NaN	NaN	NaN	NaN	782.3469	631.8704	NaN	NaN	NaN	NaN
NaN	NaN	NaN	NaN	784.724	630.3052	NaN	NaN	NaN	NaN
NaN	NaN	NaN	NaN	787.36237	628.5796	NaN	NaN	NaN	NaN
NaN	NaN	NaN	NaN	790.31683	626.68317	NaN	NaN	NaN	NaN
NaN	NaN	NaN	NaN	792.531	625.4861	NaN	NaN	NaN	NaN
NaN	NaN	NaN	NaN	795.3486	624.277	NaN	NaN	NaN	NaN
NaN	NaN	NaN	NaN	797.89435	622.8113	NaN	NaN	NaN	NaN
NaN	NaN	NaN	NaN	800.4437	621.4304	NaN	NaN	NaN	NaN
NaN	NaN	NaN	NaN	802.869	619.9522	NaN	NaN	NaN	NaN
NaN	NaN	NaN	NaN	805.2623	618.6499	NaN	NaN	NaN	NaN
NaN	NaN	NaN	NaN	807.54724	617.8477	NaN	NaN	NaN	NaN
NaN	NaN	NaN	NaN	809.9345	616.5628	NaN	NaN	NaN	NaN
NaN	NaN	NaN	NaN	812.42377	615.39154	NaN	NaN	NaN	NaN
NaN	NaN	NaN	NaN	814.77106	614.28033	NaN	NaN	NaN	NaN
NaN	NaN	NaN	NaN	816.9245	613.74725	NaN	NaN	NaN	NaN
NaN	NaN	NaN	NaN	819.01556	613.11523	NaN	NaN	NaN	NaN
NaN	NaN	NaN	NaN	821.8701	611.3839	NaN	NaN	NaN	NaN
NaN	NaN	NaN	NaN	825.14996	610.3041	NaN	NaN	NaN	NaN
NaN	NaN	NaN	NaN	827.5888	609.6036	NaN	NaN	NaN	NaN
NaN	NaN	NaN	NaN	830.1193	608.70605	NaN	NaN	NaN	NaN
NaN	NaN	NaN	NaN	832.71643	607.8304	NaN	NaN	NaN	NaN
NaN	NaN	NaN	NaN	835.1839	607.06903	NaN	NaN	NaN	NaN
NaN	NaN	NaN	NaN	837.65106	606.5339	NaN	NaN	NaN	NaN
NaN	NaN	NaN	NaN	840.05676	605.998	NaN	NaN	NaN	NaN
NaN	NaN	NaN	NaN	842.4959	605.4606	NaN	NaN	NaN	NaN
NaN	NaN	NaN	NaN	845	604.7812	NaN	NaN	NaN	NaN
NaN	NaN	NaN	NaN	847.5085	604.43066	NaN	NaN	NaN	NaN
NaN	NaN	NaN	NaN	849.9863	603.8799	NaN	NaN	NaN	NaN
NaN	NaN	NaN	NaN	852.375	603.51746	NaN	NaN	NaN	NaN
NaN	NaN	NaN	NaN	855.0214	603.2208	NaN	NaN	NaN	NaN
NaN	NaN	NaN	NaN	857.44403	603.0129	NaN	NaN	NaN	NaN
NaN	NaN	NaN	NaN	859.822	602.70337	NaN	NaN	NaN	NaN
NaN	NaN	NaN	NaN	862.1994	602.5327	NaN	NaN	NaN	NaN
NaN	NaN	NaN	NaN	864.7076	602.3906	NaN	NaN	NaN	NaN
NaN	NaN	NaN	NaN	867.0868	602.2637	NaN	NaN	NaN	NaN
NaN	NaN	NaN	NaN	869.48206	602.12805	NaN	NaN	NaN	NaN
NaN	NaN	NaN	NaN	871.7843	602.0468	NaN	NaN	NaN	NaN
NaN	NaN	NaN	NaN	874.25415	601.99664	NaN	NaN	NaN	NaN
NaN	NaN	NaN	NaN	876.6429	602.0563	NaN	NaN	NaN	NaN
NaN	NaN	NaN	NaN	878.9017	601.9353	NaN	NaN	NaN	NaN
NaN	NaN	NaN	NaN	881.2863	601.9808	NaN	NaN	NaN	NaN
NaN	NaN	NaN	NaN	883.5452	602.0561	NaN	NaN	NaN	NaN
NaN	NaN	NaN	NaN	886.7853	602.45996	NaN	NaN	NaN	NaN
NaN	NaN	NaN	NaN	889.40564	602.77985	NaN	NaN	NaN	NaN
NaN	NaN	NaN	NaN	891.5676	602.7028	NaN	NaN	NaN	NaN
NaN	NaN	NaN	NaN	893.63855	602.8392	NaN	NaN	NaN	NaN
NaN	NaN	NaN	NaN	896.36066	603.2384	NaN	NaN	NaN	NaN
NaN	NaN	NaN	NaN	898.99854	603.2266	NaN	NaN	NaN	NaN
NaN	NaN	NaN	NaN	901.3167	603.4223	NaN	NaN	NaN	NaN
NaN	NaN	NaN	NaN	903.7548	603.92474	NaN	NaN	NaN	NaN
NaN	NaN	NaN	NaN	906.4293	604.40765	NaN	NaN	NaN	NaN
NaN	NaN	NaN	NaN	908.7325	604.3129	NaN	NaN	NaN	NaN
NaN	NaN	NaN	NaN	911.16974	604.54736	NaN	NaN	NaN	NaN
NaN	NaN	NaN	NaN	913.67706	606.7624	NaN	NaN	NaN	NaN
NaN	NaN	NaN	NaN	916.1512	607.17505	NaN	NaN	NaN	NaN
NaN	NaN	NaN	NaN	919.18695	607.055	NaN	NaN	NaN	NaN
NaN	NaN	NaN	NaN	920.7308	609.0697	NaN	NaN	NaN	NaN
NaN	NaN	NaN	NaN	922.7879	609.936	NaN	NaN	NaN	NaN
NaN	NaN	NaN	NaN	925.12646	610.1513	NaN	NaN	NaN	NaN
NaN	NaN	NaN	NaN	927.2056	611.1953	NaN	NaN	NaN	NaN
NaN	NaN	NaN	NaN	931.46246	610.7603	NaN	NaN	NaN	NaN
NaN	NaN	NaN	NaN	933.96466	611.63385	NaN	NaN	NaN	NaN
NaN	NaN	NaN	NaN	936.4471	612.441	NaN	NaN	NaN	NaN
NaN	NaN	NaN	NaN	939.23865	613.2203	NaN	NaN	NaN	NaN
NaN	NaN	NaN	NaN	941.82855	614.11786	NaN	NaN	NaN	NaN
NaN	NaN	NaN	NaN	944.41766	615.0847	NaN	NaN	NaN	NaN
NaN	NaN	NaN	NaN	947.02435	616.0125	NaN	NaN	NaN	NaN
NaN	NaN	NaN	NaN	949.52936	617.06573	NaN	NaN	NaN	NaN
NaN	NaN	NaN	NaN	952.0583	618.1396	NaN	NaN	NaN	NaN
NaN	NaN	NaN	NaN	954.8179	619.14386	NaN	NaN	NaN	NaN
NaN	NaN	NaN	NaN	957.21564	620.4126	NaN	NaN	NaN	NaN
NaN	NaN	NaN	NaN	959.843	621.5558	NaN	NaN	NaN	NaN
NaN	NaN	NaN	NaN	962.0861	623.0225	NaN	NaN	NaN	NaN
NaN	NaN	NaN	NaN	964.477	624.3596	NaN	NaN	NaN	NaN
NaN	NaN	NaN	NaN	967.00464	625.71826	NaN	NaN	NaN	NaN
NaN	NaN	NaN	NaN	969.50696	627.0554	NaN	NaN	NaN	NaN
NaN	NaN	NaN	NaN	972.28796	628.3991	NaN	NaN	NaN	NaN
NaN	NaN	NaN	NaN	975.2681	629.694	NaN	NaN	NaN	NaN
NaN	NaN	NaN	NaN	977.47125	631.27124	NaN	NaN	NaN	NaN
NaN	NaN	NaN	NaN	980.01746	632.7926	NaN	NaN	NaN	NaN
NaN	NaN	NaN	NaN	982.5947	634.3633	NaN	NaN	NaN	NaN
NaN	NaN	NaN	NaN	984.69934	636.2769	NaN	NaN	NaN	NaN
NaN	NaN	NaN	NaN	987.3358	637.9281	NaN	NaN	NaN	NaN
NaN	NaN	NaN	NaN	989.2664	639.8805	NaN	NaN	NaN	NaN
NaN	NaN	NaN	NaN	991.9958	640.9053	NaN	NaN	NaN	NaN
NaN	NaN	NaN	NaN	993.47473	644.2176	NaN	NaN	NaN	NaN
NaN	NaN	NaN	NaN	996.687	647.2471	NaN	NaN	NaN	NaN
NaN	NaN	NaN	NaN	998.6063	649.0848	NaN	NaN	NaN	NaN
NaN	NaN	NaN	NaN	1000.4303	650.7924	NaN	NaN	NaN	NaN
