# Supplementary material for: A novel power-amplified jumping behavior in larval beetles (Coleoptera: Laemophloeidae)
Source: PLoS One. 2022 Jan 19;17(1):e0256509. doi: 10.1371/journal.pone.0256509 (PMC8769368; doi:10.1371/journal.pone.0256509)
Supplement: S1 Data — (ZIP) [file pone.0256509.s002.zip › c_21382_465_croppedxypts.csv]

pt1_cam1_X	pt1_cam1_Y	pt2_cam1_X	pt2_cam1_Y	pt3_cam1_X	pt3_cam1_Y	pt4_cam1_X	pt4_cam1_Y	pt5_cam1_X	pt5_cam1_Y
968	693	1080	694	1025.5814	688.86566	380	69	482	70
NaN	NaN	NaN	NaN	1025.471	688.86475	NaN	NaN	NaN	NaN
NaN	NaN	NaN	NaN	1025.5137	688.8156	NaN	NaN	NaN	NaN
NaN	NaN	NaN	NaN	1025.7848	688.8379	NaN	NaN	NaN	NaN
NaN	NaN	NaN	NaN	1025.5054	688.8386	NaN	NaN	NaN	NaN
NaN	NaN	NaN	NaN	1025.7555	688.85944	NaN	NaN	NaN	NaN
NaN	NaN	NaN	NaN	1025.5542	688.8514	NaN	NaN	NaN	NaN
NaN	NaN	NaN	NaN	1025.4618	688.80383	NaN	NaN	NaN	NaN
NaN	NaN	NaN	NaN	1025.8162	688.8368	NaN	NaN	NaN	NaN
NaN	NaN	NaN	NaN	1025.8209	688.8333	NaN	NaN	NaN	NaN
NaN	NaN	NaN	NaN	1025.7107	688.8333	NaN	NaN	NaN	NaN
NaN	NaN	NaN	NaN	1025.7644	688.817	NaN	NaN	NaN	NaN
NaN	NaN	NaN	NaN	1025.7363	688.84393	NaN	NaN	NaN	NaN
NaN	NaN	NaN	NaN	1025.9408	688.85504	NaN	NaN	NaN	NaN
NaN	NaN	NaN	NaN	1026.2069	688.8304	NaN	NaN	NaN	NaN
NaN	NaN	NaN	NaN	1026.3243	688.8165	NaN	NaN	NaN	NaN
NaN	NaN	NaN	NaN	1025.7394	688.76056	NaN	NaN	NaN	NaN
NaN	NaN	NaN	NaN	1026.0319	688.82153	NaN	NaN	NaN	NaN
NaN	NaN	NaN	NaN	1025.6769	688.8117	NaN	NaN	NaN	NaN
NaN	NaN	NaN	NaN	1025.8975	688.7638	NaN	NaN	NaN	NaN
NaN	NaN	NaN	NaN	1026.0017	688.82465	NaN	NaN	NaN	NaN
NaN	NaN	NaN	NaN	1026.5214	688.8114	NaN	NaN	NaN	NaN
NaN	NaN	NaN	NaN	1026.2067	688.7986	NaN	NaN	NaN	NaN
NaN	NaN	NaN	NaN	1026.1395	688.8021	NaN	NaN	NaN	NaN
NaN	NaN	NaN	NaN	1026.2231	688.8716	NaN	NaN	NaN	NaN
NaN	NaN	NaN	NaN	1026.0966	688.83276	NaN	NaN	NaN	NaN
NaN	NaN	NaN	NaN	1026.3665	688.861	NaN	NaN	NaN	NaN
NaN	NaN	NaN	NaN	1026.131	688.8445	NaN	NaN	NaN	NaN
NaN	NaN	NaN	NaN	1026.35	688.78217	NaN	NaN	NaN	NaN
NaN	NaN	NaN	NaN	1026.3029	688.84766	NaN	NaN	NaN	NaN
NaN	NaN	NaN	NaN	1026.3948	688.8807	NaN	NaN	NaN	NaN
NaN	NaN	NaN	NaN	1026.333	688.8393	NaN	NaN	NaN	NaN
NaN	NaN	NaN	NaN	1025.8907	688.9028	NaN	NaN	NaN	NaN
NaN	NaN	NaN	NaN	1026.3162	688.86755	NaN	NaN	NaN	NaN
NaN	NaN	NaN	NaN	1026.6248	688.84717	NaN	NaN	NaN	NaN
NaN	NaN	NaN	NaN	1026.7289	688.85284	NaN	NaN	NaN	NaN
NaN	NaN	NaN	NaN	1026.2478	688.8757	NaN	NaN	NaN	NaN
NaN	NaN	NaN	NaN	1026.3539	688.87915	NaN	NaN	NaN	NaN
NaN	NaN	NaN	NaN	1026.387	688.86926	NaN	NaN	NaN	NaN
NaN	NaN	NaN	NaN	1026.4822	688.81085	NaN	NaN	NaN	NaN
NaN	NaN	NaN	NaN	1026.4539	688.83154	NaN	NaN	NaN	NaN
NaN	NaN	NaN	NaN	1026.5477	688.83215	NaN	NaN	NaN	NaN
NaN	NaN	NaN	NaN	1026.7478	688.7827	NaN	NaN	NaN	NaN
NaN	NaN	NaN	NaN	1026.6697	688.78217	NaN	NaN	NaN	NaN
NaN	NaN	NaN	NaN	1026.8661	688.7625	NaN	NaN	NaN	NaN
NaN	NaN	NaN	NaN	1026.4702	688.77673	NaN	NaN	NaN	NaN
NaN	NaN	NaN	NaN	1027.3223	688.7603	NaN	NaN	NaN	NaN
NaN	NaN	NaN	NaN	1026.8126	688.71844	NaN	NaN	NaN	NaN
NaN	NaN	NaN	NaN	1027.1129	688.77954	NaN	NaN	NaN	NaN
NaN	NaN	NaN	NaN	1026.7955	688.78107	NaN	NaN	NaN	NaN
NaN	NaN	NaN	NaN	1027.0105	688.7912	NaN	NaN	NaN	NaN
NaN	NaN	NaN	NaN	1026.6185	688.74774	NaN	NaN	NaN	NaN
NaN	NaN	NaN	NaN	1026.7432	688.7069	NaN	NaN	NaN	NaN
NaN	NaN	NaN	NaN	1027.4893	688.73035	NaN	NaN	NaN	NaN
NaN	NaN	NaN	NaN	1027.099	688.6661	NaN	NaN	NaN	NaN
NaN	NaN	NaN	NaN	1027.0402	688.6591	NaN	NaN	NaN	NaN
NaN	NaN	NaN	NaN	1026.9719	688.59076	NaN	NaN	NaN	NaN
NaN	NaN	NaN	NaN	1027.4862	688.6151	NaN	NaN	NaN	NaN
NaN	NaN	NaN	NaN	1027.2174	688.61597	NaN	NaN	NaN	NaN
NaN	NaN	NaN	NaN	1027.6655	688.59235	NaN	NaN	NaN	NaN
NaN	NaN	NaN	NaN	1027.4911	688.62787	NaN	NaN	NaN	NaN
NaN	NaN	NaN	NaN	1027.9493	688.59235	NaN	NaN	NaN	NaN
NaN	NaN	NaN	NaN	1027.7949	688.60645	NaN	NaN	NaN	NaN
NaN	NaN	NaN	NaN	1027.5294	688.5202	NaN	NaN	NaN	NaN
NaN	NaN	NaN	NaN	1028.2635	688.54553	NaN	NaN	NaN	NaN
NaN	NaN	NaN	NaN	1027.803	688.531	NaN	NaN	NaN	NaN
NaN	NaN	NaN	NaN	1028.1252	688.6009	NaN	NaN	NaN	NaN
NaN	NaN	NaN	NaN	1027.8507	688.5208	NaN	NaN	NaN	NaN
NaN	NaN	NaN	NaN	1027.9441	688.47064	NaN	NaN	NaN	NaN
NaN	NaN	NaN	NaN	1028.2272	688.5121	NaN	NaN	NaN	NaN
NaN	NaN	NaN	NaN	1028.301	688.4982	NaN	NaN	NaN	NaN
NaN	NaN	NaN	NaN	1027.7354	688.51245	NaN	NaN	NaN	NaN
NaN	NaN	NaN	NaN	1027.9086	688.5259	NaN	NaN	NaN	NaN
NaN	NaN	NaN	NaN	1028.0609	688.51794	NaN	NaN	NaN	NaN
NaN	NaN	NaN	NaN	1028.2324	688.493	NaN	NaN	NaN	NaN
NaN	NaN	NaN	NaN	1027.9801	688.49274	NaN	NaN	NaN	NaN
NaN	NaN	NaN	NaN	1028.0674	688.47485	NaN	NaN	NaN	NaN
NaN	NaN	NaN	NaN	1028.0869	688.5496	NaN	NaN	NaN	NaN
NaN	NaN	NaN	NaN	1027.9237	688.5	NaN	NaN	NaN	NaN
NaN	NaN	NaN	NaN	1028.1174	688.467	NaN	NaN	NaN	NaN
NaN	NaN	NaN	NaN	1028.1277	688.5408	NaN	NaN	NaN	NaN
NaN	NaN	NaN	NaN	1027.8842	688.47894	NaN	NaN	NaN	NaN
NaN	NaN	NaN	NaN	1027.7855	688.5315	NaN	NaN	NaN	NaN
NaN	NaN	NaN	NaN	1027.8423	688.51245	NaN	NaN	NaN	NaN
NaN	NaN	NaN	NaN	1028.0808	688.5071	NaN	NaN	NaN	NaN
NaN	NaN	NaN	NaN	1028.0565	688.4802	NaN	NaN	NaN	NaN
NaN	NaN	NaN	NaN	1028.3875	688.46606	NaN	NaN	NaN	NaN
NaN	NaN	NaN	NaN	1027.6003	688.51056	NaN	NaN	NaN	NaN
NaN	NaN	NaN	NaN	1027.7142	688.4946	NaN	NaN	NaN	NaN
NaN	NaN	NaN	NaN	1027.2665	688.4537	NaN	NaN	NaN	NaN
NaN	NaN	NaN	NaN	1027.4211	688.4516	NaN	NaN	NaN	NaN
NaN	NaN	NaN	NaN	1030.2345	688.62354	NaN	NaN	NaN	NaN
NaN	NaN	NaN	NaN	1027.6143	688.46783	NaN	NaN	NaN	NaN
NaN	NaN	NaN	NaN	1027.4379	688.45245	NaN	NaN	NaN	NaN
NaN	NaN	NaN	NaN	1027.3175	688.4474	NaN	NaN	NaN	NaN
NaN	NaN	NaN	NaN	1027.5466	688.43	NaN	NaN	NaN	NaN
NaN	NaN	NaN	NaN	1027.217	688.46136	NaN	NaN	NaN	NaN
NaN	NaN	NaN	NaN	1027.9567	688.43274	NaN	NaN	NaN	NaN
NaN	NaN	NaN	NaN	1027.1937	688.4676	NaN	NaN	NaN	NaN
NaN	NaN	NaN	NaN	1027.2783	688.45215	NaN	NaN	NaN	NaN
NaN	NaN	NaN	NaN	1027.1488	688.4552	NaN	NaN	NaN	NaN
NaN	NaN	NaN	NaN	1027.197	688.4305	NaN	NaN	NaN	NaN
NaN	NaN	NaN	NaN	1027.3446	688.4107	NaN	NaN	NaN	NaN
NaN	NaN	NaN	NaN	1027.3145	688.4604	NaN	NaN	NaN	NaN
NaN	NaN	NaN	NaN	1027.1902	688.39966	NaN	NaN	NaN	NaN
NaN	NaN	NaN	NaN	1027.0533	688.4277	NaN	NaN	NaN	NaN
NaN	NaN	NaN	NaN	1027.1732	688.4677	NaN	NaN	NaN	NaN
NaN	NaN	NaN	NaN	1027.7386	688.43445	NaN	NaN	NaN	NaN
NaN	NaN	NaN	NaN	1027.1959	688.48035	NaN	NaN	NaN	NaN
NaN	NaN	NaN	NaN	1027.0142	688.4486	NaN	NaN	NaN	NaN
NaN	NaN	NaN	NaN	1027.2084	688.51086	NaN	NaN	NaN	NaN
NaN	NaN	NaN	NaN	1027.13	688.4616	NaN	NaN	NaN	NaN
NaN	NaN	NaN	NaN	1026.8529	688.4715	NaN	NaN	NaN	NaN
NaN	NaN	NaN	NaN	1027.2203	688.4823	NaN	NaN	NaN	NaN
NaN	NaN	NaN	NaN	1026.9128	688.53656	NaN	NaN	NaN	NaN
NaN	NaN	NaN	NaN	1027.1151	688.5018	NaN	NaN	NaN	NaN
NaN	NaN	NaN	NaN	1027.2338	688.507	NaN	NaN	NaN	NaN
NaN	NaN	NaN	NaN	1027.3075	688.53235	NaN	NaN	NaN	NaN
NaN	NaN	NaN	NaN	1027.1022	688.52466	NaN	NaN	NaN	NaN
NaN	NaN	NaN	NaN	1027.2168	688.49115	NaN	NaN	NaN	NaN
NaN	NaN	NaN	NaN	1027.4329	688.5272	NaN	NaN	NaN	NaN
NaN	NaN	NaN	NaN	1027.2645	688.5545	NaN	NaN	NaN	NaN
NaN	NaN	NaN	NaN	1027.3423	688.5323	NaN	NaN	NaN	NaN
NaN	NaN	NaN	NaN	1027.1196	688.49286	NaN	NaN	NaN	NaN
NaN	NaN	NaN	NaN	1027.0302	688.50354	NaN	NaN	NaN	NaN
NaN	NaN	NaN	NaN	1027.5826	688.51434	NaN	NaN	NaN	NaN
NaN	NaN	NaN	NaN	1027.4647	688.5406	NaN	NaN	NaN	NaN
NaN	NaN	NaN	NaN	1027.4672	688.48724	NaN	NaN	NaN	NaN
NaN	NaN	NaN	NaN	1027.2881	688.5105	NaN	NaN	NaN	NaN
NaN	NaN	NaN	NaN	1027.3427	688.51263	NaN	NaN	NaN	NaN
NaN	NaN	NaN	NaN	1027.2795	688.49817	NaN	NaN	NaN	NaN
NaN	NaN	NaN	NaN	1027.2837	688.5053	NaN	NaN	NaN	NaN
NaN	NaN	NaN	NaN	1027.277	688.44604	NaN	NaN	NaN	NaN
NaN	NaN	NaN	NaN	1027.1578	688.46313	NaN	NaN	NaN	NaN
NaN	NaN	NaN	NaN	1027.4249	688.51965	NaN	NaN	NaN	NaN
NaN	NaN	NaN	NaN	1028.0543	688.48395	NaN	NaN	NaN	NaN
NaN	NaN	NaN	NaN	1027.2031	688.4583	NaN	NaN	NaN	NaN
NaN	NaN	NaN	NaN	1027.3563	688.4264	NaN	NaN	NaN	NaN
NaN	NaN	NaN	NaN	1027.4069	688.4508	NaN	NaN	NaN	NaN
NaN	NaN	NaN	NaN	1027.5508	688.44745	NaN	NaN	NaN	NaN
NaN	NaN	NaN	NaN	1029.5187	688.6138	NaN	NaN	NaN	NaN
NaN	NaN	NaN	NaN	1027.7699	688.4665	NaN	NaN	NaN	NaN
NaN	NaN	NaN	NaN	1027.4574	688.4112	NaN	NaN	NaN	NaN
NaN	NaN	NaN	NaN	1028.1766	688.4121	NaN	NaN	NaN	NaN
NaN	NaN	NaN	NaN	1029.5774	688.5101	NaN	NaN	NaN	NaN
NaN	NaN	NaN	NaN	1027.7887	688.3991	NaN	NaN	NaN	NaN
NaN	NaN	NaN	NaN	1027.3973	688.3771	NaN	NaN	NaN	NaN
NaN	NaN	NaN	NaN	1027.4445	688.38715	NaN	NaN	NaN	NaN
NaN	NaN	NaN	NaN	1025.2775	688.4629	NaN	NaN	NaN	NaN
NaN	NaN	NaN	NaN	1024.591	688.4738	NaN	NaN	NaN	NaN
NaN	NaN	NaN	NaN	1026.402	688.65564	NaN	NaN	NaN	NaN
NaN	NaN	NaN	NaN	1025.3304	688.33203	NaN	NaN	NaN	NaN
NaN	NaN	NaN	NaN	1024.5459	688.3922	NaN	NaN	NaN	NaN
NaN	NaN	NaN	NaN	1025.039	688.46643	NaN	NaN	NaN	NaN
NaN	NaN	NaN	NaN	1025.6356	688.41705	NaN	NaN	NaN	NaN
NaN	NaN	NaN	NaN	1027.7593	688.5775	NaN	NaN	NaN	NaN
NaN	NaN	NaN	NaN	1024.5696	688.483	NaN	NaN	NaN	NaN
NaN	NaN	NaN	NaN	1026.9731	688.68726	NaN	NaN	NaN	NaN
NaN	NaN	NaN	NaN	1025.1393	688.4381	NaN	NaN	NaN	NaN
NaN	NaN	NaN	NaN	1025.3937	688.44604	NaN	NaN	NaN	NaN
NaN	NaN	NaN	NaN	1026.2255	688.7162	NaN	NaN	NaN	NaN
NaN	NaN	NaN	NaN	1027.9696	688.62	NaN	NaN	NaN	NaN
NaN	NaN	NaN	NaN	1025.4908	688.5414	NaN	NaN	NaN	NaN
NaN	NaN	NaN	NaN	1027.16	688.78046	NaN	NaN	NaN	NaN
NaN	NaN	NaN	NaN	1027.7603	688.70245	NaN	NaN	NaN	NaN
NaN	NaN	NaN	NaN	1026.2731	688.4984	NaN	NaN	NaN	NaN
NaN	NaN	NaN	NaN	1025.3677	688.61426	NaN	NaN	NaN	NaN
NaN	NaN	NaN	NaN	1028.4895	688.7132	NaN	NaN	NaN	NaN
NaN	NaN	NaN	NaN	1027.7972	688.7886	NaN	NaN	NaN	NaN
NaN	NaN	NaN	NaN	1025.724	688.51483	NaN	NaN	NaN	NaN
NaN	NaN	NaN	NaN	1028.2434	688.7391	NaN	NaN	NaN	NaN
NaN	NaN	NaN	NaN	1026.6312	688.5208	NaN	NaN	NaN	NaN
NaN	NaN	NaN	NaN	1028.2559	688.7071	NaN	NaN	NaN	NaN
NaN	NaN	NaN	NaN	1028.1318	688.7813	NaN	NaN	NaN	NaN
NaN	NaN	NaN	NaN	1024.872	688.56024	NaN	NaN	NaN	NaN
NaN	NaN	NaN	NaN	1028.3552	688.7467	NaN	NaN	NaN	NaN
NaN	NaN	NaN	NaN	1028.006	688.7976	NaN	NaN	NaN	NaN
NaN	NaN	NaN	NaN	1028.5454	688.7042	NaN	NaN	NaN	NaN
NaN	NaN	NaN	NaN	1027.3715	688.93713	NaN	NaN	NaN	NaN
NaN	NaN	NaN	NaN	1026.3429	688.59937	NaN	NaN	NaN	NaN
NaN	NaN	NaN	NaN	1026.9471	688.99225	NaN	NaN	NaN	NaN
NaN	NaN	NaN	NaN	1025.5	688.4768	NaN	NaN	NaN	NaN
NaN	NaN	NaN	NaN	1026.3481	688.6205	NaN	NaN	NaN	NaN
NaN	NaN	NaN	NaN	1025.5773	688.6152	NaN	NaN	NaN	NaN
NaN	NaN	NaN	NaN	1028.3135	688.80896	NaN	NaN	NaN	NaN
NaN	NaN	NaN	NaN	1028.4186	688.7602	NaN	NaN	NaN	NaN
NaN	NaN	NaN	NaN	1028.0261	688.561	NaN	NaN	NaN	NaN
NaN	NaN	NaN	NaN	1030.6202	688.7933	NaN	NaN	NaN	NaN
NaN	NaN	NaN	NaN	1030.4171	688.8301	NaN	NaN	NaN	NaN
NaN	NaN	NaN	NaN	1027.6938	688.6071	NaN	NaN	NaN	NaN
NaN	NaN	NaN	NaN	1030.4369	688.7945	NaN	NaN	NaN	NaN
NaN	NaN	NaN	NaN	1027.7592	688.60156	NaN	NaN	NaN	NaN
NaN	NaN	NaN	NaN	1030.2736	688.7536	NaN	NaN	NaN	NaN
NaN	NaN	NaN	NaN	1030.2598	688.7761	NaN	NaN	NaN	NaN
NaN	NaN	NaN	NaN	1030.0392	688.78595	NaN	NaN	NaN	NaN
NaN	NaN	NaN	NaN	1030.3131	688.8067	NaN	NaN	NaN	NaN
NaN	NaN	NaN	NaN	1027.855	688.6246	NaN	NaN	NaN	NaN
NaN	NaN	NaN	NaN	1030.2034	688.7887	NaN	NaN	NaN	NaN
NaN	NaN	NaN	NaN	1027.9336	688.5315	NaN	NaN	NaN	NaN
NaN	NaN	NaN	NaN	1027.89	688.488	NaN	NaN	NaN	NaN
NaN	NaN	NaN	NaN	1029.9615	688.75323	NaN	NaN	NaN	NaN
NaN	NaN	NaN	NaN	1029.7533	688.7171	NaN	NaN	NaN	NaN
NaN	NaN	NaN	NaN	1029.893	688.79553	NaN	NaN	NaN	NaN
NaN	NaN	NaN	NaN	1029.8131	688.80493	NaN	NaN	NaN	NaN
NaN	NaN	NaN	NaN	1030.3844	688.7986	NaN	NaN	NaN	NaN
NaN	NaN	NaN	NaN	1030.2682	688.79987	NaN	NaN	NaN	NaN
NaN	NaN	NaN	NaN	1030.4353	688.7289	NaN	NaN	NaN	NaN
NaN	NaN	NaN	NaN	1030.2357	688.76434	NaN	NaN	NaN	NaN
NaN	NaN	NaN	NaN	1027.7693	688.54803	NaN	NaN	NaN	NaN
NaN	NaN	NaN	NaN	1029.2639	688.83014	NaN	NaN	NaN	NaN
NaN	NaN	NaN	NaN	1027.1082	688.6182	NaN	NaN	NaN	NaN
NaN	NaN	NaN	NaN	1030.3317	688.8576	NaN	NaN	NaN	NaN
NaN	NaN	NaN	NaN	1029.6462	688.8386	NaN	NaN	NaN	NaN
NaN	NaN	NaN	NaN	1029.5812	688.83276	NaN	NaN	NaN	NaN
NaN	NaN	NaN	NaN	1030.004	688.8221	NaN	NaN	NaN	NaN
NaN	NaN	NaN	NaN	1029.7695	688.81006	NaN	NaN	NaN	NaN
NaN	NaN	NaN	NaN	1027.7123	688.5849	NaN	NaN	NaN	NaN
NaN	NaN	NaN	NaN	1027.4062	688.6156	NaN	NaN	NaN	NaN
NaN	NaN	NaN	NaN	1029.691	688.83545	NaN	NaN	NaN	NaN
NaN	NaN	NaN	NaN	1029.6412	688.8114	NaN	NaN	NaN	NaN
NaN	NaN	NaN	NaN	1027.1476	688.6484	NaN	NaN	NaN	NaN
NaN	NaN	NaN	NaN	1029.886	688.886	NaN	NaN	NaN	NaN
NaN	NaN	NaN	NaN	1029.7861	688.8768	NaN	NaN	NaN	NaN
NaN	NaN	NaN	NaN	1029.932	688.8301	NaN	NaN	NaN	NaN
NaN	NaN	NaN	NaN	1029.4407	688.89	NaN	NaN	NaN	NaN
NaN	NaN	NaN	NaN	1029.6451	688.8532	NaN	NaN	NaN	NaN
NaN	NaN	NaN	NaN	1029.8021	688.8716	NaN	NaN	NaN	NaN
NaN	NaN	NaN	NaN	1027.165	688.6749	NaN	NaN	NaN	NaN
NaN	NaN	NaN	NaN	1029.9441	688.8487	NaN	NaN	NaN	NaN
NaN	NaN	NaN	NaN	1029.7609	688.88666	NaN	NaN	NaN	NaN
NaN	NaN	NaN	NaN	1027.3105	688.599	NaN	NaN	NaN	NaN
NaN	NaN	NaN	NaN	1029.8246	688.74426	NaN	NaN	NaN	NaN
NaN	NaN	NaN	NaN	1029.5454	688.5146	NaN	NaN	NaN	NaN
NaN	NaN	NaN	NaN	1027.3864	688.2069	NaN	NaN	NaN	NaN
NaN	NaN	NaN	NaN	1030.1471	688.4395	NaN	NaN	NaN	NaN
NaN	NaN	NaN	NaN	1027.9431	688.1815	NaN	NaN	NaN	NaN
NaN	NaN	NaN	NaN	1030.0377	688.4115	NaN	NaN	NaN	NaN
NaN	NaN	NaN	NaN	1030.1573	688.40936	NaN	NaN	NaN	NaN
NaN	NaN	NaN	NaN	1030.2539	688.3821	NaN	NaN	NaN	NaN
NaN	NaN	NaN	NaN	1030.3412	688.3541	NaN	NaN	NaN	NaN
NaN	NaN	NaN	NaN	1027.6871	688.06683	NaN	NaN	NaN	NaN
NaN	NaN	NaN	NaN	1028.0869	688.0266	NaN	NaN	NaN	NaN
NaN	NaN	NaN	NaN	1030.3759	688.2119	NaN	NaN	NaN	NaN
NaN	NaN	NaN	NaN	1028.0957	687.9222	NaN	NaN	NaN	NaN
NaN	NaN	NaN	NaN	1030.589	688.12933	NaN	NaN	NaN	NaN
NaN	NaN	NaN	NaN	1030.4199	688.1394	NaN	NaN	NaN	NaN
NaN	NaN	NaN	NaN	1030.1162	688.1406	NaN	NaN	NaN	NaN
NaN	NaN	NaN	NaN	1030.5858	688.15015	NaN	NaN	NaN	NaN
NaN	NaN	NaN	NaN	1030.589	688.1392	NaN	NaN	NaN	NaN
NaN	NaN	NaN	NaN	1030.3503	688.1118	NaN	NaN	NaN	NaN
NaN	NaN	NaN	NaN	1030.6183	688.06757	NaN	NaN	NaN	NaN
NaN	NaN	NaN	NaN	1031.2211	688.0297	NaN	NaN	NaN	NaN
NaN	NaN	NaN	NaN	1030.8551	687.96643	NaN	NaN	NaN	NaN
NaN	NaN	NaN	NaN	1030.5991	687.93634	NaN	NaN	NaN	NaN
NaN	NaN	NaN	NaN	1030.8732	687.8617	NaN	NaN	NaN	NaN
NaN	NaN	NaN	NaN	1031.1909	687.9392	NaN	NaN	NaN	NaN
NaN	NaN	NaN	NaN	1031.0986	687.8665	NaN	NaN	NaN	NaN
NaN	NaN	NaN	NaN	1031.2244	687.8109	NaN	NaN	NaN	NaN
NaN	NaN	NaN	NaN	1030.9037	687.76013	NaN	NaN	NaN	NaN
NaN	NaN	NaN	NaN	1031.099	687.7079	NaN	NaN	NaN	NaN
NaN	NaN	NaN	NaN	1031.5966	687.7983	NaN	NaN	NaN	NaN
NaN	NaN	NaN	NaN	1031.2692	687.6756	NaN	NaN	NaN	NaN
NaN	NaN	NaN	NaN	1031.2059	687.5814	NaN	NaN	NaN	NaN
NaN	NaN	NaN	NaN	1029.0338	687.29895	NaN	NaN	NaN	NaN
NaN	NaN	NaN	NaN	1031.3926	687.57605	NaN	NaN	NaN	NaN
NaN	NaN	NaN	NaN	1031.4059	687.5555	NaN	NaN	NaN	NaN
NaN	NaN	NaN	NaN	1031.2395	687.5	NaN	NaN	NaN	NaN
NaN	NaN	NaN	NaN	1031.6627	687.51843	NaN	NaN	NaN	NaN
NaN	NaN	NaN	NaN	1031.4619	687.5448	NaN	NaN	NaN	NaN
NaN	NaN	NaN	NaN	1031.0886	687.5067	NaN	NaN	NaN	NaN
NaN	NaN	NaN	NaN	1031.545	687.46326	NaN	NaN	NaN	NaN
NaN	NaN	NaN	NaN	1031.0797	687.47675	NaN	NaN	NaN	NaN
NaN	NaN	NaN	NaN	1031.5477	687.4949	NaN	NaN	NaN	NaN
NaN	NaN	NaN	NaN	1031.568	687.4569	NaN	NaN	NaN	NaN
NaN	NaN	NaN	NaN	1029.3184	687.1313	NaN	NaN	NaN	NaN
NaN	NaN	NaN	NaN	1031.5051	687.4447	NaN	NaN	NaN	NaN
NaN	NaN	NaN	NaN	1031.3771	687.3891	NaN	NaN	NaN	NaN
NaN	NaN	NaN	NaN	1029.4233	687.0219	NaN	NaN	NaN	NaN
NaN	NaN	NaN	NaN	1031.2583	687.3483	NaN	NaN	NaN	NaN
NaN	NaN	NaN	NaN	1031.9949	687.35394	NaN	NaN	NaN	NaN
NaN	NaN	NaN	NaN	1029.5492	687.0009	NaN	NaN	NaN	NaN
NaN	NaN	NaN	NaN	1032.2632	687.3637	NaN	NaN	NaN	NaN
NaN	NaN	NaN	NaN	1029.0941	686.96436	NaN	NaN	NaN	NaN
NaN	NaN	NaN	NaN	1031.7517	687.2348	NaN	NaN	NaN	NaN
NaN	NaN	NaN	NaN	1031.8477	687.2332	NaN	NaN	NaN	NaN
NaN	NaN	NaN	NaN	1031.9384	687.2277	NaN	NaN	NaN	NaN
NaN	NaN	NaN	NaN	1029.1713	686.7696	NaN	NaN	NaN	NaN
NaN	NaN	NaN	NaN	1031.767	687.1429	NaN	NaN	NaN	NaN
NaN	NaN	NaN	NaN	1031.6317	687.0833	NaN	NaN	NaN	NaN
NaN	NaN	NaN	NaN	1032.0256	687.0154	NaN	NaN	NaN	NaN
NaN	NaN	NaN	NaN	1032.1696	687.0485	NaN	NaN	NaN	NaN
NaN	NaN	NaN	NaN	1029.2727	686.6634	NaN	NaN	NaN	NaN
NaN	NaN	NaN	NaN	1031.8837	686.99133	NaN	NaN	NaN	NaN
NaN	NaN	NaN	NaN	1032.0403	686.9178	NaN	NaN	NaN	NaN
NaN	NaN	NaN	NaN	1029.7737	686.5785	NaN	NaN	NaN	NaN
NaN	NaN	NaN	NaN	1032.3923	686.8932	NaN	NaN	NaN	NaN
NaN	NaN	NaN	NaN	1032.3069	686.7207	NaN	NaN	NaN	NaN
NaN	NaN	NaN	NaN	1029.8036	686.3808	NaN	NaN	NaN	NaN
NaN	NaN	NaN	NaN	1029.8646	686.3682	NaN	NaN	NaN	NaN
NaN	NaN	NaN	NaN	1029.6283	686.31134	NaN	NaN	NaN	NaN
NaN	NaN	NaN	NaN	1031.9354	686.619	NaN	NaN	NaN	NaN
NaN	NaN	NaN	NaN	1032.5034	686.6256	NaN	NaN	NaN	NaN
NaN	NaN	NaN	NaN	1032.2893	686.5656	NaN	NaN	NaN	NaN
NaN	NaN	NaN	NaN	1032.35	686.5414	NaN	NaN	NaN	NaN
NaN	NaN	NaN	NaN	1032.0645	686.554	NaN	NaN	NaN	NaN
NaN	NaN	NaN	NaN	1032.6833	686.56226	NaN	NaN	NaN	NaN
NaN	NaN	NaN	NaN	1029.9963	686.1551	NaN	NaN	NaN	NaN
NaN	NaN	NaN	NaN	1029.7307	686.04785	NaN	NaN	NaN	NaN
NaN	NaN	NaN	NaN	1032.3701	686.5034	NaN	NaN	NaN	NaN
NaN	NaN	NaN	NaN	1029.7546	686.11426	NaN	NaN	NaN	NaN
NaN	NaN	NaN	NaN	1032.3896	686.4552	NaN	NaN	NaN	NaN
NaN	NaN	NaN	NaN	1032.3927	686.4619	NaN	NaN	NaN	NaN
NaN	NaN	NaN	NaN	1032.707	686.4807	NaN	NaN	NaN	NaN
NaN	NaN	NaN	NaN	1031.993	686.3611	NaN	NaN	NaN	NaN
NaN	NaN	NaN	NaN	1032.973	686.4694	NaN	NaN	NaN	NaN
NaN	NaN	NaN	NaN	1032.5577	686.39685	NaN	NaN	NaN	NaN
NaN	NaN	NaN	NaN	1032.7505	686.3809	NaN	NaN	NaN	NaN
NaN	NaN	NaN	NaN	1032.8793	686.4195	NaN	NaN	NaN	NaN
NaN	NaN	NaN	NaN	1032.8577	686.3976	NaN	NaN	NaN	NaN
NaN	NaN	NaN	NaN	1032.7513	686.32947	NaN	NaN	NaN	NaN
NaN	NaN	NaN	NaN	1032.9136	686.38135	NaN	NaN	NaN	NaN
NaN	NaN	NaN	NaN	1032.3079	686.3366	NaN	NaN	NaN	NaN
NaN	NaN	NaN	NaN	1032.1399	686.2968	NaN	NaN	NaN	NaN
NaN	NaN	NaN	NaN	1032.6796	686.32385	NaN	NaN	NaN	NaN
NaN	NaN	NaN	NaN	1032.3804	686.28394	NaN	NaN	NaN	NaN
NaN	NaN	NaN	NaN	1032.5513	686.38165	NaN	NaN	NaN	NaN
NaN	NaN	NaN	NaN	1033.129	686.33215	NaN	NaN	NaN	NaN
NaN	NaN	NaN	NaN	1032.9324	686.3102	NaN	NaN	NaN	NaN
NaN	NaN	NaN	NaN	1032.6311	686.271	NaN	NaN	NaN	NaN
NaN	NaN	NaN	NaN	1033.0134	686.2728	NaN	NaN	NaN	NaN
NaN	NaN	NaN	NaN	1033.0352	686.2942	NaN	NaN	NaN	NaN
NaN	NaN	NaN	NaN	1032.9166	686.2004	NaN	NaN	NaN	NaN
NaN	NaN	NaN	NaN	1032.5612	686.1731	NaN	NaN	NaN	NaN
NaN	NaN	NaN	NaN	1032.8959	686.25	NaN	NaN	NaN	NaN
NaN	NaN	NaN	NaN	1033.1187	686.2446	NaN	NaN	NaN	NaN
NaN	NaN	NaN	NaN	1033.0608	686.2002	NaN	NaN	NaN	NaN
NaN	NaN	NaN	NaN	1033.1324	686.2946	NaN	NaN	NaN	NaN
NaN	NaN	NaN	NaN	1033.099	686.2373	NaN	NaN	NaN	NaN
NaN	NaN	NaN	NaN	1032.7125	686.2107	NaN	NaN	NaN	NaN
NaN	NaN	NaN	NaN	1033.5	686.305	NaN	NaN	NaN	NaN
NaN	NaN	NaN	NaN	1032.8513	686.1243	NaN	NaN	NaN	NaN
NaN	NaN	NaN	NaN	1033.1976	686.2496	NaN	NaN	NaN	NaN
NaN	NaN	NaN	NaN	1032.8846	686.1748	NaN	NaN	NaN	NaN
NaN	NaN	NaN	NaN	1032.9232	686.2089	NaN	NaN	NaN	NaN
NaN	NaN	NaN	NaN	1033.1368	686.17896	NaN	NaN	NaN	NaN
NaN	NaN	NaN	NaN	1032.8997	686.1851	NaN	NaN	NaN	NaN
NaN	NaN	NaN	NaN	1033.0393	686.225	NaN	NaN	NaN	NaN
NaN	NaN	NaN	NaN	1032.8937	686.2578	NaN	NaN	NaN	NaN
NaN	NaN	NaN	NaN	1033.379	686.2816	NaN	NaN	NaN	NaN
NaN	NaN	NaN	NaN	1033.3212	686.3247	NaN	NaN	NaN	NaN
NaN	NaN	NaN	NaN	1032.9004	686.3024	NaN	NaN	NaN	NaN
NaN	NaN	NaN	NaN	1033.2953	686.29535	NaN	NaN	NaN	NaN
NaN	NaN	NaN	NaN	1033.111	686.243	NaN	NaN	NaN	NaN
NaN	NaN	NaN	NaN	1033.1631	686.27954	NaN	NaN	NaN	NaN
NaN	NaN	NaN	NaN	1033.105	686.2831	NaN	NaN	NaN	NaN
NaN	NaN	NaN	NaN	1033.2145	686.31085	NaN	NaN	NaN	NaN
NaN	NaN	NaN	NaN	1033.141	686.3366	NaN	NaN	NaN	NaN
NaN	NaN	NaN	NaN	1033.4292	686.34247	NaN	NaN	NaN	NaN
NaN	NaN	NaN	NaN	1033.0688	686.28534	NaN	NaN	NaN	NaN
NaN	NaN	NaN	NaN	1033.1772	686.25836	NaN	NaN	NaN	NaN
NaN	NaN	NaN	NaN	1032.9413	686.3599	NaN	NaN	NaN	NaN
NaN	NaN	NaN	NaN	1033.3307	686.3571	NaN	NaN	NaN	NaN
NaN	NaN	NaN	NaN	1032.5332	686.3566	NaN	NaN	NaN	NaN
NaN	NaN	NaN	NaN	1033.6721	686.38226	NaN	NaN	NaN	NaN
NaN	NaN	NaN	NaN	1033.0349	686.31995	NaN	NaN	NaN	NaN
NaN	NaN	NaN	NaN	1033.6459	686.45374	NaN	NaN	NaN	NaN
NaN	NaN	NaN	NaN	1033.7576	686.4325	NaN	NaN	NaN	NaN
NaN	NaN	NaN	NaN	1033.608	686.4425	NaN	NaN	NaN	NaN
NaN	NaN	NaN	NaN	1033.5177	686.4734	NaN	NaN	NaN	NaN
NaN	NaN	NaN	NaN	1033.4634	686.4686	NaN	NaN	NaN	NaN
NaN	NaN	NaN	NaN	1033.4244	686.435	NaN	NaN	NaN	NaN
NaN	NaN	NaN	NaN	1033.263	686.4679	NaN	NaN	NaN	NaN
NaN	NaN	NaN	NaN	1032.9923	686.40015	NaN	NaN	NaN	NaN
NaN	NaN	NaN	NaN	1033.1072	686.4196	NaN	NaN	NaN	NaN
NaN	NaN	NaN	NaN	1032.6816	686.35986	NaN	NaN	NaN	NaN
NaN	NaN	NaN	NaN	1033.0645	686.3101	NaN	NaN	NaN	NaN
NaN	NaN	NaN	NaN	1032.8931	686.4026	NaN	NaN	NaN	NaN
NaN	NaN	NaN	NaN	1032.78	686.3196	NaN	NaN	NaN	NaN
NaN	NaN	NaN	NaN	1033.336	686.3645	NaN	NaN	NaN	NaN
NaN	NaN	NaN	NaN	1032.9142	686.3215	NaN	NaN	NaN	NaN
NaN	NaN	NaN	NaN	1033.0044	686.2443	NaN	NaN	NaN	NaN
NaN	NaN	NaN	NaN	1033.561	686.23	NaN	NaN	NaN	NaN
NaN	NaN	NaN	NaN	1033.3185	686.0274	NaN	NaN	NaN	NaN
NaN	NaN	NaN	NaN	1033.7183	685.7641	NaN	NaN	NaN	NaN
NaN	NaN	NaN	NaN	1033.5828	685.4552	NaN	NaN	NaN	NaN
NaN	NaN	NaN	NaN	1034.3278	685.37744	NaN	NaN	NaN	NaN
NaN	NaN	NaN	NaN	1034.0089	685.31384	NaN	NaN	NaN	NaN
NaN	NaN	NaN	NaN	1034.1743	685.3222	NaN	NaN	NaN	NaN
NaN	NaN	NaN	NaN	1033.8339	685.442	NaN	NaN	NaN	NaN
NaN	NaN	NaN	NaN	1033.9662	685.37177	NaN	NaN	NaN	NaN
NaN	NaN	NaN	NaN	1031.6086	684.9307	NaN	NaN	NaN	NaN
NaN	NaN	NaN	NaN	1034.6315	685.4041	NaN	NaN	NaN	NaN
NaN	NaN	NaN	NaN	1034.3334	685.3889	NaN	NaN	NaN	NaN
NaN	NaN	NaN	NaN	1034.3502	685.4861	NaN	NaN	NaN	NaN
NaN	NaN	NaN	NaN	1034.5756	685.47766	NaN	NaN	NaN	NaN
NaN	NaN	NaN	NaN	1033.7769	685.4277	NaN	NaN	NaN	NaN
NaN	NaN	NaN	NaN	1034.3469	685.43915	NaN	NaN	NaN	NaN
NaN	NaN	NaN	NaN	1034.2811	685.37213	NaN	NaN	NaN	NaN
NaN	NaN	NaN	NaN	1034.323	685.43805	NaN	NaN	NaN	NaN
NaN	NaN	NaN	NaN	1033.9639	685.3832	NaN	NaN	NaN	NaN
NaN	NaN	NaN	NaN	1031.5781	685.0948	NaN	NaN	NaN	NaN
NaN	NaN	NaN	NaN	1033.9702	685.43695	NaN	NaN	NaN	NaN
NaN	NaN	NaN	NaN	1034.012	685.43536	NaN	NaN	NaN	NaN
NaN	NaN	NaN	NaN	1034.4185	685.4149	NaN	NaN	NaN	NaN
NaN	NaN	NaN	NaN	1034.1267	685.4332	NaN	NaN	NaN	NaN
NaN	NaN	NaN	NaN	1034.6388	685.5694	NaN	NaN	NaN	NaN
NaN	NaN	NaN	NaN	1033.669	685.3986	NaN	NaN	NaN	NaN
NaN	NaN	NaN	NaN	1034.439	685.43195	NaN	NaN	NaN	NaN
NaN	NaN	NaN	NaN	1034.5378	685.4313	NaN	NaN	NaN	NaN
NaN	NaN	NaN	NaN	1033.9208	685.4097	NaN	NaN	NaN	NaN
NaN	NaN	NaN	NaN	1034.1213	685.41223	NaN	NaN	NaN	NaN
NaN	NaN	NaN	NaN	1034.2156	685.38104	NaN	NaN	NaN	NaN
NaN	NaN	NaN	NaN	1034.5383	685.46515	NaN	NaN	NaN	NaN
NaN	NaN	NaN	NaN	1033.7979	685.4408	NaN	NaN	NaN	NaN
NaN	NaN	NaN	NaN	1033.7375	685.39746	NaN	NaN	NaN	NaN
NaN	NaN	NaN	NaN	1034.2183	685.44086	NaN	NaN	NaN	NaN
NaN	NaN	NaN	NaN	1033.7703	685.397	NaN	NaN	NaN	NaN
NaN	NaN	NaN	NaN	1034.0415	685.44116	NaN	NaN	NaN	NaN
NaN	NaN	NaN	NaN	1034.1056	685.40137	NaN	NaN	NaN	NaN
NaN	NaN	NaN	NaN	1034.2744	685.4197	NaN	NaN	NaN	NaN
NaN	NaN	NaN	NaN	1034.3145	685.43286	NaN	NaN	NaN	NaN
NaN	NaN	NaN	NaN	1034.169	685.4554	NaN	NaN	NaN	NaN
NaN	NaN	NaN	NaN	1033.8456	685.37366	NaN	NaN	NaN	NaN
NaN	NaN	NaN	NaN	1033.9723	685.40485	NaN	NaN	NaN	NaN
NaN	NaN	NaN	NaN	1033.6859	685.3709	NaN	NaN	NaN	NaN
NaN	NaN	NaN	NaN	1033.893	685.29474	NaN	NaN	NaN	NaN
NaN	NaN	NaN	NaN	1033.8529	685.40137	NaN	NaN	NaN	NaN
NaN	NaN	NaN	NaN	1034.6599	685.4112	NaN	NaN	NaN	NaN
NaN	NaN	NaN	NaN	1034.0172	685.2904	NaN	NaN	NaN	NaN
NaN	NaN	NaN	NaN	1033.9775	685.39276	NaN	NaN	NaN	NaN
NaN	NaN	NaN	NaN	1033.8046	685.3239	NaN	NaN	NaN	NaN
NaN	NaN	NaN	NaN	1034.0663	685.3313	NaN	NaN	NaN	NaN
NaN	NaN	NaN	NaN	1034.0702	685.193	NaN	NaN	NaN	NaN
NaN	NaN	NaN	NaN	1033.6829	685.2265	NaN	NaN	NaN	NaN
NaN	NaN	NaN	NaN	1033.7706	685.2776	NaN	NaN	NaN	NaN
NaN	NaN	NaN	NaN	1033.9174	685.2739	NaN	NaN	NaN	NaN
NaN	NaN	NaN	NaN	1034.0895	685.21454	NaN	NaN	NaN	NaN
NaN	NaN	NaN	NaN	1034.4236	685.26196	NaN	NaN	NaN	NaN
NaN	NaN	NaN	NaN	1033.6162	685.259	NaN	NaN	NaN	NaN
NaN	NaN	NaN	NaN	1033.6818	685.253	NaN	NaN	NaN	NaN
NaN	NaN	NaN	NaN	1033.7369	685.1742	NaN	NaN	NaN	NaN
NaN	NaN	NaN	NaN	1034.0111	685.17755	NaN	NaN	NaN	NaN
NaN	NaN	NaN	NaN	1033.6956	685.1844	NaN	NaN	NaN	NaN
NaN	NaN	NaN	NaN	1031.343	684.7202	NaN	NaN	NaN	NaN
NaN	NaN	NaN	NaN	1032.1741	684.7726	NaN	NaN	NaN	NaN
NaN	NaN	NaN	NaN	1033.5135	685.25464	NaN	NaN	NaN	NaN
NaN	NaN	NaN	NaN	1033.5355	685.10474	NaN	NaN	NaN	NaN
NaN	NaN	NaN	NaN	1033.5292	685.1535	NaN	NaN	NaN	NaN
NaN	NaN	NaN	NaN	1033.536	685.149	NaN	NaN	NaN	NaN
NaN	NaN	NaN	NaN	1033.5264	685.118	NaN	NaN	NaN	NaN
NaN	NaN	NaN	NaN	1033.4208	685.0611	NaN	NaN	NaN	NaN
NaN	NaN	NaN	NaN	1033.8208	685.1261	NaN	NaN	NaN	NaN
NaN	NaN	NaN	NaN	1033.4717	685.0752	NaN	NaN	NaN	NaN
NaN	NaN	NaN	NaN	1033.9641	685.1602	NaN	NaN	NaN	NaN
NaN	NaN	NaN	NaN	1034.0758	685.13965	NaN	NaN	NaN	NaN
NaN	NaN	NaN	NaN	1031.4624	684.71826	NaN	NaN	NaN	NaN
NaN	NaN	NaN	NaN	1033.984	685.1223	NaN	NaN	NaN	NaN
NaN	NaN	NaN	NaN	1031.8071	684.68164	NaN	NaN	NaN	NaN
NaN	NaN	NaN	NaN	1031.9917	684.667	NaN	NaN	NaN	NaN
NaN	NaN	NaN	NaN	1034.3529	685.0552	NaN	NaN	NaN	NaN
NaN	NaN	NaN	NaN	1033.8427	685.01306	NaN	NaN	NaN	NaN
NaN	NaN	NaN	NaN	1031.8021	684.545	NaN	NaN	NaN	NaN
NaN	NaN	NaN	NaN	1034.0223	685.01544	NaN	NaN	NaN	NaN
NaN	NaN	NaN	NaN	1033.9702	685.0298	NaN	NaN	NaN	NaN
NaN	NaN	NaN	NaN	1031.7546	684.4797	NaN	NaN	NaN	NaN
NaN	NaN	NaN	NaN	1031.6763	684.41187	NaN	NaN	NaN	NaN
NaN	NaN	NaN	NaN	1034.507	684.89655	NaN	NaN	NaN	NaN
NaN	NaN	NaN	NaN	1034	684.7602	NaN	NaN	NaN	NaN
NaN	NaN	NaN	NaN	1033.789	684.753	NaN	NaN	NaN	NaN
NaN	NaN	NaN	NaN	1034.1678	684.7202	NaN	NaN	NaN	NaN
NaN	NaN	NaN	NaN	1031.9698	684.3574	NaN	NaN	NaN	NaN
NaN	NaN	NaN	NaN	1034.5403	684.6944	NaN	NaN	NaN	NaN
NaN	NaN	NaN	NaN	1032.0723	684.26666	NaN	NaN	NaN	NaN
NaN	NaN	NaN	NaN	1034.1389	684.63367	NaN	NaN	NaN	NaN
NaN	NaN	NaN	NaN	1032.4885	684.313	NaN	NaN	NaN	NaN
NaN	NaN	NaN	NaN	1034.5396	684.6566	NaN	NaN	NaN	NaN
NaN	NaN	NaN	NaN	1034.3763	684.69257	NaN	NaN	NaN	NaN
NaN	NaN	NaN	NaN	1034.1707	684.64905	NaN	NaN	NaN	NaN
NaN	NaN	NaN	NaN	1034.6355	684.6943	NaN	NaN	NaN	NaN
NaN	NaN	NaN	NaN	1034.583	684.5477	NaN	NaN	NaN	NaN
NaN	NaN	NaN	NaN	1031.9585	684.1895	NaN	NaN	NaN	NaN
NaN	NaN	NaN	NaN	1033.9822	684.6464	NaN	NaN	NaN	NaN
NaN	NaN	NaN	NaN	1034.301	684.58374	NaN	NaN	NaN	NaN
NaN	NaN	NaN	NaN	1034.4272	684.6064	NaN	NaN	NaN	NaN
NaN	NaN	NaN	NaN	1034.1573	684.6617	NaN	NaN	NaN	NaN
NaN	NaN	NaN	NaN	1034.2242	684.5677	NaN	NaN	NaN	NaN
NaN	NaN	NaN	NaN	1032.4923	684.33203	NaN	NaN	NaN	NaN
NaN	NaN	NaN	NaN	1034.2106	684.6421	NaN	NaN	NaN	NaN
NaN	NaN	NaN	NaN	1034.4751	684.7331	NaN	NaN	NaN	NaN
NaN	NaN	NaN	NaN	1032.2675	684.24725	NaN	NaN	NaN	NaN
NaN	NaN	NaN	NaN	1034.1816	684.6557	NaN	NaN	NaN	NaN
NaN	NaN	NaN	NaN	1035.0254	684.692	NaN	NaN	NaN	NaN
NaN	NaN	NaN	NaN	1032.5146	684.2647	NaN	NaN	NaN	NaN
NaN	NaN	NaN	NaN	1031.9508	684.18646	NaN	NaN	NaN	NaN
NaN	NaN	NaN	NaN	1034.807	684.55206	NaN	NaN	NaN	NaN
NaN	NaN	NaN	NaN	1034.0026	684.50684	NaN	NaN	NaN	NaN
NaN	NaN	NaN	NaN	1035.3243	684.5609	NaN	NaN	NaN	NaN
NaN	NaN	NaN	NaN	1034.4861	684.57153	NaN	NaN	NaN	NaN
NaN	NaN	NaN	NaN	1032.3193	684.2337	NaN	NaN	NaN	NaN
NaN	NaN	NaN	NaN	1032.3547	684.1555	NaN	NaN	NaN	NaN
NaN	NaN	NaN	NaN	1034.6539	684.6505	NaN	NaN	NaN	NaN
NaN	NaN	NaN	NaN	1034.0961	684.5267	NaN	NaN	NaN	NaN
NaN	NaN	NaN	NaN	1034.256	684.58417	NaN	NaN	NaN	NaN
NaN	NaN	NaN	NaN	1032.5133	684.27716	NaN	NaN	NaN	NaN
NaN	NaN	NaN	NaN	1034.7268	684.6786	NaN	NaN	NaN	NaN
NaN	NaN	NaN	NaN	1034.6937	684.6315	NaN	NaN	NaN	NaN
NaN	NaN	NaN	NaN	1034.0851	684.6117	NaN	NaN	NaN	NaN
NaN	NaN	NaN	NaN	1034.6222	684.6379	NaN	NaN	NaN	NaN
NaN	NaN	NaN	NaN	1034.5739	684.6117	NaN	NaN	NaN	NaN
NaN	NaN	NaN	NaN	1034.6553	684.6867	NaN	NaN	NaN	NaN
NaN	NaN	NaN	NaN	1032.7186	684.26996	NaN	NaN	NaN	NaN
NaN	NaN	NaN	NaN	1032.8981	684.2811	NaN	NaN	NaN	NaN
NaN	NaN	NaN	NaN	1034.6592	684.62976	NaN	NaN	NaN	NaN
NaN	NaN	NaN	NaN	1033.1371	684.28827	NaN	NaN	NaN	NaN
NaN	NaN	NaN	NaN	1034.4751	684.6034	NaN	NaN	NaN	NaN
NaN	NaN	NaN	NaN	1032.7874	684.2892	NaN	NaN	NaN	NaN
NaN	NaN	NaN	NaN	1033.1654	684.1692	NaN	NaN	NaN	NaN
NaN	NaN	NaN	NaN	1033.182	684.0092	NaN	NaN	NaN	NaN
NaN	NaN	NaN	NaN	1032.3987	684.06476	NaN	NaN	NaN	NaN
NaN	NaN	NaN	NaN	1032.6572	684.08685	NaN	NaN	NaN	NaN
NaN	NaN	NaN	NaN	1035.0358	684.4589	NaN	NaN	NaN	NaN
NaN	NaN	NaN	NaN	1032.98	684.21045	NaN	NaN	NaN	NaN
NaN	NaN	NaN	NaN	1032.5657	684.177	NaN	NaN	NaN	NaN
NaN	NaN	NaN	NaN	1032.8862	684.2108	NaN	NaN	NaN	NaN
NaN	NaN	NaN	NaN	1035.4209	684.67084	NaN	NaN	NaN	NaN
NaN	NaN	NaN	NaN	1032.9475	684.11694	NaN	NaN	NaN	NaN
NaN	NaN	NaN	NaN	1032.999	684.1319	NaN	NaN	NaN	NaN
NaN	NaN	NaN	NaN	1032.5887	684.18207	NaN	NaN	NaN	NaN
NaN	NaN	NaN	NaN	1032.8743	684.13354	NaN	NaN	NaN	NaN
NaN	NaN	NaN	NaN	1032.6768	684.2587	NaN	NaN	NaN	NaN
NaN	NaN	NaN	NaN	1035.0652	684.67255	NaN	NaN	NaN	NaN
NaN	NaN	NaN	NaN	1032.8821	684.17975	NaN	NaN	NaN	NaN
NaN	NaN	NaN	NaN	1034.3739	684.54376	NaN	NaN	NaN	NaN
NaN	NaN	NaN	NaN	1032.9508	684.13635	NaN	NaN	NaN	NaN
NaN	NaN	NaN	NaN	1033.0326	684.2393	NaN	NaN	NaN	NaN
NaN	NaN	NaN	NaN	1034.8158	684.57623	NaN	NaN	NaN	NaN
NaN	NaN	NaN	NaN	1034.6201	684.6272	NaN	NaN	NaN	NaN
NaN	NaN	NaN	NaN	1034.7667	684.64667	NaN	NaN	NaN	NaN
NaN	NaN	NaN	NaN	1033.0193	684.1525	NaN	NaN	NaN	NaN
NaN	NaN	NaN	NaN	1032.3354	684.10876	NaN	NaN	NaN	NaN
NaN	NaN	NaN	NaN	1032.7	684.1245	NaN	NaN	NaN	NaN
NaN	NaN	NaN	NaN	1032.5967	684.0948	NaN	NaN	NaN	NaN
NaN	NaN	NaN	NaN	1032.9916	684.06824	NaN	NaN	NaN	NaN
NaN	NaN	NaN	NaN	1032.804	684.04407	NaN	NaN	NaN	NaN
NaN	NaN	NaN	NaN	1035.0962	684.4213	NaN	NaN	NaN	NaN
NaN	NaN	NaN	NaN	1035.0828	684.39746	NaN	NaN	NaN	NaN
NaN	NaN	NaN	NaN	1032.7197	683.8865	NaN	NaN	NaN	NaN
NaN	NaN	NaN	NaN	1032.9056	683.9654	NaN	NaN	NaN	NaN
NaN	NaN	NaN	NaN	1033.2162	683.9511	NaN	NaN	NaN	NaN
NaN	NaN	NaN	NaN	1035.4562	684.4807	NaN	NaN	NaN	NaN
NaN	NaN	NaN	NaN	1033.0181	684.001	NaN	NaN	NaN	NaN
NaN	NaN	NaN	NaN	1032.4321	683.86694	NaN	NaN	NaN	NaN
NaN	NaN	NaN	NaN	1035.1921	684.35394	NaN	NaN	NaN	NaN
NaN	NaN	NaN	NaN	1035.3726	684.42816	NaN	NaN	NaN	NaN
NaN	NaN	NaN	NaN	1034.6119	684.36536	NaN	NaN	NaN	NaN
NaN	NaN	NaN	NaN	1035.4857	684.4588	NaN	NaN	NaN	NaN
NaN	NaN	NaN	NaN	1035.122	684.4293	NaN	NaN	NaN	NaN
NaN	NaN	NaN	NaN	1032.8821	684.0057	NaN	NaN	NaN	NaN
NaN	NaN	NaN	NaN	1035.0975	684.34796	NaN	NaN	NaN	NaN
NaN	NaN	NaN	NaN	1035.2223	684.3963	NaN	NaN	NaN	NaN
NaN	NaN	NaN	NaN	1035.6095	684.3779	NaN	NaN	NaN	NaN
NaN	NaN	NaN	NaN	1032.8302	683.9156	NaN	NaN	NaN	NaN
NaN	NaN	NaN	NaN	1035.3954	684.31915	NaN	NaN	NaN	NaN
NaN	NaN	NaN	NaN	1032.8698	683.84906	NaN	NaN	NaN	NaN
NaN	NaN	NaN	NaN	1032.9927	683.8603	NaN	NaN	NaN	NaN
NaN	NaN	NaN	NaN	1035.9648	684.4568	NaN	NaN	NaN	NaN
NaN	NaN	NaN	NaN	1032.9026	683.9044	NaN	NaN	NaN	NaN
NaN	NaN	NaN	NaN	1032.7405	683.85986	NaN	NaN	NaN	NaN
NaN	NaN	NaN	NaN	1035.2554	684.2911	NaN	NaN	NaN	NaN
NaN	NaN	NaN	NaN	1032.8602	683.8508	NaN	NaN	NaN	NaN
NaN	NaN	NaN	NaN	1033.2106	683.859	NaN	NaN	NaN	NaN
NaN	NaN	NaN	NaN	1033.0806	683.77655	NaN	NaN	NaN	NaN
NaN	NaN	NaN	NaN	1035.2307	684.32587	NaN	NaN	NaN	NaN
NaN	NaN	NaN	NaN	1035.3607	684.3501	NaN	NaN	NaN	NaN
NaN	NaN	NaN	NaN	1033.19	683.8082	NaN	NaN	NaN	NaN
NaN	NaN	NaN	NaN	1033.4486	683.9038	NaN	NaN	NaN	NaN
NaN	NaN	NaN	NaN	1035.5	684.33185	NaN	NaN	NaN	NaN
NaN	NaN	NaN	NaN	1035.3495	684.27954	NaN	NaN	NaN	NaN
NaN	NaN	NaN	NaN	1035.3976	684.3073	NaN	NaN	NaN	NaN
NaN	NaN	NaN	NaN	1035.4615	684.3234	NaN	NaN	NaN	NaN
NaN	NaN	NaN	NaN	1035.4714	684.39087	NaN	NaN	NaN	NaN
NaN	NaN	NaN	NaN	1033.381	683.9145	NaN	NaN	NaN	NaN
NaN	NaN	NaN	NaN	1035.3969	684.3879	NaN	NaN	NaN	NaN
NaN	NaN	NaN	NaN	1032.7208	683.7894	NaN	NaN	NaN	NaN
NaN	NaN	NaN	NaN	1032.4907	683.8432	NaN	NaN	NaN	NaN
NaN	NaN	NaN	NaN	1035.203	684.30316	NaN	NaN	NaN	NaN
NaN	NaN	NaN	NaN	1034.5068	684.26245	NaN	NaN	NaN	NaN
NaN	NaN	NaN	NaN	1032.8146	683.9607	NaN	NaN	NaN	NaN
NaN	NaN	NaN	NaN	1032.7288	683.87823	NaN	NaN	NaN	NaN
NaN	NaN	NaN	NaN	1034.8591	684.338	NaN	NaN	NaN	NaN
NaN	NaN	NaN	NaN	1032.5566	683.9208	NaN	NaN	NaN	NaN
NaN	NaN	NaN	NaN	1034.4949	684.2814	NaN	NaN	NaN	NaN
NaN	NaN	NaN	NaN	1032.3785	683.7979	NaN	NaN	NaN	NaN
NaN	NaN	NaN	NaN	1034.3613	684.32666	NaN	NaN	NaN	NaN
NaN	NaN	NaN	NaN	1032.6072	683.9658	NaN	NaN	NaN	NaN
NaN	NaN	NaN	NaN	1034.9038	684.3336	NaN	NaN	NaN	NaN
NaN	NaN	NaN	NaN	1032.326	683.91846	NaN	NaN	NaN	NaN
NaN	NaN	NaN	NaN	1032.685	683.84766	NaN	NaN	NaN	NaN
NaN	NaN	NaN	NaN	1032.5709	683.8436	NaN	NaN	NaN	NaN
NaN	NaN	NaN	NaN	1032.6248	683.7644	NaN	NaN	NaN	NaN
NaN	NaN	NaN	NaN	1034.362	684.28534	NaN	NaN	NaN	NaN
NaN	NaN	NaN	NaN	1034.4949	684.27454	NaN	NaN	NaN	NaN
NaN	NaN	NaN	NaN	1032.5387	683.75415	NaN	NaN	NaN	NaN
NaN	NaN	NaN	NaN	1034.8584	684.3706	NaN	NaN	NaN	NaN
NaN	NaN	NaN	NaN	1032.0431	683.71466	NaN	NaN	NaN	NaN
NaN	NaN	NaN	NaN	1032.467	683.78204	NaN	NaN	NaN	NaN
NaN	NaN	NaN	NaN	1034.2762	684.26245	NaN	NaN	NaN	NaN
NaN	NaN	NaN	NaN	1034.8257	684.2377	NaN	NaN	NaN	NaN
NaN	NaN	NaN	NaN	1034.588	684.1937	NaN	NaN	NaN	NaN
NaN	NaN	NaN	NaN	1032.171	683.7658	NaN	NaN	NaN	NaN
NaN	NaN	NaN	NaN	1034.0146	684.2057	NaN	NaN	NaN	NaN
NaN	NaN	NaN	NaN	1032.5258	683.81494	NaN	NaN	NaN	NaN
NaN	NaN	NaN	NaN	1032.106	683.76764	NaN	NaN	NaN	NaN
NaN	NaN	NaN	NaN	1034.4347	684.23883	NaN	NaN	NaN	NaN
NaN	NaN	NaN	NaN	1035.319	684.2975	NaN	NaN	NaN	NaN
NaN	NaN	NaN	NaN	1034.4102	684.2322	NaN	NaN	NaN	NaN
NaN	NaN	NaN	NaN	1034.651	684.22394	NaN	NaN	NaN	NaN
NaN	NaN	NaN	NaN	1032.3312	683.7449	NaN	NaN	NaN	NaN
NaN	NaN	NaN	NaN	1034.8328	684.2373	NaN	NaN	NaN	NaN
NaN	NaN	NaN	NaN	1034.8405	684.2312	NaN	NaN	NaN	NaN
NaN	NaN	NaN	NaN	1034.4205	684.2496	NaN	NaN	NaN	NaN
NaN	NaN	NaN	NaN	1034.6857	684.24603	NaN	NaN	NaN	NaN
NaN	NaN	NaN	NaN	1032.537	683.89374	NaN	NaN	NaN	NaN
NaN	NaN	NaN	NaN	1034.3748	684.23956	NaN	NaN	NaN	NaN
NaN	NaN	NaN	NaN	1034.599	684.17706	NaN	NaN	NaN	NaN
NaN	NaN	NaN	NaN	1034.7362	684.2552	NaN	NaN	NaN	NaN
NaN	NaN	NaN	NaN	1033.8511	684.12994	NaN	NaN	NaN	NaN
NaN	NaN	NaN	NaN	1031.9586	683.826	NaN	NaN	NaN	NaN
NaN	NaN	NaN	NaN	1031.8715	683.7911	NaN	NaN	NaN	NaN
NaN	NaN	NaN	NaN	1032.1995	683.85516	NaN	NaN	NaN	NaN
NaN	NaN	NaN	NaN	1035.006	684.33875	NaN	NaN	NaN	NaN
NaN	NaN	NaN	NaN	1034.8582	684.37024	NaN	NaN	NaN	NaN
NaN	NaN	NaN	NaN	1032.2837	683.8091	NaN	NaN	NaN	NaN
NaN	NaN	NaN	NaN	1034.4761	684.2611	NaN	NaN	NaN	NaN
NaN	NaN	NaN	NaN	1034.701	684.2902	NaN	NaN	NaN	NaN
NaN	NaN	NaN	NaN	1032.1	683.79724	NaN	NaN	NaN	NaN
NaN	NaN	NaN	NaN	1034.7396	684.3559	NaN	NaN	NaN	NaN
NaN	NaN	NaN	NaN	1032.0336	683.87933	NaN	NaN	NaN	NaN
NaN	NaN	NaN	NaN	1034.1758	684.31396	NaN	NaN	NaN	NaN
NaN	NaN	NaN	NaN	1032.0948	683.82526	NaN	NaN	NaN	NaN
NaN	NaN	NaN	NaN	1034.7137	684.37036	NaN	NaN	NaN	NaN
NaN	NaN	NaN	NaN	1034.6096	684.3713	NaN	NaN	NaN	NaN
NaN	NaN	NaN	NaN	1034.0662	684.2542	NaN	NaN	NaN	NaN
NaN	NaN	NaN	NaN	1032.1532	683.85046	NaN	NaN	NaN	NaN
NaN	NaN	NaN	NaN	1032.1666	683.7693	NaN	NaN	NaN	NaN
NaN	NaN	NaN	NaN	1034.4482	684.28064	NaN	NaN	NaN	NaN
NaN	NaN	NaN	NaN	1034.4965	684.30316	NaN	NaN	NaN	NaN
NaN	NaN	NaN	NaN	1035.2749	684.4249	NaN	NaN	NaN	NaN
NaN	NaN	NaN	NaN	1032.5885	683.9256	NaN	NaN	NaN	NaN
NaN	NaN	NaN	NaN	1034.6077	684.4336	NaN	NaN	NaN	NaN
NaN	NaN	NaN	NaN	1034.341	684.3291	NaN	NaN	NaN	NaN
NaN	NaN	NaN	NaN	1034.7487	684.35913	NaN	NaN	NaN	NaN
NaN	NaN	NaN	NaN	1032.4818	683.99	NaN	NaN	NaN	NaN
NaN	NaN	NaN	NaN	1032.2163	684.0182	NaN	NaN	NaN	NaN
NaN	NaN	NaN	NaN	1034.7197	684.4931	NaN	NaN	NaN	NaN
NaN	NaN	NaN	NaN	1032.5631	683.9703	NaN	NaN	NaN	NaN
NaN	NaN	NaN	NaN	1032.8011	684.0669	NaN	NaN	NaN	NaN
NaN	NaN	NaN	NaN	1034.661	684.49316	NaN	NaN	NaN	NaN
NaN	NaN	NaN	NaN	1034.909	684.479	NaN	NaN	NaN	NaN
NaN	NaN	NaN	NaN	1034.6542	684.5648	NaN	NaN	NaN	NaN
NaN	NaN	NaN	NaN	1033.1875	684.0827	NaN	NaN	NaN	NaN
NaN	NaN	NaN	NaN	1032.6688	684.20917	NaN	NaN	NaN	NaN
NaN	NaN	NaN	NaN	1034.7173	684.62933	NaN	NaN	NaN	NaN
NaN	NaN	NaN	NaN	1032.672	684.257	NaN	NaN	NaN	NaN
NaN	NaN	NaN	NaN	1034.4789	684.79803	NaN	NaN	NaN	NaN
NaN	NaN	NaN	NaN	1032.4027	684.3703	NaN	NaN	NaN	NaN
NaN	NaN	NaN	NaN	1034.5807	684.7	NaN	NaN	NaN	NaN
NaN	NaN	NaN	NaN	1034.6082	684.7612	NaN	NaN	NaN	NaN
NaN	NaN	NaN	NaN	1034.2512	684.74194	NaN	NaN	NaN	NaN
NaN	NaN	NaN	NaN	1032.142	684.4277	NaN	NaN	NaN	NaN
NaN	NaN	NaN	NaN	1034.3765	684.83844	NaN	NaN	NaN	NaN
NaN	NaN	NaN	NaN	1034.1661	684.8218	NaN	NaN	NaN	NaN
NaN	NaN	NaN	NaN	1033.9934	684.79706	NaN	NaN	NaN	NaN
NaN	NaN	NaN	NaN	1034.9045	684.8472	NaN	NaN	NaN	NaN
NaN	NaN	NaN	NaN	1034.2834	684.87396	NaN	NaN	NaN	NaN
NaN	NaN	NaN	NaN	1034.3754	684.7761	NaN	NaN	NaN	NaN
NaN	NaN	NaN	NaN	1034.5118	684.8288	NaN	NaN	NaN	NaN
NaN	NaN	NaN	NaN	1033.8223	684.7694	NaN	NaN	NaN	NaN
NaN	NaN	NaN	NaN	1034.3081	684.86194	NaN	NaN	NaN	NaN
NaN	NaN	NaN	NaN	1033.991	684.9053	NaN	NaN	NaN	NaN
NaN	NaN	NaN	NaN	1033.9916	684.83057	NaN	NaN	NaN	NaN
NaN	NaN	NaN	NaN	1032.1003	684.3405	NaN	NaN	NaN	NaN
NaN	NaN	NaN	NaN	1034.1597	684.87946	NaN	NaN	NaN	NaN
NaN	NaN	NaN	NaN	1034.0076	684.8164	NaN	NaN	NaN	NaN
NaN	NaN	NaN	NaN	1032.0249	684.42084	NaN	NaN	NaN	NaN
NaN	NaN	NaN	NaN	1031.9559	684.47064	NaN	NaN	NaN	NaN
NaN	NaN	NaN	NaN	1034.0479	684.8366	NaN	NaN	NaN	NaN
NaN	NaN	NaN	NaN	1034.1085	684.7953	NaN	NaN	NaN	NaN
NaN	NaN	NaN	NaN	1034.2815	684.8262	NaN	NaN	NaN	NaN
NaN	NaN	NaN	NaN	1034.0652	684.87683	NaN	NaN	NaN	NaN
NaN	NaN	NaN	NaN	1034.2155	684.7566	NaN	NaN	NaN	NaN
NaN	NaN	NaN	NaN	1034.3508	684.83936	NaN	NaN	NaN	NaN
NaN	NaN	NaN	NaN	1034.7059	684.84717	NaN	NaN	NaN	NaN
NaN	NaN	NaN	NaN	1033.913	684.83	NaN	NaN	NaN	NaN
NaN	NaN	NaN	NaN	1034.6904	684.9	NaN	NaN	NaN	NaN
NaN	NaN	NaN	NaN	1034.3483	684.82715	NaN	NaN	NaN	NaN
NaN	NaN	NaN	NaN	1034.9329	684.86743	NaN	NaN	NaN	NaN
NaN	NaN	NaN	NaN	1034.4851	684.8185	NaN	NaN	NaN	NaN
NaN	NaN	NaN	NaN	1034.6517	684.76306	NaN	NaN	NaN	NaN
NaN	NaN	NaN	NaN	1034.8901	684.7314	NaN	NaN	NaN	NaN
NaN	NaN	NaN	NaN	1035.291	684.89136	NaN	NaN	NaN	NaN
NaN	NaN	NaN	NaN	1034.482	684.76794	NaN	NaN	NaN	NaN
NaN	NaN	NaN	NaN	1034.5698	684.7938	NaN	NaN	NaN	NaN
NaN	NaN	NaN	NaN	1034.8966	684.7735	NaN	NaN	NaN	NaN
NaN	NaN	NaN	NaN	1034.6171	684.76666	NaN	NaN	NaN	NaN
NaN	NaN	NaN	NaN	1034.8221	684.7003	NaN	NaN	NaN	NaN
NaN	NaN	NaN	NaN	1033.9844	684.6806	NaN	NaN	NaN	NaN
NaN	NaN	NaN	NaN	1034.8002	684.79004	NaN	NaN	NaN	NaN
NaN	NaN	NaN	NaN	1034.7417	684.78314	NaN	NaN	NaN	NaN
NaN	NaN	NaN	NaN	1034.2314	684.7217	NaN	NaN	NaN	NaN
NaN	NaN	NaN	NaN	1034.8671	684.7193	NaN	NaN	NaN	NaN
NaN	NaN	NaN	NaN	1034.5879	684.66284	NaN	NaN	NaN	NaN
NaN	NaN	NaN	NaN	1034.361	684.59436	NaN	NaN	NaN	NaN
NaN	NaN	NaN	NaN	1034.616	684.6664	NaN	NaN	NaN	NaN
NaN	NaN	NaN	NaN	1034.101	684.5887	NaN	NaN	NaN	NaN
NaN	NaN	NaN	NaN	1034.8131	684.68854	NaN	NaN	NaN	NaN
NaN	NaN	NaN	NaN	1034.7272	684.5315	NaN	NaN	NaN	NaN
NaN	NaN	NaN	NaN	1035.0232	684.56177	NaN	NaN	NaN	NaN
NaN	NaN	NaN	NaN	1035	684.6313	NaN	NaN	NaN	NaN
NaN	NaN	NaN	NaN	1035.0157	684.6174	NaN	NaN	NaN	NaN
NaN	NaN	NaN	NaN	1035.1304	684.43524	NaN	NaN	NaN	NaN
NaN	NaN	NaN	NaN	1034.8502	684.48535	NaN	NaN	NaN	NaN
NaN	NaN	NaN	NaN	1035.0173	684.5331	NaN	NaN	NaN	NaN
NaN	NaN	NaN	NaN	1034.7831	684.3808	NaN	NaN	NaN	NaN
NaN	NaN	NaN	NaN	1035.0717	684.4407	NaN	NaN	NaN	NaN
NaN	NaN	NaN	NaN	1034.7881	684.41693	NaN	NaN	NaN	NaN
NaN	NaN	NaN	NaN	1034.4318	684.375	NaN	NaN	NaN	NaN
NaN	NaN	NaN	NaN	1035.1304	684.4029	NaN	NaN	NaN	NaN
NaN	NaN	NaN	NaN	1034.5283	684.32806	NaN	NaN	NaN	NaN
NaN	NaN	NaN	NaN	1035.1199	684.25867	NaN	NaN	NaN	NaN
NaN	NaN	NaN	NaN	1035.3944	684.25977	NaN	NaN	NaN	NaN
NaN	NaN	NaN	NaN	1034.8198	684.1835	NaN	NaN	NaN	NaN
NaN	NaN	NaN	NaN	1035.0076	684.0804	NaN	NaN	NaN	NaN
NaN	NaN	NaN	NaN	1034.9056	684.10767	NaN	NaN	NaN	NaN
NaN	NaN	NaN	NaN	1035.3182	684.1843	NaN	NaN	NaN	NaN
NaN	NaN	NaN	NaN	1035.1871	684.15814	NaN	NaN	NaN	NaN
NaN	NaN	NaN	NaN	1035.0254	684.13666	NaN	NaN	NaN	NaN
NaN	NaN	NaN	NaN	1034.9583	684.1689	NaN	NaN	NaN	NaN
NaN	NaN	NaN	NaN	1034.763	684.09235	NaN	NaN	NaN	NaN
NaN	NaN	NaN	NaN	1035.1166	684.1529	NaN	NaN	NaN	NaN
NaN	NaN	NaN	NaN	1035.1616	684.0753	NaN	NaN	NaN	NaN
NaN	NaN	NaN	NaN	1034.5344	684.0041	NaN	NaN	NaN	NaN
NaN	NaN	NaN	NaN	1034.8322	683.98535	NaN	NaN	NaN	NaN
NaN	NaN	NaN	NaN	1034.9397	683.99023	NaN	NaN	NaN	NaN
NaN	NaN	NaN	NaN	1035.199	684.03345	NaN	NaN	NaN	NaN
NaN	NaN	NaN	NaN	1035.297	683.9975	NaN	NaN	NaN	NaN
NaN	NaN	NaN	NaN	1035.2732	684.0232	NaN	NaN	NaN	NaN
NaN	NaN	NaN	NaN	1035.2786	683.9753	NaN	NaN	NaN	NaN
NaN	NaN	NaN	NaN	1034.9725	683.8398	NaN	NaN	NaN	NaN
NaN	NaN	NaN	NaN	1035.0314	683.8226	NaN	NaN	NaN	NaN
NaN	NaN	NaN	NaN	1035.3906	683.94446	NaN	NaN	NaN	NaN
NaN	NaN	NaN	NaN	1035.0459	683.85724	NaN	NaN	NaN	NaN
NaN	NaN	NaN	NaN	1035.2145	683.9741	NaN	NaN	NaN	NaN
NaN	NaN	NaN	NaN	1035.5613	683.8808	NaN	NaN	NaN	NaN
NaN	NaN	NaN	NaN	1034.9851	683.8146	NaN	NaN	NaN	NaN
NaN	NaN	NaN	NaN	1035.2604	683.87103	NaN	NaN	NaN	NaN
NaN	NaN	NaN	NaN	1035.2069	683.83777	NaN	NaN	NaN	NaN
NaN	NaN	NaN	NaN	1035.0895	683.7213	NaN	NaN	NaN	NaN
NaN	NaN	NaN	NaN	1035.2886	683.74756	NaN	NaN	NaN	NaN
NaN	NaN	NaN	NaN	1035.4799	683.6145	NaN	NaN	NaN	NaN
NaN	NaN	NaN	NaN	1034.8562	683.5196	NaN	NaN	NaN	NaN
NaN	NaN	NaN	NaN	1035.1558	683.5718	NaN	NaN	NaN	NaN
NaN	NaN	NaN	NaN	1035.1515	683.55554	NaN	NaN	NaN	NaN
NaN	NaN	NaN	NaN	1035.0796	683.47534	NaN	NaN	NaN	NaN
NaN	NaN	NaN	NaN	1035.6426	683.6511	NaN	NaN	NaN	NaN
NaN	NaN	NaN	NaN	1035.5486	683.5065	NaN	NaN	NaN	NaN
NaN	NaN	NaN	NaN	1035.2554	683.48834	NaN	NaN	NaN	NaN
NaN	NaN	NaN	NaN	1035.6364	683.5286	NaN	NaN	NaN	NaN
NaN	NaN	NaN	NaN	1035.1481	683.5263	NaN	NaN	NaN	NaN
NaN	NaN	NaN	NaN	1035.5679	683.5509	NaN	NaN	NaN	NaN
NaN	NaN	NaN	NaN	1035.7831	683.5679	NaN	NaN	NaN	NaN
NaN	NaN	NaN	NaN	1035.5255	683.53394	NaN	NaN	NaN	NaN
NaN	NaN	NaN	NaN	1035.1348	683.51984	NaN	NaN	NaN	NaN
NaN	NaN	NaN	NaN	1035.4535	683.505	NaN	NaN	NaN	NaN
NaN	NaN	NaN	NaN	1035.6462	683.5697	NaN	NaN	NaN	NaN
NaN	NaN	NaN	NaN	1035.0814	683.5163	NaN	NaN	NaN	NaN
NaN	NaN	NaN	NaN	1035.6057	683.47314	NaN	NaN	NaN	NaN
NaN	NaN	NaN	NaN	1035.8115	683.53516	NaN	NaN	NaN	NaN
NaN	NaN	NaN	NaN	1035.3534	683.3567	NaN	NaN	NaN	NaN
NaN	NaN	NaN	NaN	1035.8247	683.48627	NaN	NaN	NaN	NaN
NaN	NaN	NaN	NaN	1035.5249	683.41046	NaN	NaN	NaN	NaN
NaN	NaN	NaN	NaN	1035.7662	683.2952	NaN	NaN	NaN	NaN
NaN	NaN	NaN	NaN	1035.5708	683.24365	NaN	NaN	NaN	NaN
NaN	NaN	NaN	NaN	1035.8647	683.3622	NaN	NaN	NaN	NaN
NaN	NaN	NaN	NaN	1035.6349	683.2555	NaN	NaN	NaN	NaN
NaN	NaN	NaN	NaN	1035.821	683.3361	NaN	NaN	NaN	NaN
NaN	NaN	NaN	NaN	1036.058	683.37714	NaN	NaN	NaN	NaN
NaN	NaN	NaN	NaN	1035.4115	683.20953	NaN	NaN	NaN	NaN
NaN	NaN	NaN	NaN	1035.3678	683.20245	NaN	NaN	NaN	NaN
NaN	NaN	NaN	NaN	1035.3925	683.02606	NaN	NaN	NaN	NaN
NaN	NaN	NaN	NaN	1035.6268	682.9829	NaN	NaN	NaN	NaN
NaN	NaN	NaN	NaN	1035.8535	683.02527	NaN	NaN	NaN	NaN
NaN	NaN	NaN	NaN	1036.0402	683.03845	NaN	NaN	NaN	NaN
NaN	NaN	NaN	NaN	1035.763	683.0025	NaN	NaN	NaN	NaN
NaN	NaN	NaN	NaN	1036.0327	683.095	NaN	NaN	NaN	NaN
NaN	NaN	NaN	NaN	1035.6106	682.9537	NaN	NaN	NaN	NaN
NaN	NaN	NaN	NaN	1035.4766	683.0151	NaN	NaN	NaN	NaN
NaN	NaN	NaN	NaN	1035.6763	682.9547	NaN	NaN	NaN	NaN
NaN	NaN	NaN	NaN	1035.3093	682.99585	NaN	NaN	NaN	NaN
NaN	NaN	NaN	NaN	1035.8873	683.0051	NaN	NaN	NaN	NaN
NaN	NaN	NaN	NaN	1035.8579	683.0502	NaN	NaN	NaN	NaN
NaN	NaN	NaN	NaN	1036.1199	683.04224	NaN	NaN	NaN	NaN
NaN	NaN	NaN	NaN	1035.7479	683.0729	NaN	NaN	NaN	NaN
NaN	NaN	NaN	NaN	1035.8367	682.9798	NaN	NaN	NaN	NaN
NaN	NaN	NaN	NaN	1035.785	683.06665	NaN	NaN	NaN	NaN
NaN	NaN	NaN	NaN	1035.9589	683.05426	NaN	NaN	NaN	NaN
NaN	NaN	NaN	NaN	1035.9685	683.0605	NaN	NaN	NaN	NaN
NaN	NaN	NaN	NaN	1035.8867	683.0322	NaN	NaN	NaN	NaN
NaN	NaN	NaN	NaN	1035.99	682.99	NaN	NaN	NaN	NaN
NaN	NaN	NaN	NaN	1036.0244	683.0714	NaN	NaN	NaN	NaN
NaN	NaN	NaN	NaN	1036.0643	683.0509	NaN	NaN	NaN	NaN
NaN	NaN	NaN	NaN	1036.5256	683.06824	NaN	NaN	NaN	NaN
NaN	NaN	NaN	NaN	1035.8674	682.9893	NaN	NaN	NaN	NaN
NaN	NaN	NaN	NaN	1036.0695	683.0963	NaN	NaN	NaN	NaN
NaN	NaN	NaN	NaN	1036.1777	683.0537	NaN	NaN	NaN	NaN
NaN	NaN	NaN	NaN	1035.6637	682.976	NaN	NaN	NaN	NaN
NaN	NaN	NaN	NaN	1035.9598	683.04517	NaN	NaN	NaN	NaN
NaN	NaN	NaN	NaN	1036.2673	683.0627	NaN	NaN	NaN	NaN
NaN	NaN	NaN	NaN	1036.1178	683.0202	NaN	NaN	NaN	NaN
NaN	NaN	NaN	NaN	1036.2778	683.0067	NaN	NaN	NaN	NaN
NaN	NaN	NaN	NaN	1036.2316	682.99664	NaN	NaN	NaN	NaN
NaN	NaN	NaN	NaN	1036.2339	682.9983	NaN	NaN	NaN	NaN
NaN	NaN	NaN	NaN	1036.0875	682.8944	NaN	NaN	NaN	NaN
NaN	NaN	NaN	NaN	1035.894	682.9975	NaN	NaN	NaN	NaN
NaN	NaN	NaN	NaN	1036.1733	682.97473	NaN	NaN	NaN	NaN
NaN	NaN	NaN	NaN	1035.7783	682.86835	NaN	NaN	NaN	NaN
NaN	NaN	NaN	NaN	1035.7474	682.8194	NaN	NaN	NaN	NaN
NaN	NaN	NaN	NaN	1035.9426	682.9623	NaN	NaN	NaN	NaN
NaN	NaN	NaN	NaN	1035.9781	682.7946	NaN	NaN	NaN	NaN
NaN	NaN	NaN	NaN	1035.972	682.8618	NaN	NaN	NaN	NaN
NaN	NaN	NaN	NaN	1036.2046	682.85315	NaN	NaN	NaN	NaN
NaN	NaN	NaN	NaN	1035.9592	682.92004	NaN	NaN	NaN	NaN
NaN	NaN	NaN	NaN	1035.8486	682.82404	NaN	NaN	NaN	NaN
NaN	NaN	NaN	NaN	1036.0739	682.8406	NaN	NaN	NaN	NaN
NaN	NaN	NaN	NaN	1035.5115	682.7801	NaN	NaN	NaN	NaN
NaN	NaN	NaN	NaN	1035.8177	682.82947	NaN	NaN	NaN	NaN
NaN	NaN	NaN	NaN	1035.9186	682.8721	NaN	NaN	NaN	NaN
NaN	NaN	NaN	NaN	1035.7585	682.8142	NaN	NaN	NaN	NaN
NaN	NaN	NaN	NaN	1036.5328	682.97577	NaN	NaN	NaN	NaN
NaN	NaN	NaN	NaN	1035.9487	682.8113	NaN	NaN	NaN	NaN
NaN	NaN	NaN	NaN	1035.9097	682.79095	NaN	NaN	NaN	NaN
NaN	NaN	NaN	NaN	1036.109	682.85736	NaN	NaN	NaN	NaN
NaN	NaN	NaN	NaN	1035.7385	682.79443	NaN	NaN	NaN	NaN
NaN	NaN	NaN	NaN	1036.1967	682.71185	NaN	NaN	NaN	NaN
NaN	NaN	NaN	NaN	1035.9573	682.7763	NaN	NaN	NaN	NaN
NaN	NaN	NaN	NaN	1035.7644	682.76447	NaN	NaN	NaN	NaN
NaN	NaN	NaN	NaN	1036.2799	682.785	NaN	NaN	NaN	NaN
NaN	NaN	NaN	NaN	1036.525	682.78546	NaN	NaN	NaN	NaN
NaN	NaN	NaN	NaN	1035.8474	682.71014	NaN	NaN	NaN	NaN
NaN	NaN	NaN	NaN	1036.0361	682.7829	NaN	NaN	NaN	NaN
NaN	NaN	NaN	NaN	1036.1533	682.755	NaN	NaN	NaN	NaN
NaN	NaN	NaN	NaN	1036.1387	682.71124	NaN	NaN	NaN	NaN
NaN	NaN	NaN	NaN	1036.0837	682.73883	NaN	NaN	NaN	NaN
NaN	NaN	NaN	NaN	1036.1345	682.7741	NaN	NaN	NaN	NaN
NaN	NaN	NaN	NaN	1035.8577	682.7634	NaN	NaN	NaN	NaN
NaN	NaN	NaN	NaN	1036.0579	682.7534	NaN	NaN	NaN	NaN
NaN	NaN	NaN	NaN	1035.8582	682.71063	NaN	NaN	NaN	NaN
NaN	NaN	NaN	NaN	1035.619	682.8223	NaN	NaN	NaN	NaN
NaN	NaN	NaN	NaN	1036.1895	682.8406	NaN	NaN	NaN	NaN
NaN	NaN	NaN	NaN	1036.0709	682.78546	NaN	NaN	NaN	NaN
NaN	NaN	NaN	NaN	1036.1119	682.767	NaN	NaN	NaN	NaN
NaN	NaN	NaN	NaN	1036.0941	682.8152	NaN	NaN	NaN	NaN
NaN	NaN	NaN	NaN	1036.4019	682.78937	NaN	NaN	NaN	NaN
NaN	NaN	NaN	NaN	1035.9991	682.67755	NaN	NaN	NaN	NaN
NaN	NaN	NaN	NaN	1035.9543	682.8051	NaN	NaN	NaN	NaN
NaN	NaN	NaN	NaN	1036.1511	682.67194	NaN	NaN	NaN	NaN
NaN	NaN	NaN	NaN	1036.0641	682.72534	NaN	NaN	NaN	NaN
NaN	NaN	NaN	NaN	1036.192	682.78143	NaN	NaN	NaN	NaN
NaN	NaN	NaN	NaN	1036.0542	682.72705	NaN	NaN	NaN	NaN
NaN	NaN	NaN	NaN	1035.7439	682.6886	NaN	NaN	NaN	NaN
NaN	NaN	NaN	NaN	1036.1238	682.75085	NaN	NaN	NaN	NaN
NaN	NaN	NaN	NaN	1035.802	682.66235	NaN	NaN	NaN	NaN
NaN	NaN	NaN	NaN	1036.3317	682.7083	NaN	NaN	NaN	NaN
NaN	NaN	NaN	NaN	1036.5403	682.7265	NaN	NaN	NaN	NaN
NaN	NaN	NaN	NaN	1036.005	682.66504	NaN	NaN	NaN	NaN
NaN	NaN	NaN	NaN	1036.4174	682.6821	NaN	NaN	NaN	NaN
NaN	NaN	NaN	NaN	1036.1458	682.697	NaN	NaN	NaN	NaN
NaN	NaN	NaN	NaN	1036.1063	682.7392	NaN	NaN	NaN	NaN
NaN	NaN	NaN	NaN	1035.8898	682.71875	NaN	NaN	NaN	NaN
NaN	NaN	NaN	NaN	1036.2194	682.7137	NaN	NaN	NaN	NaN
NaN	NaN	NaN	NaN	1036.2787	682.7568	NaN	NaN	NaN	NaN
NaN	NaN	NaN	NaN	1036.348	682.78595	NaN	NaN	NaN	NaN
NaN	NaN	NaN	NaN	1036.5118	682.82715	NaN	NaN	NaN	NaN
NaN	NaN	NaN	NaN	1036.2849	682.7611	NaN	NaN	NaN	NaN
NaN	NaN	NaN	NaN	1036.1456	682.79285	NaN	NaN	NaN	NaN
NaN	NaN	NaN	NaN	1036.1798	682.83496	NaN	NaN	NaN	NaN
NaN	NaN	NaN	NaN	1036.0309	682.72565	NaN	NaN	NaN	NaN
NaN	NaN	NaN	NaN	1036.1364	682.87354	NaN	NaN	NaN	NaN
NaN	NaN	NaN	NaN	1036.2832	682.89246	NaN	NaN	NaN	NaN
NaN	NaN	NaN	NaN	1036.2853	682.8541	NaN	NaN	NaN	NaN
NaN	NaN	NaN	NaN	1036.5621	682.9672	NaN	NaN	NaN	NaN
NaN	NaN	NaN	NaN	1036.0951	682.80743	NaN	NaN	NaN	NaN
NaN	NaN	NaN	NaN	1036.2002	682.8501	NaN	NaN	NaN	NaN
NaN	NaN	NaN	NaN	1036.1019	682.93365	NaN	NaN	NaN	NaN
NaN	NaN	NaN	NaN	1035.857	682.781	NaN	NaN	NaN	NaN
NaN	NaN	NaN	NaN	1036.0421	682.8468	NaN	NaN	NaN	NaN
NaN	NaN	NaN	NaN	1036.0172	682.8617	NaN	NaN	NaN	NaN
NaN	NaN	NaN	NaN	1036.3572	682.9353	NaN	NaN	NaN	NaN
NaN	NaN	NaN	NaN	1036.2877	682.84827	NaN	NaN	NaN	NaN
NaN	NaN	NaN	NaN	1036.057	682.88257	NaN	NaN	NaN	NaN
NaN	NaN	NaN	NaN	1036.3507	682.91943	NaN	NaN	NaN	NaN
NaN	NaN	NaN	NaN	1036.3458	682.9448	NaN	NaN	NaN	NaN
NaN	NaN	NaN	NaN	1035.9324	682.8412	NaN	NaN	NaN	NaN
NaN	NaN	NaN	NaN	1036.5247	682.98114	NaN	NaN	NaN	NaN
NaN	NaN	NaN	NaN	1036.4545	682.8575	NaN	NaN	NaN	NaN
NaN	NaN	NaN	NaN	1036.4116	682.9017	NaN	NaN	NaN	NaN
NaN	NaN	NaN	NaN	1036.2618	682.91925	NaN	NaN	NaN	NaN
NaN	NaN	NaN	NaN	1036.5864	682.9424	NaN	NaN	NaN	NaN
NaN	NaN	NaN	NaN	1036.3003	682.8028	NaN	NaN	NaN	NaN
NaN	NaN	NaN	NaN	1036.699	682.9182	NaN	NaN	NaN	NaN
NaN	NaN	NaN	NaN	1036.535	682.92834	NaN	NaN	NaN	NaN
NaN	NaN	NaN	NaN	1036.4487	682.8934	NaN	NaN	NaN	NaN
NaN	NaN	NaN	NaN	1036.6152	682.9305	NaN	NaN	NaN	NaN
NaN	NaN	NaN	NaN	1036.1101	682.854	NaN	NaN	NaN	NaN
NaN	NaN	NaN	NaN	1036.7604	682.95105	NaN	NaN	NaN	NaN
NaN	NaN	NaN	NaN	1036.2668	682.8563	NaN	NaN	NaN	NaN
NaN	NaN	NaN	NaN	1036.5905	682.97406	NaN	NaN	NaN	NaN
NaN	NaN	NaN	NaN	1036.7408	683.0167	NaN	NaN	NaN	NaN
NaN	NaN	NaN	NaN	1036.1385	682.9003	NaN	NaN	NaN	NaN
NaN	NaN	NaN	NaN	1036.7284	683.00256	NaN	NaN	NaN	NaN
NaN	NaN	NaN	NaN	1036.3231	682.91486	NaN	NaN	NaN	NaN
NaN	NaN	NaN	NaN	1036.005	682.8399	NaN	NaN	NaN	NaN
NaN	NaN	NaN	NaN	1036.3765	682.9391	NaN	NaN	NaN	NaN
NaN	NaN	NaN	NaN	1035.881	682.9003	NaN	NaN	NaN	NaN
NaN	NaN	NaN	NaN	1036.3378	683.0251	NaN	NaN	NaN	NaN
NaN	NaN	NaN	NaN	1035.8676	682.8874	NaN	NaN	NaN	NaN
NaN	NaN	NaN	NaN	1036.5615	683.0724	NaN	NaN	NaN	NaN
NaN	NaN	NaN	NaN	1036.1381	683.0124	NaN	NaN	NaN	NaN
NaN	NaN	NaN	NaN	1036.345	682.996	NaN	NaN	NaN	NaN
NaN	NaN	NaN	NaN	1036.3552	683.0474	NaN	NaN	NaN	NaN
NaN	NaN	NaN	NaN	1036.2028	683.004	NaN	NaN	NaN	NaN
NaN	NaN	NaN	NaN	1036.4534	682.9975	NaN	NaN	NaN	NaN
NaN	NaN	NaN	NaN	1036.4009	682.981	NaN	NaN	NaN	NaN
NaN	NaN	NaN	NaN	1035.8875	682.9807	NaN	NaN	NaN	NaN
NaN	NaN	NaN	NaN	1036.0947	682.92194	NaN	NaN	NaN	NaN
NaN	NaN	NaN	NaN	1036.0278	682.9295	NaN	NaN	NaN	NaN
NaN	NaN	NaN	NaN	1036.2059	683.0415	NaN	NaN	NaN	NaN
NaN	NaN	NaN	NaN	1036.4656	683.0663	NaN	NaN	NaN	NaN
NaN	NaN	NaN	NaN	1036.1056	682.93207	NaN	NaN	NaN	NaN
NaN	NaN	NaN	NaN	1036.4835	683.0207	NaN	NaN	NaN	NaN
NaN	NaN	NaN	NaN	1035.9207	682.9061	NaN	NaN	NaN	NaN
NaN	NaN	NaN	NaN	1036.5365	682.94183	NaN	NaN	NaN	NaN
NaN	NaN	NaN	NaN	1036.5454	682.96265	NaN	NaN	NaN	NaN
NaN	NaN	NaN	NaN	1036.3109	682.87665	NaN	NaN	NaN	NaN
NaN	NaN	NaN	NaN	1036.3917	682.84	NaN	NaN	NaN	NaN
NaN	NaN	NaN	NaN	1036.4805	682.7492	NaN	NaN	NaN	NaN
NaN	NaN	NaN	NaN	1036.51	682.8556	NaN	NaN	NaN	NaN
NaN	NaN	NaN	NaN	1036.7606	682.8672	NaN	NaN	NaN	NaN
NaN	NaN	NaN	NaN	1036.5651	682.79755	NaN	NaN	NaN	NaN
NaN	NaN	NaN	NaN	1036.7067	682.83057	NaN	NaN	NaN	NaN
NaN	NaN	NaN	NaN	1036.3778	682.7299	NaN	NaN	NaN	NaN
NaN	NaN	NaN	NaN	1036.8735	682.7992	NaN	NaN	NaN	NaN
NaN	NaN	NaN	NaN	1036.356	682.6343	NaN	NaN	NaN	NaN
NaN	NaN	NaN	NaN	1036.4592	682.7166	NaN	NaN	NaN	NaN
NaN	NaN	NaN	NaN	1036.819	682.794	NaN	NaN	NaN	NaN
NaN	NaN	NaN	NaN	1037.0083	682.7343	NaN	NaN	NaN	NaN
NaN	NaN	NaN	NaN	1036.657	682.64526	NaN	NaN	NaN	NaN
NaN	NaN	NaN	NaN	1036.5925	682.599	NaN	NaN	NaN	NaN
NaN	NaN	NaN	NaN	1036.9901	682.62915	NaN	NaN	NaN	NaN
NaN	NaN	NaN	NaN	1037.0588	682.6013	NaN	NaN	NaN	NaN
NaN	NaN	NaN	NaN	1036.7675	682.4854	NaN	NaN	NaN	NaN
NaN	NaN	NaN	NaN	1037.0491	682.49835	NaN	NaN	NaN	NaN
NaN	NaN	NaN	NaN	1037.1042	682.4967	NaN	NaN	NaN	NaN
NaN	NaN	NaN	NaN	1037.203	682.3416	NaN	NaN	NaN	NaN
NaN	NaN	NaN	NaN	1037.2908	682.31714	NaN	NaN	NaN	NaN
NaN	NaN	NaN	NaN	1037.1399	682.30035	NaN	NaN	NaN	NaN
NaN	NaN	NaN	NaN	1037.5316	682.4153	NaN	NaN	NaN	NaN
NaN	NaN	NaN	NaN	1037.0544	682.21796	NaN	NaN	NaN	NaN
NaN	NaN	NaN	NaN	1037.2152	682.31506	NaN	NaN	NaN	NaN
NaN	NaN	NaN	NaN	1037.2278	682.0809	NaN	NaN	NaN	NaN
NaN	NaN	NaN	NaN	1037.0701	682.0056	NaN	NaN	NaN	NaN
NaN	NaN	NaN	NaN	1037.6587	682.00415	NaN	NaN	NaN	NaN
NaN	NaN	NaN	NaN	1037.3309	681.814	NaN	NaN	NaN	NaN
NaN	NaN	NaN	NaN	1037.6761	681.7668	NaN	NaN	NaN	NaN
NaN	NaN	NaN	NaN	1037.2032	681.3594	NaN	NaN	NaN	NaN
NaN	NaN	NaN	NaN	1037.2017	681.3933	NaN	NaN	NaN	NaN
NaN	NaN	NaN	NaN	1037.5356	680.9795	NaN	NaN	NaN	NaN
NaN	NaN	NaN	NaN	1037.2142	680.4983	NaN	NaN	NaN	NaN
NaN	NaN	NaN	NaN	1036.5197	679.89703	NaN	NaN	NaN	NaN
NaN	NaN	NaN	NaN	1036.8923	679.80066	NaN	NaN	NaN	NaN
NaN	NaN	NaN	NaN	1036.7052	679.5749	NaN	NaN	NaN	NaN
NaN	NaN	NaN	NaN	1036.6537	679.58105	NaN	NaN	NaN	NaN
NaN	NaN	NaN	NaN	1037.0778	679.6457	NaN	NaN	NaN	NaN
NaN	NaN	NaN	NaN	1037.1124	679.651	NaN	NaN	NaN	NaN
NaN	NaN	NaN	NaN	1036.8944	679.6056	NaN	NaN	NaN	NaN
NaN	NaN	NaN	NaN	1037.5104	679.7444	NaN	NaN	NaN	NaN
NaN	NaN	NaN	NaN	1037.4475	679.7915	NaN	NaN	NaN	NaN
NaN	NaN	NaN	NaN	1038.1604	679.8448	NaN	NaN	NaN	NaN
NaN	NaN	NaN	NaN	1037.756	679.75085	NaN	NaN	NaN	NaN
NaN	NaN	NaN	NaN	1037.3457	679.67456	NaN	NaN	NaN	NaN
NaN	NaN	NaN	NaN	1037.0377	679.6754	NaN	NaN	NaN	NaN
NaN	NaN	NaN	NaN	1037.471	679.7581	NaN	NaN	NaN	NaN
NaN	NaN	NaN	NaN	1037.3944	679.76074	NaN	NaN	NaN	NaN
NaN	NaN	NaN	NaN	1037.9152	679.9296	NaN	NaN	NaN	NaN
NaN	NaN	NaN	NaN	1037.2301	679.63074	NaN	NaN	NaN	NaN
NaN	NaN	NaN	NaN	1037.4069	679.4874	NaN	NaN	NaN	NaN
NaN	NaN	NaN	NaN	1037.9938	678.48755	NaN	NaN	NaN	NaN
NaN	NaN	NaN	NaN	1038.6406	676.6983	NaN	NaN	NaN	NaN
NaN	NaN	NaN	NaN	1039.9327	674.08264	NaN	NaN	NaN	NaN
NaN	NaN	NaN	NaN	1041.9478	671.35406	NaN	NaN	NaN	NaN
NaN	NaN	NaN	NaN	1043.5099	667.83716	NaN	NaN	NaN	NaN
NaN	NaN	NaN	NaN	1044.6722	664.5016	NaN	NaN	NaN	NaN
NaN	NaN	NaN	NaN	1045.7981	661.4853	NaN	NaN	NaN	NaN
NaN	NaN	NaN	NaN	1047.2423	658.71814	NaN	NaN	NaN	NaN
NaN	NaN	NaN	NaN	1048.7963	655.5	NaN	NaN	NaN	NaN
NaN	NaN	NaN	NaN	1050.6882	652.80493	NaN	NaN	NaN	NaN
NaN	NaN	NaN	NaN	1052.3956	649.96747	NaN	NaN	NaN	NaN
NaN	NaN	NaN	NaN	1054.0734	646.75275	NaN	NaN	NaN	NaN
NaN	NaN	NaN	NaN	1056.0182	643.6669	NaN	NaN	NaN	NaN
NaN	NaN	NaN	NaN	1057.6827	640.4758	NaN	NaN	NaN	NaN
NaN	NaN	NaN	NaN	1059.5917	637.577	NaN	NaN	NaN	NaN
NaN	NaN	NaN	NaN	1061.3301	634.63464	NaN	NaN	NaN	NaN
NaN	NaN	NaN	NaN	1063.021	631.8645	NaN	NaN	NaN	NaN
NaN	NaN	NaN	NaN	1064.839	628.9683	NaN	NaN	NaN	NaN
NaN	NaN	NaN	NaN	1066.573	625.99554	NaN	NaN	NaN	NaN
NaN	NaN	NaN	NaN	1068.4266	623.2013	NaN	NaN	NaN	NaN
NaN	NaN	NaN	NaN	1070.1489	620.4417	NaN	NaN	NaN	NaN
NaN	NaN	NaN	NaN	1071.8899	617.7164	NaN	NaN	NaN	NaN
NaN	NaN	NaN	NaN	1073.6915	614.9714	NaN	NaN	NaN	NaN
NaN	NaN	NaN	NaN	1075.3789	612.3937	NaN	NaN	NaN	NaN
NaN	NaN	NaN	NaN	1077.1642	609.9312	NaN	NaN	NaN	NaN
NaN	NaN	NaN	NaN	1078.8767	607.4343	NaN	NaN	NaN	NaN
NaN	NaN	NaN	NaN	1080.589	604.97345	NaN	NaN	NaN	NaN
NaN	NaN	NaN	NaN	1082.4146	602.4343	NaN	NaN	NaN	NaN
NaN	NaN	NaN	NaN	1084.0062	599.89136	NaN	NaN	NaN	NaN
NaN	NaN	NaN	NaN	1085.6783	597.6897	NaN	NaN	NaN	NaN
NaN	NaN	NaN	NaN	1087.4651	595.3132	NaN	NaN	NaN	NaN
NaN	NaN	NaN	NaN	1089.2579	593.07794	NaN	NaN	NaN	NaN
NaN	NaN	NaN	NaN	1090.8894	590.88306	NaN	NaN	NaN	NaN
NaN	NaN	NaN	NaN	1092.6467	588.50653	NaN	NaN	NaN	NaN
NaN	NaN	NaN	NaN	1094.4434	586.46313	NaN	NaN	NaN	NaN
NaN	NaN	NaN	NaN	1096.0564	584.3024	NaN	NaN	NaN	NaN
NaN	NaN	NaN	NaN	1097.7266	582.0677	NaN	NaN	NaN	NaN
NaN	NaN	NaN	NaN	1099.4318	580.0362	NaN	NaN	NaN	NaN
NaN	NaN	NaN	NaN	1101.0787	578.1	NaN	NaN	NaN	NaN
NaN	NaN	NaN	NaN	1102.7122	576.1739	NaN	NaN	NaN	NaN
NaN	NaN	NaN	NaN	1104.3773	574.2664	NaN	NaN	NaN	NaN
NaN	NaN	NaN	NaN	1106.0242	572.29456	NaN	NaN	NaN	NaN
NaN	NaN	NaN	NaN	1107.7559	570.393	NaN	NaN	NaN	NaN
NaN	NaN	NaN	NaN	1109.446	568.4984	NaN	NaN	NaN	NaN
NaN	NaN	NaN	NaN	1111.0941	566.6056	NaN	NaN	NaN	NaN
NaN	NaN	NaN	NaN	1112.8658	564.912	NaN	NaN	NaN	NaN
NaN	NaN	NaN	NaN	1114.3828	563.215	NaN	NaN	NaN	NaN
NaN	NaN	NaN	NaN	1116.195	561.7787	NaN	NaN	NaN	NaN
NaN	NaN	NaN	NaN	1117.8135	560.4387	NaN	NaN	NaN	NaN
NaN	NaN	NaN	NaN	1119.5071	559.0435	NaN	NaN	NaN	NaN
NaN	NaN	NaN	NaN	1121.2662	557.7056	NaN	NaN	NaN	NaN
NaN	NaN	NaN	NaN	1123.0709	556.46277	NaN	NaN	NaN	NaN
NaN	NaN	NaN	NaN	1124.8922	555.2403	NaN	NaN	NaN	NaN
NaN	NaN	NaN	NaN	1126.627	553.9974	NaN	NaN	NaN	NaN
NaN	NaN	NaN	NaN	1128.4073	552.79193	NaN	NaN	NaN	NaN
NaN	NaN	NaN	NaN	1130.1661	551.66095	NaN	NaN	NaN	NaN
NaN	NaN	NaN	NaN	1131.6812	550.54614	NaN	NaN	NaN	NaN
NaN	NaN	NaN	NaN	1133.5166	549.30133	NaN	NaN	NaN	NaN
NaN	NaN	NaN	NaN	1135.2662	548.08765	NaN	NaN	NaN	NaN
NaN	NaN	NaN	NaN	1136.9711	546.9807	NaN	NaN	NaN	NaN
NaN	NaN	NaN	NaN	1138.6698	545.79596	NaN	NaN	NaN	NaN
NaN	NaN	NaN	NaN	1140.3135	544.6927	NaN	NaN	NaN	NaN
NaN	NaN	NaN	NaN	1142.0431	543.7572	NaN	NaN	NaN	NaN
NaN	NaN	NaN	NaN	1143.664	542.71814	NaN	NaN	NaN	NaN
NaN	NaN	NaN	NaN	1145.3634	541.712	NaN	NaN	NaN	NaN
NaN	NaN	NaN	NaN	1147.2051	540.7093	NaN	NaN	NaN	NaN
NaN	NaN	NaN	NaN	1148.8763	539.7569	NaN	NaN	NaN	NaN
NaN	NaN	NaN	NaN	1150.524	538.9452	NaN	NaN	NaN	NaN
NaN	NaN	NaN	NaN	1152.248	538.13245	NaN	NaN	NaN	NaN
NaN	NaN	NaN	NaN	1153.8613	537.3658	NaN	NaN	NaN	NaN
NaN	NaN	NaN	NaN	1155.745	536.6244	NaN	NaN	NaN	NaN
NaN	NaN	NaN	NaN	1157.2428	535.9943	NaN	NaN	NaN	NaN
NaN	NaN	NaN	NaN	1159.0228	535.405	NaN	NaN	NaN	NaN
NaN	NaN	NaN	NaN	1160.7883	534.70074	NaN	NaN	NaN	NaN
NaN	NaN	NaN	NaN	1162.2789	534.1241	NaN	NaN	NaN	NaN
NaN	NaN	NaN	NaN	1163.9834	533.6223	NaN	NaN	NaN	NaN
NaN	NaN	NaN	NaN	1165.7151	533.22504	NaN	NaN	NaN	NaN
NaN	NaN	NaN	NaN	1167.3662	532.7007	NaN	NaN	NaN	NaN
NaN	NaN	NaN	NaN	1168.9949	532.3898	NaN	NaN	NaN	NaN
NaN	NaN	NaN	NaN	1170.7367	532.11444	NaN	NaN	NaN	NaN
NaN	NaN	NaN	NaN	1172.5066	531.8477	NaN	NaN	NaN	NaN
NaN	NaN	NaN	NaN	1174.1913	531.3666	NaN	NaN	NaN	NaN
NaN	NaN	NaN	NaN	1175.7644	531.1663	NaN	NaN	NaN	NaN
NaN	NaN	NaN	NaN	1177.3434	531.0118	NaN	NaN	NaN	NaN
NaN	NaN	NaN	NaN	1179.3271	529.772	NaN	NaN	NaN	NaN
NaN	NaN	NaN	NaN	1180.5775	530.44586	NaN	NaN	NaN	NaN
NaN	NaN	NaN	NaN	1182.223	530.462	NaN	NaN	NaN	NaN
NaN	NaN	NaN	NaN	1183.8114	530.54767	NaN	NaN	NaN	NaN
NaN	NaN	NaN	NaN	1185.2571	530.4012	NaN	NaN	NaN	NaN
NaN	NaN	NaN	NaN	1186.8292	530.3978	NaN	NaN	NaN	NaN
NaN	NaN	NaN	NaN	1188.4446	530.6348	NaN	NaN	NaN	NaN
NaN	NaN	NaN	NaN	1189.9564	530.7408	NaN	NaN	NaN	NaN
NaN	NaN	NaN	NaN	1191.5343	530.7492	NaN	NaN	NaN	NaN
NaN	NaN	NaN	NaN	1193.0955	531.23517	NaN	NaN	NaN	NaN
NaN	NaN	NaN	NaN	1194.6677	531.5346	NaN	NaN	NaN	NaN
NaN	NaN	NaN	NaN	1196.1919	532.11725	NaN	NaN	NaN	NaN
NaN	NaN	NaN	NaN	1197.6398	532.4203	NaN	NaN	NaN	NaN
NaN	NaN	NaN	NaN	1198.9592	532.3943	NaN	NaN	NaN	NaN
NaN	NaN	NaN	NaN	1200.4879	532.9504	NaN	NaN	NaN	NaN
NaN	NaN	NaN	NaN	1202.3253	534.1433	NaN	NaN	NaN	NaN
NaN	NaN	NaN	NaN	1204.0398	534.8486	NaN	NaN	NaN	NaN
NaN	NaN	NaN	NaN	1205.7444	535.47943	NaN	NaN	NaN	NaN
NaN	NaN	NaN	NaN	1207.2976	536.22943	NaN	NaN	NaN	NaN
NaN	NaN	NaN	NaN	1208.9331	536.8275	NaN	NaN	NaN	NaN
NaN	NaN	NaN	NaN	1210.355	537.5942	NaN	NaN	NaN	NaN
NaN	NaN	NaN	NaN	1212.026	538.4002	NaN	NaN	NaN	NaN
NaN	NaN	NaN	NaN	1213.4902	539.11444	NaN	NaN	NaN	NaN
NaN	NaN	NaN	NaN	1215.0782	539.9121	NaN	NaN	NaN	NaN
NaN	NaN	NaN	NaN	1216.6179	540.8897	NaN	NaN	NaN	NaN
NaN	NaN	NaN	NaN	1218.0781	541.9142	NaN	NaN	NaN	NaN
NaN	NaN	NaN	NaN	1219.6287	542.80804	NaN	NaN	NaN	NaN
NaN	NaN	NaN	NaN	1221.1581	544.05237	NaN	NaN	NaN	NaN
NaN	NaN	NaN	NaN	1222.7	545.22626	NaN	NaN	NaN	NaN
NaN	NaN	NaN	NaN	1224.221	546.41296	NaN	NaN	NaN	NaN
NaN	NaN	NaN	NaN	1225.6954	547.3305	NaN	NaN	NaN	NaN
NaN	NaN	NaN	NaN	1227.3066	548.7762	NaN	NaN	NaN	NaN
NaN	NaN	NaN	NaN	1228.7479	549.8364	NaN	NaN	NaN	NaN
NaN	NaN	NaN	NaN	1230.3295	551.2647	NaN	NaN	NaN	NaN
NaN	NaN	NaN	NaN	1231.975	552.75836	NaN	NaN	NaN	NaN
NaN	NaN	NaN	NaN	1233.4305	554.1061	NaN	NaN	NaN	NaN
NaN	NaN	NaN	NaN	1234.9323	555.49506	NaN	NaN	NaN	NaN
NaN	NaN	NaN	NaN	1236.6212	557.2121	NaN	NaN	NaN	NaN
NaN	NaN	NaN	NaN	1238.2269	558.6603	NaN	NaN	NaN	NaN
NaN	NaN	NaN	NaN	1239.8412	560.49255	NaN	NaN	NaN	NaN
NaN	NaN	NaN	NaN	1241.4176	562.20184	NaN	NaN	NaN	NaN
NaN	NaN	NaN	NaN	1243.0382	563.90094	NaN	NaN	NaN	NaN
NaN	NaN	NaN	NaN	1244.657	565.5988	NaN	NaN	NaN	NaN
NaN	NaN	NaN	NaN	1246.1812	567.20184	NaN	NaN	NaN	NaN
NaN	NaN	NaN	NaN	1247.5553	568.72095	NaN	NaN	NaN	NaN
NaN	NaN	NaN	NaN	1249.17	570.5546	NaN	NaN	NaN	NaN
NaN	NaN	NaN	NaN	1250.6934	572.356	NaN	NaN	NaN	NaN
NaN	NaN	NaN	NaN	1252.1381	574.27814	NaN	NaN	NaN	NaN
NaN	NaN	NaN	NaN	1253.7299	576.2576	NaN	NaN	NaN	NaN
NaN	NaN	NaN	NaN	1255.2139	578.27625	NaN	NaN	NaN	NaN
NaN	NaN	NaN	NaN	1256.9778	580.40686	NaN	NaN	NaN	NaN
NaN	NaN	NaN	NaN	1258.3866	582.5693	NaN	NaN	NaN	NaN
NaN	NaN	NaN	NaN	1260.0302	584.7394	NaN	NaN	NaN	NaN
NaN	NaN	NaN	NaN	1261.4325	586.90314	NaN	NaN	NaN	NaN
NaN	NaN	NaN	NaN	1262.642	588.9724	NaN	NaN	NaN	NaN
NaN	NaN	NaN	NaN	1263.6215	591.15967	NaN	NaN	NaN	NaN
NaN	NaN	NaN	NaN	1264.6023	593.1211	NaN	NaN	NaN	NaN
NaN	NaN	NaN	NaN	1265.4807	595.08997	NaN	NaN	NaN	NaN
NaN	NaN	NaN	NaN	1266.2067	597.08344	NaN	NaN	NaN	NaN
NaN	NaN	NaN	NaN	1266.81	598.96344	NaN	NaN	NaN	NaN
NaN	NaN	NaN	NaN	1267.42	600.70825	NaN	NaN	NaN	NaN
NaN	NaN	NaN	NaN	1268.0096	602.73035	NaN	NaN	NaN	NaN
NaN	NaN	NaN	NaN	1268.9131	605.75653	NaN	NaN	NaN	NaN
NaN	NaN	NaN	NaN	1269.6353	608.17957	NaN	NaN	NaN	NaN
NaN	NaN	NaN	NaN	1270.1456	610.46844	NaN	NaN	NaN	NaN
NaN	NaN	NaN	NaN	1270.7252	612.87085	NaN	NaN	NaN	NaN
NaN	NaN	NaN	NaN	1271.2156	615.31683	NaN	NaN	NaN	NaN
NaN	NaN	NaN	NaN	1271.6647	617.6913	NaN	NaN	NaN	NaN
