# Supplementary material for: A novel power-amplified jumping behavior in larval beetles (Coleoptera: Laemophloeidae)
Source: PLoS One. 2022 Jan 19;17(1):e0256509. doi: 10.1371/journal.pone.0256509 (PMC8769368; doi:10.1371/journal.pone.0256509)
Supplement: S1 Data — (ZIP) [file pone.0256509.s002.zip › c_21382_466_croppedxypts.csv]

pt1_cam1_X	pt1_cam1_Y	pt2_cam1_X	pt2_cam1_Y	pt3_cam1_X	pt3_cam1_Y	pt4_cam1_X	pt4_cam1_Y	pt5_cam1_X	pt5_cam1_Y
507.25	687.5	608.25	691	561.2135	680.98706	138.667	165.667	240	167.667
NaN	NaN	NaN	NaN	561.16296	680.9613	NaN	NaN	NaN	NaN
NaN	NaN	NaN	NaN	561.2739	680.97296	NaN	NaN	NaN	NaN
NaN	NaN	NaN	NaN	561.0773	680.9665	NaN	NaN	NaN	NaN
NaN	NaN	NaN	NaN	561.0599	681.00555	NaN	NaN	NaN	NaN
NaN	NaN	NaN	NaN	561.2121	680.98486	NaN	NaN	NaN	NaN
NaN	NaN	NaN	NaN	561.0862	681.02826	NaN	NaN	NaN	NaN
NaN	NaN	NaN	NaN	561.0486	681.0208	NaN	NaN	NaN	NaN
NaN	NaN	NaN	NaN	561.0307	681.0689	NaN	NaN	NaN	NaN
NaN	NaN	NaN	NaN	560.98553	681.0172	NaN	NaN	NaN	NaN
NaN	NaN	NaN	NaN	561.05194	681.0492	NaN	NaN	NaN	NaN
NaN	NaN	NaN	NaN	561.04083	681.1003	NaN	NaN	NaN	NaN
NaN	NaN	NaN	NaN	561.2103	681.0752	NaN	NaN	NaN	NaN
NaN	NaN	NaN	NaN	560.78986	681.022	NaN	NaN	NaN	NaN
NaN	NaN	NaN	NaN	561.0407	681.0931	NaN	NaN	NaN	NaN
NaN	NaN	NaN	NaN	561.08765	681.0959	NaN	NaN	NaN	NaN
NaN	NaN	NaN	NaN	561.1537	681.08417	NaN	NaN	NaN	NaN
NaN	NaN	NaN	NaN	560.7873	681.0937	NaN	NaN	NaN	NaN
NaN	NaN	NaN	NaN	560.8412	681.1105	NaN	NaN	NaN	NaN
NaN	NaN	NaN	NaN	560.87787	681.12756	NaN	NaN	NaN	NaN
NaN	NaN	NaN	NaN	560.9685	681.1712	NaN	NaN	NaN	NaN
NaN	NaN	NaN	NaN	560.9583	681.17084	NaN	NaN	NaN	NaN
NaN	NaN	NaN	NaN	560.8819	681.14014	NaN	NaN	NaN	NaN
NaN	NaN	NaN	NaN	560.9085	681.1396	NaN	NaN	NaN	NaN
NaN	NaN	NaN	NaN	561.20404	681.18463	NaN	NaN	NaN	NaN
NaN	NaN	NaN	NaN	560.7057	681.17523	NaN	NaN	NaN	NaN
NaN	NaN	NaN	NaN	560.6967	681.1602	NaN	NaN	NaN	NaN
NaN	NaN	NaN	NaN	560.7432	681.2011	NaN	NaN	NaN	NaN
NaN	NaN	NaN	NaN	560.86664	681.2059	NaN	NaN	NaN	NaN
NaN	NaN	NaN	NaN	560.8869	681.1853	NaN	NaN	NaN	NaN
NaN	NaN	NaN	NaN	560.8967	681.19495	NaN	NaN	NaN	NaN
NaN	NaN	NaN	NaN	561.0125	681.19635	NaN	NaN	NaN	NaN
NaN	NaN	NaN	NaN	560.8278	681.2119	NaN	NaN	NaN	NaN
NaN	NaN	NaN	NaN	560.9321	681.2037	NaN	NaN	NaN	NaN
NaN	NaN	NaN	NaN	560.9128	681.1839	NaN	NaN	NaN	NaN
NaN	NaN	NaN	NaN	560.9496	681.1717	NaN	NaN	NaN	NaN
NaN	NaN	NaN	NaN	560.5648	681.1869	NaN	NaN	NaN	NaN
NaN	NaN	NaN	NaN	560.70734	681.1382	NaN	NaN	NaN	NaN
NaN	NaN	NaN	NaN	561.0437	681.21844	NaN	NaN	NaN	NaN
NaN	NaN	NaN	NaN	560.83154	681.17395	NaN	NaN	NaN	NaN
NaN	NaN	NaN	NaN	560.76794	681.18744	NaN	NaN	NaN	NaN
NaN	NaN	NaN	NaN	560.9327	681.18134	NaN	NaN	NaN	NaN
NaN	NaN	NaN	NaN	560.7582	681.2158	NaN	NaN	NaN	NaN
NaN	NaN	NaN	NaN	561.02966	681.209	NaN	NaN	NaN	NaN
NaN	NaN	NaN	NaN	560.9049	681.2059	NaN	NaN	NaN	NaN
NaN	NaN	NaN	NaN	560.8676	681.15155	NaN	NaN	NaN	NaN
NaN	NaN	NaN	NaN	560.88696	681.206	NaN	NaN	NaN	NaN
NaN	NaN	NaN	NaN	561.0344	681.219	NaN	NaN	NaN	NaN
NaN	NaN	NaN	NaN	560.922	681.2563	NaN	NaN	NaN	NaN
NaN	NaN	NaN	NaN	560.87537	681.2425	NaN	NaN	NaN	NaN
NaN	NaN	NaN	NaN	560.7093	681.2401	NaN	NaN	NaN	NaN
NaN	NaN	NaN	NaN	561.16345	681.2576	NaN	NaN	NaN	NaN
NaN	NaN	NaN	NaN	561.0967	681.2668	NaN	NaN	NaN	NaN
NaN	NaN	NaN	NaN	561.00836	681.2863	NaN	NaN	NaN	NaN
NaN	NaN	NaN	NaN	561.04016	681.3532	NaN	NaN	NaN	NaN
NaN	NaN	NaN	NaN	560.7517	681.27594	NaN	NaN	NaN	NaN
NaN	NaN	NaN	NaN	560.9133	681.3211	NaN	NaN	NaN	NaN
NaN	NaN	NaN	NaN	560.87976	681.3224	NaN	NaN	NaN	NaN
NaN	NaN	NaN	NaN	560.922	681.35376	NaN	NaN	NaN	NaN
NaN	NaN	NaN	NaN	560.94763	681.3485	NaN	NaN	NaN	NaN
NaN	NaN	NaN	NaN	560.9483	681.3524	NaN	NaN	NaN	NaN
NaN	NaN	NaN	NaN	561.08075	681.35657	NaN	NaN	NaN	NaN
NaN	NaN	NaN	NaN	560.8182	681.3416	NaN	NaN	NaN	NaN
NaN	NaN	NaN	NaN	560.96576	681.3629	NaN	NaN	NaN	NaN
NaN	NaN	NaN	NaN	560.9979	681.3933	NaN	NaN	NaN	NaN
NaN	NaN	NaN	NaN	560.9651	681.4134	NaN	NaN	NaN	NaN
NaN	NaN	NaN	NaN	561.1999	681.4195	NaN	NaN	NaN	NaN
NaN	NaN	NaN	NaN	560.9704	681.4243	NaN	NaN	NaN	NaN
NaN	NaN	NaN	NaN	560.9039	681.435	NaN	NaN	NaN	NaN
NaN	NaN	NaN	NaN	560.95966	681.42065	NaN	NaN	NaN	NaN
NaN	NaN	NaN	NaN	560.9819	681.4039	NaN	NaN	NaN	NaN
NaN	NaN	NaN	NaN	561.0875	681.4097	NaN	NaN	NaN	NaN
NaN	NaN	NaN	NaN	560.92114	681.4259	NaN	NaN	NaN	NaN
NaN	NaN	NaN	NaN	561.1536	681.4134	NaN	NaN	NaN	NaN
NaN	NaN	NaN	NaN	561.03516	681.42	NaN	NaN	NaN	NaN
NaN	NaN	NaN	NaN	560.9069	681.41943	NaN	NaN	NaN	NaN
NaN	NaN	NaN	NaN	560.93964	681.4593	NaN	NaN	NaN	NaN
NaN	NaN	NaN	NaN	560.837	681.4299	NaN	NaN	NaN	NaN
NaN	NaN	NaN	NaN	561.20874	681.4612	NaN	NaN	NaN	NaN
NaN	NaN	NaN	NaN	560.64246	681.42194	NaN	NaN	NaN	NaN
NaN	NaN	NaN	NaN	561.00073	681.4887	NaN	NaN	NaN	NaN
NaN	NaN	NaN	NaN	560.6348	681.45184	NaN	NaN	NaN	NaN
NaN	NaN	NaN	NaN	561.12866	681.4972	NaN	NaN	NaN	NaN
NaN	NaN	NaN	NaN	561.1484	681.4451	NaN	NaN	NaN	NaN
NaN	NaN	NaN	NaN	560.8626	681.47253	NaN	NaN	NaN	NaN
NaN	NaN	NaN	NaN	560.98	681.52484	NaN	NaN	NaN	NaN
NaN	NaN	NaN	NaN	560.88385	681.4694	NaN	NaN	NaN	NaN
NaN	NaN	NaN	NaN	560.6314	681.4751	NaN	NaN	NaN	NaN
NaN	NaN	NaN	NaN	560.9909	681.5014	NaN	NaN	NaN	NaN
NaN	NaN	NaN	NaN	561.07263	681.52466	NaN	NaN	NaN	NaN
NaN	NaN	NaN	NaN	561.0069	681.5166	NaN	NaN	NaN	NaN
NaN	NaN	NaN	NaN	561.03754	681.56	NaN	NaN	NaN	NaN
NaN	NaN	NaN	NaN	561.24335	681.56415	NaN	NaN	NaN	NaN
NaN	NaN	NaN	NaN	561.03656	681.53723	NaN	NaN	NaN	NaN
NaN	NaN	NaN	NaN	560.96826	681.5994	NaN	NaN	NaN	NaN
NaN	NaN	NaN	NaN	560.99097	681.5777	NaN	NaN	NaN	NaN
NaN	NaN	NaN	NaN	560.86835	681.5982	NaN	NaN	NaN	NaN
NaN	NaN	NaN	NaN	560.93115	681.57715	NaN	NaN	NaN	NaN
NaN	NaN	NaN	NaN	560.93054	681.5839	NaN	NaN	NaN	NaN
NaN	NaN	NaN	NaN	561.1248	681.6048	NaN	NaN	NaN	NaN
NaN	NaN	NaN	NaN	561.20306	681.6243	NaN	NaN	NaN	NaN
NaN	NaN	NaN	NaN	561.0961	681.6497	NaN	NaN	NaN	NaN
NaN	NaN	NaN	NaN	560.77484	681.5953	NaN	NaN	NaN	NaN
NaN	NaN	NaN	NaN	561.09454	681.6397	NaN	NaN	NaN	NaN
NaN	NaN	NaN	NaN	561.0798	681.5763	NaN	NaN	NaN	NaN
NaN	NaN	NaN	NaN	560.9808	681.6058	NaN	NaN	NaN	NaN
NaN	NaN	NaN	NaN	561.0169	681.61365	NaN	NaN	NaN	NaN
NaN	NaN	NaN	NaN	561.17035	681.61127	NaN	NaN	NaN	NaN
NaN	NaN	NaN	NaN	561.0316	681.63464	NaN	NaN	NaN	NaN
NaN	NaN	NaN	NaN	561.0262	681.64465	NaN	NaN	NaN	NaN
NaN	NaN	NaN	NaN	561.14484	681.61005	NaN	NaN	NaN	NaN
NaN	NaN	NaN	NaN	560.87775	681.62225	NaN	NaN	NaN	NaN
NaN	NaN	NaN	NaN	561.23895	681.66296	NaN	NaN	NaN	NaN
NaN	NaN	NaN	NaN	560.875	681.64014	NaN	NaN	NaN	NaN
NaN	NaN	NaN	NaN	561.1653	681.6756	NaN	NaN	NaN	NaN
NaN	NaN	NaN	NaN	561.0732	681.6602	NaN	NaN	NaN	NaN
NaN	NaN	NaN	NaN	560.67566	681.7081	NaN	NaN	NaN	NaN
NaN	NaN	NaN	NaN	560.9006	681.68384	NaN	NaN	NaN	NaN
NaN	NaN	NaN	NaN	560.8843	681.74225	NaN	NaN	NaN	NaN
NaN	NaN	NaN	NaN	560.9109	681.72003	NaN	NaN	NaN	NaN
NaN	NaN	NaN	NaN	560.9534	681.6655	NaN	NaN	NaN	NaN
NaN	NaN	NaN	NaN	560.7507	681.726	NaN	NaN	NaN	NaN
NaN	NaN	NaN	NaN	560.912	681.75836	NaN	NaN	NaN	NaN
NaN	NaN	NaN	NaN	560.889	681.7814	NaN	NaN	NaN	NaN
NaN	NaN	NaN	NaN	560.7325	681.74896	NaN	NaN	NaN	NaN
NaN	NaN	NaN	NaN	560.8	681.7639	NaN	NaN	NaN	NaN
NaN	NaN	NaN	NaN	560.8738	681.8131	NaN	NaN	NaN	NaN
NaN	NaN	NaN	NaN	560.9881	681.8161	NaN	NaN	NaN	NaN
NaN	NaN	NaN	NaN	560.76404	681.7969	NaN	NaN	NaN	NaN
NaN	NaN	NaN	NaN	560.89307	681.80835	NaN	NaN	NaN	NaN
NaN	NaN	NaN	NaN	560.7875	681.815	NaN	NaN	NaN	NaN
NaN	NaN	NaN	NaN	560.6149	681.8215	NaN	NaN	NaN	NaN
NaN	NaN	NaN	NaN	560.8011	681.8315	NaN	NaN	NaN	NaN
NaN	NaN	NaN	NaN	560.5887	681.8206	NaN	NaN	NaN	NaN
NaN	NaN	NaN	NaN	560.68005	681.8274	NaN	NaN	NaN	NaN
NaN	NaN	NaN	NaN	560.71936	681.8079	NaN	NaN	NaN	NaN
NaN	NaN	NaN	NaN	560.75964	681.84064	NaN	NaN	NaN	NaN
NaN	NaN	NaN	NaN	560.9006	681.7976	NaN	NaN	NaN	NaN
NaN	NaN	NaN	NaN	560.77026	681.7881	NaN	NaN	NaN	NaN
NaN	NaN	NaN	NaN	560.883	681.7911	NaN	NaN	NaN	NaN
NaN	NaN	NaN	NaN	560.5838	681.88464	NaN	NaN	NaN	NaN
NaN	NaN	NaN	NaN	560.71716	681.825	NaN	NaN	NaN	NaN
NaN	NaN	NaN	NaN	560.5996	681.81537	NaN	NaN	NaN	NaN
NaN	NaN	NaN	NaN	560.46027	681.8397	NaN	NaN	NaN	NaN
NaN	NaN	NaN	NaN	560.65564	681.84985	NaN	NaN	NaN	NaN
NaN	NaN	NaN	NaN	560.6956	681.8338	NaN	NaN	NaN	NaN
NaN	NaN	NaN	NaN	560.61975	681.8259	NaN	NaN	NaN	NaN
NaN	NaN	NaN	NaN	560.74896	681.8845	NaN	NaN	NaN	NaN
NaN	NaN	NaN	NaN	560.5395	681.8801	NaN	NaN	NaN	NaN
NaN	NaN	NaN	NaN	560.64343	681.8779	NaN	NaN	NaN	NaN
NaN	NaN	NaN	NaN	560.7936	681.88135	NaN	NaN	NaN	NaN
NaN	NaN	NaN	NaN	560.5354	681.9142	NaN	NaN	NaN	NaN
NaN	NaN	NaN	NaN	560.6163	681.87756	NaN	NaN	NaN	NaN
NaN	NaN	NaN	NaN	560.2864	681.881	NaN	NaN	NaN	NaN
NaN	NaN	NaN	NaN	560.5769	681.91895	NaN	NaN	NaN	NaN
NaN	NaN	NaN	NaN	560.68475	681.95245	NaN	NaN	NaN	NaN
NaN	NaN	NaN	NaN	560.7562	681.9449	NaN	NaN	NaN	NaN
NaN	NaN	NaN	NaN	560.41406	681.9557	NaN	NaN	NaN	NaN
NaN	NaN	NaN	NaN	560.6147	681.9494	NaN	NaN	NaN	NaN
NaN	NaN	NaN	NaN	560.5729	681.95807	NaN	NaN	NaN	NaN
NaN	NaN	NaN	NaN	560.615	681.9831	NaN	NaN	NaN	NaN
NaN	NaN	NaN	NaN	560.44684	681.9646	NaN	NaN	NaN	NaN
NaN	NaN	NaN	NaN	560.61536	681.96814	NaN	NaN	NaN	NaN
NaN	NaN	NaN	NaN	560.6863	681.9726	NaN	NaN	NaN	NaN
NaN	NaN	NaN	NaN	560.5722	681.9782	NaN	NaN	NaN	NaN
NaN	NaN	NaN	NaN	560.4461	681.97034	NaN	NaN	NaN	NaN
NaN	NaN	NaN	NaN	560.60425	681.95953	NaN	NaN	NaN	NaN
NaN	NaN	NaN	NaN	560.5393	681.98376	NaN	NaN	NaN	NaN
NaN	NaN	NaN	NaN	560.6596	681.97614	NaN	NaN	NaN	NaN
NaN	NaN	NaN	NaN	560.84393	681.9931	NaN	NaN	NaN	NaN
NaN	NaN	NaN	NaN	560.6592	681.9925	NaN	NaN	NaN	NaN
NaN	NaN	NaN	NaN	560.65796	681.9808	NaN	NaN	NaN	NaN
NaN	NaN	NaN	NaN	560.6265	681.9857	NaN	NaN	NaN	NaN
NaN	NaN	NaN	NaN	560.4307	682.0122	NaN	NaN	NaN	NaN
NaN	NaN	NaN	NaN	560.5435	682.05237	NaN	NaN	NaN	NaN
NaN	NaN	NaN	NaN	560.57733	682.07935	NaN	NaN	NaN	NaN
NaN	NaN	NaN	NaN	560.4685	682.0677	NaN	NaN	NaN	NaN
NaN	NaN	NaN	NaN	560.3806	682.06445	NaN	NaN	NaN	NaN
NaN	NaN	NaN	NaN	560.65594	682.0335	NaN	NaN	NaN	NaN
NaN	NaN	NaN	NaN	560.62415	682.058	NaN	NaN	NaN	NaN
NaN	NaN	NaN	NaN	560.6159	682.0795	NaN	NaN	NaN	NaN
NaN	NaN	NaN	NaN	560.7294	682.0577	NaN	NaN	NaN	NaN
NaN	NaN	NaN	NaN	560.54083	682.06055	NaN	NaN	NaN	NaN
NaN	NaN	NaN	NaN	560.46313	682.05524	NaN	NaN	NaN	NaN
NaN	NaN	NaN	NaN	560.7466	682.0438	NaN	NaN	NaN	NaN
NaN	NaN	NaN	NaN	560.6757	682.04224	NaN	NaN	NaN	NaN
NaN	NaN	NaN	NaN	560.6835	682.01587	NaN	NaN	NaN	NaN
NaN	NaN	NaN	NaN	560.5121	682.02893	NaN	NaN	NaN	NaN
NaN	NaN	NaN	NaN	560.81854	682.0083	NaN	NaN	NaN	NaN
NaN	NaN	NaN	NaN	560.853	682.0591	NaN	NaN	NaN	NaN
NaN	NaN	NaN	NaN	560.8188	682.04224	NaN	NaN	NaN	NaN
NaN	NaN	NaN	NaN	560.80426	682.0436	NaN	NaN	NaN	NaN
NaN	NaN	NaN	NaN	560.7673	682.0712	NaN	NaN	NaN	NaN
NaN	NaN	NaN	NaN	560.8075	682.0513	NaN	NaN	NaN	NaN
NaN	NaN	NaN	NaN	560.7673	682.08075	NaN	NaN	NaN	NaN
NaN	NaN	NaN	NaN	560.7084	682.03046	NaN	NaN	NaN	NaN
NaN	NaN	NaN	NaN	560.65344	682.0274	NaN	NaN	NaN	NaN
NaN	NaN	NaN	NaN	560.6085	682.0509	NaN	NaN	NaN	NaN
NaN	NaN	NaN	NaN	560.6854	682.0179	NaN	NaN	NaN	NaN
NaN	NaN	NaN	NaN	560.678	682.0829	NaN	NaN	NaN	NaN
NaN	NaN	NaN	NaN	560.812	682.04767	NaN	NaN	NaN	NaN
NaN	NaN	NaN	NaN	560.8574	682.02386	NaN	NaN	NaN	NaN
NaN	NaN	NaN	NaN	560.716	682.0136	NaN	NaN	NaN	NaN
NaN	NaN	NaN	NaN	560.89703	682.0569	NaN	NaN	NaN	NaN
NaN	NaN	NaN	NaN	560.70514	682.038	NaN	NaN	NaN	NaN
NaN	NaN	NaN	NaN	560.71234	682.0123	NaN	NaN	NaN	NaN
NaN	NaN	NaN	NaN	560.9739	682.0247	NaN	NaN	NaN	NaN
NaN	NaN	NaN	NaN	560.6257	682.0068	NaN	NaN	NaN	NaN
NaN	NaN	NaN	NaN	560.65125	682.0395	NaN	NaN	NaN	NaN
NaN	NaN	NaN	NaN	560.7154	682.0089	NaN	NaN	NaN	NaN
NaN	NaN	NaN	NaN	560.7746	682.0478	NaN	NaN	NaN	NaN
NaN	NaN	NaN	NaN	560.6637	682.0048	NaN	NaN	NaN	NaN
NaN	NaN	NaN	NaN	560.61975	681.998	NaN	NaN	NaN	NaN
NaN	NaN	NaN	NaN	560.522	682.00757	NaN	NaN	NaN	NaN
NaN	NaN	NaN	NaN	560.7561	682.0313	NaN	NaN	NaN	NaN
NaN	NaN	NaN	NaN	560.9254	682.03174	NaN	NaN	NaN	NaN
NaN	NaN	NaN	NaN	560.5787	682.0183	NaN	NaN	NaN	NaN
NaN	NaN	NaN	NaN	560.6845	682.0251	NaN	NaN	NaN	NaN
NaN	NaN	NaN	NaN	560.7565	681.9884	NaN	NaN	NaN	NaN
NaN	NaN	NaN	NaN	560.6508	682.0584	NaN	NaN	NaN	NaN
NaN	NaN	NaN	NaN	560.90027	682.0478	NaN	NaN	NaN	NaN
NaN	NaN	NaN	NaN	560.74426	682.03326	NaN	NaN	NaN	NaN
NaN	NaN	NaN	NaN	560.82465	682.0438	NaN	NaN	NaN	NaN
NaN	NaN	NaN	NaN	560.49316	682.01575	NaN	NaN	NaN	NaN
NaN	NaN	NaN	NaN	560.7728	682.0211	NaN	NaN	NaN	NaN
NaN	NaN	NaN	NaN	560.6907	682.01306	NaN	NaN	NaN	NaN
NaN	NaN	NaN	NaN	560.55725	681.9782	NaN	NaN	NaN	NaN
NaN	NaN	NaN	NaN	560.8035	682.0583	NaN	NaN	NaN	NaN
NaN	NaN	NaN	NaN	560.4464	682.0289	NaN	NaN	NaN	NaN
NaN	NaN	NaN	NaN	560.93304	682.04095	NaN	NaN	NaN	NaN
NaN	NaN	NaN	NaN	560.7311	682.0268	NaN	NaN	NaN	NaN
NaN	NaN	NaN	NaN	560.7578	682.0007	NaN	NaN	NaN	NaN
NaN	NaN	NaN	NaN	560.32544	682.021	NaN	NaN	NaN	NaN
NaN	NaN	NaN	NaN	560.6907	682.0007	NaN	NaN	NaN	NaN
NaN	NaN	NaN	NaN	560.6827	682.00415	NaN	NaN	NaN	NaN
NaN	NaN	NaN	NaN	560.8003	681.9669	NaN	NaN	NaN	NaN
NaN	NaN	NaN	NaN	560.5638	681.9627	NaN	NaN	NaN	NaN
NaN	NaN	NaN	NaN	560.1385	681.9543	NaN	NaN	NaN	NaN
NaN	NaN	NaN	NaN	560.7271	681.93915	NaN	NaN	NaN	NaN
NaN	NaN	NaN	NaN	560.5722	681.9918	NaN	NaN	NaN	NaN
NaN	NaN	NaN	NaN	560.8577	681.93097	NaN	NaN	NaN	NaN
NaN	NaN	NaN	NaN	560.7756	681.98157	NaN	NaN	NaN	NaN
NaN	NaN	NaN	NaN	560.8347	681.97107	NaN	NaN	NaN	NaN
NaN	NaN	NaN	NaN	560.4265	681.9272	NaN	NaN	NaN	NaN
NaN	NaN	NaN	NaN	560.63403	681.92	NaN	NaN	NaN	NaN
NaN	NaN	NaN	NaN	560.8292	681.92975	NaN	NaN	NaN	NaN
NaN	NaN	NaN	NaN	560.7082	681.92194	NaN	NaN	NaN	NaN
NaN	NaN	NaN	NaN	560.59296	681.94104	NaN	NaN	NaN	NaN
NaN	NaN	NaN	NaN	560.71234	681.94385	NaN	NaN	NaN	NaN
NaN	NaN	NaN	NaN	560.55634	681.9354	NaN	NaN	NaN	NaN
NaN	NaN	NaN	NaN	560.6953	681.9474	NaN	NaN	NaN	NaN
NaN	NaN	NaN	NaN	560.6233	681.9397	NaN	NaN	NaN	NaN
NaN	NaN	NaN	NaN	560.69727	681.94934	NaN	NaN	NaN	NaN
NaN	NaN	NaN	NaN	560.36865	681.9145	NaN	NaN	NaN	NaN
NaN	NaN	NaN	NaN	560.70166	681.9321	NaN	NaN	NaN	NaN
NaN	NaN	NaN	NaN	560.578	682.01434	NaN	NaN	NaN	NaN
NaN	NaN	NaN	NaN	560.5503	681.9511	NaN	NaN	NaN	NaN
NaN	NaN	NaN	NaN	560.7247	681.9849	NaN	NaN	NaN	NaN
NaN	NaN	NaN	NaN	560.2439	681.94824	NaN	NaN	NaN	NaN
NaN	NaN	NaN	NaN	560.3602	681.9627	NaN	NaN	NaN	NaN
NaN	NaN	NaN	NaN	560.8014	682.00836	NaN	NaN	NaN	NaN
NaN	NaN	NaN	NaN	560.2751	681.9607	NaN	NaN	NaN	NaN
NaN	NaN	NaN	NaN	560.5124	681.98694	NaN	NaN	NaN	NaN
NaN	NaN	NaN	NaN	560.40247	681.9217	NaN	NaN	NaN	NaN
NaN	NaN	NaN	NaN	560.29504	681.9278	NaN	NaN	NaN	NaN
NaN	NaN	NaN	NaN	560.72974	681.9402	NaN	NaN	NaN	NaN
NaN	NaN	NaN	NaN	560.4087	681.9673	NaN	NaN	NaN	NaN
NaN	NaN	NaN	NaN	560.4227	681.9248	NaN	NaN	NaN	NaN
NaN	NaN	NaN	NaN	560.4754	681.944	NaN	NaN	NaN	NaN
NaN	NaN	NaN	NaN	560.452	681.9548	NaN	NaN	NaN	NaN
NaN	NaN	NaN	NaN	560.29425	681.9609	NaN	NaN	NaN	NaN
NaN	NaN	NaN	NaN	560.6576	682.0095	NaN	NaN	NaN	NaN
NaN	NaN	NaN	NaN	560.53174	681.95105	NaN	NaN	NaN	NaN
NaN	NaN	NaN	NaN	560.3153	681.94183	NaN	NaN	NaN	NaN
NaN	NaN	NaN	NaN	560.4527	681.96313	NaN	NaN	NaN	NaN
NaN	NaN	NaN	NaN	560.082	681.97266	NaN	NaN	NaN	NaN
NaN	NaN	NaN	NaN	560.2243	682.0068	NaN	NaN	NaN	NaN
NaN	NaN	NaN	NaN	560.5522	682	NaN	NaN	NaN	NaN
NaN	NaN	NaN	NaN	560.29486	681.96875	NaN	NaN	NaN	NaN
NaN	NaN	NaN	NaN	560.20135	681.9849	NaN	NaN	NaN	NaN
NaN	NaN	NaN	NaN	560.42096	682.0327	NaN	NaN	NaN	NaN
NaN	NaN	NaN	NaN	560.45105	681.9626	NaN	NaN	NaN	NaN
NaN	NaN	NaN	NaN	560.57043	681.977	NaN	NaN	NaN	NaN
NaN	NaN	NaN	NaN	560.1559	682.0699	NaN	NaN	NaN	NaN
NaN	NaN	NaN	NaN	560.3024	682.044	NaN	NaN	NaN	NaN
NaN	NaN	NaN	NaN	560.27435	682.03107	NaN	NaN	NaN	NaN
NaN	NaN	NaN	NaN	560.54596	682.0608	NaN	NaN	NaN	NaN
NaN	NaN	NaN	NaN	560.471	681.9834	NaN	NaN	NaN	NaN
NaN	NaN	NaN	NaN	560.2507	682.04584	NaN	NaN	NaN	NaN
NaN	NaN	NaN	NaN	560.5041	682.06537	NaN	NaN	NaN	NaN
NaN	NaN	NaN	NaN	560.3461	682.0776	NaN	NaN	NaN	NaN
NaN	NaN	NaN	NaN	560.42847	682.0371	NaN	NaN	NaN	NaN
NaN	NaN	NaN	NaN	560.3693	682.0447	NaN	NaN	NaN	NaN
NaN	NaN	NaN	NaN	560.22485	682.08124	NaN	NaN	NaN	NaN
NaN	NaN	NaN	NaN	560.4863	682.0621	NaN	NaN	NaN	NaN
NaN	NaN	NaN	NaN	560.4421	682.0566	NaN	NaN	NaN	NaN
NaN	NaN	NaN	NaN	560.60706	682.0745	NaN	NaN	NaN	NaN
NaN	NaN	NaN	NaN	560.5787	682.0427	NaN	NaN	NaN	NaN
NaN	NaN	NaN	NaN	560.6754	682.0654	NaN	NaN	NaN	NaN
NaN	NaN	NaN	NaN	560.5557	682.0543	NaN	NaN	NaN	NaN
NaN	NaN	NaN	NaN	560.57434	682.0757	NaN	NaN	NaN	NaN
NaN	NaN	NaN	NaN	560.5881	682.061	NaN	NaN	NaN	NaN
NaN	NaN	NaN	NaN	560.5831	682.1172	NaN	NaN	NaN	NaN
NaN	NaN	NaN	NaN	560.76044	682.0884	NaN	NaN	NaN	NaN
NaN	NaN	NaN	NaN	560.5981	682.09674	NaN	NaN	NaN	NaN
NaN	NaN	NaN	NaN	560.43604	682.09045	NaN	NaN	NaN	NaN
NaN	NaN	NaN	NaN	560.6407	682.112	NaN	NaN	NaN	NaN
NaN	NaN	NaN	NaN	560.7809	682.1008	NaN	NaN	NaN	NaN
NaN	NaN	NaN	NaN	560.69916	682.07983	NaN	NaN	NaN	NaN
NaN	NaN	NaN	NaN	560.76514	682.0646	NaN	NaN	NaN	NaN
NaN	NaN	NaN	NaN	560.7327	682.0954	NaN	NaN	NaN	NaN
NaN	NaN	NaN	NaN	560.60016	682.1035	NaN	NaN	NaN	NaN
NaN	NaN	NaN	NaN	560.4034	682.1	NaN	NaN	NaN	NaN
NaN	NaN	NaN	NaN	560.50543	682.0631	NaN	NaN	NaN	NaN
NaN	NaN	NaN	NaN	560.594	682.1131	NaN	NaN	NaN	NaN
NaN	NaN	NaN	NaN	560.615	682.0914	NaN	NaN	NaN	NaN
NaN	NaN	NaN	NaN	560.5244	682.1024	NaN	NaN	NaN	NaN
NaN	NaN	NaN	NaN	560.52576	682.1038	NaN	NaN	NaN	NaN
NaN	NaN	NaN	NaN	560.5501	682.0881	NaN	NaN	NaN	NaN
NaN	NaN	NaN	NaN	560.4387	682.0681	NaN	NaN	NaN	NaN
NaN	NaN	NaN	NaN	560.54803	682.1008	NaN	NaN	NaN	NaN
NaN	NaN	NaN	NaN	560.57965	682.0425	NaN	NaN	NaN	NaN
NaN	NaN	NaN	NaN	560.5135	682.06934	NaN	NaN	NaN	NaN
NaN	NaN	NaN	NaN	560.6608	682.067	NaN	NaN	NaN	NaN
NaN	NaN	NaN	NaN	560.6313	682.0643	NaN	NaN	NaN	NaN
NaN	NaN	NaN	NaN	560.5201	682.0294	NaN	NaN	NaN	NaN
NaN	NaN	NaN	NaN	560.4035	682.038	NaN	NaN	NaN	NaN
NaN	NaN	NaN	NaN	560.4866	682.01074	NaN	NaN	NaN	NaN
NaN	NaN	NaN	NaN	560.5405	682.0108	NaN	NaN	NaN	NaN
NaN	NaN	NaN	NaN	560.55817	681.9641	NaN	NaN	NaN	NaN
NaN	NaN	NaN	NaN	560.6415	681.9663	NaN	NaN	NaN	NaN
NaN	NaN	NaN	NaN	560.6967	681.9654	NaN	NaN	NaN	NaN
NaN	NaN	NaN	NaN	560.6297	681.9973	NaN	NaN	NaN	NaN
NaN	NaN	NaN	NaN	560.7242	682.0258	NaN	NaN	NaN	NaN
NaN	NaN	NaN	NaN	560.7351	681.9473	NaN	NaN	NaN	NaN
NaN	NaN	NaN	NaN	560.7674	681.9893	NaN	NaN	NaN	NaN
NaN	NaN	NaN	NaN	560.7764	681.98376	NaN	NaN	NaN	NaN
NaN	NaN	NaN	NaN	561.0297	681.9419	NaN	NaN	NaN	NaN
NaN	NaN	NaN	NaN	560.7567	681.988	NaN	NaN	NaN	NaN
NaN	NaN	NaN	NaN	560.9366	681.9713	NaN	NaN	NaN	NaN
NaN	NaN	NaN	NaN	560.6313	681.97345	NaN	NaN	NaN	NaN
NaN	NaN	NaN	NaN	560.7534	682.00134	NaN	NaN	NaN	NaN
NaN	NaN	NaN	NaN	560.80975	682.0007	NaN	NaN	NaN	NaN
NaN	NaN	NaN	NaN	560.83466	681.9834	NaN	NaN	NaN	NaN
NaN	NaN	NaN	NaN	560.67377	681.98126	NaN	NaN	NaN	NaN
NaN	NaN	NaN	NaN	560.64343	682.00464	NaN	NaN	NaN	NaN
NaN	NaN	NaN	NaN	560.80066	681.9725	NaN	NaN	NaN	NaN
NaN	NaN	NaN	NaN	560.6298	681.9755	NaN	NaN	NaN	NaN
NaN	NaN	NaN	NaN	560.74866	681.9933	NaN	NaN	NaN	NaN
NaN	NaN	NaN	NaN	560.6788	682.0188	NaN	NaN	NaN	NaN
NaN	NaN	NaN	NaN	560.8463	682.0168	NaN	NaN	NaN	NaN
NaN	NaN	NaN	NaN	560.74054	682.0392	NaN	NaN	NaN	NaN
NaN	NaN	NaN	NaN	560.7903	682.02466	NaN	NaN	NaN	NaN
NaN	NaN	NaN	NaN	560.9473	682.0297	NaN	NaN	NaN	NaN
NaN	NaN	NaN	NaN	560.76196	682.0319	NaN	NaN	NaN	NaN
NaN	NaN	NaN	NaN	560.8826	682.04407	NaN	NaN	NaN	NaN
NaN	NaN	NaN	NaN	561.1033	682.03125	NaN	NaN	NaN	NaN
NaN	NaN	NaN	NaN	560.7367	682.0173	NaN	NaN	NaN	NaN
NaN	NaN	NaN	NaN	560.9343	681.99866	NaN	NaN	NaN	NaN
NaN	NaN	NaN	NaN	560.9158	681.9171	NaN	NaN	NaN	NaN
NaN	NaN	NaN	NaN	560.8997	681.8798	NaN	NaN	NaN	NaN
NaN	NaN	NaN	NaN	560.8795	681.8378	NaN	NaN	NaN	NaN
NaN	NaN	NaN	NaN	561.3021	681.83826	NaN	NaN	NaN	NaN
NaN	NaN	NaN	NaN	561.0441	681.8449	NaN	NaN	NaN	NaN
NaN	NaN	NaN	NaN	561.1821	681.855	NaN	NaN	NaN	NaN
NaN	NaN	NaN	NaN	560.8365	681.82166	NaN	NaN	NaN	NaN
NaN	NaN	NaN	NaN	561.06586	681.8495	NaN	NaN	NaN	NaN
NaN	NaN	NaN	NaN	561.0007	681.88043	NaN	NaN	NaN	NaN
NaN	NaN	NaN	NaN	561.0763	681.891	NaN	NaN	NaN	NaN
NaN	NaN	NaN	NaN	561.0081	681.916	NaN	NaN	NaN	NaN
NaN	NaN	NaN	NaN	561.0984	681.92725	NaN	NaN	NaN	NaN
NaN	NaN	NaN	NaN	561.1446	681.9311	NaN	NaN	NaN	NaN
NaN	NaN	NaN	NaN	561.38696	681.90106	NaN	NaN	NaN	NaN
NaN	NaN	NaN	NaN	561.35034	681.9286	NaN	NaN	NaN	NaN
NaN	NaN	NaN	NaN	561.1658	681.8928	NaN	NaN	NaN	NaN
NaN	NaN	NaN	NaN	561.4973	681.8297	NaN	NaN	NaN	NaN
NaN	NaN	NaN	NaN	561.0737	681.8518	NaN	NaN	NaN	NaN
NaN	NaN	NaN	NaN	561.02814	681.8204	NaN	NaN	NaN	NaN
NaN	NaN	NaN	NaN	561.3847	681.7936	NaN	NaN	NaN	NaN
NaN	NaN	NaN	NaN	561.06116	681.7633	NaN	NaN	NaN	NaN
NaN	NaN	NaN	NaN	560.91956	681.697	NaN	NaN	NaN	NaN
NaN	NaN	NaN	NaN	561.04156	681.54694	NaN	NaN	NaN	NaN
NaN	NaN	NaN	NaN	561.2884	681.531	NaN	NaN	NaN	NaN
NaN	NaN	NaN	NaN	561.1152	681.4065	NaN	NaN	NaN	NaN
NaN	NaN	NaN	NaN	561.2099	681.51874	NaN	NaN	NaN	NaN
NaN	NaN	NaN	NaN	561.113	681.53656	NaN	NaN	NaN	NaN
NaN	NaN	NaN	NaN	560.9933	681.5922	NaN	NaN	NaN	NaN
NaN	NaN	NaN	NaN	561.31964	681.5767	NaN	NaN	NaN	NaN
NaN	NaN	NaN	NaN	561.2527	681.5473	NaN	NaN	NaN	NaN
NaN	NaN	NaN	NaN	560.93085	681.4508	NaN	NaN	NaN	NaN
NaN	NaN	NaN	NaN	561.15576	681.3925	NaN	NaN	NaN	NaN
NaN	NaN	NaN	NaN	561.1168	681.26904	NaN	NaN	NaN	NaN
NaN	NaN	NaN	NaN	561.0483	681.21155	NaN	NaN	NaN	NaN
NaN	NaN	NaN	NaN	561.18994	681.18726	NaN	NaN	NaN	NaN
NaN	NaN	NaN	NaN	561.15497	681.10645	NaN	NaN	NaN	NaN
NaN	NaN	NaN	NaN	561.496	681.19543	NaN	NaN	NaN	NaN
NaN	NaN	NaN	NaN	561.45685	681.1132	NaN	NaN	NaN	NaN
NaN	NaN	NaN	NaN	561.2058	681.09515	NaN	NaN	NaN	NaN
NaN	NaN	NaN	NaN	561.32886	681.03345	NaN	NaN	NaN	NaN
NaN	NaN	NaN	NaN	561.473	680.97034	NaN	NaN	NaN	NaN
NaN	NaN	NaN	NaN	561.3587	680.909	NaN	NaN	NaN	NaN
NaN	NaN	NaN	NaN	561.3913	680.84766	NaN	NaN	NaN	NaN
NaN	NaN	NaN	NaN	561.27716	680.8933	NaN	NaN	NaN	NaN
NaN	NaN	NaN	NaN	561.3096	680.86487	NaN	NaN	NaN	NaN
NaN	NaN	NaN	NaN	561.2617	680.8507	NaN	NaN	NaN	NaN
NaN	NaN	NaN	NaN	561.5472	680.85986	NaN	NaN	NaN	NaN
NaN	NaN	NaN	NaN	561.53064	680.84357	NaN	NaN	NaN	NaN
NaN	NaN	NaN	NaN	561.2962	680.8333	NaN	NaN	NaN	NaN
NaN	NaN	NaN	NaN	561.43207	680.8342	NaN	NaN	NaN	NaN
NaN	NaN	NaN	NaN	561.3913	680.8262	NaN	NaN	NaN	NaN
NaN	NaN	NaN	NaN	561.3037	680.7911	NaN	NaN	NaN	NaN
NaN	NaN	NaN	NaN	561.6852	680.77515	NaN	NaN	NaN	NaN
NaN	NaN	NaN	NaN	561.51886	680.679	NaN	NaN	NaN	NaN
NaN	NaN	NaN	NaN	561.6056	680.6925	NaN	NaN	NaN	NaN
NaN	NaN	NaN	NaN	561.612	680.69836	NaN	NaN	NaN	NaN
NaN	NaN	NaN	NaN	561.803	680.62866	NaN	NaN	NaN	NaN
NaN	NaN	NaN	NaN	561.957	680.6841	NaN	NaN	NaN	NaN
NaN	NaN	NaN	NaN	561.77515	680.64496	NaN	NaN	NaN	NaN
NaN	NaN	NaN	NaN	561.81537	680.53503	NaN	NaN	NaN	NaN
NaN	NaN	NaN	NaN	561.8586	680.5412	NaN	NaN	NaN	NaN
NaN	NaN	NaN	NaN	561.8835	680.4878	NaN	NaN	NaN	NaN
NaN	NaN	NaN	NaN	562.12415	680.4336	NaN	NaN	NaN	NaN
NaN	NaN	NaN	NaN	561.9732	680.3485	NaN	NaN	NaN	NaN
NaN	NaN	NaN	NaN	562.0319	680.3431	NaN	NaN	NaN	NaN
NaN	NaN	NaN	NaN	562.00543	680.2981	NaN	NaN	NaN	NaN
NaN	NaN	NaN	NaN	562.0772	680.245	NaN	NaN	NaN	NaN
NaN	NaN	NaN	NaN	561.9147	680.236	NaN	NaN	NaN	NaN
NaN	NaN	NaN	NaN	562.03656	680.14636	NaN	NaN	NaN	NaN
NaN	NaN	NaN	NaN	562.02795	680.1024	NaN	NaN	NaN	NaN
NaN	NaN	NaN	NaN	562.1511	680.03394	NaN	NaN	NaN	NaN
NaN	NaN	NaN	NaN	562.0925	679.9887	NaN	NaN	NaN	NaN
NaN	NaN	NaN	NaN	562.145	679.91455	NaN	NaN	NaN	NaN
NaN	NaN	NaN	NaN	562.3853	679.809	NaN	NaN	NaN	NaN
NaN	NaN	NaN	NaN	562.30426	679.80493	NaN	NaN	NaN	NaN
NaN	NaN	NaN	NaN	562.1537	679.6812	NaN	NaN	NaN	NaN
NaN	NaN	NaN	NaN	562.3604	679.6812	NaN	NaN	NaN	NaN
NaN	NaN	NaN	NaN	562.3075	679.69116	NaN	NaN	NaN	NaN
NaN	NaN	NaN	NaN	562.45935	679.7127	NaN	NaN	NaN	NaN
NaN	NaN	NaN	NaN	562.0788	679.62714	NaN	NaN	NaN	NaN
NaN	NaN	NaN	NaN	562.37317	679.61884	NaN	NaN	NaN	NaN
NaN	NaN	NaN	NaN	562.228	679.62665	NaN	NaN	NaN	NaN
NaN	NaN	NaN	NaN	562.135	679.5468	NaN	NaN	NaN	NaN
NaN	NaN	NaN	NaN	562.47974	679.58905	NaN	NaN	NaN	NaN
NaN	NaN	NaN	NaN	562.2044	679.49335	NaN	NaN	NaN	NaN
NaN	NaN	NaN	NaN	562.1707	679.52686	NaN	NaN	NaN	NaN
NaN	NaN	NaN	NaN	562.1378	679.47205	NaN	NaN	NaN	NaN
NaN	NaN	NaN	NaN	562.2824	679.373	NaN	NaN	NaN	NaN
NaN	NaN	NaN	NaN	562.1958	679.3223	NaN	NaN	NaN	NaN
NaN	NaN	NaN	NaN	562.3438	679.27435	NaN	NaN	NaN	NaN
NaN	NaN	NaN	NaN	562.5246	679.2073	NaN	NaN	NaN	NaN
NaN	NaN	NaN	NaN	562.4206	679.1904	NaN	NaN	NaN	NaN
NaN	NaN	NaN	NaN	562.5204	679.159	NaN	NaN	NaN	NaN
NaN	NaN	NaN	NaN	562.8748	679.132	NaN	NaN	NaN	NaN
NaN	NaN	NaN	NaN	562.377	679.04144	NaN	NaN	NaN	NaN
NaN	NaN	NaN	NaN	561.68805	678.40533	NaN	NaN	NaN	NaN
NaN	NaN	NaN	NaN	561.3549	678.27277	NaN	NaN	NaN	NaN
NaN	NaN	NaN	NaN	561.2905	678.16925	NaN	NaN	NaN	NaN
NaN	NaN	NaN	NaN	561.1561	678.00696	NaN	NaN	NaN	NaN
NaN	NaN	NaN	NaN	561.2834	677.97986	NaN	NaN	NaN	NaN
NaN	NaN	NaN	NaN	561.4923	677.9143	NaN	NaN	NaN	NaN
NaN	NaN	NaN	NaN	561.34924	677.8719	NaN	NaN	NaN	NaN
NaN	NaN	NaN	NaN	561.54944	677.8295	NaN	NaN	NaN	NaN
NaN	NaN	NaN	NaN	561.8179	677.778	NaN	NaN	NaN	NaN
NaN	NaN	NaN	NaN	561.46686	677.6987	NaN	NaN	NaN	NaN
NaN	NaN	NaN	NaN	561.46564	677.59796	NaN	NaN	NaN	NaN
NaN	NaN	NaN	NaN	561.4225	677.64624	NaN	NaN	NaN	NaN
NaN	NaN	NaN	NaN	561.7961	677.6429	NaN	NaN	NaN	NaN
NaN	NaN	NaN	NaN	562.0249	677.5779	NaN	NaN	NaN	NaN
NaN	NaN	NaN	NaN	561.5423	677.4295	NaN	NaN	NaN	NaN
NaN	NaN	NaN	NaN	561.95233	677.5129	NaN	NaN	NaN	NaN
NaN	NaN	NaN	NaN	561.6987	677.4363	NaN	NaN	NaN	NaN
NaN	NaN	NaN	NaN	561.95734	677.4108	NaN	NaN	NaN	NaN
NaN	NaN	NaN	NaN	561.9924	677.2781	NaN	NaN	NaN	NaN
NaN	NaN	NaN	NaN	561.6383	677.2259	NaN	NaN	NaN	NaN
NaN	NaN	NaN	NaN	561.8346	677.1909	NaN	NaN	NaN	NaN
NaN	NaN	NaN	NaN	561.8241	677.1269	NaN	NaN	NaN	NaN
NaN	NaN	NaN	NaN	561.7278	677.03284	NaN	NaN	NaN	NaN
NaN	NaN	NaN	NaN	561.7274	676.94977	NaN	NaN	NaN	NaN
NaN	NaN	NaN	NaN	562.03827	676.82556	NaN	NaN	NaN	NaN
NaN	NaN	NaN	NaN	562.12244	676.5906	NaN	NaN	NaN	NaN
NaN	NaN	NaN	NaN	561.9987	675.375	NaN	NaN	NaN	NaN
NaN	NaN	NaN	NaN	562.21704	673.72095	NaN	NaN	NaN	NaN
NaN	NaN	NaN	NaN	563.1917	671.28345	NaN	NaN	NaN	NaN
NaN	NaN	NaN	NaN	564.09155	668.5486	NaN	NaN	NaN	NaN
NaN	NaN	NaN	NaN	565.1569	665.4402	NaN	NaN	NaN	NaN
NaN	NaN	NaN	NaN	565.96576	662.277	NaN	NaN	NaN	NaN
NaN	NaN	NaN	NaN	566.5	658.9305	NaN	NaN	NaN	NaN
NaN	NaN	NaN	NaN	567.0575	656.03687	NaN	NaN	NaN	NaN
NaN	NaN	NaN	NaN	568.14075	652.7179	NaN	NaN	NaN	NaN
NaN	NaN	NaN	NaN	570.61383	648.79614	NaN	NaN	NaN	NaN
NaN	NaN	NaN	NaN	571.7867	645.4104	NaN	NaN	NaN	NaN
NaN	NaN	NaN	NaN	572.70245	642.1208	NaN	NaN	NaN	NaN
NaN	NaN	NaN	NaN	574.0332	638.545	NaN	NaN	NaN	NaN
NaN	NaN	NaN	NaN	575.0227	635.23016	NaN	NaN	NaN	NaN
NaN	NaN	NaN	NaN	576.252	631.74915	NaN	NaN	NaN	NaN
NaN	NaN	NaN	NaN	577.57855	628.21594	NaN	NaN	NaN	NaN
NaN	NaN	NaN	NaN	578.60956	624.96155	NaN	NaN	NaN	NaN
NaN	NaN	NaN	NaN	579.86774	621.77496	NaN	NaN	NaN	NaN
NaN	NaN	NaN	NaN	581.02563	618.50116	NaN	NaN	NaN	NaN
NaN	NaN	NaN	NaN	582.16785	615.3163	NaN	NaN	NaN	NaN
NaN	NaN	NaN	NaN	583.3797	612.1592	NaN	NaN	NaN	NaN
NaN	NaN	NaN	NaN	584.3741	609.1391	NaN	NaN	NaN	NaN
NaN	NaN	NaN	NaN	585.5366	606.2707	NaN	NaN	NaN	NaN
NaN	NaN	NaN	NaN	586.92523	603.00244	NaN	NaN	NaN	NaN
NaN	NaN	NaN	NaN	588.0036	600.09155	NaN	NaN	NaN	NaN
NaN	NaN	NaN	NaN	589.13495	597.0446	NaN	NaN	NaN	NaN
NaN	NaN	NaN	NaN	590.3212	594.1751	NaN	NaN	NaN	NaN
NaN	NaN	NaN	NaN	591.35046	591.5239	NaN	NaN	NaN	NaN
NaN	NaN	NaN	NaN	592.2883	589.07666	NaN	NaN	NaN	NaN
NaN	NaN	NaN	NaN	593.4759	586.37213	NaN	NaN	NaN	NaN
NaN	NaN	NaN	NaN	594.6019	583.7086	NaN	NaN	NaN	NaN
NaN	NaN	NaN	NaN	595.54834	581.2715	NaN	NaN	NaN	NaN
NaN	NaN	NaN	NaN	596.51904	579.00415	NaN	NaN	NaN	NaN
NaN	NaN	NaN	NaN	597.57764	576.6147	NaN	NaN	NaN	NaN
NaN	NaN	NaN	NaN	598.6228	574.40674	NaN	NaN	NaN	NaN
NaN	NaN	NaN	NaN	599.696	572.0368	NaN	NaN	NaN	NaN
NaN	NaN	NaN	NaN	600.74884	569.8119	NaN	NaN	NaN	NaN
NaN	NaN	NaN	NaN	601.8744	567.6948	NaN	NaN	NaN	NaN
NaN	NaN	NaN	NaN	602.80176	565.5433	NaN	NaN	NaN	NaN
NaN	NaN	NaN	NaN	603.78735	563.55286	NaN	NaN	NaN	NaN
NaN	NaN	NaN	NaN	604.85535	561.3542	NaN	NaN	NaN	NaN
NaN	NaN	NaN	NaN	605.9823	559.35175	NaN	NaN	NaN	NaN
NaN	NaN	NaN	NaN	607.1066	557.45325	NaN	NaN	NaN	NaN
NaN	NaN	NaN	NaN	608.21625	555.48413	NaN	NaN	NaN	NaN
NaN	NaN	NaN	NaN	609.2584	553.58203	NaN	NaN	NaN	NaN
NaN	NaN	NaN	NaN	610.3409	551.7088	NaN	NaN	NaN	NaN
NaN	NaN	NaN	NaN	611.5211	549.91223	NaN	NaN	NaN	NaN
NaN	NaN	NaN	NaN	612.4354	547.71063	NaN	NaN	NaN	NaN
NaN	NaN	NaN	NaN	613.5538	545.83484	NaN	NaN	NaN	NaN
NaN	NaN	NaN	NaN	614.5519	544.13135	NaN	NaN	NaN	NaN
NaN	NaN	NaN	NaN	615.6243	542.3855	NaN	NaN	NaN	NaN
NaN	NaN	NaN	NaN	616.5976	540.80695	NaN	NaN	NaN	NaN
NaN	NaN	NaN	NaN	617.77795	539.20575	NaN	NaN	NaN	NaN
NaN	NaN	NaN	NaN	618.72925	537.6015	NaN	NaN	NaN	NaN
NaN	NaN	NaN	NaN	619.812	535.9238	NaN	NaN	NaN	NaN
NaN	NaN	NaN	NaN	620.99945	534.6039	NaN	NaN	NaN	NaN
NaN	NaN	NaN	NaN	622.15045	533.08844	NaN	NaN	NaN	NaN
NaN	NaN	NaN	NaN	623.19684	531.6809	NaN	NaN	NaN	NaN
NaN	NaN	NaN	NaN	624.21857	530.22266	NaN	NaN	NaN	NaN
NaN	NaN	NaN	NaN	625.3934	529.2495	NaN	NaN	NaN	NaN
NaN	NaN	NaN	NaN	626.3567	527.83704	NaN	NaN	NaN	NaN
NaN	NaN	NaN	NaN	627.6033	526.5039	NaN	NaN	NaN	NaN
NaN	NaN	NaN	NaN	628.66223	525.2345	NaN	NaN	NaN	NaN
NaN	NaN	NaN	NaN	629.6437	524.234	NaN	NaN	NaN	NaN
NaN	NaN	NaN	NaN	630.65326	522.99274	NaN	NaN	NaN	NaN
NaN	NaN	NaN	NaN	631.549	521.7608	NaN	NaN	NaN	NaN
NaN	NaN	NaN	NaN	632.7337	520.70306	NaN	NaN	NaN	NaN
NaN	NaN	NaN	NaN	633.78424	519.53064	NaN	NaN	NaN	NaN
NaN	NaN	NaN	NaN	634.8554	518.51324	NaN	NaN	NaN	NaN
NaN	NaN	NaN	NaN	635.7991	517.5113	NaN	NaN	NaN	NaN
NaN	NaN	NaN	NaN	636.8387	516.5483	NaN	NaN	NaN	NaN
NaN	NaN	NaN	NaN	637.8133	515.68384	NaN	NaN	NaN	NaN
NaN	NaN	NaN	NaN	638.84216	514.9083	NaN	NaN	NaN	NaN
NaN	NaN	NaN	NaN	639.7736	513.98425	NaN	NaN	NaN	NaN
NaN	NaN	NaN	NaN	640.8987	513.31616	NaN	NaN	NaN	NaN
NaN	NaN	NaN	NaN	641.8947	512.56165	NaN	NaN	NaN	NaN
NaN	NaN	NaN	NaN	642.8925	511.8701	NaN	NaN	NaN	NaN
NaN	NaN	NaN	NaN	643.857	511.18225	NaN	NaN	NaN	NaN
NaN	NaN	NaN	NaN	644.93353	510.6442	NaN	NaN	NaN	NaN
NaN	NaN	NaN	NaN	646.06134	510.0316	NaN	NaN	NaN	NaN
NaN	NaN	NaN	NaN	647.0187	509.43097	NaN	NaN	NaN	NaN
NaN	NaN	NaN	NaN	648.1807	509.0412	NaN	NaN	NaN	NaN
NaN	NaN	NaN	NaN	649.08856	508.55154	NaN	NaN	NaN	NaN
NaN	NaN	NaN	NaN	650.1415	508.01822	NaN	NaN	NaN	NaN
NaN	NaN	NaN	NaN	651.08997	507.62027	NaN	NaN	NaN	NaN
NaN	NaN	NaN	NaN	652.121	507.31808	NaN	NaN	NaN	NaN
NaN	NaN	NaN	NaN	653.06055	506.97403	NaN	NaN	NaN	NaN
NaN	NaN	NaN	NaN	654.05664	506.68262	NaN	NaN	NaN	NaN
NaN	NaN	NaN	NaN	655.0627	506.4242	NaN	NaN	NaN	NaN
NaN	NaN	NaN	NaN	656.0485	506.27524	NaN	NaN	NaN	NaN
NaN	NaN	NaN	NaN	657.08563	506.25696	NaN	NaN	NaN	NaN
NaN	NaN	NaN	NaN	658.07416	506.1563	NaN	NaN	NaN	NaN
NaN	NaN	NaN	NaN	658.95544	505.9975	NaN	NaN	NaN	NaN
NaN	NaN	NaN	NaN	660.0287	506.04984	NaN	NaN	NaN	NaN
NaN	NaN	NaN	NaN	660.964	506.05838	NaN	NaN	NaN	NaN
NaN	NaN	NaN	NaN	661.9164	506.0272	NaN	NaN	NaN	NaN
NaN	NaN	NaN	NaN	662.90985	506.1957	NaN	NaN	NaN	NaN
NaN	NaN	NaN	NaN	663.875	506.39566	NaN	NaN	NaN	NaN
NaN	NaN	NaN	NaN	664.97345	506.63943	NaN	NaN	NaN	NaN
NaN	NaN	NaN	NaN	666.0926	506.82275	NaN	NaN	NaN	NaN
NaN	NaN	NaN	NaN	667.0991	507.13965	NaN	NaN	NaN	NaN
NaN	NaN	NaN	NaN	668.1731	507.45807	NaN	NaN	NaN	NaN
NaN	NaN	NaN	NaN	669.12897	507.80142	NaN	NaN	NaN	NaN
NaN	NaN	NaN	NaN	670.1777	508.21286	NaN	NaN	NaN	NaN
NaN	NaN	NaN	NaN	671.1571	508.57413	NaN	NaN	NaN	NaN
NaN	NaN	NaN	NaN	672.18896	509.00836	NaN	NaN	NaN	NaN
NaN	NaN	NaN	NaN	673.102	509.6009	NaN	NaN	NaN	NaN
NaN	NaN	NaN	NaN	674.14667	510.10364	NaN	NaN	NaN	NaN
NaN	NaN	NaN	NaN	675.0783	510.72742	NaN	NaN	NaN	NaN
NaN	NaN	NaN	NaN	676.14526	511.29794	NaN	NaN	NaN	NaN
NaN	NaN	NaN	NaN	677.20233	512.0407	NaN	NaN	NaN	NaN
NaN	NaN	NaN	NaN	678.01337	512.7142	NaN	NaN	NaN	NaN
NaN	NaN	NaN	NaN	678.98645	513.39136	NaN	NaN	NaN	NaN
NaN	NaN	NaN	NaN	680.1106	514.28705	NaN	NaN	NaN	NaN
NaN	NaN	NaN	NaN	681.0437	515.12396	NaN	NaN	NaN	NaN
NaN	NaN	NaN	NaN	681.9709	515.9284	NaN	NaN	NaN	NaN
NaN	NaN	NaN	NaN	683.0501	516.901	NaN	NaN	NaN	NaN
NaN	NaN	NaN	NaN	683.9521	517.87714	NaN	NaN	NaN	NaN
NaN	NaN	NaN	NaN	684.7321	518.90125	NaN	NaN	NaN	NaN
NaN	NaN	NaN	NaN	685.80566	519.9553	NaN	NaN	NaN	NaN
NaN	NaN	NaN	NaN	686.7362	520.9485	NaN	NaN	NaN	NaN
NaN	NaN	NaN	NaN	687.6944	522.12787	NaN	NaN	NaN	NaN
NaN	NaN	NaN	NaN	688.5181	523.20764	NaN	NaN	NaN	NaN
NaN	NaN	NaN	NaN	689.51166	524.4094	NaN	NaN	NaN	NaN
NaN	NaN	NaN	NaN	690.3579	525.62384	NaN	NaN	NaN	NaN
NaN	NaN	NaN	NaN	691.2549	526.8429	NaN	NaN	NaN	NaN
NaN	NaN	NaN	NaN	692.15106	528.1589	NaN	NaN	NaN	NaN
NaN	NaN	NaN	NaN	693.0783	529.43475	NaN	NaN	NaN	NaN
NaN	NaN	NaN	NaN	693.9705	530.7359	NaN	NaN	NaN	NaN
NaN	NaN	NaN	NaN	694.9967	532.21124	NaN	NaN	NaN	NaN
NaN	NaN	NaN	NaN	695.9398	533.6309	NaN	NaN	NaN	NaN
NaN	NaN	NaN	NaN	696.8004	535.10614	NaN	NaN	NaN	NaN
NaN	NaN	NaN	NaN	697.5199	536.6764	NaN	NaN	NaN	NaN
NaN	NaN	NaN	NaN	698.4683	538.18164	NaN	NaN	NaN	NaN
NaN	NaN	NaN	NaN	699.2716	539.77625	NaN	NaN	NaN	NaN
NaN	NaN	NaN	NaN	700.10974	541.36993	NaN	NaN	NaN	NaN
NaN	NaN	NaN	NaN	701.13336	543.023	NaN	NaN	NaN	NaN
NaN	NaN	NaN	NaN	701.9203	544.77405	NaN	NaN	NaN	NaN
NaN	NaN	NaN	NaN	702.7367	546.58777	NaN	NaN	NaN	NaN
NaN	NaN	NaN	NaN	703.6446	548.3634	NaN	NaN	NaN	NaN
NaN	NaN	NaN	NaN	704.57806	550.17065	NaN	NaN	NaN	NaN
NaN	NaN	NaN	NaN	705.2527	552.0682	NaN	NaN	NaN	NaN
NaN	NaN	NaN	NaN	706.12897	553.97473	NaN	NaN	NaN	NaN
NaN	NaN	NaN	NaN	707.0462	556.0435	NaN	NaN	NaN	NaN
NaN	NaN	NaN	NaN	707.8775	557.953	NaN	NaN	NaN	NaN
NaN	NaN	NaN	NaN	708.65656	560.10657	NaN	NaN	NaN	NaN
NaN	NaN	NaN	NaN	709.5183	562.27356	NaN	NaN	NaN	NaN
NaN	NaN	NaN	NaN	710.3266	564.4426	NaN	NaN	NaN	NaN
NaN	NaN	NaN	NaN	711.20483	566.7406	NaN	NaN	NaN	NaN
NaN	NaN	NaN	NaN	711.9752	569.00653	NaN	NaN	NaN	NaN
NaN	NaN	NaN	NaN	712.99475	571.2094	NaN	NaN	NaN	NaN
NaN	NaN	NaN	NaN	713.75525	573.50525	NaN	NaN	NaN	NaN
NaN	NaN	NaN	NaN	714.4934	575.82806	NaN	NaN	NaN	NaN
NaN	NaN	NaN	NaN	715.5399	578.0073	NaN	NaN	NaN	NaN
NaN	NaN	NaN	NaN	716.2791	580.5503	NaN	NaN	NaN	NaN
NaN	NaN	NaN	NaN	717.0208	582.9711	NaN	NaN	NaN	NaN
NaN	NaN	NaN	NaN	717.8142	585.50275	NaN	NaN	NaN	NaN
NaN	NaN	NaN	NaN	718.7164	588.0228	NaN	NaN	NaN	NaN
NaN	NaN	NaN	NaN	719.58673	590.4973	NaN	NaN	NaN	NaN
NaN	NaN	NaN	NaN	720.5552	593.177	NaN	NaN	NaN	NaN
NaN	NaN	NaN	NaN	721.34503	595.86255	NaN	NaN	NaN	NaN
NaN	NaN	NaN	NaN	722.0557	598.8136	NaN	NaN	NaN	NaN
NaN	NaN	NaN	NaN	722.87726	601.70715	NaN	NaN	NaN	NaN
NaN	NaN	NaN	NaN	723.5953	604.45166	NaN	NaN	NaN	NaN
NaN	NaN	NaN	NaN	724.4545	607.3912	NaN	NaN	NaN	NaN
NaN	NaN	NaN	NaN	725.43713	610.25134	NaN	NaN	NaN	NaN
NaN	NaN	NaN	NaN	726.10114	613.2313	NaN	NaN	NaN	NaN
NaN	NaN	NaN	NaN	727.03	616.1475	NaN	NaN	NaN	NaN
NaN	NaN	NaN	NaN	727.81824	619.1392	NaN	NaN	NaN	NaN
NaN	NaN	NaN	NaN	728.533	622.4037	NaN	NaN	NaN	NaN
NaN	NaN	NaN	NaN	729.3488	625.5666	NaN	NaN	NaN	NaN
NaN	NaN	NaN	NaN	730.14294	628.64923	NaN	NaN	NaN	NaN
NaN	NaN	NaN	NaN	730.9036	631.92163	NaN	NaN	NaN	NaN
NaN	NaN	NaN	NaN	731.77625	635.21826	NaN	NaN	NaN	NaN
NaN	NaN	NaN	NaN	732.6594	638.4673	NaN	NaN	NaN	NaN
NaN	NaN	NaN	NaN	733.24243	642.0179	NaN	NaN	NaN	NaN
NaN	NaN	NaN	NaN	734.1202	645.4489	NaN	NaN	NaN	NaN
NaN	NaN	NaN	NaN	734.99255	649.0426	NaN	NaN	NaN	NaN
NaN	NaN	NaN	NaN	736.1252	653.44226	NaN	NaN	NaN	NaN
NaN	NaN	NaN	NaN	737.0013	656.62695	NaN	NaN	NaN	NaN
NaN	NaN	NaN	NaN	737.60175	659.7115	NaN	NaN	NaN	NaN
NaN	NaN	NaN	NaN	738.29095	662.9194	NaN	NaN	NaN	NaN
NaN	NaN	NaN	NaN	739.08624	666.3234	NaN	NaN	NaN	NaN
NaN	NaN	NaN	NaN	739.7187	670.5133	NaN	NaN	NaN	NaN
NaN	NaN	NaN	NaN	740.462	673.57336	NaN	NaN	NaN	NaN
