# Supplementary material for: A novel power-amplified jumping behavior in larval beetles (Coleoptera: Laemophloeidae)
Source: PLoS One. 2022 Jan 19;17(1):e0256509. doi: 10.1371/journal.pone.0256509 (PMC8769368; doi:10.1371/journal.pone.0256509)
Supplement: S1 Data — (ZIP) [file pone.0256509.s002.zip › c_21382_486_croppedxypts.csv]

pt1_cam1_X	pt1_cam1_Y	pt2_cam1_X	pt2_cam1_Y	pt3_cam1_X	pt3_cam1_Y	pt4_cam1_X	pt4_cam1_Y	pt5_cam1_X	pt5_cam1_Y
553.667	637.667	664.333	634.333	610.1748	630.993	186	149	278	150
NaN	NaN	NaN	NaN	609.89465	631.0482	NaN	NaN	NaN	NaN
NaN	NaN	NaN	NaN	610.1096	630.9892	NaN	NaN	NaN	NaN
NaN	NaN	NaN	NaN	610.31165	631.0006	NaN	NaN	NaN	NaN
NaN	NaN	NaN	NaN	609.85956	631.0206	NaN	NaN	NaN	NaN
NaN	NaN	NaN	NaN	610.0107	631.0308	NaN	NaN	NaN	NaN
NaN	NaN	NaN	NaN	610.08594	631.01697	NaN	NaN	NaN	NaN
NaN	NaN	NaN	NaN	610.0907	631.01514	NaN	NaN	NaN	NaN
NaN	NaN	NaN	NaN	610.13416	631.0519	NaN	NaN	NaN	NaN
NaN	NaN	NaN	NaN	610.3325	631.0277	NaN	NaN	NaN	NaN
NaN	NaN	NaN	NaN	610.04456	631.06085	NaN	NaN	NaN	NaN
NaN	NaN	NaN	NaN	610.11975	631.03613	NaN	NaN	NaN	NaN
NaN	NaN	NaN	NaN	610.10205	631.0298	NaN	NaN	NaN	NaN
NaN	NaN	NaN	NaN	610.01074	631.0297	NaN	NaN	NaN	NaN
NaN	NaN	NaN	NaN	610.15955	631.06244	NaN	NaN	NaN	NaN
NaN	NaN	NaN	NaN	610.12885	631.037	NaN	NaN	NaN	NaN
NaN	NaN	NaN	NaN	610.0895	631.05066	NaN	NaN	NaN	NaN
NaN	NaN	NaN	NaN	610.14795	631.09924	NaN	NaN	NaN	NaN
NaN	NaN	NaN	NaN	609.95135	631.07776	NaN	NaN	NaN	NaN
NaN	NaN	NaN	NaN	610.1726	631.066	NaN	NaN	NaN	NaN
NaN	NaN	NaN	NaN	610.23517	631.04474	NaN	NaN	NaN	NaN
NaN	NaN	NaN	NaN	610.10986	631.07324	NaN	NaN	NaN	NaN
NaN	NaN	NaN	NaN	609.963	631.0893	NaN	NaN	NaN	NaN
NaN	NaN	NaN	NaN	609.9722	631.0947	NaN	NaN	NaN	NaN
NaN	NaN	NaN	NaN	610.09094	631.09094	NaN	NaN	NaN	NaN
NaN	NaN	NaN	NaN	610.1772	631.099	NaN	NaN	NaN	NaN
NaN	NaN	NaN	NaN	610.0329	631.11395	NaN	NaN	NaN	NaN
NaN	NaN	NaN	NaN	610.0568	631.11743	NaN	NaN	NaN	NaN
NaN	NaN	NaN	NaN	610.17126	631.111	NaN	NaN	NaN	NaN
NaN	NaN	NaN	NaN	609.91473	631.14374	NaN	NaN	NaN	NaN
NaN	NaN	NaN	NaN	610.09595	631.1187	NaN	NaN	NaN	NaN
NaN	NaN	NaN	NaN	609.97687	631.1208	NaN	NaN	NaN	NaN
NaN	NaN	NaN	NaN	610.1797	631.0977	NaN	NaN	NaN	NaN
NaN	NaN	NaN	NaN	610.095	631.11383	NaN	NaN	NaN	NaN
NaN	NaN	NaN	NaN	610.0637	631.1275	NaN	NaN	NaN	NaN
NaN	NaN	NaN	NaN	610.1855	631.0965	NaN	NaN	NaN	NaN
NaN	NaN	NaN	NaN	610.03845	631.1053	NaN	NaN	NaN	NaN
NaN	NaN	NaN	NaN	610.3298	631.099	NaN	NaN	NaN	NaN
NaN	NaN	NaN	NaN	610.0331	631.123	NaN	NaN	NaN	NaN
NaN	NaN	NaN	NaN	610.0006	631.1083	NaN	NaN	NaN	NaN
NaN	NaN	NaN	NaN	610.1367	631.1089	NaN	NaN	NaN	NaN
NaN	NaN	NaN	NaN	609.99176	631.103	NaN	NaN	NaN	NaN
NaN	NaN	NaN	NaN	609.97943	631.13385	NaN	NaN	NaN	NaN
NaN	NaN	NaN	NaN	610.2707	631.1115	NaN	NaN	NaN	NaN
NaN	NaN	NaN	NaN	610.06274	631.1185	NaN	NaN	NaN	NaN
NaN	NaN	NaN	NaN	609.5677	631.114	NaN	NaN	NaN	NaN
NaN	NaN	NaN	NaN	610.0793	631.128	NaN	NaN	NaN	NaN
NaN	NaN	NaN	NaN	610.0303	631.1212	NaN	NaN	NaN	NaN
NaN	NaN	NaN	NaN	610.15656	631.09595	NaN	NaN	NaN	NaN
NaN	NaN	NaN	NaN	610.2466	631.1733	NaN	NaN	NaN	NaN
NaN	NaN	NaN	NaN	610.0226	631.1591	NaN	NaN	NaN	NaN
NaN	NaN	NaN	NaN	609.8019	631.15784	NaN	NaN	NaN	NaN
NaN	NaN	NaN	NaN	609.8203	631.1267	NaN	NaN	NaN	NaN
NaN	NaN	NaN	NaN	609.9918	631.1229	NaN	NaN	NaN	NaN
NaN	NaN	NaN	NaN	610.11584	631.10834	NaN	NaN	NaN	NaN
NaN	NaN	NaN	NaN	609.8753	631.1259	NaN	NaN	NaN	NaN
NaN	NaN	NaN	NaN	610.11316	631.153	NaN	NaN	NaN	NaN
NaN	NaN	NaN	NaN	609.8714	631.1374	NaN	NaN	NaN	NaN
NaN	NaN	NaN	NaN	610.14935	631.13544	NaN	NaN	NaN	NaN
NaN	NaN	NaN	NaN	610.1328	631.1566	NaN	NaN	NaN	NaN
NaN	NaN	NaN	NaN	610.05695	631.14453	NaN	NaN	NaN	NaN
NaN	NaN	NaN	NaN	610.14185	631.14185	NaN	NaN	NaN	NaN
NaN	NaN	NaN	NaN	610.0647	631.11804	NaN	NaN	NaN	NaN
NaN	NaN	NaN	NaN	609.8771	631.1633	NaN	NaN	NaN	NaN
NaN	NaN	NaN	NaN	610.122	631.137	NaN	NaN	NaN	NaN
NaN	NaN	NaN	NaN	610.1055	631.15955	NaN	NaN	NaN	NaN
NaN	NaN	NaN	NaN	609.88416	631.1738	NaN	NaN	NaN	NaN
NaN	NaN	NaN	NaN	609.969	631.1985	NaN	NaN	NaN	NaN
NaN	NaN	NaN	NaN	610.25903	631.18945	NaN	NaN	NaN	NaN
NaN	NaN	NaN	NaN	609.97034	631.16077	NaN	NaN	NaN	NaN
NaN	NaN	NaN	NaN	610.0476	631.1504	NaN	NaN	NaN	NaN
NaN	NaN	NaN	NaN	610.3358	631.1816	NaN	NaN	NaN	NaN
NaN	NaN	NaN	NaN	610.27594	631.1796	NaN	NaN	NaN	NaN
NaN	NaN	NaN	NaN	610.31287	631.1776	NaN	NaN	NaN	NaN
NaN	NaN	NaN	NaN	610.1227	631.17	NaN	NaN	NaN	NaN
NaN	NaN	NaN	NaN	610.13806	631.143	NaN	NaN	NaN	NaN
NaN	NaN	NaN	NaN	610.1667	631.1352	NaN	NaN	NaN	NaN
NaN	NaN	NaN	NaN	610.0743	631.1587	NaN	NaN	NaN	NaN
NaN	NaN	NaN	NaN	610.3637	631.1865	NaN	NaN	NaN	NaN
NaN	NaN	NaN	NaN	609.9515	631.1642	NaN	NaN	NaN	NaN
NaN	NaN	NaN	NaN	610.22394	631.16376	NaN	NaN	NaN	NaN
NaN	NaN	NaN	NaN	610.0257	631.1412	NaN	NaN	NaN	NaN
NaN	NaN	NaN	NaN	610.2293	631.1811	NaN	NaN	NaN	NaN
NaN	NaN	NaN	NaN	610.4529	631.1737	NaN	NaN	NaN	NaN
NaN	NaN	NaN	NaN	610.2516	631.1474	NaN	NaN	NaN	NaN
NaN	NaN	NaN	NaN	610.48254	631.1542	NaN	NaN	NaN	NaN
NaN	NaN	NaN	NaN	610.14667	631.1542	NaN	NaN	NaN	NaN
NaN	NaN	NaN	NaN	610.18835	631.17584	NaN	NaN	NaN	NaN
NaN	NaN	NaN	NaN	610.18884	631.1387	NaN	NaN	NaN	NaN
NaN	NaN	NaN	NaN	610.43774	631.13385	NaN	NaN	NaN	NaN
NaN	NaN	NaN	NaN	610.10724	631.1883	NaN	NaN	NaN	NaN
NaN	NaN	NaN	NaN	610.2005	631.1516	NaN	NaN	NaN	NaN
NaN	NaN	NaN	NaN	610.2317	631.1646	NaN	NaN	NaN	NaN
NaN	NaN	NaN	NaN	610.13025	631.19104	NaN	NaN	NaN	NaN
NaN	NaN	NaN	NaN	610.2575	631.1922	NaN	NaN	NaN	NaN
NaN	NaN	NaN	NaN	610.2092	631.141	NaN	NaN	NaN	NaN
NaN	NaN	NaN	NaN	610.3853	631.17206	NaN	NaN	NaN	NaN
NaN	NaN	NaN	NaN	610.1173	631.17377	NaN	NaN	NaN	NaN
NaN	NaN	NaN	NaN	610.1352	631.19055	NaN	NaN	NaN	NaN
NaN	NaN	NaN	NaN	610.15656	631.15405	NaN	NaN	NaN	NaN
NaN	NaN	NaN	NaN	610.2141	631.2228	NaN	NaN	NaN	NaN
NaN	NaN	NaN	NaN	610.3666	631.2194	NaN	NaN	NaN	NaN
NaN	NaN	NaN	NaN	610.1946	631.2161	NaN	NaN	NaN	NaN
NaN	NaN	NaN	NaN	610.2497	631.2109	NaN	NaN	NaN	NaN
NaN	NaN	NaN	NaN	610.1245	631.2372	NaN	NaN	NaN	NaN
NaN	NaN	NaN	NaN	610.4149	631.19714	NaN	NaN	NaN	NaN
NaN	NaN	NaN	NaN	610.3234	631.215	NaN	NaN	NaN	NaN
NaN	NaN	NaN	NaN	610.20746	631.215	NaN	NaN	NaN	NaN
NaN	NaN	NaN	NaN	610.0567	631.24054	NaN	NaN	NaN	NaN
NaN	NaN	NaN	NaN	610.2141	631.23676	NaN	NaN	NaN	NaN
NaN	NaN	NaN	NaN	610.4875	631.2397	NaN	NaN	NaN	NaN
NaN	NaN	NaN	NaN	610.39636	631.23535	NaN	NaN	NaN	NaN
NaN	NaN	NaN	NaN	610.3731	631.2726	NaN	NaN	NaN	NaN
NaN	NaN	NaN	NaN	610.3247	631.2264	NaN	NaN	NaN	NaN
NaN	NaN	NaN	NaN	610.3242	631.2818	NaN	NaN	NaN	NaN
NaN	NaN	NaN	NaN	610.4491	631.27515	NaN	NaN	NaN	NaN
NaN	NaN	NaN	NaN	610.33124	631.2569	NaN	NaN	NaN	NaN
NaN	NaN	NaN	NaN	610.2244	631.27625	NaN	NaN	NaN	NaN
NaN	NaN	NaN	NaN	610.3038	631.27625	NaN	NaN	NaN	NaN
NaN	NaN	NaN	NaN	610.56573	631.24713	NaN	NaN	NaN	NaN
NaN	NaN	NaN	NaN	610.4885	631.25824	NaN	NaN	NaN	NaN
NaN	NaN	NaN	NaN	610.6965	631.2494	NaN	NaN	NaN	NaN
NaN	NaN	NaN	NaN	610.52527	631.27875	NaN	NaN	NaN	NaN
NaN	NaN	NaN	NaN	610.6345	631.24365	NaN	NaN	NaN	NaN
NaN	NaN	NaN	NaN	610.4745	631.2433	NaN	NaN	NaN	NaN
NaN	NaN	NaN	NaN	610.5454	631.26294	NaN	NaN	NaN	NaN
NaN	NaN	NaN	NaN	610.3677	631.31396	NaN	NaN	NaN	NaN
NaN	NaN	NaN	NaN	610.5533	631.26526	NaN	NaN	NaN	NaN
NaN	NaN	NaN	NaN	610.53394	631.27637	NaN	NaN	NaN	NaN
NaN	NaN	NaN	NaN	610.5803	631.2729	NaN	NaN	NaN	NaN
NaN	NaN	NaN	NaN	610.22534	631.2684	NaN	NaN	NaN	NaN
NaN	NaN	NaN	NaN	610.76263	631.24493	NaN	NaN	NaN	NaN
NaN	NaN	NaN	NaN	610.631	631.2607	NaN	NaN	NaN	NaN
NaN	NaN	NaN	NaN	610.6799	631.2978	NaN	NaN	NaN	NaN
NaN	NaN	NaN	NaN	610.5672	631.2757	NaN	NaN	NaN	NaN
NaN	NaN	NaN	NaN	610.54663	631.2566	NaN	NaN	NaN	NaN
NaN	NaN	NaN	NaN	610.4962	631.2733	NaN	NaN	NaN	NaN
NaN	NaN	NaN	NaN	610.4837	631.28723	NaN	NaN	NaN	NaN
NaN	NaN	NaN	NaN	610.4493	631.24396	NaN	NaN	NaN	NaN
NaN	NaN	NaN	NaN	610.35693	631.23926	NaN	NaN	NaN	NaN
NaN	NaN	NaN	NaN	610.4345	631.26324	NaN	NaN	NaN	NaN
NaN	NaN	NaN	NaN	610.70807	631.2554	NaN	NaN	NaN	NaN
NaN	NaN	NaN	NaN	610.54694	631.2297	NaN	NaN	NaN	NaN
NaN	NaN	NaN	NaN	610.6286	631.2415	NaN	NaN	NaN	NaN
NaN	NaN	NaN	NaN	610.4748	631.2465	NaN	NaN	NaN	NaN
NaN	NaN	NaN	NaN	610.54944	631.25665	NaN	NaN	NaN	NaN
NaN	NaN	NaN	NaN	610.35986	631.2325	NaN	NaN	NaN	NaN
NaN	NaN	NaN	NaN	610.82745	631.2553	NaN	NaN	NaN	NaN
NaN	NaN	NaN	NaN	610.58746	631.24274	NaN	NaN	NaN	NaN
NaN	NaN	NaN	NaN	610.79913	631.2592	NaN	NaN	NaN	NaN
NaN	NaN	NaN	NaN	610.7462	631.2487	NaN	NaN	NaN	NaN
NaN	NaN	NaN	NaN	610.8157	631.23486	NaN	NaN	NaN	NaN
NaN	NaN	NaN	NaN	610.63434	631.2212	NaN	NaN	NaN	NaN
NaN	NaN	NaN	NaN	610.5352	631.27234	NaN	NaN	NaN	NaN
NaN	NaN	NaN	NaN	610.84955	631.27277	NaN	NaN	NaN	NaN
NaN	NaN	NaN	NaN	610.57404	631.2604	NaN	NaN	NaN	NaN
NaN	NaN	NaN	NaN	610.1888	631.2219	NaN	NaN	NaN	NaN
NaN	NaN	NaN	NaN	610.51404	631.22034	NaN	NaN	NaN	NaN
NaN	NaN	NaN	NaN	610.6324	631.2415	NaN	NaN	NaN	NaN
NaN	NaN	NaN	NaN	610.66034	631.2323	NaN	NaN	NaN	NaN
NaN	NaN	NaN	NaN	610.39215	631.21576	NaN	NaN	NaN	NaN
NaN	NaN	NaN	NaN	610.6774	631.1933	NaN	NaN	NaN	NaN
NaN	NaN	NaN	NaN	610.5947	631.2197	NaN	NaN	NaN	NaN
NaN	NaN	NaN	NaN	610.75977	631.2062	NaN	NaN	NaN	NaN
NaN	NaN	NaN	NaN	610.53033	631.2522	NaN	NaN	NaN	NaN
NaN	NaN	NaN	NaN	610.40607	631.2424	NaN	NaN	NaN	NaN
NaN	NaN	NaN	NaN	610.7525	631.2235	NaN	NaN	NaN	NaN
NaN	NaN	NaN	NaN	610.5901	631.2386	NaN	NaN	NaN	NaN
NaN	NaN	NaN	NaN	610.8565	631.1991	NaN	NaN	NaN	NaN
NaN	NaN	NaN	NaN	610.8766	631.233	NaN	NaN	NaN	NaN
NaN	NaN	NaN	NaN	610.6138	631.1915	NaN	NaN	NaN	NaN
NaN	NaN	NaN	NaN	610.60126	631.1936	NaN	NaN	NaN	NaN
NaN	NaN	NaN	NaN	610.49115	631.1899	NaN	NaN	NaN	NaN
NaN	NaN	NaN	NaN	610.85126	631.1825	NaN	NaN	NaN	NaN
NaN	NaN	NaN	NaN	610.7405	631.19214	NaN	NaN	NaN	NaN
NaN	NaN	NaN	NaN	610.6343	631.1867	NaN	NaN	NaN	NaN
NaN	NaN	NaN	NaN	610.78516	631.2073	NaN	NaN	NaN	NaN
NaN	NaN	NaN	NaN	610.7285	631.1427	NaN	NaN	NaN	NaN
NaN	NaN	NaN	NaN	610.69617	631.1828	NaN	NaN	NaN	NaN
NaN	NaN	NaN	NaN	610.65967	631.1502	NaN	NaN	NaN	NaN
NaN	NaN	NaN	NaN	610.77515	631.17084	NaN	NaN	NaN	NaN
NaN	NaN	NaN	NaN	610.88226	631.1291	NaN	NaN	NaN	NaN
NaN	NaN	NaN	NaN	610.72266	631.0967	NaN	NaN	NaN	NaN
NaN	NaN	NaN	NaN	610.95306	631.1483	NaN	NaN	NaN	NaN
NaN	NaN	NaN	NaN	610.8766	631.10455	NaN	NaN	NaN	NaN
NaN	NaN	NaN	NaN	611.2233	631.0622	NaN	NaN	NaN	NaN
NaN	NaN	NaN	NaN	610.65674	631.1119	NaN	NaN	NaN	NaN
NaN	NaN	NaN	NaN	610.8538	631.106	NaN	NaN	NaN	NaN
NaN	NaN	NaN	NaN	611.0195	631.0759	NaN	NaN	NaN	NaN
NaN	NaN	NaN	NaN	610.7544	631.0831	NaN	NaN	NaN	NaN
NaN	NaN	NaN	NaN	611.1116	631.0435	NaN	NaN	NaN	NaN
NaN	NaN	NaN	NaN	611.19006	631.04456	NaN	NaN	NaN	NaN
NaN	NaN	NaN	NaN	611.1889	631.04285	NaN	NaN	NaN	NaN
NaN	NaN	NaN	NaN	610.77594	631.0468	NaN	NaN	NaN	NaN
NaN	NaN	NaN	NaN	611.093	631.0443	NaN	NaN	NaN	NaN
NaN	NaN	NaN	NaN	610.925	631.04126	NaN	NaN	NaN	NaN
NaN	NaN	NaN	NaN	611.1599	631.0209	NaN	NaN	NaN	NaN
NaN	NaN	NaN	NaN	610.9215	631.02783	NaN	NaN	NaN	NaN
NaN	NaN	NaN	NaN	611.0315	631.00757	NaN	NaN	NaN	NaN
NaN	NaN	NaN	NaN	611.06744	631.0032	NaN	NaN	NaN	NaN
NaN	NaN	NaN	NaN	611.00507	630.96826	NaN	NaN	NaN	NaN
NaN	NaN	NaN	NaN	611.10254	630.9943	NaN	NaN	NaN	NaN
NaN	NaN	NaN	NaN	610.9553	631.0006	NaN	NaN	NaN	NaN
NaN	NaN	NaN	NaN	611.0185	630.96625	NaN	NaN	NaN	NaN
NaN	NaN	NaN	NaN	610.9713	630.9599	NaN	NaN	NaN	NaN
NaN	NaN	NaN	NaN	611.09674	630.9602	NaN	NaN	NaN	NaN
NaN	NaN	NaN	NaN	610.88696	630.9309	NaN	NaN	NaN	NaN
NaN	NaN	NaN	NaN	611.0311	630.91425	NaN	NaN	NaN	NaN
NaN	NaN	NaN	NaN	610.98846	630.9067	NaN	NaN	NaN	NaN
NaN	NaN	NaN	NaN	610.701	630.9286	NaN	NaN	NaN	NaN
NaN	NaN	NaN	NaN	610.9792	630.93256	NaN	NaN	NaN	NaN
NaN	NaN	NaN	NaN	610.9071	630.88934	NaN	NaN	NaN	NaN
NaN	NaN	NaN	NaN	611.0557	630.919	NaN	NaN	NaN	NaN
NaN	NaN	NaN	NaN	610.8927	630.90027	NaN	NaN	NaN	NaN
NaN	NaN	NaN	NaN	610.9587	630.8736	NaN	NaN	NaN	NaN
NaN	NaN	NaN	NaN	611.05554	630.8678	NaN	NaN	NaN	NaN
NaN	NaN	NaN	NaN	611.0465	630.8756	NaN	NaN	NaN	NaN
NaN	NaN	NaN	NaN	610.7756	630.90204	NaN	NaN	NaN	NaN
NaN	NaN	NaN	NaN	610.96606	630.8201	NaN	NaN	NaN	NaN
NaN	NaN	NaN	NaN	611.05725	630.80786	NaN	NaN	NaN	NaN
NaN	NaN	NaN	NaN	610.9887	630.8392	NaN	NaN	NaN	NaN
NaN	NaN	NaN	NaN	611.16284	630.7953	NaN	NaN	NaN	NaN
NaN	NaN	NaN	NaN	611.0234	630.8085	NaN	NaN	NaN	NaN
NaN	NaN	NaN	NaN	611.2902	630.77765	NaN	NaN	NaN	NaN
NaN	NaN	NaN	NaN	611.0526	630.7832	NaN	NaN	NaN	NaN
NaN	NaN	NaN	NaN	611.09265	630.7462	NaN	NaN	NaN	NaN
NaN	NaN	NaN	NaN	610.97266	630.7643	NaN	NaN	NaN	NaN
NaN	NaN	NaN	NaN	611.128	630.7711	NaN	NaN	NaN	NaN
NaN	NaN	NaN	NaN	611.1043	630.76044	NaN	NaN	NaN	NaN
NaN	NaN	NaN	NaN	611.3048	630.75604	NaN	NaN	NaN	NaN
NaN	NaN	NaN	NaN	611.0828	630.74274	NaN	NaN	NaN	NaN
NaN	NaN	NaN	NaN	610.8128	630.78644	NaN	NaN	NaN	NaN
NaN	NaN	NaN	NaN	611.3331	630.73566	NaN	NaN	NaN	NaN
NaN	NaN	NaN	NaN	610.81885	630.7602	NaN	NaN	NaN	NaN
NaN	NaN	NaN	NaN	611.2803	630.7904	NaN	NaN	NaN	NaN
NaN	NaN	NaN	NaN	611.0588	630.805	NaN	NaN	NaN	NaN
NaN	NaN	NaN	NaN	611.0108	630.8042	NaN	NaN	NaN	NaN
NaN	NaN	NaN	NaN	610.9917	630.7235	NaN	NaN	NaN	NaN
NaN	NaN	NaN	NaN	611.29126	630.76874	NaN	NaN	NaN	NaN
NaN	NaN	NaN	NaN	611.2503	630.7218	NaN	NaN	NaN	NaN
NaN	NaN	NaN	NaN	611.0313	630.72095	NaN	NaN	NaN	NaN
NaN	NaN	NaN	NaN	611.15857	630.6987	NaN	NaN	NaN	NaN
NaN	NaN	NaN	NaN	611.26953	630.7607	NaN	NaN	NaN	NaN
NaN	NaN	NaN	NaN	611.1497	630.71826	NaN	NaN	NaN	NaN
NaN	NaN	NaN	NaN	610.95	630.69745	NaN	NaN	NaN	NaN
NaN	NaN	NaN	NaN	611.1362	630.7243	NaN	NaN	NaN	NaN
NaN	NaN	NaN	NaN	611.1261	630.7408	NaN	NaN	NaN	NaN
NaN	NaN	NaN	NaN	610.8949	630.7218	NaN	NaN	NaN	NaN
NaN	NaN	NaN	NaN	611.1481	630.69116	NaN	NaN	NaN	NaN
NaN	NaN	NaN	NaN	611.25543	630.67706	NaN	NaN	NaN	NaN
NaN	NaN	NaN	NaN	610.97314	630.6496	NaN	NaN	NaN	NaN
NaN	NaN	NaN	NaN	611.0964	630.6118	NaN	NaN	NaN	NaN
NaN	NaN	NaN	NaN	611.3855	630.6069	NaN	NaN	NaN	NaN
NaN	NaN	NaN	NaN	611.327	630.6048	NaN	NaN	NaN	NaN
NaN	NaN	NaN	NaN	611.2712	630.54626	NaN	NaN	NaN	NaN
NaN	NaN	NaN	NaN	611.4492	630.4883	NaN	NaN	NaN	NaN
NaN	NaN	NaN	NaN	611.4897	630.49615	NaN	NaN	NaN	NaN
NaN	NaN	NaN	NaN	611.139	630.4935	NaN	NaN	NaN	NaN
NaN	NaN	NaN	NaN	611.3918	630.5078	NaN	NaN	NaN	NaN
NaN	NaN	NaN	NaN	611.451	630.54517	NaN	NaN	NaN	NaN
NaN	NaN	NaN	NaN	611.4295	630.57306	NaN	NaN	NaN	NaN
NaN	NaN	NaN	NaN	611.45605	630.522	NaN	NaN	NaN	NaN
NaN	NaN	NaN	NaN	611.35956	630.57086	NaN	NaN	NaN	NaN
NaN	NaN	NaN	NaN	611.7329	630.61395	NaN	NaN	NaN	NaN
NaN	NaN	NaN	NaN	611.4207	630.546	NaN	NaN	NaN	NaN
NaN	NaN	NaN	NaN	611.45355	630.57227	NaN	NaN	NaN	NaN
NaN	NaN	NaN	NaN	611.6342	630.58905	NaN	NaN	NaN	NaN
NaN	NaN	NaN	NaN	611.4734	630.6253	NaN	NaN	NaN	NaN
NaN	NaN	NaN	NaN	611.4304	630.56445	NaN	NaN	NaN	NaN
NaN	NaN	NaN	NaN	611.52985	630.5831	NaN	NaN	NaN	NaN
NaN	NaN	NaN	NaN	611.48846	630.6037	NaN	NaN	NaN	NaN
NaN	NaN	NaN	NaN	611.51526	630.6274	NaN	NaN	NaN	NaN
NaN	NaN	NaN	NaN	611.331	630.6178	NaN	NaN	NaN	NaN
NaN	NaN	NaN	NaN	611.89355	630.59546	NaN	NaN	NaN	NaN
NaN	NaN	NaN	NaN	611.6234	630.66284	NaN	NaN	NaN	NaN
NaN	NaN	NaN	NaN	611.5	630.5908	NaN	NaN	NaN	NaN
NaN	NaN	NaN	NaN	611.1182	630.6517	NaN	NaN	NaN	NaN
NaN	NaN	NaN	NaN	611.4459	630.5489	NaN	NaN	NaN	NaN
NaN	NaN	NaN	NaN	611.4018	630.47675	NaN	NaN	NaN	NaN
NaN	NaN	NaN	NaN	611.2021	630.43396	NaN	NaN	NaN	NaN
NaN	NaN	NaN	NaN	611.41077	630.41205	NaN	NaN	NaN	NaN
NaN	NaN	NaN	NaN	611.2139	630.4792	NaN	NaN	NaN	NaN
NaN	NaN	NaN	NaN	611.39136	630.42236	NaN	NaN	NaN	NaN
NaN	NaN	NaN	NaN	611.60236	630.3898	NaN	NaN	NaN	NaN
NaN	NaN	NaN	NaN	611.10583	630.3783	NaN	NaN	NaN	NaN
NaN	NaN	NaN	NaN	611.6334	630.40674	NaN	NaN	NaN	NaN
NaN	NaN	NaN	NaN	611.46515	630.4136	NaN	NaN	NaN	NaN
NaN	NaN	NaN	NaN	611.16626	630.3809	NaN	NaN	NaN	NaN
NaN	NaN	NaN	NaN	611.3492	630.41675	NaN	NaN	NaN	NaN
NaN	NaN	NaN	NaN	611.3127	630.4212	NaN	NaN	NaN	NaN
NaN	NaN	NaN	NaN	611.2605	630.3822	NaN	NaN	NaN	NaN
NaN	NaN	NaN	NaN	611.3243	630.3692	NaN	NaN	NaN	NaN
NaN	NaN	NaN	NaN	611.13293	630.4183	NaN	NaN	NaN	NaN
NaN	NaN	NaN	NaN	611.33923	630.3497	NaN	NaN	NaN	NaN
NaN	NaN	NaN	NaN	611.2976	630.3476	NaN	NaN	NaN	NaN
NaN	NaN	NaN	NaN	611.0829	630.35266	NaN	NaN	NaN	NaN
NaN	NaN	NaN	NaN	611.17786	630.3917	NaN	NaN	NaN	NaN
NaN	NaN	NaN	NaN	611.30493	630.31134	NaN	NaN	NaN	NaN
NaN	NaN	NaN	NaN	611.0046	630.3607	NaN	NaN	NaN	NaN
NaN	NaN	NaN	NaN	611.0149	630.3771	NaN	NaN	NaN	NaN
NaN	NaN	NaN	NaN	611.26807	630.3815	NaN	NaN	NaN	NaN
NaN	NaN	NaN	NaN	611.03345	630.3611	NaN	NaN	NaN	NaN
NaN	NaN	NaN	NaN	610.93396	630.36914	NaN	NaN	NaN	NaN
NaN	NaN	NaN	NaN	610.8433	630.327	NaN	NaN	NaN	NaN
NaN	NaN	NaN	NaN	611.0007	630.3404	NaN	NaN	NaN	NaN
NaN	NaN	NaN	NaN	610.893	630.3521	NaN	NaN	NaN	NaN
NaN	NaN	NaN	NaN	611.11346	630.334	NaN	NaN	NaN	NaN
NaN	NaN	NaN	NaN	611.00775	630.3234	NaN	NaN	NaN	NaN
NaN	NaN	NaN	NaN	610.9755	630.32477	NaN	NaN	NaN	NaN
NaN	NaN	NaN	NaN	610.83203	630.2743	NaN	NaN	NaN	NaN
NaN	NaN	NaN	NaN	610.9449	630.2549	NaN	NaN	NaN	NaN
NaN	NaN	NaN	NaN	611.0045	630.25287	NaN	NaN	NaN	NaN
NaN	NaN	NaN	NaN	610.57513	630.26685	NaN	NaN	NaN	NaN
NaN	NaN	NaN	NaN	610.6621	630.251	NaN	NaN	NaN	NaN
NaN	NaN	NaN	NaN	611.00195	630.251	NaN	NaN	NaN	NaN
NaN	NaN	NaN	NaN	610.8355	630.2448	NaN	NaN	NaN	NaN
NaN	NaN	NaN	NaN	610.70886	630.1958	NaN	NaN	NaN	NaN
NaN	NaN	NaN	NaN	610.8917	630.05774	NaN	NaN	NaN	NaN
NaN	NaN	NaN	NaN	610.7961	629.88574	NaN	NaN	NaN	NaN
NaN	NaN	NaN	NaN	610.50525	629.78406	NaN	NaN	NaN	NaN
NaN	NaN	NaN	NaN	610.11224	629.6846	NaN	NaN	NaN	NaN
NaN	NaN	NaN	NaN	610.6222	629.72736	NaN	NaN	NaN	NaN
NaN	NaN	NaN	NaN	610.7005	629.7539	NaN	NaN	NaN	NaN
NaN	NaN	NaN	NaN	610.62683	629.8025	NaN	NaN	NaN	NaN
NaN	NaN	NaN	NaN	610.5447	629.83246	NaN	NaN	NaN	NaN
NaN	NaN	NaN	NaN	610.4507	629.8528	NaN	NaN	NaN	NaN
NaN	NaN	NaN	NaN	610.55853	629.8134	NaN	NaN	NaN	NaN
NaN	NaN	NaN	NaN	610.27246	629.7526	NaN	NaN	NaN	NaN
NaN	NaN	NaN	NaN	610.19604	629.75134	NaN	NaN	NaN	NaN
NaN	NaN	NaN	NaN	610.56	629.76855	NaN	NaN	NaN	NaN
NaN	NaN	NaN	NaN	610.53534	629.8351	NaN	NaN	NaN	NaN
NaN	NaN	NaN	NaN	610.78125	629.84766	NaN	NaN	NaN	NaN
NaN	NaN	NaN	NaN	610.5795	629.8742	NaN	NaN	NaN	NaN
NaN	NaN	NaN	NaN	610.6935	629.8143	NaN	NaN	NaN	NaN
NaN	NaN	NaN	NaN	610.20197	629.69336	NaN	NaN	NaN	NaN
NaN	NaN	NaN	NaN	610.2258	629.59406	NaN	NaN	NaN	NaN
NaN	NaN	NaN	NaN	610.71466	629.5851	NaN	NaN	NaN	NaN
NaN	NaN	NaN	NaN	610.53015	629.618	NaN	NaN	NaN	NaN
NaN	NaN	NaN	NaN	610.27716	629.7414	NaN	NaN	NaN	NaN
NaN	NaN	NaN	NaN	610.42737	629.78796	NaN	NaN	NaN	NaN
NaN	NaN	NaN	NaN	610.60583	629.74774	NaN	NaN	NaN	NaN
NaN	NaN	NaN	NaN	610.5145	629.68756	NaN	NaN	NaN	NaN
NaN	NaN	NaN	NaN	610.3037	629.6594	NaN	NaN	NaN	NaN
NaN	NaN	NaN	NaN	610.6084	629.6239	NaN	NaN	NaN	NaN
NaN	NaN	NaN	NaN	610.2927	629.56866	NaN	NaN	NaN	NaN
NaN	NaN	NaN	NaN	610.13635	629.60144	NaN	NaN	NaN	NaN
NaN	NaN	NaN	NaN	610.13336	629.55255	NaN	NaN	NaN	NaN
NaN	NaN	NaN	NaN	610.3844	629.5805	NaN	NaN	NaN	NaN
NaN	NaN	NaN	NaN	610.1806	629.5144	NaN	NaN	NaN	NaN
NaN	NaN	NaN	NaN	610.247	629.4775	NaN	NaN	NaN	NaN
NaN	NaN	NaN	NaN	610.16364	629.46075	NaN	NaN	NaN	NaN
NaN	NaN	NaN	NaN	610.3997	629.4466	NaN	NaN	NaN	NaN
NaN	NaN	NaN	NaN	610.02045	629.58984	NaN	NaN	NaN	NaN
NaN	NaN	NaN	NaN	610.1755	629.5805	NaN	NaN	NaN	NaN
NaN	NaN	NaN	NaN	610.0372	629.603	NaN	NaN	NaN	NaN
NaN	NaN	NaN	NaN	610.06305	629.6196	NaN	NaN	NaN	NaN
NaN	NaN	NaN	NaN	610.12946	629.52124	NaN	NaN	NaN	NaN
NaN	NaN	NaN	NaN	610.4067	629.3502	NaN	NaN	NaN	NaN
NaN	NaN	NaN	NaN	610.44	629.09735	NaN	NaN	NaN	NaN
NaN	NaN	NaN	NaN	610.64874	628.70056	NaN	NaN	NaN	NaN
NaN	NaN	NaN	NaN	611.10376	628.26685	NaN	NaN	NaN	NaN
NaN	NaN	NaN	NaN	611.25336	627.976	NaN	NaN	NaN	NaN
NaN	NaN	NaN	NaN	611.3628	627.7784	NaN	NaN	NaN	NaN
NaN	NaN	NaN	NaN	611.0743	627.49603	NaN	NaN	NaN	NaN
NaN	NaN	NaN	NaN	611.23004	627.29785	NaN	NaN	NaN	NaN
NaN	NaN	NaN	NaN	611.3095	626.89417	NaN	NaN	NaN	NaN
NaN	NaN	NaN	NaN	611.12775	625.8791	NaN	NaN	NaN	NaN
NaN	NaN	NaN	NaN	611.37225	624.5653	NaN	NaN	NaN	NaN
NaN	NaN	NaN	NaN	612.20026	622.4574	NaN	NaN	NaN	NaN
NaN	NaN	NaN	NaN	613.412	620.163	NaN	NaN	NaN	NaN
NaN	NaN	NaN	NaN	613.42926	618.1755	NaN	NaN	NaN	NaN
NaN	NaN	NaN	NaN	612.43604	615.0262	NaN	NaN	NaN	NaN
NaN	NaN	NaN	NaN	617.6486	612.9619	NaN	NaN	NaN	NaN
NaN	NaN	NaN	NaN	618.94946	610.6912	NaN	NaN	NaN	NaN
NaN	NaN	NaN	NaN	618.6789	608.6565	NaN	NaN	NaN	NaN
NaN	NaN	NaN	NaN	619.92944	606.2092	NaN	NaN	NaN	NaN
NaN	NaN	NaN	NaN	620.4222	604.0126	NaN	NaN	NaN	NaN
NaN	NaN	NaN	NaN	621.4319	601.50476	NaN	NaN	NaN	NaN
NaN	NaN	NaN	NaN	622.00964	599.28986	NaN	NaN	NaN	NaN
NaN	NaN	NaN	NaN	623.09033	596.99	NaN	NaN	NaN	NaN
NaN	NaN	NaN	NaN	623.9087	594.5644	NaN	NaN	NaN	NaN
NaN	NaN	NaN	NaN	624.4941	592.57355	NaN	NaN	NaN	NaN
NaN	NaN	NaN	NaN	625.09973	590.2479	NaN	NaN	NaN	NaN
NaN	NaN	NaN	NaN	626.19354	588.1198	NaN	NaN	NaN	NaN
NaN	NaN	NaN	NaN	626.88214	586.133	NaN	NaN	NaN	NaN
NaN	NaN	NaN	NaN	627.63684	584.0006	NaN	NaN	NaN	NaN
NaN	NaN	NaN	NaN	627.1893	580.209	NaN	NaN	NaN	NaN
NaN	NaN	NaN	NaN	627.88995	577.8423	NaN	NaN	NaN	NaN
NaN	NaN	NaN	NaN	628.62976	575.3541	NaN	NaN	NaN	NaN
NaN	NaN	NaN	NaN	629.3367	573.08545	NaN	NaN	NaN	NaN
NaN	NaN	NaN	NaN	630.31146	570.711	NaN	NaN	NaN	NaN
NaN	NaN	NaN	NaN	631.1982	568.4853	NaN	NaN	NaN	NaN
NaN	NaN	NaN	NaN	631.8925	566.39813	NaN	NaN	NaN	NaN
NaN	NaN	NaN	NaN	632.8304	563.657	NaN	NaN	NaN	NaN
NaN	NaN	NaN	NaN	633.495	561.632	NaN	NaN	NaN	NaN
NaN	NaN	NaN	NaN	634.2102	559.41	NaN	NaN	NaN	NaN
NaN	NaN	NaN	NaN	635.0101	557.4055	NaN	NaN	NaN	NaN
NaN	NaN	NaN	NaN	635.6359	555.12823	NaN	NaN	NaN	NaN
NaN	NaN	NaN	NaN	636.6796	552.8844	NaN	NaN	NaN	NaN
NaN	NaN	NaN	NaN	637.2578	550.82874	NaN	NaN	NaN	NaN
NaN	NaN	NaN	NaN	638.16626	548.5174	NaN	NaN	NaN	NaN
NaN	NaN	NaN	NaN	638.96466	546.34216	NaN	NaN	NaN	NaN
NaN	NaN	NaN	NaN	639.6652	544.2772	NaN	NaN	NaN	NaN
NaN	NaN	NaN	NaN	640.4849	542.0421	NaN	NaN	NaN	NaN
NaN	NaN	NaN	NaN	641.1168	540.299	NaN	NaN	NaN	NaN
NaN	NaN	NaN	NaN	641.8742	538.4102	NaN	NaN	NaN	NaN
NaN	NaN	NaN	NaN	642.59985	536.24713	NaN	NaN	NaN	NaN
NaN	NaN	NaN	NaN	643.2058	534.36365	NaN	NaN	NaN	NaN
NaN	NaN	NaN	NaN	643.9507	532.3758	NaN	NaN	NaN	NaN
NaN	NaN	NaN	NaN	644.7544	530.57104	NaN	NaN	NaN	NaN
NaN	NaN	NaN	NaN	645.31726	528.5749	NaN	NaN	NaN	NaN
NaN	NaN	NaN	NaN	646.10425	527.08167	NaN	NaN	NaN	NaN
NaN	NaN	NaN	NaN	646.6709	525.00757	NaN	NaN	NaN	NaN
NaN	NaN	NaN	NaN	647.5025	522.9048	NaN	NaN	NaN	NaN
NaN	NaN	NaN	NaN	648.2703	521.14594	NaN	NaN	NaN	NaN
NaN	NaN	NaN	NaN	648.88654	519.4688	NaN	NaN	NaN	NaN
NaN	NaN	NaN	NaN	649.6518	517.6995	NaN	NaN	NaN	NaN
NaN	NaN	NaN	NaN	650.304	516.15326	NaN	NaN	NaN	NaN
NaN	NaN	NaN	NaN	651.11383	514.2434	NaN	NaN	NaN	NaN
NaN	NaN	NaN	NaN	651.5984	513.1925	NaN	NaN	NaN	NaN
NaN	NaN	NaN	NaN	652.3372	511.51837	NaN	NaN	NaN	NaN
NaN	NaN	NaN	NaN	653.1148	510.0723	NaN	NaN	NaN	NaN
NaN	NaN	NaN	NaN	653.58704	508.3799	NaN	NaN	NaN	NaN
NaN	NaN	NaN	NaN	654.3834	506.6707	NaN	NaN	NaN	NaN
NaN	NaN	NaN	NaN	655.1126	505.0339	NaN	NaN	NaN	NaN
NaN	NaN	NaN	NaN	655.8762	503.21936	NaN	NaN	NaN	NaN
NaN	NaN	NaN	NaN	656.52576	501.79657	NaN	NaN	NaN	NaN
NaN	NaN	NaN	NaN	657.16626	500.16867	NaN	NaN	NaN	NaN
NaN	NaN	NaN	NaN	657.85785	498.6482	NaN	NaN	NaN	NaN
NaN	NaN	NaN	NaN	658.617	497.28046	NaN	NaN	NaN	NaN
NaN	NaN	NaN	NaN	659.3477	495.82974	NaN	NaN	NaN	NaN
NaN	NaN	NaN	NaN	660.0896	494.46817	NaN	NaN	NaN	NaN
NaN	NaN	NaN	NaN	660.7427	493.0428	NaN	NaN	NaN	NaN
NaN	NaN	NaN	NaN	661.45105	491.66202	NaN	NaN	NaN	NaN
NaN	NaN	NaN	NaN	662.233	490.337	NaN	NaN	NaN	NaN
NaN	NaN	NaN	NaN	662.7672	488.95322	NaN	NaN	NaN	NaN
NaN	NaN	NaN	NaN	663.4142	487.48514	NaN	NaN	NaN	NaN
NaN	NaN	NaN	NaN	664.2792	486.0183	NaN	NaN	NaN	NaN
NaN	NaN	NaN	NaN	664.87244	484.6435	NaN	NaN	NaN	NaN
NaN	NaN	NaN	NaN	665.5744	483.32977	NaN	NaN	NaN	NaN
NaN	NaN	NaN	NaN	666.27185	482.10272	NaN	NaN	NaN	NaN
NaN	NaN	NaN	NaN	667.1556	480.95	NaN	NaN	NaN	NaN
NaN	NaN	NaN	NaN	667.89954	479.6652	NaN	NaN	NaN	NaN
NaN	NaN	NaN	NaN	668.5794	478.46643	NaN	NaN	NaN	NaN
NaN	NaN	NaN	NaN	669.23193	477.18408	NaN	NaN	NaN	NaN
NaN	NaN	NaN	NaN	670.05566	475.95865	NaN	NaN	NaN	NaN
NaN	NaN	NaN	NaN	670.8685	474.92575	NaN	NaN	NaN	NaN
NaN	NaN	NaN	NaN	671.6093	473.65082	NaN	NaN	NaN	NaN
NaN	NaN	NaN	NaN	672.3637	472.63196	NaN	NaN	NaN	NaN
NaN	NaN	NaN	NaN	673.0302	471.37042	NaN	NaN	NaN	NaN
NaN	NaN	NaN	NaN	673.7934	470.37488	NaN	NaN	NaN	NaN
NaN	NaN	NaN	NaN	674.6309	469.21567	NaN	NaN	NaN	NaN
NaN	NaN	NaN	NaN	675.25714	468.1267	NaN	NaN	NaN	NaN
NaN	NaN	NaN	NaN	676.00055	466.9609	NaN	NaN	NaN	NaN
NaN	NaN	NaN	NaN	676.6882	465.9482	NaN	NaN	NaN	NaN
NaN	NaN	NaN	NaN	677.3641	464.94363	NaN	NaN	NaN	NaN
NaN	NaN	NaN	NaN	678.20856	463.79044	NaN	NaN	NaN	NaN
NaN	NaN	NaN	NaN	678.8674	462.87875	NaN	NaN	NaN	NaN
NaN	NaN	NaN	NaN	679.6472	461.81186	NaN	NaN	NaN	NaN
NaN	NaN	NaN	NaN	680.2816	460.9643	NaN	NaN	NaN	NaN
NaN	NaN	NaN	NaN	681.0292	459.82898	NaN	NaN	NaN	NaN
NaN	NaN	NaN	NaN	681.7229	459.07953	NaN	NaN	NaN	NaN
NaN	NaN	NaN	NaN	682.5628	458.0643	NaN	NaN	NaN	NaN
NaN	NaN	NaN	NaN	683.2876	456.73108	NaN	NaN	NaN	NaN
NaN	NaN	NaN	NaN	683.92267	455.9926	NaN	NaN	NaN	NaN
NaN	NaN	NaN	NaN	684.65936	455.06464	NaN	NaN	NaN	NaN
NaN	NaN	NaN	NaN	685.2963	454.14017	NaN	NaN	NaN	NaN
NaN	NaN	NaN	NaN	686.05316	453.2002	NaN	NaN	NaN	NaN
NaN	NaN	NaN	NaN	686.77734	452.62207	NaN	NaN	NaN	NaN
NaN	NaN	NaN	NaN	687.40857	451.8171	NaN	NaN	NaN	NaN
NaN	NaN	NaN	NaN	688.1537	451.00974	NaN	NaN	NaN	NaN
NaN	NaN	NaN	NaN	688.9155	450.3389	NaN	NaN	NaN	NaN
NaN	NaN	NaN	NaN	689.5454	449.68658	NaN	NaN	NaN	NaN
NaN	NaN	NaN	NaN	690.4006	449.0138	NaN	NaN	NaN	NaN
NaN	NaN	NaN	NaN	690.96844	448.29684	NaN	NaN	NaN	NaN
NaN	NaN	NaN	NaN	691.76276	447.55685	NaN	NaN	NaN	NaN
NaN	NaN	NaN	NaN	692.50195	446.9645	NaN	NaN	NaN	NaN
NaN	NaN	NaN	NaN	693.1633	446.28983	NaN	NaN	NaN	NaN
NaN	NaN	NaN	NaN	693.992	445.73007	NaN	NaN	NaN	NaN
NaN	NaN	NaN	NaN	694.61053	445.08694	NaN	NaN	NaN	NaN
NaN	NaN	NaN	NaN	695.3286	444.44254	NaN	NaN	NaN	NaN
NaN	NaN	NaN	NaN	696.09454	444.0086	NaN	NaN	NaN	NaN
NaN	NaN	NaN	NaN	696.8306	443.31406	NaN	NaN	NaN	NaN
NaN	NaN	NaN	NaN	697.5793	442.85062	NaN	NaN	NaN	NaN
NaN	NaN	NaN	NaN	698.2336	442.34323	NaN	NaN	NaN	NaN
NaN	NaN	NaN	NaN	698.86334	441.80194	NaN	NaN	NaN	NaN
NaN	NaN	NaN	NaN	699.4804	441.16977	NaN	NaN	NaN	NaN
NaN	NaN	NaN	NaN	700.08575	440.7207	NaN	NaN	NaN	NaN
NaN	NaN	NaN	NaN	700.8403	440.25262	NaN	NaN	NaN	NaN
NaN	NaN	NaN	NaN	701.6369	439.7811	NaN	NaN	NaN	NaN
NaN	NaN	NaN	NaN	702.11035	439.38278	NaN	NaN	NaN	NaN
NaN	NaN	NaN	NaN	702.76746	438.91016	NaN	NaN	NaN	NaN
NaN	NaN	NaN	NaN	703.5404	438.55743	NaN	NaN	NaN	NaN
NaN	NaN	NaN	NaN	704.3136	438.17456	NaN	NaN	NaN	NaN
NaN	NaN	NaN	NaN	705.13666	437.87622	NaN	NaN	NaN	NaN
NaN	NaN	NaN	NaN	705.7931	437.52478	NaN	NaN	NaN	NaN
NaN	NaN	NaN	NaN	706.47833	437.1804	NaN	NaN	NaN	NaN
NaN	NaN	NaN	NaN	707.1729	436.96365	NaN	NaN	NaN	NaN
NaN	NaN	NaN	NaN	708.1612	436.70764	NaN	NaN	NaN	NaN
NaN	NaN	NaN	NaN	709.0081	436.42987	NaN	NaN	NaN	NaN
NaN	NaN	NaN	NaN	709.72754	436.2324	NaN	NaN	NaN	NaN
NaN	NaN	NaN	NaN	710.48914	435.9483	NaN	NaN	NaN	NaN
NaN	NaN	NaN	NaN	711.4672	435.8417	NaN	NaN	NaN	NaN
NaN	NaN	NaN	NaN	712.19904	435.6111	NaN	NaN	NaN	NaN
NaN	NaN	NaN	NaN	712.8976	435.41394	NaN	NaN	NaN	NaN
NaN	NaN	NaN	NaN	713.65796	435.3072	NaN	NaN	NaN	NaN
NaN	NaN	NaN	NaN	714.3322	434.99112	NaN	NaN	NaN	NaN
NaN	NaN	NaN	NaN	715.17804	434.94983	NaN	NaN	NaN	NaN
NaN	NaN	NaN	NaN	715.74835	434.81677	NaN	NaN	NaN	NaN
NaN	NaN	NaN	NaN	716.3821	434.61	NaN	NaN	NaN	NaN
NaN	NaN	NaN	NaN	717.19104	434.572	NaN	NaN	NaN	NaN
NaN	NaN	NaN	NaN	717.94495	434.41348	NaN	NaN	NaN	NaN
NaN	NaN	NaN	NaN	718.7426	434.34625	NaN	NaN	NaN	NaN
NaN	NaN	NaN	NaN	719.21265	434.28046	NaN	NaN	NaN	NaN
NaN	NaN	NaN	NaN	719.9062	434.3481	NaN	NaN	NaN	NaN
NaN	NaN	NaN	NaN	720.76764	434.19476	NaN	NaN	NaN	NaN
NaN	NaN	NaN	NaN	721.2684	434.12845	NaN	NaN	NaN	NaN
NaN	NaN	NaN	NaN	722.16125	434.17514	NaN	NaN	NaN	NaN
NaN	NaN	NaN	NaN	722.8214	434.1844	NaN	NaN	NaN	NaN
NaN	NaN	NaN	NaN	723.43024	434.2907	NaN	NaN	NaN	NaN
NaN	NaN	NaN	NaN	723.9907	434.33838	NaN	NaN	NaN	NaN
NaN	NaN	NaN	NaN	724.7308	434.4219	NaN	NaN	NaN	NaN
NaN	NaN	NaN	NaN	725.29175	434.48587	NaN	NaN	NaN	NaN
NaN	NaN	NaN	NaN	726.04663	434.53262	NaN	NaN	NaN	NaN
NaN	NaN	NaN	NaN	726.59125	434.5853	NaN	NaN	NaN	NaN
NaN	NaN	NaN	NaN	727.24054	434.77252	NaN	NaN	NaN	NaN
NaN	NaN	NaN	NaN	727.94434	434.86255	NaN	NaN	NaN	NaN
NaN	NaN	NaN	NaN	728.512	435.0457	NaN	NaN	NaN	NaN
NaN	NaN	NaN	NaN	729.01825	435.13016	NaN	NaN	NaN	NaN
NaN	NaN	NaN	NaN	729.5369	435.3619	NaN	NaN	NaN	NaN
NaN	NaN	NaN	NaN	730.07635	435.50836	NaN	NaN	NaN	NaN
NaN	NaN	NaN	NaN	730.63007	435.86874	NaN	NaN	NaN	NaN
NaN	NaN	NaN	NaN	731.31805	436.0089	NaN	NaN	NaN	NaN
NaN	NaN	NaN	NaN	732.04834	436.40567	NaN	NaN	NaN	NaN
NaN	NaN	NaN	NaN	732.54846	436.63477	NaN	NaN	NaN	NaN
NaN	NaN	NaN	NaN	732.9664	436.95337	NaN	NaN	NaN	NaN
NaN	NaN	NaN	NaN	733.49524	437.22037	NaN	NaN	NaN	NaN
NaN	NaN	NaN	NaN	734.17755	437.59814	NaN	NaN	NaN	NaN
NaN	NaN	NaN	NaN	734.71075	437.9309	NaN	NaN	NaN	NaN
NaN	NaN	NaN	NaN	735.18524	438.46283	NaN	NaN	NaN	NaN
NaN	NaN	NaN	NaN	735.6561	438.78287	NaN	NaN	NaN	NaN
NaN	NaN	NaN	NaN	736.0755	439.32428	NaN	NaN	NaN	NaN
NaN	NaN	NaN	NaN	736.4679	439.8377	NaN	NaN	NaN	NaN
NaN	NaN	NaN	NaN	737.0867	440.26465	NaN	NaN	NaN	NaN
NaN	NaN	NaN	NaN	737.46515	440.7509	NaN	NaN	NaN	NaN
NaN	NaN	NaN	NaN	738.03625	441.4239	NaN	NaN	NaN	NaN
NaN	NaN	NaN	NaN	738.8071	441.7931	NaN	NaN	NaN	NaN
NaN	NaN	NaN	NaN	739.1605	442.37875	NaN	NaN	NaN	NaN
NaN	NaN	NaN	NaN	739.79535	442.98605	NaN	NaN	NaN	NaN
NaN	NaN	NaN	NaN	740.1636	443.4652	NaN	NaN	NaN	NaN
NaN	NaN	NaN	NaN	740.73737	444.28143	NaN	NaN	NaN	NaN
NaN	NaN	NaN	NaN	741.49884	444.8831	NaN	NaN	NaN	NaN
NaN	NaN	NaN	NaN	741.8747	445.64304	NaN	NaN	NaN	NaN
NaN	NaN	NaN	NaN	742.2683	446.42197	NaN	NaN	NaN	NaN
NaN	NaN	NaN	NaN	742.7955	447.1794	NaN	NaN	NaN	NaN
NaN	NaN	NaN	NaN	743.3675	447.97107	NaN	NaN	NaN	NaN
NaN	NaN	NaN	NaN	743.8954	448.58514	NaN	NaN	NaN	NaN
NaN	NaN	NaN	NaN	744.31067	449.5097	NaN	NaN	NaN	NaN
NaN	NaN	NaN	NaN	744.5821	450.45712	NaN	NaN	NaN	NaN
NaN	NaN	NaN	NaN	745.2463	451.16583	NaN	NaN	NaN	NaN
NaN	NaN	NaN	NaN	745.6809	452.08737	NaN	NaN	NaN	NaN
NaN	NaN	NaN	NaN	746.13306	453.02362	NaN	NaN	NaN	NaN
NaN	NaN	NaN	NaN	746.5599	454.01746	NaN	NaN	NaN	NaN
NaN	NaN	NaN	NaN	746.97876	454.99374	NaN	NaN	NaN	NaN
NaN	NaN	NaN	NaN	747.5288	455.73904	NaN	NaN	NaN	NaN
NaN	NaN	NaN	NaN	748.03687	456.68576	NaN	NaN	NaN	NaN
NaN	NaN	NaN	NaN	748.509	457.77365	NaN	NaN	NaN	NaN
NaN	NaN	NaN	NaN	748.9813	458.82303	NaN	NaN	NaN	NaN
NaN	NaN	NaN	NaN	749.4677	459.77097	NaN	NaN	NaN	NaN
NaN	NaN	NaN	NaN	750.0007	460.95935	NaN	NaN	NaN	NaN
NaN	NaN	NaN	NaN	750.44385	461.9987	NaN	NaN	NaN	NaN
NaN	NaN	NaN	NaN	750.9332	463.13873	NaN	NaN	NaN	NaN
NaN	NaN	NaN	NaN	751.49866	464.2803	NaN	NaN	NaN	NaN
NaN	NaN	NaN	NaN	751.9774	465.42554	NaN	NaN	NaN	NaN
NaN	NaN	NaN	NaN	752.46484	466.6556	NaN	NaN	NaN	NaN
NaN	NaN	NaN	NaN	752.9697	467.82437	NaN	NaN	NaN	NaN
NaN	NaN	NaN	NaN	753.50806	469.06586	NaN	NaN	NaN	NaN
NaN	NaN	NaN	NaN	754.05145	470.18588	NaN	NaN	NaN	NaN
NaN	NaN	NaN	NaN	754.4918	471.38812	NaN	NaN	NaN	NaN
NaN	NaN	NaN	NaN	754.9502	472.89154	NaN	NaN	NaN	NaN
NaN	NaN	NaN	NaN	755.48627	474.07358	NaN	NaN	NaN	NaN
NaN	NaN	NaN	NaN	756.117	475.43314	NaN	NaN	NaN	NaN
NaN	NaN	NaN	NaN	756.62744	476.7549	NaN	NaN	NaN	NaN
NaN	NaN	NaN	NaN	757.13495	478.16852	NaN	NaN	NaN	NaN
NaN	NaN	NaN	NaN	757.7045	479.524	NaN	NaN	NaN	NaN
NaN	NaN	NaN	NaN	758.21124	480.9338	NaN	NaN	NaN	NaN
NaN	NaN	NaN	NaN	758.6904	482.42807	NaN	NaN	NaN	NaN
NaN	NaN	NaN	NaN	759.2846	483.7042	NaN	NaN	NaN	NaN
NaN	NaN	NaN	NaN	759.8817	485.20282	NaN	NaN	NaN	NaN
NaN	NaN	NaN	NaN	760.4591	486.7045	NaN	NaN	NaN	NaN
NaN	NaN	NaN	NaN	760.94995	488.19675	NaN	NaN	NaN	NaN
NaN	NaN	NaN	NaN	761.685	489.4847	NaN	NaN	NaN	NaN
NaN	NaN	NaN	NaN	762.14966	491.0915	NaN	NaN	NaN	NaN
NaN	NaN	NaN	NaN	762.7766	492.6149	NaN	NaN	NaN	NaN
NaN	NaN	NaN	NaN	763.4549	494.09802	NaN	NaN	NaN	NaN
NaN	NaN	NaN	NaN	764.0729	495.68143	NaN	NaN	NaN	NaN
NaN	NaN	NaN	NaN	764.71747	497.1309	NaN	NaN	NaN	NaN
NaN	NaN	NaN	NaN	765.14307	498.91644	NaN	NaN	NaN	NaN
NaN	NaN	NaN	NaN	765.878	500.3124	NaN	NaN	NaN	NaN
NaN	NaN	NaN	NaN	766.33453	502.0672	NaN	NaN	NaN	NaN
NaN	NaN	NaN	NaN	766.86804	503.8395	NaN	NaN	NaN	NaN
NaN	NaN	NaN	NaN	767.4482	505.41876	NaN	NaN	NaN	NaN
NaN	NaN	NaN	NaN	768.0223	507.11282	NaN	NaN	NaN	NaN
NaN	NaN	NaN	NaN	768.6285	508.7997	NaN	NaN	NaN	NaN
NaN	NaN	NaN	NaN	769.1424	510.53714	NaN	NaN	NaN	NaN
NaN	NaN	NaN	NaN	769.6483	512.2415	NaN	NaN	NaN	NaN
NaN	NaN	NaN	NaN	770.1856	513.96204	NaN	NaN	NaN	NaN
NaN	NaN	NaN	NaN	770.92896	515.41473	NaN	NaN	NaN	NaN
NaN	NaN	NaN	NaN	771.3774	517.22235	NaN	NaN	NaN	NaN
NaN	NaN	NaN	NaN	771.8976	519.0798	NaN	NaN	NaN	NaN
NaN	NaN	NaN	NaN	772.5227	520.71124	NaN	NaN	NaN	NaN
NaN	NaN	NaN	NaN	773.0841	522.4791	NaN	NaN	NaN	NaN
NaN	NaN	NaN	NaN	773.5608	524.1546	NaN	NaN	NaN	NaN
NaN	NaN	NaN	NaN	774.06146	525.85834	NaN	NaN	NaN	NaN
NaN	NaN	NaN	NaN	774.7119	527.71704	NaN	NaN	NaN	NaN
NaN	NaN	NaN	NaN	775.2055	529.5435	NaN	NaN	NaN	NaN
NaN	NaN	NaN	NaN	775.6795	531.4861	NaN	NaN	NaN	NaN
NaN	NaN	NaN	NaN	776.33167	533.22614	NaN	NaN	NaN	NaN
NaN	NaN	NaN	NaN	776.675	535.055	NaN	NaN	NaN	NaN
NaN	NaN	NaN	NaN	777.2389	536.9604	NaN	NaN	NaN	NaN
NaN	NaN	NaN	NaN	777.7903	538.8899	NaN	NaN	NaN	NaN
NaN	NaN	NaN	NaN	778.2125	540.87103	NaN	NaN	NaN	NaN
NaN	NaN	NaN	NaN	778.93805	542.71716	NaN	NaN	NaN	NaN
NaN	NaN	NaN	NaN	779.3	544.597	NaN	NaN	NaN	NaN
NaN	NaN	NaN	NaN	779.8441	546.56116	NaN	NaN	NaN	NaN
NaN	NaN	NaN	NaN	780.30096	548.6254	NaN	NaN	NaN	NaN
NaN	NaN	NaN	NaN	780.85913	550.6862	NaN	NaN	NaN	NaN
NaN	NaN	NaN	NaN	781.4156	552.7996	NaN	NaN	NaN	NaN
NaN	NaN	NaN	NaN	781.85974	554.87634	NaN	NaN	NaN	NaN
NaN	NaN	NaN	NaN	782.3602	556.8082	NaN	NaN	NaN	NaN
NaN	NaN	NaN	NaN	782.9	558.9059	NaN	NaN	NaN	NaN
NaN	NaN	NaN	NaN	783.31775	561.13086	NaN	NaN	NaN	NaN
NaN	NaN	NaN	NaN	783.95795	563.19745	NaN	NaN	NaN	NaN
NaN	NaN	NaN	NaN	784.3676	565.42914	NaN	NaN	NaN	NaN
NaN	NaN	NaN	NaN	785.02435	567.55334	NaN	NaN	NaN	NaN
NaN	NaN	NaN	NaN	785.4666	569.6657	NaN	NaN	NaN	NaN
NaN	NaN	NaN	NaN	785.8899	571.8062	NaN	NaN	NaN	NaN
NaN	NaN	NaN	NaN	786.3784	574.11694	NaN	NaN	NaN	NaN
NaN	NaN	NaN	NaN	787.035	576.421	NaN	NaN	NaN	NaN
NaN	NaN	NaN	NaN	787.49207	578.722	NaN	NaN	NaN	NaN
NaN	NaN	NaN	NaN	788.0905	580.9242	NaN	NaN	NaN	NaN
NaN	NaN	NaN	NaN	788.5323	583.35187	NaN	NaN	NaN	NaN
NaN	NaN	NaN	NaN	789.1846	585.7069	NaN	NaN	NaN	NaN
NaN	NaN	NaN	NaN	789.61487	587.9448	NaN	NaN	NaN	NaN
NaN	NaN	NaN	NaN	790.0488	590.2475	NaN	NaN	NaN	NaN
NaN	NaN	NaN	NaN	790.7	592.6411	NaN	NaN	NaN	NaN
NaN	NaN	NaN	NaN	791.0752	595	NaN	NaN	NaN	NaN
NaN	NaN	NaN	NaN	791.703	597.2064	NaN	NaN	NaN	NaN
NaN	NaN	NaN	NaN	792.164	599.7577	NaN	NaN	NaN	NaN
NaN	NaN	NaN	NaN	792.59393	602.1266	NaN	NaN	NaN	NaN
NaN	NaN	NaN	NaN	793.1322	604.66437	NaN	NaN	NaN	NaN
NaN	NaN	NaN	NaN	793.5576	606.9608	NaN	NaN	NaN	NaN
NaN	NaN	NaN	NaN	794.06915	609.596	NaN	NaN	NaN	NaN
NaN	NaN	NaN	NaN	794.67993	612.1667	NaN	NaN	NaN	NaN
NaN	NaN	NaN	NaN	795.26587	614.91174	NaN	NaN	NaN	NaN
NaN	NaN	NaN	NaN	796.0757	617.7844	NaN	NaN	NaN	NaN
NaN	NaN	NaN	NaN	796.5448	619.069	NaN	NaN	NaN	NaN
