# Supplementary material for: A novel power-amplified jumping behavior in larval beetles (Coleoptera: Laemophloeidae)
Source: PLoS One. 2022 Jan 19;17(1):e0256509. doi: 10.1371/journal.pone.0256509 (PMC8769368; doi:10.1371/journal.pone.0256509)
Supplement: S1 Data — (ZIP) [file pone.0256509.s002.zip › c_21382_487_croppedxypts.csv]

pt1_cam1_X	pt1_cam1_Y	pt2_cam1_X	pt2_cam1_Y	pt3_cam1_X	pt3_cam1_Y	pt4_cam1_X	pt4_cam1_Y	pt5_cam1_X	pt5_cam1_Y
588.75	643.5	673.5	636.5	631.2514	635.5857	184	149.667	276.667	150.333
NaN	NaN	NaN	NaN	631.1074	635.59454	NaN	NaN	NaN	NaN
NaN	NaN	NaN	NaN	631.4049	635.5769	NaN	NaN	NaN	NaN
NaN	NaN	NaN	NaN	631.31885	635.47577	NaN	NaN	NaN	NaN
NaN	NaN	NaN	NaN	631.1212	635.5101	NaN	NaN	NaN	NaN
NaN	NaN	NaN	NaN	631.06976	635.50287	NaN	NaN	NaN	NaN
NaN	NaN	NaN	NaN	631.12164	635.5242	NaN	NaN	NaN	NaN
NaN	NaN	NaN	NaN	631.0222	635.53876	NaN	NaN	NaN	NaN
NaN	NaN	NaN	NaN	631.1	635.4396	NaN	NaN	NaN	NaN
NaN	NaN	NaN	NaN	631.15094	635.4485	NaN	NaN	NaN	NaN
NaN	NaN	NaN	NaN	631.2732	635.41583	NaN	NaN	NaN	NaN
NaN	NaN	NaN	NaN	631.3003	635.28424	NaN	NaN	NaN	NaN
NaN	NaN	NaN	NaN	631.31177	635.1971	NaN	NaN	NaN	NaN
NaN	NaN	NaN	NaN	631.3553	635.1748	NaN	NaN	NaN	NaN
NaN	NaN	NaN	NaN	631.42505	635.2147	NaN	NaN	NaN	NaN
NaN	NaN	NaN	NaN	631.3119	635.27423	NaN	NaN	NaN	NaN
NaN	NaN	NaN	NaN	631.3302	635.217	NaN	NaN	NaN	NaN
NaN	NaN	NaN	NaN	631.44806	635.15515	NaN	NaN	NaN	NaN
NaN	NaN	NaN	NaN	631.2082	635.15247	NaN	NaN	NaN	NaN
NaN	NaN	NaN	NaN	631.4184	635.1152	NaN	NaN	NaN	NaN
NaN	NaN	NaN	NaN	631.51166	635.0881	NaN	NaN	NaN	NaN
NaN	NaN	NaN	NaN	631.6212	635.1465	NaN	NaN	NaN	NaN
NaN	NaN	NaN	NaN	631.454	635.0564	NaN	NaN	NaN	NaN
NaN	NaN	NaN	NaN	631.60205	635.051	NaN	NaN	NaN	NaN
NaN	NaN	NaN	NaN	631.572	635.1009	NaN	NaN	NaN	NaN
NaN	NaN	NaN	NaN	631.6606	635.00073	NaN	NaN	NaN	NaN
NaN	NaN	NaN	NaN	631.5709	634.9712	NaN	NaN	NaN	NaN
NaN	NaN	NaN	NaN	631.43604	635	NaN	NaN	NaN	NaN
NaN	NaN	NaN	NaN	631.69385	634.96796	NaN	NaN	NaN	NaN
NaN	NaN	NaN	NaN	631.58795	634.99414	NaN	NaN	NaN	NaN
NaN	NaN	NaN	NaN	631.4138	634.97253	NaN	NaN	NaN	NaN
NaN	NaN	NaN	NaN	631.48376	634.9764	NaN	NaN	NaN	NaN
NaN	NaN	NaN	NaN	631.43823	634.9206	NaN	NaN	NaN	NaN
NaN	NaN	NaN	NaN	631.44196	634.8661	NaN	NaN	NaN	NaN
NaN	NaN	NaN	NaN	631.65234	634.84174	NaN	NaN	NaN	NaN
NaN	NaN	NaN	NaN	631.6009	634.8538	NaN	NaN	NaN	NaN
NaN	NaN	NaN	NaN	631.34784	634.8988	NaN	NaN	NaN	NaN
NaN	NaN	NaN	NaN	631.51483	634.81006	NaN	NaN	NaN	NaN
NaN	NaN	NaN	NaN	631.3363	634.8304	NaN	NaN	NaN	NaN
NaN	NaN	NaN	NaN	631.663	634.74084	NaN	NaN	NaN	NaN
NaN	NaN	NaN	NaN	631.66	634.69855	NaN	NaN	NaN	NaN
NaN	NaN	NaN	NaN	631.24884	634.7587	NaN	NaN	NaN	NaN
NaN	NaN	NaN	NaN	631.6719	634.642	NaN	NaN	NaN	NaN
NaN	NaN	NaN	NaN	631.59973	634.7173	NaN	NaN	NaN	NaN
NaN	NaN	NaN	NaN	631.62024	634.5807	NaN	NaN	NaN	NaN
NaN	NaN	NaN	NaN	631.71765	634.5487	NaN	NaN	NaN	NaN
NaN	NaN	NaN	NaN	631.76764	634.5391	NaN	NaN	NaN	NaN
NaN	NaN	NaN	NaN	631.58386	634.57336	NaN	NaN	NaN	NaN
NaN	NaN	NaN	NaN	631.7645	634.4664	NaN	NaN	NaN	NaN
NaN	NaN	NaN	NaN	631.60944	634.4445	NaN	NaN	NaN	NaN
NaN	NaN	NaN	NaN	631.73773	634.40045	NaN	NaN	NaN	NaN
NaN	NaN	NaN	NaN	631.7485	634.3788	NaN	NaN	NaN	NaN
NaN	NaN	NaN	NaN	631.60046	634.3082	NaN	NaN	NaN	NaN
NaN	NaN	NaN	NaN	631.6802	634.26575	NaN	NaN	NaN	NaN
NaN	NaN	NaN	NaN	631.91327	634.22095	NaN	NaN	NaN	NaN
NaN	NaN	NaN	NaN	631.6963	634.21564	NaN	NaN	NaN	NaN
NaN	NaN	NaN	NaN	631.6988	634.2178	NaN	NaN	NaN	NaN
NaN	NaN	NaN	NaN	631.9087	634.16016	NaN	NaN	NaN	NaN
NaN	NaN	NaN	NaN	631.774	634.18036	NaN	NaN	NaN	NaN
NaN	NaN	NaN	NaN	631.8871	634.1728	NaN	NaN	NaN	NaN
NaN	NaN	NaN	NaN	632.03253	634.1278	NaN	NaN	NaN	NaN
NaN	NaN	NaN	NaN	631.7673	634.1622	NaN	NaN	NaN	NaN
NaN	NaN	NaN	NaN	631.93274	634.10895	NaN	NaN	NaN	NaN
NaN	NaN	NaN	NaN	631.8991	634.0306	NaN	NaN	NaN	NaN
NaN	NaN	NaN	NaN	631.98804	634.0806	NaN	NaN	NaN	NaN
NaN	NaN	NaN	NaN	632.0887	634.0276	NaN	NaN	NaN	NaN
NaN	NaN	NaN	NaN	631.9576	633.99695	NaN	NaN	NaN	NaN
NaN	NaN	NaN	NaN	632.11896	633.988	NaN	NaN	NaN	NaN
NaN	NaN	NaN	NaN	632.08826	633.8937	NaN	NaN	NaN	NaN
NaN	NaN	NaN	NaN	631.8288	633.8486	NaN	NaN	NaN	NaN
NaN	NaN	NaN	NaN	631.9186	633.7139	NaN	NaN	NaN	NaN
NaN	NaN	NaN	NaN	631.7607	633.5579	NaN	NaN	NaN	NaN
NaN	NaN	NaN	NaN	631.948	633.5367	NaN	NaN	NaN	NaN
NaN	NaN	NaN	NaN	631.54865	633.5628	NaN	NaN	NaN	NaN
NaN	NaN	NaN	NaN	631.6813	633.54846	NaN	NaN	NaN	NaN
NaN	NaN	NaN	NaN	631.7224	633.6241	NaN	NaN	NaN	NaN
NaN	NaN	NaN	NaN	631.7481	633.6516	NaN	NaN	NaN	NaN
NaN	NaN	NaN	NaN	631.6066	633.60974	NaN	NaN	NaN	NaN
NaN	NaN	NaN	NaN	631.75543	633.5779	NaN	NaN	NaN	NaN
NaN	NaN	NaN	NaN	631.7485	633.53937	NaN	NaN	NaN	NaN
NaN	NaN	NaN	NaN	631.8364	633.4876	NaN	NaN	NaN	NaN
NaN	NaN	NaN	NaN	631.77374	633.4347	NaN	NaN	NaN	NaN
NaN	NaN	NaN	NaN	631.8643	633.4131	NaN	NaN	NaN	NaN
NaN	NaN	NaN	NaN	631.90515	633.41956	NaN	NaN	NaN	NaN
NaN	NaN	NaN	NaN	631.8869	633.3518	NaN	NaN	NaN	NaN
NaN	NaN	NaN	NaN	631.9474	633.2771	NaN	NaN	NaN	NaN
NaN	NaN	NaN	NaN	631.88806	633.30676	NaN	NaN	NaN	NaN
NaN	NaN	NaN	NaN	632.0583	633.25305	NaN	NaN	NaN	NaN
NaN	NaN	NaN	NaN	631.8595	633.2033	NaN	NaN	NaN	NaN
NaN	NaN	NaN	NaN	631.9124	633.2256	NaN	NaN	NaN	NaN
NaN	NaN	NaN	NaN	631.9202	633.2285	NaN	NaN	NaN	NaN
NaN	NaN	NaN	NaN	632.054	633.187	NaN	NaN	NaN	NaN
NaN	NaN	NaN	NaN	632.1625	633.0719	NaN	NaN	NaN	NaN
NaN	NaN	NaN	NaN	632.1504	633.0069	NaN	NaN	NaN	NaN
NaN	NaN	NaN	NaN	632.15295	632.97186	NaN	NaN	NaN	NaN
NaN	NaN	NaN	NaN	632.2017	632.94977	NaN	NaN	NaN	NaN
NaN	NaN	NaN	NaN	632.12366	632.9685	NaN	NaN	NaN	NaN
NaN	NaN	NaN	NaN	632.2312	632.95624	NaN	NaN	NaN	NaN
NaN	NaN	NaN	NaN	632.2315	632.9429	NaN	NaN	NaN	NaN
NaN	NaN	NaN	NaN	632.1371	632.93616	NaN	NaN	NaN	NaN
NaN	NaN	NaN	NaN	632.0877	632.9077	NaN	NaN	NaN	NaN
NaN	NaN	NaN	NaN	632.16766	632.8892	NaN	NaN	NaN	NaN
NaN	NaN	NaN	NaN	632.2908	632.83386	NaN	NaN	NaN	NaN
NaN	NaN	NaN	NaN	632.20215	632.7932	NaN	NaN	NaN	NaN
NaN	NaN	NaN	NaN	632.2186	632.71936	NaN	NaN	NaN	NaN
NaN	NaN	NaN	NaN	632.598	632.6508	NaN	NaN	NaN	NaN
NaN	NaN	NaN	NaN	632.3603	632.6256	NaN	NaN	NaN	NaN
NaN	NaN	NaN	NaN	632.4757	632.576	NaN	NaN	NaN	NaN
NaN	NaN	NaN	NaN	632.5322	632.5414	NaN	NaN	NaN	NaN
NaN	NaN	NaN	NaN	632.6032	632.4908	NaN	NaN	NaN	NaN
NaN	NaN	NaN	NaN	632.35913	632.517	NaN	NaN	NaN	NaN
NaN	NaN	NaN	NaN	632.3693	632.45746	NaN	NaN	NaN	NaN
NaN	NaN	NaN	NaN	632.544	632.40894	NaN	NaN	NaN	NaN
NaN	NaN	NaN	NaN	632.5139	632.37	NaN	NaN	NaN	NaN
NaN	NaN	NaN	NaN	632.2855	632.3627	NaN	NaN	NaN	NaN
NaN	NaN	NaN	NaN	632.40686	632.3367	NaN	NaN	NaN	NaN
NaN	NaN	NaN	NaN	632.6539	632.37695	NaN	NaN	NaN	NaN
NaN	NaN	NaN	NaN	632.45844	632.3877	NaN	NaN	NaN	NaN
NaN	NaN	NaN	NaN	632.60785	632.3028	NaN	NaN	NaN	NaN
NaN	NaN	NaN	NaN	632.6128	632.2561	NaN	NaN	NaN	NaN
NaN	NaN	NaN	NaN	632.51685	632.1896	NaN	NaN	NaN	NaN
NaN	NaN	NaN	NaN	632.63934	632.1141	NaN	NaN	NaN	NaN
NaN	NaN	NaN	NaN	632.86725	632.0478	NaN	NaN	NaN	NaN
NaN	NaN	NaN	NaN	632.7466	632.01587	NaN	NaN	NaN	NaN
NaN	NaN	NaN	NaN	632.7621	632.0117	NaN	NaN	NaN	NaN
NaN	NaN	NaN	NaN	632.8297	631.9443	NaN	NaN	NaN	NaN
NaN	NaN	NaN	NaN	632.96826	631.8006	NaN	NaN	NaN	NaN
NaN	NaN	NaN	NaN	632.69354	631.8164	NaN	NaN	NaN	NaN
NaN	NaN	NaN	NaN	632.5233	631.7143	NaN	NaN	NaN	NaN
NaN	NaN	NaN	NaN	632.7622	631.5503	NaN	NaN	NaN	NaN
NaN	NaN	NaN	NaN	632.62866	631.5	NaN	NaN	NaN	NaN
NaN	NaN	NaN	NaN	632.7638	631.4555	NaN	NaN	NaN	NaN
NaN	NaN	NaN	NaN	632.68884	631.5	NaN	NaN	NaN	NaN
NaN	NaN	NaN	NaN	632.7673	631.5092	NaN	NaN	NaN	NaN
NaN	NaN	NaN	NaN	632.6877	631.43695	NaN	NaN	NaN	NaN
NaN	NaN	NaN	NaN	632.8271	631.39874	NaN	NaN	NaN	NaN
NaN	NaN	NaN	NaN	632.8083	631.3313	NaN	NaN	NaN	NaN
NaN	NaN	NaN	NaN	632.82	631.27844	NaN	NaN	NaN	NaN
NaN	NaN	NaN	NaN	632.82355	631.2211	NaN	NaN	NaN	NaN
NaN	NaN	NaN	NaN	632.986	631.11334	NaN	NaN	NaN	NaN
NaN	NaN	NaN	NaN	632.99457	631.0845	NaN	NaN	NaN	NaN
NaN	NaN	NaN	NaN	632.9569	631.01385	NaN	NaN	NaN	NaN
NaN	NaN	NaN	NaN	633.02814	630.9828	NaN	NaN	NaN	NaN
NaN	NaN	NaN	NaN	633.01575	630.8758	NaN	NaN	NaN	NaN
NaN	NaN	NaN	NaN	633.0015	630.86694	NaN	NaN	NaN	NaN
NaN	NaN	NaN	NaN	632.9441	630.8124	NaN	NaN	NaN	NaN
NaN	NaN	NaN	NaN	633.1972	630.7655	NaN	NaN	NaN	NaN
NaN	NaN	NaN	NaN	633.0258	630.74927	NaN	NaN	NaN	NaN
NaN	NaN	NaN	NaN	633.1229	630.7244	NaN	NaN	NaN	NaN
NaN	NaN	NaN	NaN	632.90985	630.7357	NaN	NaN	NaN	NaN
NaN	NaN	NaN	NaN	633.01636	630.7084	NaN	NaN	NaN	NaN
NaN	NaN	NaN	NaN	632.9939	630.6605	NaN	NaN	NaN	NaN
NaN	NaN	NaN	NaN	633.06683	630.5507	NaN	NaN	NaN	NaN
NaN	NaN	NaN	NaN	632.97485	630.5173	NaN	NaN	NaN	NaN
NaN	NaN	NaN	NaN	633.2523	630.3545	NaN	NaN	NaN	NaN
NaN	NaN	NaN	NaN	633.3006	630.3128	NaN	NaN	NaN	NaN
NaN	NaN	NaN	NaN	633.1435	630.2407	NaN	NaN	NaN	NaN
NaN	NaN	NaN	NaN	633.3837	630.18524	NaN	NaN	NaN	NaN
NaN	NaN	NaN	NaN	633.50305	630.14374	NaN	NaN	NaN	NaN
NaN	NaN	NaN	NaN	633.42584	630.09454	NaN	NaN	NaN	NaN
NaN	NaN	NaN	NaN	633.39014	630.0589	NaN	NaN	NaN	NaN
NaN	NaN	NaN	NaN	633.5514	629.7461	NaN	NaN	NaN	NaN
NaN	NaN	NaN	NaN	633.3974	629.5613	NaN	NaN	NaN	NaN
NaN	NaN	NaN	NaN	633.32025	629.41846	NaN	NaN	NaN	NaN
NaN	NaN	NaN	NaN	633.48346	629.0994	NaN	NaN	NaN	NaN
NaN	NaN	NaN	NaN	633.28827	628.87836	NaN	NaN	NaN	NaN
NaN	NaN	NaN	NaN	633.6053	628.24414	NaN	NaN	NaN	NaN
NaN	NaN	NaN	NaN	633.519	627.1769	NaN	NaN	NaN	NaN
NaN	NaN	NaN	NaN	635.2493	624.3123	NaN	NaN	NaN	NaN
NaN	NaN	NaN	NaN	636.3454	622.4352	NaN	NaN	NaN	NaN
NaN	NaN	NaN	NaN	637.3282	620.34796	NaN	NaN	NaN	NaN
NaN	NaN	NaN	NaN	638.57947	618.088	NaN	NaN	NaN	NaN
NaN	NaN	NaN	NaN	639.4523	615.7591	NaN	NaN	NaN	NaN
NaN	NaN	NaN	NaN	640.2956	612.7579	NaN	NaN	NaN	NaN
NaN	NaN	NaN	NaN	640.7463	610.1004	NaN	NaN	NaN	NaN
NaN	NaN	NaN	NaN	641.8546	607.08563	NaN	NaN	NaN	NaN
NaN	NaN	NaN	NaN	642.58264	604.252	NaN	NaN	NaN	NaN
NaN	NaN	NaN	NaN	643.48816	601.4713	NaN	NaN	NaN	NaN
NaN	NaN	NaN	NaN	644.0585	598.7178	NaN	NaN	NaN	NaN
NaN	NaN	NaN	NaN	644.7333	595.9442	NaN	NaN	NaN	NaN
NaN	NaN	NaN	NaN	645.5576	592.97217	NaN	NaN	NaN	NaN
NaN	NaN	NaN	NaN	646.28925	590.5716	NaN	NaN	NaN	NaN
NaN	NaN	NaN	NaN	647.0412	587.8923	NaN	NaN	NaN	NaN
NaN	NaN	NaN	NaN	647.64185	584.5812	NaN	NaN	NaN	NaN
NaN	NaN	NaN	NaN	648.6953	581.4611	NaN	NaN	NaN	NaN
NaN	NaN	NaN	NaN	649.4563	578.5208	NaN	NaN	NaN	NaN
NaN	NaN	NaN	NaN	650.3964	575.51776	NaN	NaN	NaN	NaN
NaN	NaN	NaN	NaN	651.2361	572.6819	NaN	NaN	NaN	NaN
NaN	NaN	NaN	NaN	652.2067	569.7078	NaN	NaN	NaN	NaN
NaN	NaN	NaN	NaN	653.0545	566.92523	NaN	NaN	NaN	NaN
NaN	NaN	NaN	NaN	653.8562	564.13196	NaN	NaN	NaN	NaN
NaN	NaN	NaN	NaN	654.7851	561.40955	NaN	NaN	NaN	NaN
NaN	NaN	NaN	NaN	655.59015	558.6588	NaN	NaN	NaN	NaN
NaN	NaN	NaN	NaN	656.48914	555.90454	NaN	NaN	NaN	NaN
NaN	NaN	NaN	NaN	657.36334	553.2972	NaN	NaN	NaN	NaN
NaN	NaN	NaN	NaN	658.22107	550.6016	NaN	NaN	NaN	NaN
NaN	NaN	NaN	NaN	659.2135	547.70044	NaN	NaN	NaN	NaN
NaN	NaN	NaN	NaN	660.0463	545.0237	NaN	NaN	NaN	NaN
NaN	NaN	NaN	NaN	660.8859	542.3119	NaN	NaN	NaN	NaN
NaN	NaN	NaN	NaN	661.72986	539.91174	NaN	NaN	NaN	NaN
NaN	NaN	NaN	NaN	662.5576	537.4	NaN	NaN	NaN	NaN
NaN	NaN	NaN	NaN	663.3723	534.86365	NaN	NaN	NaN	NaN
NaN	NaN	NaN	NaN	664.1453	532.5171	NaN	NaN	NaN	NaN
NaN	NaN	NaN	NaN	664.9839	529.96783	NaN	NaN	NaN	NaN
NaN	NaN	NaN	NaN	665.79224	527.58984	NaN	NaN	NaN	NaN
NaN	NaN	NaN	NaN	666.7013	525.121	NaN	NaN	NaN	NaN
NaN	NaN	NaN	NaN	667.40564	522.66595	NaN	NaN	NaN	NaN
NaN	NaN	NaN	NaN	668.57416	520.235	NaN	NaN	NaN	NaN
NaN	NaN	NaN	NaN	669.54254	517.6277	NaN	NaN	NaN	NaN
NaN	NaN	NaN	NaN	670.2989	515.41113	NaN	NaN	NaN	NaN
NaN	NaN	NaN	NaN	671.4352	512.9458	NaN	NaN	NaN	NaN
NaN	NaN	NaN	NaN	672.2514	510.2858	NaN	NaN	NaN	NaN
NaN	NaN	NaN	NaN	673.19055	507.94574	NaN	NaN	NaN	NaN
NaN	NaN	NaN	NaN	673.941	505.76346	NaN	NaN	NaN	NaN
NaN	NaN	NaN	NaN	674.63416	503.41742	NaN	NaN	NaN	NaN
NaN	NaN	NaN	NaN	675.5866	501.23672	NaN	NaN	NaN	NaN
NaN	NaN	NaN	NaN	676.48376	498.9246	NaN	NaN	NaN	NaN
NaN	NaN	NaN	NaN	677.58344	496.63162	NaN	NaN	NaN	NaN
NaN	NaN	NaN	NaN	678.4389	494.21738	NaN	NaN	NaN	NaN
NaN	NaN	NaN	NaN	679.247	492.0772	NaN	NaN	NaN	NaN
NaN	NaN	NaN	NaN	680.0587	489.9965	NaN	NaN	NaN	NaN
NaN	NaN	NaN	NaN	680.9127	487.82193	NaN	NaN	NaN	NaN
NaN	NaN	NaN	NaN	681.7425	485.7821	NaN	NaN	NaN	NaN
NaN	NaN	NaN	NaN	682.50604	483.66507	NaN	NaN	NaN	NaN
NaN	NaN	NaN	NaN	683.4348	481.5012	NaN	NaN	NaN	NaN
NaN	NaN	NaN	NaN	684.3294	479.43958	NaN	NaN	NaN	NaN
NaN	NaN	NaN	NaN	685.18396	477.3866	NaN	NaN	NaN	NaN
NaN	NaN	NaN	NaN	686.05164	475.39795	NaN	NaN	NaN	NaN
NaN	NaN	NaN	NaN	686.8108	473.33072	NaN	NaN	NaN	NaN
NaN	NaN	NaN	NaN	687.68695	471.35645	NaN	NaN	NaN	NaN
NaN	NaN	NaN	NaN	688.6215	469.38336	NaN	NaN	NaN	NaN
NaN	NaN	NaN	NaN	689.39343	467.4201	NaN	NaN	NaN	NaN
NaN	NaN	NaN	NaN	690.28357	465.50482	NaN	NaN	NaN	NaN
NaN	NaN	NaN	NaN	690.9401	463.54523	NaN	NaN	NaN	NaN
NaN	NaN	NaN	NaN	691.7627	461.68402	NaN	NaN	NaN	NaN
NaN	NaN	NaN	NaN	692.6813	459.80414	NaN	NaN	NaN	NaN
NaN	NaN	NaN	NaN	693.57916	457.88367	NaN	NaN	NaN	NaN
NaN	NaN	NaN	NaN	694.4117	456.10245	NaN	NaN	NaN	NaN
NaN	NaN	NaN	NaN	695.1821	454.37286	NaN	NaN	NaN	NaN
NaN	NaN	NaN	NaN	695.92053	452.46774	NaN	NaN	NaN	NaN
NaN	NaN	NaN	NaN	696.655	450.53195	NaN	NaN	NaN	NaN
NaN	NaN	NaN	NaN	697.5559	448.7604	NaN	NaN	NaN	NaN
NaN	NaN	NaN	NaN	698.3912	447.12393	NaN	NaN	NaN	NaN
NaN	NaN	NaN	NaN	699.3264	445.47385	NaN	NaN	NaN	NaN
NaN	NaN	NaN	NaN	700.02625	443.78162	NaN	NaN	NaN	NaN
NaN	NaN	NaN	NaN	700.577	442.205	NaN	NaN	NaN	NaN
NaN	NaN	NaN	NaN	701.2647	440.48117	NaN	NaN	NaN	NaN
NaN	NaN	NaN	NaN	702.16394	439.0802	NaN	NaN	NaN	NaN
NaN	NaN	NaN	NaN	703.1396	437.35513	NaN	NaN	NaN	NaN
NaN	NaN	NaN	NaN	703.8368	435.9344	NaN	NaN	NaN	NaN
NaN	NaN	NaN	NaN	704.5792	434.36453	NaN	NaN	NaN	NaN
NaN	NaN	NaN	NaN	705.27155	433.0224	NaN	NaN	NaN	NaN
NaN	NaN	NaN	NaN	706.1969	431.4357	NaN	NaN	NaN	NaN
NaN	NaN	NaN	NaN	707.02545	429.94632	NaN	NaN	NaN	NaN
NaN	NaN	NaN	NaN	707.6529	428.46603	NaN	NaN	NaN	NaN
NaN	NaN	NaN	NaN	708.4793	426.97412	NaN	NaN	NaN	NaN
NaN	NaN	NaN	NaN	709.1499	425.65445	NaN	NaN	NaN	NaN
NaN	NaN	NaN	NaN	710.0922	424.1827	NaN	NaN	NaN	NaN
NaN	NaN	NaN	NaN	710.8277	422.88193	NaN	NaN	NaN	NaN
NaN	NaN	NaN	NaN	711.61176	421.46692	NaN	NaN	NaN	NaN
NaN	NaN	NaN	NaN	712.49554	420.20966	NaN	NaN	NaN	NaN
NaN	NaN	NaN	NaN	713.2649	418.95108	NaN	NaN	NaN	NaN
NaN	NaN	NaN	NaN	713.93097	417.42307	NaN	NaN	NaN	NaN
NaN	NaN	NaN	NaN	714.70026	416.13254	NaN	NaN	NaN	NaN
NaN	NaN	NaN	NaN	715.38477	414.72598	NaN	NaN	NaN	NaN
NaN	NaN	NaN	NaN	716.21155	413.39706	NaN	NaN	NaN	NaN
NaN	NaN	NaN	NaN	717.03613	412.1298	NaN	NaN	NaN	NaN
NaN	NaN	NaN	NaN	717.9143	410.95914	NaN	NaN	NaN	NaN
NaN	NaN	NaN	NaN	718.918	409.61484	NaN	NaN	NaN	NaN
NaN	NaN	NaN	NaN	719.5438	408.2989	NaN	NaN	NaN	NaN
NaN	NaN	NaN	NaN	720.6155	407.074	NaN	NaN	NaN	NaN
NaN	NaN	NaN	NaN	721.4227	406.01105	NaN	NaN	NaN	NaN
NaN	NaN	NaN	NaN	722.4369	404.78946	NaN	NaN	NaN	NaN
NaN	NaN	NaN	NaN	723.0863	403.54776	NaN	NaN	NaN	NaN
NaN	NaN	NaN	NaN	723.7604	402.3889	NaN	NaN	NaN	NaN
NaN	NaN	NaN	NaN	724.8857	401.06195	NaN	NaN	NaN	NaN
NaN	NaN	NaN	NaN	725.5514	400.12314	NaN	NaN	NaN	NaN
NaN	NaN	NaN	NaN	726.31335	399.1386	NaN	NaN	NaN	NaN
NaN	NaN	NaN	NaN	726.9829	397.96048	NaN	NaN	NaN	NaN
NaN	NaN	NaN	NaN	727.56177	397.0818	NaN	NaN	NaN	NaN
NaN	NaN	NaN	NaN	728.23883	395.97333	NaN	NaN	NaN	NaN
NaN	NaN	NaN	NaN	729.1551	394.87744	NaN	NaN	NaN	NaN
NaN	NaN	NaN	NaN	730.0325	393.5	NaN	NaN	NaN	NaN
NaN	NaN	NaN	NaN	730.7346	392.72507	NaN	NaN	NaN	NaN
NaN	NaN	NaN	NaN	731.3933	391.95905	NaN	NaN	NaN	NaN
NaN	NaN	NaN	NaN	732.1375	391.12567	NaN	NaN	NaN	NaN
NaN	NaN	NaN	NaN	732.9107	390.30066	NaN	NaN	NaN	NaN
NaN	NaN	NaN	NaN	733.8263	389.05084	NaN	NaN	NaN	NaN
NaN	NaN	NaN	NaN	734.4289	388.5	NaN	NaN	NaN	NaN
NaN	NaN	NaN	NaN	735.28973	387.52405	NaN	NaN	NaN	NaN
NaN	NaN	NaN	NaN	736.02606	386.56772	NaN	NaN	NaN	NaN
NaN	NaN	NaN	NaN	736.86206	385.82675	NaN	NaN	NaN	NaN
NaN	NaN	NaN	NaN	737.5167	385.0864	NaN	NaN	NaN	NaN
NaN	NaN	NaN	NaN	738.3547	384.50308	NaN	NaN	NaN	NaN
NaN	NaN	NaN	NaN	739.12	383.8381	NaN	NaN	NaN	NaN
NaN	NaN	NaN	NaN	739.861	382.7595	NaN	NaN	NaN	NaN
NaN	NaN	NaN	NaN	740.5426	381.95944	NaN	NaN	NaN	NaN
NaN	NaN	NaN	NaN	741.3687	380.2858	NaN	NaN	NaN	NaN
NaN	NaN	NaN	NaN	742.09424	380.5584	NaN	NaN	NaN	NaN
NaN	NaN	NaN	NaN	742.96655	380.02216	NaN	NaN	NaN	NaN
NaN	NaN	NaN	NaN	743.734	379.50516	NaN	NaN	NaN	NaN
NaN	NaN	NaN	NaN	744.3882	379.0518	NaN	NaN	NaN	NaN
NaN	NaN	NaN	NaN	745.2314	378.1852	NaN	NaN	NaN	NaN
NaN	NaN	NaN	NaN	745.9131	376.73926	NaN	NaN	NaN	NaN
NaN	NaN	NaN	NaN	746.5436	376.1525	NaN	NaN	NaN	NaN
NaN	NaN	NaN	NaN	747.3811	375.6179	NaN	NaN	NaN	NaN
NaN	NaN	NaN	NaN	748.11664	375.31946	NaN	NaN	NaN	NaN
NaN	NaN	NaN	NaN	748.7783	374.99493	NaN	NaN	NaN	NaN
NaN	NaN	NaN	NaN	749.53033	374.417	NaN	NaN	NaN	NaN
NaN	NaN	NaN	NaN	750.62006	374.56262	NaN	NaN	NaN	NaN
NaN	NaN	NaN	NaN	751.2592	373.86642	NaN	NaN	NaN	NaN
NaN	NaN	NaN	NaN	751.7272	372.69067	NaN	NaN	NaN	NaN
NaN	NaN	NaN	NaN	752.4225	372.26334	NaN	NaN	NaN	NaN
NaN	NaN	NaN	NaN	753.3113	372.48666	NaN	NaN	NaN	NaN
NaN	NaN	NaN	NaN	753.6798	371.6788	NaN	NaN	NaN	NaN
NaN	NaN	NaN	NaN	754.4407	371.2857	NaN	NaN	NaN	NaN
NaN	NaN	NaN	NaN	755.26733	371.65408	NaN	NaN	NaN	NaN
NaN	NaN	NaN	NaN	756.4211	371.10632	NaN	NaN	NaN	NaN
NaN	NaN	NaN	NaN	756.7109	370.25333	NaN	NaN	NaN	NaN
NaN	NaN	NaN	NaN	757.9531	370.44836	NaN	NaN	NaN	NaN
NaN	NaN	NaN	NaN	759.11084	370.13803	NaN	NaN	NaN	NaN
NaN	NaN	NaN	NaN	759.90063	369.80624	NaN	NaN	NaN	NaN
NaN	NaN	NaN	NaN	760.8182	369.53436	NaN	NaN	NaN	NaN
NaN	NaN	NaN	NaN	761.71423	369.38614	NaN	NaN	NaN	NaN
NaN	NaN	NaN	NaN	762.4943	369.22882	NaN	NaN	NaN	NaN
NaN	NaN	NaN	NaN	763.3219	368.93948	NaN	NaN	NaN	NaN
NaN	NaN	NaN	NaN	764.20496	368.624	NaN	NaN	NaN	NaN
NaN	NaN	NaN	NaN	764.9253	368.57755	NaN	NaN	NaN	NaN
NaN	NaN	NaN	NaN	765.621	368.41934	NaN	NaN	NaN	NaN
NaN	NaN	NaN	NaN	766.4235	368.33313	NaN	NaN	NaN	NaN
NaN	NaN	NaN	NaN	767.1799	368.1566	NaN	NaN	NaN	NaN
NaN	NaN	NaN	NaN	768.0365	368.08588	NaN	NaN	NaN	NaN
NaN	NaN	NaN	NaN	768.8333	368.03143	NaN	NaN	NaN	NaN
NaN	NaN	NaN	NaN	769.59143	367.92517	NaN	NaN	NaN	NaN
NaN	NaN	NaN	NaN	770.39343	367.86526	NaN	NaN	NaN	NaN
NaN	NaN	NaN	NaN	771.0787	367.8838	NaN	NaN	NaN	NaN
NaN	NaN	NaN	NaN	771.86896	367.892	NaN	NaN	NaN	NaN
NaN	NaN	NaN	NaN	772.76764	367.87714	NaN	NaN	NaN	NaN
NaN	NaN	NaN	NaN	773.47296	367.81448	NaN	NaN	NaN	NaN
NaN	NaN	NaN	NaN	774.1634	367.99692	NaN	NaN	NaN	NaN
NaN	NaN	NaN	NaN	775.0458	368.00494	NaN	NaN	NaN	NaN
NaN	NaN	NaN	NaN	775.88165	368.18524	NaN	NaN	NaN	NaN
NaN	NaN	NaN	NaN	776.56384	368.18335	NaN	NaN	NaN	NaN
NaN	NaN	NaN	NaN	777.29974	368.42947	NaN	NaN	NaN	NaN
NaN	NaN	NaN	NaN	778.1217	368.56808	NaN	NaN	NaN	NaN
NaN	NaN	NaN	NaN	778.91815	368.73657	NaN	NaN	NaN	NaN
NaN	NaN	NaN	NaN	779.6916	368.83972	NaN	NaN	NaN	NaN
NaN	NaN	NaN	NaN	780.4551	369.04044	NaN	NaN	NaN	NaN
NaN	NaN	NaN	NaN	781.261	369.39536	NaN	NaN	NaN	NaN
NaN	NaN	NaN	NaN	782.0194	369.66278	NaN	NaN	NaN	NaN
NaN	NaN	NaN	NaN	782.84644	369.79282	NaN	NaN	NaN	NaN
NaN	NaN	NaN	NaN	783.5946	370.09003	NaN	NaN	NaN	NaN
NaN	NaN	NaN	NaN	784.4336	370.33133	NaN	NaN	NaN	NaN
NaN	NaN	NaN	NaN	785.192	370.696	NaN	NaN	NaN	NaN
NaN	NaN	NaN	NaN	785.9511	371.085	NaN	NaN	NaN	NaN
NaN	NaN	NaN	NaN	786.76276	371.3874	NaN	NaN	NaN	NaN
NaN	NaN	NaN	NaN	787.4106	371.87128	NaN	NaN	NaN	NaN
NaN	NaN	NaN	NaN	788.32996	372.17075	NaN	NaN	NaN	NaN
NaN	NaN	NaN	NaN	789.0777	372.63205	NaN	NaN	NaN	NaN
NaN	NaN	NaN	NaN	789.79987	373.10522	NaN	NaN	NaN	NaN
NaN	NaN	NaN	NaN	790.6154	373.49582	NaN	NaN	NaN	NaN
NaN	NaN	NaN	NaN	791.47327	373.9374	NaN	NaN	NaN	NaN
NaN	NaN	NaN	NaN	792.1484	374.53516	NaN	NaN	NaN	NaN
NaN	NaN	NaN	NaN	792.8899	375.0021	NaN	NaN	NaN	NaN
NaN	NaN	NaN	NaN	793.6966	375.51993	NaN	NaN	NaN	NaN
NaN	NaN	NaN	NaN	794.4484	376.07306	NaN	NaN	NaN	NaN
NaN	NaN	NaN	NaN	795.28064	376.65955	NaN	NaN	NaN	NaN
NaN	NaN	NaN	NaN	796.01514	377.18253	NaN	NaN	NaN	NaN
NaN	NaN	NaN	NaN	796.8226	377.79178	NaN	NaN	NaN	NaN
NaN	NaN	NaN	NaN	797.5439	378.42105	NaN	NaN	NaN	NaN
NaN	NaN	NaN	NaN	798.3387	378.99417	NaN	NaN	NaN	NaN
NaN	NaN	NaN	NaN	799.10974	379.66495	NaN	NaN	NaN	NaN
NaN	NaN	NaN	NaN	799.7563	380.3948	NaN	NaN	NaN	NaN
NaN	NaN	NaN	NaN	800.7186	381.01404	NaN	NaN	NaN	NaN
NaN	NaN	NaN	NaN	801.2416	381.8113	NaN	NaN	NaN	NaN
NaN	NaN	NaN	NaN	802.097	382.47894	NaN	NaN	NaN	NaN
NaN	NaN	NaN	NaN	802.8224	383.2403	NaN	NaN	NaN	NaN
NaN	NaN	NaN	NaN	803.6124	384.05923	NaN	NaN	NaN	NaN
NaN	NaN	NaN	NaN	804.3093	384.84683	NaN	NaN	NaN	NaN
NaN	NaN	NaN	NaN	805.02124	385.63333	NaN	NaN	NaN	NaN
NaN	NaN	NaN	NaN	805.8429	386.4683	NaN	NaN	NaN	NaN
NaN	NaN	NaN	NaN	806.6303	387.24393	NaN	NaN	NaN	NaN
NaN	NaN	NaN	NaN	807.2466	388.13205	NaN	NaN	NaN	NaN
NaN	NaN	NaN	NaN	807.914	389.06622	NaN	NaN	NaN	NaN
NaN	NaN	NaN	NaN	808.69604	389.99847	NaN	NaN	NaN	NaN
NaN	NaN	NaN	NaN	809.4465	390.86697	NaN	NaN	NaN	NaN
NaN	NaN	NaN	NaN	810.2465	391.7303	NaN	NaN	NaN	NaN
NaN	NaN	NaN	NaN	810.95966	392.67657	NaN	NaN	NaN	NaN
NaN	NaN	NaN	NaN	811.7595	393.68777	NaN	NaN	NaN	NaN
NaN	NaN	NaN	NaN	812.44135	394.71606	NaN	NaN	NaN	NaN
NaN	NaN	NaN	NaN	813.22266	395.67874	NaN	NaN	NaN	NaN
NaN	NaN	NaN	NaN	814.0061	396.70364	NaN	NaN	NaN	NaN
NaN	NaN	NaN	NaN	815.1587	397.66168	NaN	NaN	NaN	NaN
NaN	NaN	NaN	NaN	816.062	398.5583	NaN	NaN	NaN	NaN
NaN	NaN	NaN	NaN	816.5539	399.69162	NaN	NaN	NaN	NaN
NaN	NaN	NaN	NaN	817.45825	400.8234	NaN	NaN	NaN	NaN
NaN	NaN	NaN	NaN	818.13245	401.7872	NaN	NaN	NaN	NaN
NaN	NaN	NaN	NaN	818.68195	402.95413	NaN	NaN	NaN	NaN
NaN	NaN	NaN	NaN	819.5074	404.10147	NaN	NaN	NaN	NaN
NaN	NaN	NaN	NaN	820.11194	405.38956	NaN	NaN	NaN	NaN
NaN	NaN	NaN	NaN	820.807	406.38675	NaN	NaN	NaN	NaN
NaN	NaN	NaN	NaN	821.60077	407.63684	NaN	NaN	NaN	NaN
NaN	NaN	NaN	NaN	822.206	408.81345	NaN	NaN	NaN	NaN
NaN	NaN	NaN	NaN	822.9593	410.2437	NaN	NaN	NaN	NaN
NaN	NaN	NaN	NaN	823.5164	411.51645	NaN	NaN	NaN	NaN
NaN	NaN	NaN	NaN	824.2719	412.8142	NaN	NaN	NaN	NaN
NaN	NaN	NaN	NaN	824.7757	414.01566	NaN	NaN	NaN	NaN
NaN	NaN	NaN	NaN	825.6201	415.32132	NaN	NaN	NaN	NaN
NaN	NaN	NaN	NaN	826.4213	416.50302	NaN	NaN	NaN	NaN
NaN	NaN	NaN	NaN	827.0766	418.05255	NaN	NaN	NaN	NaN
NaN	NaN	NaN	NaN	827.7481	419.3496	NaN	NaN	NaN	NaN
NaN	NaN	NaN	NaN	828.48816	420.679	NaN	NaN	NaN	NaN
NaN	NaN	NaN	NaN	829.0777	422.53226	NaN	NaN	NaN	NaN
NaN	NaN	NaN	NaN	829.90466	423.96432	NaN	NaN	NaN	NaN
NaN	NaN	NaN	NaN	830.63806	425.3343	NaN	NaN	NaN	NaN
NaN	NaN	NaN	NaN	831.321	426.713	NaN	NaN	NaN	NaN
NaN	NaN	NaN	NaN	832.15753	428.2081	NaN	NaN	NaN	NaN
NaN	NaN	NaN	NaN	832.7408	429.57385	NaN	NaN	NaN	NaN
NaN	NaN	NaN	NaN	833.4821	431.0776	NaN	NaN	NaN	NaN
NaN	NaN	NaN	NaN	834.12274	432.48804	NaN	NaN	NaN	NaN
NaN	NaN	NaN	NaN	834.8866	434.08658	NaN	NaN	NaN	NaN
NaN	NaN	NaN	NaN	835.5878	435.55563	NaN	NaN	NaN	NaN
NaN	NaN	NaN	NaN	836.4248	437.2143	NaN	NaN	NaN	NaN
NaN	NaN	NaN	NaN	836.98206	438.78592	NaN	NaN	NaN	NaN
NaN	NaN	NaN	NaN	837.6096	440.35526	NaN	NaN	NaN	NaN
NaN	NaN	NaN	NaN	838.37683	441.97626	NaN	NaN	NaN	NaN
NaN	NaN	NaN	NaN	839.13434	443.3649	NaN	NaN	NaN	NaN
NaN	NaN	NaN	NaN	839.60144	445.0768	NaN	NaN	NaN	NaN
NaN	NaN	NaN	NaN	840.3899	446.83774	NaN	NaN	NaN	NaN
NaN	NaN	NaN	NaN	841.1466	448.6609	NaN	NaN	NaN	NaN
NaN	NaN	NaN	NaN	841.929	450.5962	NaN	NaN	NaN	NaN
NaN	NaN	NaN	NaN	842.7284	452.52005	NaN	NaN	NaN	NaN
NaN	NaN	NaN	NaN	843.3752	454.24423	NaN	NaN	NaN	NaN
NaN	NaN	NaN	NaN	844.2352	456.1838	NaN	NaN	NaN	NaN
NaN	NaN	NaN	NaN	844.8292	457.8864	NaN	NaN	NaN	NaN
NaN	NaN	NaN	NaN	845.4304	459.67	NaN	NaN	NaN	NaN
NaN	NaN	NaN	NaN	846.1177	461.5449	NaN	NaN	NaN	NaN
NaN	NaN	NaN	NaN	846.75665	463.4108	NaN	NaN	NaN	NaN
NaN	NaN	NaN	NaN	847.4063	465.20508	NaN	NaN	NaN	NaN
NaN	NaN	NaN	NaN	848.0355	467.09567	NaN	NaN	NaN	NaN
NaN	NaN	NaN	NaN	848.77936	469.12857	NaN	NaN	NaN	NaN
NaN	NaN	NaN	NaN	849.528	471.14853	NaN	NaN	NaN	NaN
NaN	NaN	NaN	NaN	850.33435	473.01874	NaN	NaN	NaN	NaN
NaN	NaN	NaN	NaN	850.86633	475.00787	NaN	NaN	NaN	NaN
NaN	NaN	NaN	NaN	851.8625	477.15024	NaN	NaN	NaN	NaN
NaN	NaN	NaN	NaN	852.64557	479.11234	NaN	NaN	NaN	NaN
NaN	NaN	NaN	NaN	853.35736	481.20352	NaN	NaN	NaN	NaN
NaN	NaN	NaN	NaN	854.1726	483.29517	NaN	NaN	NaN	NaN
NaN	NaN	NaN	NaN	854.8269	485.35507	NaN	NaN	NaN	NaN
NaN	NaN	NaN	NaN	855.5257	487.4116	NaN	NaN	NaN	NaN
NaN	NaN	NaN	NaN	856.2168	489.5016	NaN	NaN	NaN	NaN
NaN	NaN	NaN	NaN	857.01465	491.7052	NaN	NaN	NaN	NaN
NaN	NaN	NaN	NaN	857.6629	493.8242	NaN	NaN	NaN	NaN
NaN	NaN	NaN	NaN	858.3533	496.04706	NaN	NaN	NaN	NaN
NaN	NaN	NaN	NaN	859.1207	498.23096	NaN	NaN	NaN	NaN
NaN	NaN	NaN	NaN	859.8414	500.50803	NaN	NaN	NaN	NaN
NaN	NaN	NaN	NaN	860.51764	502.71155	NaN	NaN	NaN	NaN
NaN	NaN	NaN	NaN	861.27405	504.90063	NaN	NaN	NaN	NaN
NaN	NaN	NaN	NaN	861.9054	507.22177	NaN	NaN	NaN	NaN
NaN	NaN	NaN	NaN	862.6478	509.4666	NaN	NaN	NaN	NaN
NaN	NaN	NaN	NaN	863.4906	511.94202	NaN	NaN	NaN	NaN
NaN	NaN	NaN	NaN	864.05853	514.29877	NaN	NaN	NaN	NaN
NaN	NaN	NaN	NaN	864.84576	516.5047	NaN	NaN	NaN	NaN
NaN	NaN	NaN	NaN	865.4409	518.70996	NaN	NaN	NaN	NaN
NaN	NaN	NaN	NaN	866.1857	521.12695	NaN	NaN	NaN	NaN
NaN	NaN	NaN	NaN	866.84	523.43665	NaN	NaN	NaN	NaN
NaN	NaN	NaN	NaN	867.5399	525.7949	NaN	NaN	NaN	NaN
NaN	NaN	NaN	NaN	868.20355	528.08984	NaN	NaN	NaN	NaN
NaN	NaN	NaN	NaN	868.99243	530.44073	NaN	NaN	NaN	NaN
NaN	NaN	NaN	NaN	869.7146	532.9612	NaN	NaN	NaN	NaN
NaN	NaN	NaN	NaN	870.46674	535.3699	NaN	NaN	NaN	NaN
NaN	NaN	NaN	NaN	871.1194	537.7657	NaN	NaN	NaN	NaN
NaN	NaN	NaN	NaN	871.85077	540.2537	NaN	NaN	NaN	NaN
NaN	NaN	NaN	NaN	872.482	542.7177	NaN	NaN	NaN	NaN
NaN	NaN	NaN	NaN	873.253	545.381	NaN	NaN	NaN	NaN
NaN	NaN	NaN	NaN	873.9716	548.09406	NaN	NaN	NaN	NaN
NaN	NaN	NaN	NaN	874.7313	550.6806	NaN	NaN	NaN	NaN
NaN	NaN	NaN	NaN	875.45856	553.26776	NaN	NaN	NaN	NaN
NaN	NaN	NaN	NaN	876.0822	555.8422	NaN	NaN	NaN	NaN
NaN	NaN	NaN	NaN	876.8226	558.58356	NaN	NaN	NaN	NaN
NaN	NaN	NaN	NaN	877.63324	561.08563	NaN	NaN	NaN	NaN
NaN	NaN	NaN	NaN	878.2149	563.7982	NaN	NaN	NaN	NaN
NaN	NaN	NaN	NaN	878.9356	566.55786	NaN	NaN	NaN	NaN
NaN	NaN	NaN	NaN	879.6462	569.1686	NaN	NaN	NaN	NaN
NaN	NaN	NaN	NaN	880.3136	571.9046	NaN	NaN	NaN	NaN
NaN	NaN	NaN	NaN	881.1193	574.7429	NaN	NaN	NaN	NaN
NaN	NaN	NaN	NaN	881.91534	577.40186	NaN	NaN	NaN	NaN
NaN	NaN	NaN	NaN	882.4818	580.2353	NaN	NaN	NaN	NaN
NaN	NaN	NaN	NaN	883.20905	582.95337	NaN	NaN	NaN	NaN
NaN	NaN	NaN	NaN	884.0161	585.8296	NaN	NaN	NaN	NaN
NaN	NaN	NaN	NaN	884.6683	588.7828	NaN	NaN	NaN	NaN
NaN	NaN	NaN	NaN	885.4356	591.6603	NaN	NaN	NaN	NaN
NaN	NaN	NaN	NaN	886.1423	594.5474	NaN	NaN	NaN	NaN
NaN	NaN	NaN	NaN	886.8203	597.4475	NaN	NaN	NaN	NaN
NaN	NaN	NaN	NaN	887.462	600.2255	NaN	NaN	NaN	NaN
NaN	NaN	NaN	NaN	888.24457	603.0625	NaN	NaN	NaN	NaN
NaN	NaN	NaN	NaN	888.92163	605.9784	NaN	NaN	NaN	NaN
NaN	NaN	NaN	NaN	889.6833	608.7992	NaN	NaN	NaN	NaN
NaN	NaN	NaN	NaN	890.326	611.8561	NaN	NaN	NaN	NaN
NaN	NaN	NaN	NaN	890.9418	614.81055	NaN	NaN	NaN	NaN
NaN	NaN	NaN	NaN	891.6381	617.836	NaN	NaN	NaN	NaN
NaN	NaN	NaN	NaN	892.40704	620.80945	NaN	NaN	NaN	NaN
NaN	NaN	NaN	NaN	893.1443	623.96375	NaN	NaN	NaN	NaN
NaN	NaN	NaN	NaN	893.7732	627.0046	NaN	NaN	NaN	NaN
NaN	NaN	NaN	NaN	894.47943	630.5669	NaN	NaN	NaN	NaN
NaN	NaN	NaN	NaN	895.2109	633.18567	NaN	NaN	NaN	NaN
NaN	NaN	NaN	NaN	895.83246	633.4343	NaN	NaN	NaN	NaN
