# Supplementary material for: A novel power-amplified jumping behavior in larval beetles (Coleoptera: Laemophloeidae)
Source: PLoS One. 2022 Jan 19;17(1):e0256509. doi: 10.1371/journal.pone.0256509 (PMC8769368; doi:10.1371/journal.pone.0256509)
Supplement: S1 Data — (ZIP) [file pone.0256509.s002.zip › c_21382_488_croppedxypts.csv]

pt1_cam1_X	pt1_cam1_Y	pt2_cam1_X	pt2_cam1_Y	pt3_cam1_X	pt3_cam1_Y	pt4_cam1_X	pt4_cam1_Y	pt5_cam1_X	pt5_cam1_Y
845	636.25	946	631.25	895.6585	629.4887	257	164	351	164
NaN	NaN	NaN	NaN	895.4313	629.535	NaN	NaN	NaN	NaN
NaN	NaN	NaN	NaN	895.4583	629.4722	NaN	NaN	NaN	NaN
NaN	NaN	NaN	NaN	895.6344	629.45856	NaN	NaN	NaN	NaN
NaN	NaN	NaN	NaN	895.76715	629.46	NaN	NaN	NaN	NaN
NaN	NaN	NaN	NaN	895.7478	629.44116	NaN	NaN	NaN	NaN
NaN	NaN	NaN	NaN	895.5736	629.4124	NaN	NaN	NaN	NaN
NaN	NaN	NaN	NaN	896.0328	629.3294	NaN	NaN	NaN	NaN
NaN	NaN	NaN	NaN	895.7752	629.4278	NaN	NaN	NaN	NaN
NaN	NaN	NaN	NaN	895.93146	629.39557	NaN	NaN	NaN	NaN
NaN	NaN	NaN	NaN	895.74023	629.39935	NaN	NaN	NaN	NaN
NaN	NaN	NaN	NaN	896.01807	629.38043	NaN	NaN	NaN	NaN
NaN	NaN	NaN	NaN	896.0006	629.28564	NaN	NaN	NaN	NaN
NaN	NaN	NaN	NaN	895.8359	629.3308	NaN	NaN	NaN	NaN
NaN	NaN	NaN	NaN	895.85333	629.30273	NaN	NaN	NaN	NaN
NaN	NaN	NaN	NaN	895.9703	629.2859	NaN	NaN	NaN	NaN
NaN	NaN	NaN	NaN	895.70856	629.26886	NaN	NaN	NaN	NaN
NaN	NaN	NaN	NaN	895.6475	629.21625	NaN	NaN	NaN	NaN
NaN	NaN	NaN	NaN	896.02496	629.2157	NaN	NaN	NaN	NaN
NaN	NaN	NaN	NaN	895.7407	629.2345	NaN	NaN	NaN	NaN
NaN	NaN	NaN	NaN	895.7309	629.2152	NaN	NaN	NaN	NaN
NaN	NaN	NaN	NaN	895.8769	629.15173	NaN	NaN	NaN	NaN
NaN	NaN	NaN	NaN	895.9703	629.10645	NaN	NaN	NaN	NaN
NaN	NaN	NaN	NaN	895.8068	629.1187	NaN	NaN	NaN	NaN
NaN	NaN	NaN	NaN	895.8917	629.08325	NaN	NaN	NaN	NaN
NaN	NaN	NaN	NaN	895.98883	629.051	NaN	NaN	NaN	NaN
NaN	NaN	NaN	NaN	895.70917	629.0953	NaN	NaN	NaN	NaN
NaN	NaN	NaN	NaN	895.72345	629.10175	NaN	NaN	NaN	NaN
NaN	NaN	NaN	NaN	895.88385	629.0417	NaN	NaN	NaN	NaN
NaN	NaN	NaN	NaN	895.6062	629.1148	NaN	NaN	NaN	NaN
NaN	NaN	NaN	NaN	895.7075	629.0725	NaN	NaN	NaN	NaN
NaN	NaN	NaN	NaN	895.7465	629.0585	NaN	NaN	NaN	NaN
NaN	NaN	NaN	NaN	895.53143	629.13696	NaN	NaN	NaN	NaN
NaN	NaN	NaN	NaN	895.57635	629.1483	NaN	NaN	NaN	NaN
NaN	NaN	NaN	NaN	895.6117	629.1345	NaN	NaN	NaN	NaN
NaN	NaN	NaN	NaN	895.5856	629.1169	NaN	NaN	NaN	NaN
NaN	NaN	NaN	NaN	895.7298	629.1211	NaN	NaN	NaN	NaN
NaN	NaN	NaN	NaN	895.8735	629.1427	NaN	NaN	NaN	NaN
NaN	NaN	NaN	NaN	895.48737	629.1797	NaN	NaN	NaN	NaN
NaN	NaN	NaN	NaN	895.50885	629.17004	NaN	NaN	NaN	NaN
NaN	NaN	NaN	NaN	895.5328	629.1965	NaN	NaN	NaN	NaN
NaN	NaN	NaN	NaN	895.90076	629.1216	NaN	NaN	NaN	NaN
NaN	NaN	NaN	NaN	895.5956	629.178	NaN	NaN	NaN	NaN
NaN	NaN	NaN	NaN	895.65405	629.2106	NaN	NaN	NaN	NaN
NaN	NaN	NaN	NaN	895.5815	629.1404	NaN	NaN	NaN	NaN
NaN	NaN	NaN	NaN	895.9	629.17847	NaN	NaN	NaN	NaN
NaN	NaN	NaN	NaN	895.7243	629.1541	NaN	NaN	NaN	NaN
NaN	NaN	NaN	NaN	895.60114	629.2815	NaN	NaN	NaN	NaN
NaN	NaN	NaN	NaN	895.84937	629.2778	NaN	NaN	NaN	NaN
NaN	NaN	NaN	NaN	895.774	629.20483	NaN	NaN	NaN	NaN
NaN	NaN	NaN	NaN	895.6284	629.19574	NaN	NaN	NaN	NaN
NaN	NaN	NaN	NaN	895.8892	629.2638	NaN	NaN	NaN	NaN
NaN	NaN	NaN	NaN	895.6852	629.2593	NaN	NaN	NaN	NaN
NaN	NaN	NaN	NaN	895.7678	629.2622	NaN	NaN	NaN	NaN
NaN	NaN	NaN	NaN	895.63025	629.3275	NaN	NaN	NaN	NaN
NaN	NaN	NaN	NaN	895.7899	629.312	NaN	NaN	NaN	NaN
NaN	NaN	NaN	NaN	895.85486	629.28906	NaN	NaN	NaN	NaN
NaN	NaN	NaN	NaN	895.34796	629.299	NaN	NaN	NaN	NaN
NaN	NaN	NaN	NaN	896.10443	629.2899	NaN	NaN	NaN	NaN
NaN	NaN	NaN	NaN	896.0318	629.27014	NaN	NaN	NaN	NaN
NaN	NaN	NaN	NaN	895.8963	629.3025	NaN	NaN	NaN	NaN
NaN	NaN	NaN	NaN	895.7715	629.3182	NaN	NaN	NaN	NaN
NaN	NaN	NaN	NaN	895.83826	629.2889	NaN	NaN	NaN	NaN
NaN	NaN	NaN	NaN	895.8786	629.3319	NaN	NaN	NaN	NaN
NaN	NaN	NaN	NaN	895.9314	629.3393	NaN	NaN	NaN	NaN
NaN	NaN	NaN	NaN	896.05133	629.3386	NaN	NaN	NaN	NaN
NaN	NaN	NaN	NaN	895.9343	629.40063	NaN	NaN	NaN	NaN
NaN	NaN	NaN	NaN	895.779	629.3852	NaN	NaN	NaN	NaN
NaN	NaN	NaN	NaN	895.70795	629.43317	NaN	NaN	NaN	NaN
NaN	NaN	NaN	NaN	896.20087	629.3498	NaN	NaN	NaN	NaN
NaN	NaN	NaN	NaN	896.12177	629.4098	NaN	NaN	NaN	NaN
NaN	NaN	NaN	NaN	895.8346	629.42194	NaN	NaN	NaN	NaN
NaN	NaN	NaN	NaN	896.02216	629.4199	NaN	NaN	NaN	NaN
NaN	NaN	NaN	NaN	896.0542	629.4452	NaN	NaN	NaN	NaN
NaN	NaN	NaN	NaN	895.80237	629.5025	NaN	NaN	NaN	NaN
NaN	NaN	NaN	NaN	895.84906	629.464	NaN	NaN	NaN	NaN
NaN	NaN	NaN	NaN	895.9062	629.4259	NaN	NaN	NaN	NaN
NaN	NaN	NaN	NaN	895.97107	629.43604	NaN	NaN	NaN	NaN
NaN	NaN	NaN	NaN	895.72235	629.47266	NaN	NaN	NaN	NaN
NaN	NaN	NaN	NaN	895.66	629.56	NaN	NaN	NaN	NaN
NaN	NaN	NaN	NaN	895.93066	629.45337	NaN	NaN	NaN	NaN
NaN	NaN	NaN	NaN	895.9733	629.48267	NaN	NaN	NaN	NaN
NaN	NaN	NaN	NaN	895.5389	629.5853	NaN	NaN	NaN	NaN
NaN	NaN	NaN	NaN	895.847	629.56964	NaN	NaN	NaN	NaN
NaN	NaN	NaN	NaN	895.8813	629.49756	NaN	NaN	NaN	NaN
NaN	NaN	NaN	NaN	895.9529	629.49005	NaN	NaN	NaN	NaN
NaN	NaN	NaN	NaN	895.4522	629.61444	NaN	NaN	NaN	NaN
NaN	NaN	NaN	NaN	896.1573	629.46466	NaN	NaN	NaN	NaN
NaN	NaN	NaN	NaN	896.04895	629.57806	NaN	NaN	NaN	NaN
NaN	NaN	NaN	NaN	895.9236	629.4524	NaN	NaN	NaN	NaN
NaN	NaN	NaN	NaN	895.9876	629.4616	NaN	NaN	NaN	NaN
NaN	NaN	NaN	NaN	895.9772	629.4778	NaN	NaN	NaN	NaN
NaN	NaN	NaN	NaN	896.1025	629.4679	NaN	NaN	NaN	NaN
NaN	NaN	NaN	NaN	895.63995	629.6539	NaN	NaN	NaN	NaN
NaN	NaN	NaN	NaN	895.66956	629.60596	NaN	NaN	NaN	NaN
NaN	NaN	NaN	NaN	896.2261	629.58356	NaN	NaN	NaN	NaN
NaN	NaN	NaN	NaN	896.03357	629.5187	NaN	NaN	NaN	NaN
NaN	NaN	NaN	NaN	895.95306	629.55756	NaN	NaN	NaN	NaN
NaN	NaN	NaN	NaN	896.09283	629.5235	NaN	NaN	NaN	NaN
NaN	NaN	NaN	NaN	895.93677	629.56506	NaN	NaN	NaN	NaN
NaN	NaN	NaN	NaN	895.8523	629.6288	NaN	NaN	NaN	NaN
NaN	NaN	NaN	NaN	895.9092	629.5634	NaN	NaN	NaN	NaN
NaN	NaN	NaN	NaN	896.2617	629.521	NaN	NaN	NaN	NaN
NaN	NaN	NaN	NaN	896.1708	629.51855	NaN	NaN	NaN	NaN
NaN	NaN	NaN	NaN	895.8278	629.63165	NaN	NaN	NaN	NaN
NaN	NaN	NaN	NaN	896.04047	629.71173	NaN	NaN	NaN	NaN
NaN	NaN	NaN	NaN	896.0296	629.5914	NaN	NaN	NaN	NaN
NaN	NaN	NaN	NaN	895.93146	629.666	NaN	NaN	NaN	NaN
NaN	NaN	NaN	NaN	896.0568	629.59735	NaN	NaN	NaN	NaN
NaN	NaN	NaN	NaN	896.1505	629.7637	NaN	NaN	NaN	NaN
NaN	NaN	NaN	NaN	895.99005	629.60547	NaN	NaN	NaN	NaN
NaN	NaN	NaN	NaN	896.2503	629.67017	NaN	NaN	NaN	NaN
NaN	NaN	NaN	NaN	896.4525	629.7387	NaN	NaN	NaN	NaN
NaN	NaN	NaN	NaN	896.5232	629.66	NaN	NaN	NaN	NaN
NaN	NaN	NaN	NaN	896.18195	629.65967	NaN	NaN	NaN	NaN
NaN	NaN	NaN	NaN	896.14276	629.6273	NaN	NaN	NaN	NaN
NaN	NaN	NaN	NaN	896.29065	629.65027	NaN	NaN	NaN	NaN
NaN	NaN	NaN	NaN	896.2417	629.6439	NaN	NaN	NaN	NaN
NaN	NaN	NaN	NaN	896.11865	629.72485	NaN	NaN	NaN	NaN
NaN	NaN	NaN	NaN	896.0985	629.7615	NaN	NaN	NaN	NaN
NaN	NaN	NaN	NaN	896.17	629.7593	NaN	NaN	NaN	NaN
NaN	NaN	NaN	NaN	896.29974	629.77765	NaN	NaN	NaN	NaN
NaN	NaN	NaN	NaN	895.9584	629.79816	NaN	NaN	NaN	NaN
NaN	NaN	NaN	NaN	896.37897	629.8068	NaN	NaN	NaN	NaN
NaN	NaN	NaN	NaN	896.4723	629.71326	NaN	NaN	NaN	NaN
NaN	NaN	NaN	NaN	896.1025	629.7509	NaN	NaN	NaN	NaN
NaN	NaN	NaN	NaN	896.2577	629.78906	NaN	NaN	NaN	NaN
NaN	NaN	NaN	NaN	896.3808	629.6703	NaN	NaN	NaN	NaN
NaN	NaN	NaN	NaN	896.3575	629.67786	NaN	NaN	NaN	NaN
NaN	NaN	NaN	NaN	896.1905	629.7873	NaN	NaN	NaN	NaN
NaN	NaN	NaN	NaN	896.0879	629.7735	NaN	NaN	NaN	NaN
NaN	NaN	NaN	NaN	896.58124	629.70483	NaN	NaN	NaN	NaN
NaN	NaN	NaN	NaN	896.3989	629.6693	NaN	NaN	NaN	NaN
NaN	NaN	NaN	NaN	896.1729	629.74005	NaN	NaN	NaN	NaN
NaN	NaN	NaN	NaN	896.3482	629.7803	NaN	NaN	NaN	NaN
NaN	NaN	NaN	NaN	896.1573	629.79254	NaN	NaN	NaN	NaN
NaN	NaN	NaN	NaN	896.0278	629.7725	NaN	NaN	NaN	NaN
NaN	NaN	NaN	NaN	896.16956	629.7488	NaN	NaN	NaN	NaN
NaN	NaN	NaN	NaN	896.26013	629.77795	NaN	NaN	NaN	NaN
NaN	NaN	NaN	NaN	896.22205	629.6808	NaN	NaN	NaN	NaN
NaN	NaN	NaN	NaN	896.1193	629.6934	NaN	NaN	NaN	NaN
NaN	NaN	NaN	NaN	896.0514	629.683	NaN	NaN	NaN	NaN
NaN	NaN	NaN	NaN	896.08875	629.8023	NaN	NaN	NaN	NaN
NaN	NaN	NaN	NaN	896.10864	629.7617	NaN	NaN	NaN	NaN
NaN	NaN	NaN	NaN	896.19403	629.6726	NaN	NaN	NaN	NaN
NaN	NaN	NaN	NaN	896.523	629.64545	NaN	NaN	NaN	NaN
NaN	NaN	NaN	NaN	896.5895	629.64026	NaN	NaN	NaN	NaN
NaN	NaN	NaN	NaN	896.2781	629.64795	NaN	NaN	NaN	NaN
NaN	NaN	NaN	NaN	895.9309	629.73535	NaN	NaN	NaN	NaN
NaN	NaN	NaN	NaN	896.4078	629.70386	NaN	NaN	NaN	NaN
NaN	NaN	NaN	NaN	896.1112	629.63293	NaN	NaN	NaN	NaN
NaN	NaN	NaN	NaN	896.00684	629.7602	NaN	NaN	NaN	NaN
NaN	NaN	NaN	NaN	896.2021	629.77686	NaN	NaN	NaN	NaN
NaN	NaN	NaN	NaN	896.456	629.6895	NaN	NaN	NaN	NaN
NaN	NaN	NaN	NaN	896.37146	629.76825	NaN	NaN	NaN	NaN
NaN	NaN	NaN	NaN	896.46423	629.7947	NaN	NaN	NaN	NaN
NaN	NaN	NaN	NaN	896.4524	629.7906	NaN	NaN	NaN	NaN
NaN	NaN	NaN	NaN	896.27057	629.7957	NaN	NaN	NaN	NaN
NaN	NaN	NaN	NaN	896.25806	629.64514	NaN	NaN	NaN	NaN
NaN	NaN	NaN	NaN	896.2598	629.8005	NaN	NaN	NaN	NaN
NaN	NaN	NaN	NaN	896.53284	629.65936	NaN	NaN	NaN	NaN
NaN	NaN	NaN	NaN	896.4277	629.6924	NaN	NaN	NaN	NaN
NaN	NaN	NaN	NaN	896.1252	629.78516	NaN	NaN	NaN	NaN
NaN	NaN	NaN	NaN	896.4877	629.6589	NaN	NaN	NaN	NaN
NaN	NaN	NaN	NaN	896.58496	629.7063	NaN	NaN	NaN	NaN
NaN	NaN	NaN	NaN	896.10474	629.7606	NaN	NaN	NaN	NaN
NaN	NaN	NaN	NaN	896.224	629.80444	NaN	NaN	NaN	NaN
NaN	NaN	NaN	NaN	896.34973	629.80914	NaN	NaN	NaN	NaN
NaN	NaN	NaN	NaN	896.3176	629.8011	NaN	NaN	NaN	NaN
NaN	NaN	NaN	NaN	896.4729	629.64655	NaN	NaN	NaN	NaN
NaN	NaN	NaN	NaN	896.2975	629.7683	NaN	NaN	NaN	NaN
NaN	NaN	NaN	NaN	896.3681	629.81256	NaN	NaN	NaN	NaN
NaN	NaN	NaN	NaN	896.52203	629.7115	NaN	NaN	NaN	NaN
NaN	NaN	NaN	NaN	896.13446	629.71564	NaN	NaN	NaN	NaN
NaN	NaN	NaN	NaN	896.6699	629.6626	NaN	NaN	NaN	NaN
NaN	NaN	NaN	NaN	896.53406	629.72626	NaN	NaN	NaN	NaN
NaN	NaN	NaN	NaN	896.1112	629.8019	NaN	NaN	NaN	NaN
NaN	NaN	NaN	NaN	896.3055	629.7912	NaN	NaN	NaN	NaN
NaN	NaN	NaN	NaN	896.4878	629.7217	NaN	NaN	NaN	NaN
NaN	NaN	NaN	NaN	896.30396	629.7466	NaN	NaN	NaN	NaN
NaN	NaN	NaN	NaN	896.1178	629.7594	NaN	NaN	NaN	NaN
NaN	NaN	NaN	NaN	896.3591	629.83	NaN	NaN	NaN	NaN
NaN	NaN	NaN	NaN	896.5503	629.70245	NaN	NaN	NaN	NaN
NaN	NaN	NaN	NaN	896.2313	629.7886	NaN	NaN	NaN	NaN
NaN	NaN	NaN	NaN	896.1386	629.83044	NaN	NaN	NaN	NaN
NaN	NaN	NaN	NaN	896.4274	629.7005	NaN	NaN	NaN	NaN
NaN	NaN	NaN	NaN	896.3135	629.8313	NaN	NaN	NaN	NaN
NaN	NaN	NaN	NaN	896.3238	629.7208	NaN	NaN	NaN	NaN
NaN	NaN	NaN	NaN	896.30347	629.7089	NaN	NaN	NaN	NaN
NaN	NaN	NaN	NaN	896.49756	629.7034	NaN	NaN	NaN	NaN
NaN	NaN	NaN	NaN	896.3713	629.6287	NaN	NaN	NaN	NaN
NaN	NaN	NaN	NaN	896.701	629.5583	NaN	NaN	NaN	NaN
NaN	NaN	NaN	NaN	896.44196	629.6025	NaN	NaN	NaN	NaN
NaN	NaN	NaN	NaN	896.7615	629.6525	NaN	NaN	NaN	NaN
NaN	NaN	NaN	NaN	896.3706	629.5628	NaN	NaN	NaN	NaN
NaN	NaN	NaN	NaN	896.2779	629.56396	NaN	NaN	NaN	NaN
NaN	NaN	NaN	NaN	896.64636	629.65125	NaN	NaN	NaN	NaN
NaN	NaN	NaN	NaN	896.8531	629.62335	NaN	NaN	NaN	NaN
NaN	NaN	NaN	NaN	896.35077	629.57465	NaN	NaN	NaN	NaN
NaN	NaN	NaN	NaN	896.39923	629.6816	NaN	NaN	NaN	NaN
NaN	NaN	NaN	NaN	896.7329	629.63293	NaN	NaN	NaN	NaN
NaN	NaN	NaN	NaN	896.6323	629.6593	NaN	NaN	NaN	NaN
NaN	NaN	NaN	NaN	896.568	629.6483	NaN	NaN	NaN	NaN
NaN	NaN	NaN	NaN	896.6371	629.58325	NaN	NaN	NaN	NaN
NaN	NaN	NaN	NaN	896.53296	629.6612	NaN	NaN	NaN	NaN
NaN	NaN	NaN	NaN	896.17993	629.6183	NaN	NaN	NaN	NaN
NaN	NaN	NaN	NaN	896.495	629.7391	NaN	NaN	NaN	NaN
NaN	NaN	NaN	NaN	896.7061	629.6354	NaN	NaN	NaN	NaN
NaN	NaN	NaN	NaN	896.5696	629.61676	NaN	NaN	NaN	NaN
NaN	NaN	NaN	NaN	896.27594	629.6477	NaN	NaN	NaN	NaN
NaN	NaN	NaN	NaN	896.64984	629.6413	NaN	NaN	NaN	NaN
NaN	NaN	NaN	NaN	896.7101	629.61304	NaN	NaN	NaN	NaN
NaN	NaN	NaN	NaN	896.6644	629.6239	NaN	NaN	NaN	NaN
NaN	NaN	NaN	NaN	896.3444	629.6581	NaN	NaN	NaN	NaN
NaN	NaN	NaN	NaN	896.2898	629.653	NaN	NaN	NaN	NaN
NaN	NaN	NaN	NaN	896.6077	629.6506	NaN	NaN	NaN	NaN
NaN	NaN	NaN	NaN	896.3675	629.64874	NaN	NaN	NaN	NaN
NaN	NaN	NaN	NaN	896.5593	629.6063	NaN	NaN	NaN	NaN
NaN	NaN	NaN	NaN	896.805	629.6203	NaN	NaN	NaN	NaN
NaN	NaN	NaN	NaN	896.7384	629.6993	NaN	NaN	NaN	NaN
NaN	NaN	NaN	NaN	896.6115	629.7022	NaN	NaN	NaN	NaN
NaN	NaN	NaN	NaN	896.7617	629.63824	NaN	NaN	NaN	NaN
NaN	NaN	NaN	NaN	896.57294	629.57416	NaN	NaN	NaN	NaN
NaN	NaN	NaN	NaN	896.3727	629.64984	NaN	NaN	NaN	NaN
NaN	NaN	NaN	NaN	896.3641	629.63214	NaN	NaN	NaN	NaN
NaN	NaN	NaN	NaN	896.5668	629.6149	NaN	NaN	NaN	NaN
NaN	NaN	NaN	NaN	896.5757	629.5769	NaN	NaN	NaN	NaN
NaN	NaN	NaN	NaN	896.3327	629.6987	NaN	NaN	NaN	NaN
NaN	NaN	NaN	NaN	896.4073	629.6216	NaN	NaN	NaN	NaN
NaN	NaN	NaN	NaN	896.77734	629.618	NaN	NaN	NaN	NaN
NaN	NaN	NaN	NaN	896.55334	629.61536	NaN	NaN	NaN	NaN
NaN	NaN	NaN	NaN	896.51984	629.7134	NaN	NaN	NaN	NaN
NaN	NaN	NaN	NaN	896.83295	629.61584	NaN	NaN	NaN	NaN
NaN	NaN	NaN	NaN	896.6546	629.5748	NaN	NaN	NaN	NaN
NaN	NaN	NaN	NaN	896.6216	629.56946	NaN	NaN	NaN	NaN
NaN	NaN	NaN	NaN	896.21173	629.65045	NaN	NaN	NaN	NaN
NaN	NaN	NaN	NaN	896.7313	629.7105	NaN	NaN	NaN	NaN
NaN	NaN	NaN	NaN	896.6429	629.569	NaN	NaN	NaN	NaN
NaN	NaN	NaN	NaN	896.6255	629.61676	NaN	NaN	NaN	NaN
NaN	NaN	NaN	NaN	896.746	629.5655	NaN	NaN	NaN	NaN
NaN	NaN	NaN	NaN	896.817	629.55383	NaN	NaN	NaN	NaN
NaN	NaN	NaN	NaN	896.54944	629.57294	NaN	NaN	NaN	NaN
NaN	NaN	NaN	NaN	896.21844	629.6465	NaN	NaN	NaN	NaN
NaN	NaN	NaN	NaN	896.7762	629.59247	NaN	NaN	NaN	NaN
NaN	NaN	NaN	NaN	896.44073	629.5642	NaN	NaN	NaN	NaN
NaN	NaN	NaN	NaN	896.4654	629.589	NaN	NaN	NaN	NaN
NaN	NaN	NaN	NaN	896.47406	629.6335	NaN	NaN	NaN	NaN
NaN	NaN	NaN	NaN	896.4004	629.52704	NaN	NaN	NaN	NaN
NaN	NaN	NaN	NaN	896.45215	629.581	NaN	NaN	NaN	NaN
NaN	NaN	NaN	NaN	896.3477	629.5487	NaN	NaN	NaN	NaN
NaN	NaN	NaN	NaN	896.23755	629.58704	NaN	NaN	NaN	NaN
NaN	NaN	NaN	NaN	896.24384	629.55914	NaN	NaN	NaN	NaN
NaN	NaN	NaN	NaN	896.18616	629.576	NaN	NaN	NaN	NaN
NaN	NaN	NaN	NaN	896.23724	629.51245	NaN	NaN	NaN	NaN
NaN	NaN	NaN	NaN	896.53815	629.5	NaN	NaN	NaN	NaN
NaN	NaN	NaN	NaN	896.5258	629.46436	NaN	NaN	NaN	NaN
NaN	NaN	NaN	NaN	896.2873	629.5137	NaN	NaN	NaN	NaN
NaN	NaN	NaN	NaN	896.42535	629.49005	NaN	NaN	NaN	NaN
NaN	NaN	NaN	NaN	896.3848	629.5135	NaN	NaN	NaN	NaN
NaN	NaN	NaN	NaN	896.4481	629.51355	NaN	NaN	NaN	NaN
NaN	NaN	NaN	NaN	896.0177	629.54926	NaN	NaN	NaN	NaN
NaN	NaN	NaN	NaN	896.39606	629.49506	NaN	NaN	NaN	NaN
NaN	NaN	NaN	NaN	896.25494	629.5702	NaN	NaN	NaN	NaN
NaN	NaN	NaN	NaN	896.29675	629.5434	NaN	NaN	NaN	NaN
NaN	NaN	NaN	NaN	896.3082	629.5112	NaN	NaN	NaN	NaN
NaN	NaN	NaN	NaN	896.46533	629.5682	NaN	NaN	NaN	NaN
NaN	NaN	NaN	NaN	896.5355	629.63586	NaN	NaN	NaN	NaN
NaN	NaN	NaN	NaN	896.23444	629.5885	NaN	NaN	NaN	NaN
NaN	NaN	NaN	NaN	896.29926	629.5262	NaN	NaN	NaN	NaN
NaN	NaN	NaN	NaN	896.43964	629.53204	NaN	NaN	NaN	NaN
NaN	NaN	NaN	NaN	896.3713	629.55695	NaN	NaN	NaN	NaN
NaN	NaN	NaN	NaN	896.1579	629.61487	NaN	NaN	NaN	NaN
NaN	NaN	NaN	NaN	896.3238	629.562	NaN	NaN	NaN	NaN
NaN	NaN	NaN	NaN	896.258	629.61304	NaN	NaN	NaN	NaN
NaN	NaN	NaN	NaN	896.13684	629.5821	NaN	NaN	NaN	NaN
NaN	NaN	NaN	NaN	896.474	629.60034	NaN	NaN	NaN	NaN
NaN	NaN	NaN	NaN	896.6304	629.56024	NaN	NaN	NaN	NaN
NaN	NaN	NaN	NaN	896.4519	629.59247	NaN	NaN	NaN	NaN
NaN	NaN	NaN	NaN	896.2434	629.6026	NaN	NaN	NaN	NaN
NaN	NaN	NaN	NaN	896.44794	629.61774	NaN	NaN	NaN	NaN
NaN	NaN	NaN	NaN	896.6667	629.6715	NaN	NaN	NaN	NaN
NaN	NaN	NaN	NaN	896.7503	629.59814	NaN	NaN	NaN	NaN
NaN	NaN	NaN	NaN	896.2628	629.6598	NaN	NaN	NaN	NaN
NaN	NaN	NaN	NaN	896.68195	629.65753	NaN	NaN	NaN	NaN
NaN	NaN	NaN	NaN	896.58374	629.6059	NaN	NaN	NaN	NaN
NaN	NaN	NaN	NaN	896.39026	629.66583	NaN	NaN	NaN	NaN
NaN	NaN	NaN	NaN	896.41406	629.66565	NaN	NaN	NaN	NaN
NaN	NaN	NaN	NaN	896.34796	629.58527	NaN	NaN	NaN	NaN
NaN	NaN	NaN	NaN	896.4448	629.71204	NaN	NaN	NaN	NaN
NaN	NaN	NaN	NaN	896.54724	629.7077	NaN	NaN	NaN	NaN
NaN	NaN	NaN	NaN	896.57623	629.70416	NaN	NaN	NaN	NaN
NaN	NaN	NaN	NaN	896.21875	629.675	NaN	NaN	NaN	NaN
NaN	NaN	NaN	NaN	896.6896	629.74536	NaN	NaN	NaN	NaN
NaN	NaN	NaN	NaN	896.6248	629.6483	NaN	NaN	NaN	NaN
NaN	NaN	NaN	NaN	896.62085	629.73303	NaN	NaN	NaN	NaN
NaN	NaN	NaN	NaN	896.339	629.7025	NaN	NaN	NaN	NaN
NaN	NaN	NaN	NaN	896.4148	629.688	NaN	NaN	NaN	NaN
NaN	NaN	NaN	NaN	896.36786	629.70074	NaN	NaN	NaN	NaN
NaN	NaN	NaN	NaN	896.64056	629.6736	NaN	NaN	NaN	NaN
NaN	NaN	NaN	NaN	896.69556	629.75	NaN	NaN	NaN	NaN
NaN	NaN	NaN	NaN	896.8097	629.704	NaN	NaN	NaN	NaN
NaN	NaN	NaN	NaN	896.7679	629.67285	NaN	NaN	NaN	NaN
NaN	NaN	NaN	NaN	896.65186	629.71234	NaN	NaN	NaN	NaN
NaN	NaN	NaN	NaN	896.4261	629.7569	NaN	NaN	NaN	NaN
NaN	NaN	NaN	NaN	896.4887	629.7045	NaN	NaN	NaN	NaN
NaN	NaN	NaN	NaN	896.55505	629.6965	NaN	NaN	NaN	NaN
NaN	NaN	NaN	NaN	896.61017	629.7525	NaN	NaN	NaN	NaN
NaN	NaN	NaN	NaN	896.5742	629.72516	NaN	NaN	NaN	NaN
NaN	NaN	NaN	NaN	896.4686	629.70325	NaN	NaN	NaN	NaN
NaN	NaN	NaN	NaN	896.77924	629.75464	NaN	NaN	NaN	NaN
NaN	NaN	NaN	NaN	896.4661	629.7447	NaN	NaN	NaN	NaN
NaN	NaN	NaN	NaN	896.6186	629.68976	NaN	NaN	NaN	NaN
NaN	NaN	NaN	NaN	896.6001	629.6669	NaN	NaN	NaN	NaN
NaN	NaN	NaN	NaN	896.89264	629.65826	NaN	NaN	NaN	NaN
NaN	NaN	NaN	NaN	896.60376	629.7575	NaN	NaN	NaN	NaN
NaN	NaN	NaN	NaN	896.54266	629.7823	NaN	NaN	NaN	NaN
NaN	NaN	NaN	NaN	896.52124	629.7225	NaN	NaN	NaN	NaN
NaN	NaN	NaN	NaN	896.96674	629.73645	NaN	NaN	NaN	NaN
NaN	NaN	NaN	NaN	896.5175	629.745	NaN	NaN	NaN	NaN
NaN	NaN	NaN	NaN	896.93	629.71124	NaN	NaN	NaN	NaN
NaN	NaN	NaN	NaN	896.83984	629.71515	NaN	NaN	NaN	NaN
NaN	NaN	NaN	NaN	896.4322	629.64197	NaN	NaN	NaN	NaN
NaN	NaN	NaN	NaN	896.51	629.6493	NaN	NaN	NaN	NaN
NaN	NaN	NaN	NaN	896.607	629.61194	NaN	NaN	NaN	NaN
NaN	NaN	NaN	NaN	896.55194	629.6409	NaN	NaN	NaN	NaN
NaN	NaN	NaN	NaN	896.2783	629.67834	NaN	NaN	NaN	NaN
NaN	NaN	NaN	NaN	896.56244	629.64105	NaN	NaN	NaN	NaN
NaN	NaN	NaN	NaN	896.4962	629.68774	NaN	NaN	NaN	NaN
NaN	NaN	NaN	NaN	896.4563	629.7072	NaN	NaN	NaN	NaN
NaN	NaN	NaN	NaN	896.45715	629.6776	NaN	NaN	NaN	NaN
NaN	NaN	NaN	NaN	896.8854	629.65735	NaN	NaN	NaN	NaN
NaN	NaN	NaN	NaN	896.7509	629.63666	NaN	NaN	NaN	NaN
NaN	NaN	NaN	NaN	896.36456	629.64307	NaN	NaN	NaN	NaN
NaN	NaN	NaN	NaN	896.3788	629.6111	NaN	NaN	NaN	NaN
NaN	NaN	NaN	NaN	896.4575	629.595	NaN	NaN	NaN	NaN
NaN	NaN	NaN	NaN	896.6147	629.54736	NaN	NaN	NaN	NaN
NaN	NaN	NaN	NaN	896.43866	629.5363	NaN	NaN	NaN	NaN
NaN	NaN	NaN	NaN	896.418	629.5504	NaN	NaN	NaN	NaN
NaN	NaN	NaN	NaN	896.60974	629.5698	NaN	NaN	NaN	NaN
NaN	NaN	NaN	NaN	896.58875	629.545	NaN	NaN	NaN	NaN
NaN	NaN	NaN	NaN	896.505	629.5829	NaN	NaN	NaN	NaN
NaN	NaN	NaN	NaN	896.6314	629.5213	NaN	NaN	NaN	NaN
NaN	NaN	NaN	NaN	896.60767	629.49384	NaN	NaN	NaN	NaN
NaN	NaN	NaN	NaN	896.2737	629.5354	NaN	NaN	NaN	NaN
NaN	NaN	NaN	NaN	896.1297	629.5038	NaN	NaN	NaN	NaN
NaN	NaN	NaN	NaN	896.6014	629.4345	NaN	NaN	NaN	NaN
NaN	NaN	NaN	NaN	896.4325	629.4963	NaN	NaN	NaN	NaN
NaN	NaN	NaN	NaN	896.2047	629.4886	NaN	NaN	NaN	NaN
NaN	NaN	NaN	NaN	896.2922	629.4685	NaN	NaN	NaN	NaN
NaN	NaN	NaN	NaN	896.3832	629.4573	NaN	NaN	NaN	NaN
NaN	NaN	NaN	NaN	896.40704	629.44977	NaN	NaN	NaN	NaN
NaN	NaN	NaN	NaN	896.39435	629.44214	NaN	NaN	NaN	NaN
NaN	NaN	NaN	NaN	896.42993	629.4124	NaN	NaN	NaN	NaN
NaN	NaN	NaN	NaN	896.6092	629.4069	NaN	NaN	NaN	NaN
NaN	NaN	NaN	NaN	896.3685	629.4317	NaN	NaN	NaN	NaN
NaN	NaN	NaN	NaN	896.3561	629.4167	NaN	NaN	NaN	NaN
NaN	NaN	NaN	NaN	896.6677	629.36707	NaN	NaN	NaN	NaN
NaN	NaN	NaN	NaN	896.6286	629.3652	NaN	NaN	NaN	NaN
NaN	NaN	NaN	NaN	896.4432	629.3737	NaN	NaN	NaN	NaN
NaN	NaN	NaN	NaN	896.3609	629.3559	NaN	NaN	NaN	NaN
NaN	NaN	NaN	NaN	896.3934	629.32184	NaN	NaN	NaN	NaN
NaN	NaN	NaN	NaN	896.34656	629.35785	NaN	NaN	NaN	NaN
NaN	NaN	NaN	NaN	896.5804	629.28644	NaN	NaN	NaN	NaN
NaN	NaN	NaN	NaN	896.32184	629.32684	NaN	NaN	NaN	NaN
NaN	NaN	NaN	NaN	896.23	629.3225	NaN	NaN	NaN	NaN
NaN	NaN	NaN	NaN	896.4192	629.2841	NaN	NaN	NaN	NaN
NaN	NaN	NaN	NaN	896.43427	629.2333	NaN	NaN	NaN	NaN
NaN	NaN	NaN	NaN	896.5501	629.2293	NaN	NaN	NaN	NaN
NaN	NaN	NaN	NaN	896.3935	629.2406	NaN	NaN	NaN	NaN
NaN	NaN	NaN	NaN	896.4378	629.20685	NaN	NaN	NaN	NaN
NaN	NaN	NaN	NaN	896.36096	629.2269	NaN	NaN	NaN	NaN
NaN	NaN	NaN	NaN	896.3934	629.2503	NaN	NaN	NaN	NaN
NaN	NaN	NaN	NaN	896.4153	629.2105	NaN	NaN	NaN	NaN
NaN	NaN	NaN	NaN	896.3619	629.225	NaN	NaN	NaN	NaN
NaN	NaN	NaN	NaN	896.5805	629.18805	NaN	NaN	NaN	NaN
NaN	NaN	NaN	NaN	896.3308	629.2222	NaN	NaN	NaN	NaN
NaN	NaN	NaN	NaN	896.39734	629.21484	NaN	NaN	NaN	NaN
NaN	NaN	NaN	NaN	896.47455	629.2519	NaN	NaN	NaN	NaN
NaN	NaN	NaN	NaN	896.3272	629.2255	NaN	NaN	NaN	NaN
NaN	NaN	NaN	NaN	896.3704	629.2446	NaN	NaN	NaN	NaN
NaN	NaN	NaN	NaN	896.3707	629.2098	NaN	NaN	NaN	NaN
NaN	NaN	NaN	NaN	896.39874	629.19366	NaN	NaN	NaN	NaN
NaN	NaN	NaN	NaN	896.44275	629.1768	NaN	NaN	NaN	NaN
NaN	NaN	NaN	NaN	896.4403	629.1887	NaN	NaN	NaN	NaN
NaN	NaN	NaN	NaN	896.50256	629.15985	NaN	NaN	NaN	NaN
NaN	NaN	NaN	NaN	896.4055	629.182	NaN	NaN	NaN	NaN
NaN	NaN	NaN	NaN	896.5391	629.1667	NaN	NaN	NaN	NaN
NaN	NaN	NaN	NaN	896.352	629.17957	NaN	NaN	NaN	NaN
NaN	NaN	NaN	NaN	896.53564	629.15607	NaN	NaN	NaN	NaN
NaN	NaN	NaN	NaN	896.4375	629.15686	NaN	NaN	NaN	NaN
NaN	NaN	NaN	NaN	896.3672	629.1871	NaN	NaN	NaN	NaN
NaN	NaN	NaN	NaN	896.4177	629.17096	NaN	NaN	NaN	NaN
NaN	NaN	NaN	NaN	896.42	629.11676	NaN	NaN	NaN	NaN
NaN	NaN	NaN	NaN	896.28516	629.1202	NaN	NaN	NaN	NaN
NaN	NaN	NaN	NaN	896.45123	629.1329	NaN	NaN	NaN	NaN
NaN	NaN	NaN	NaN	896.50775	629.0563	NaN	NaN	NaN	NaN
NaN	NaN	NaN	NaN	896.51776	629.07416	NaN	NaN	NaN	NaN
NaN	NaN	NaN	NaN	896.53064	629.0773	NaN	NaN	NaN	NaN
NaN	NaN	NaN	NaN	896.523	629.0747	NaN	NaN	NaN	NaN
NaN	NaN	NaN	NaN	896.472	629.0745	NaN	NaN	NaN	NaN
NaN	NaN	NaN	NaN	896.696	629.02844	NaN	NaN	NaN	NaN
NaN	NaN	NaN	NaN	896.5597	629.0413	NaN	NaN	NaN	NaN
NaN	NaN	NaN	NaN	896.54474	629.04346	NaN	NaN	NaN	NaN
NaN	NaN	NaN	NaN	896.5383	629.03894	NaN	NaN	NaN	NaN
NaN	NaN	NaN	NaN	896.727	628.99054	NaN	NaN	NaN	NaN
NaN	NaN	NaN	NaN	896.5283	628.99164	NaN	NaN	NaN	NaN
NaN	NaN	NaN	NaN	896.44226	629.0058	NaN	NaN	NaN	NaN
NaN	NaN	NaN	NaN	896.728	628.993	NaN	NaN	NaN	NaN
NaN	NaN	NaN	NaN	896.5593	628.9773	NaN	NaN	NaN	NaN
NaN	NaN	NaN	NaN	896.6385	628.88336	NaN	NaN	NaN	NaN
NaN	NaN	NaN	NaN	896.78204	628.7833	NaN	NaN	NaN	NaN
NaN	NaN	NaN	NaN	896.55597	628.74347	NaN	NaN	NaN	NaN
NaN	NaN	NaN	NaN	896.8342	628.66907	NaN	NaN	NaN	NaN
NaN	NaN	NaN	NaN	897.35114	627.99506	NaN	NaN	NaN	NaN
NaN	NaN	NaN	NaN	897.49756	627.93994	NaN	NaN	NaN	NaN
NaN	NaN	NaN	NaN	897.57605	627.90247	NaN	NaN	NaN	NaN
NaN	NaN	NaN	NaN	896.90704	628.6326	NaN	NaN	NaN	NaN
NaN	NaN	NaN	NaN	897.4877	627.9346	NaN	NaN	NaN	NaN
NaN	NaN	NaN	NaN	897.82336	627.6377	NaN	NaN	NaN	NaN
NaN	NaN	NaN	NaN	897.73425	627.69855	NaN	NaN	NaN	NaN
NaN	NaN	NaN	NaN	897.583	627.8073	NaN	NaN	NaN	NaN
NaN	NaN	NaN	NaN	897.5588	627.828	NaN	NaN	NaN	NaN
NaN	NaN	NaN	NaN	897.6476	627.7963	NaN	NaN	NaN	NaN
NaN	NaN	NaN	NaN	897.45105	627.76807	NaN	NaN	NaN	NaN
NaN	NaN	NaN	NaN	897.7611	627.6884	NaN	NaN	NaN	NaN
NaN	NaN	NaN	NaN	897.74457	627.5932	NaN	NaN	NaN	NaN
NaN	NaN	NaN	NaN	897.6516	627.69495	NaN	NaN	NaN	NaN
NaN	NaN	NaN	NaN	897.52203	627.6897	NaN	NaN	NaN	NaN
NaN	NaN	NaN	NaN	897.54614	627.6432	NaN	NaN	NaN	NaN
NaN	NaN	NaN	NaN	897.6721	627.55457	NaN	NaN	NaN	NaN
NaN	NaN	NaN	NaN	897.5437	627.5485	NaN	NaN	NaN	NaN
NaN	NaN	NaN	NaN	897.64056	627.58954	NaN	NaN	NaN	NaN
NaN	NaN	NaN	NaN	897.5632	627.6616	NaN	NaN	NaN	NaN
NaN	NaN	NaN	NaN	897.4693	627.63495	NaN	NaN	NaN	NaN
NaN	NaN	NaN	NaN	897.5765	627.5555	NaN	NaN	NaN	NaN
NaN	NaN	NaN	NaN	897.4692	627.6677	NaN	NaN	NaN	NaN
NaN	NaN	NaN	NaN	897.6339	627.51324	NaN	NaN	NaN	NaN
NaN	NaN	NaN	NaN	897.62213	627.5435	NaN	NaN	NaN	NaN
NaN	NaN	NaN	NaN	897.6071	627.34973	NaN	NaN	NaN	NaN
NaN	NaN	NaN	NaN	897.51715	627.30786	NaN	NaN	NaN	NaN
NaN	NaN	NaN	NaN	897.6681	627.43665	NaN	NaN	NaN	NaN
NaN	NaN	NaN	NaN	897.6198	627.2763	NaN	NaN	NaN	NaN
NaN	NaN	NaN	NaN	897.72754	627.34503	NaN	NaN	NaN	NaN
NaN	NaN	NaN	NaN	897.4437	627.5012	NaN	NaN	NaN	NaN
NaN	NaN	NaN	NaN	897.7301	627.42535	NaN	NaN	NaN	NaN
NaN	NaN	NaN	NaN	897.7192	627.28955	NaN	NaN	NaN	NaN
NaN	NaN	NaN	NaN	897.7602	627.34015	NaN	NaN	NaN	NaN
NaN	NaN	NaN	NaN	897.69116	627.3591	NaN	NaN	NaN	NaN
NaN	NaN	NaN	NaN	897.7875	627.272	NaN	NaN	NaN	NaN
NaN	NaN	NaN	NaN	897.8588	627.2528	NaN	NaN	NaN	NaN
NaN	NaN	NaN	NaN	897.7203	627.2472	NaN	NaN	NaN	NaN
NaN	NaN	NaN	NaN	897.96643	627.0873	NaN	NaN	NaN	NaN
NaN	NaN	NaN	NaN	897.9826	627.11316	NaN	NaN	NaN	NaN
NaN	NaN	NaN	NaN	897.83044	627.1733	NaN	NaN	NaN	NaN
NaN	NaN	NaN	NaN	898.04834	627.0875	NaN	NaN	NaN	NaN
NaN	NaN	NaN	NaN	897.95557	626.92267	NaN	NaN	NaN	NaN
NaN	NaN	NaN	NaN	898.20575	626.717	NaN	NaN	NaN	NaN
NaN	NaN	NaN	NaN	898.16376	626.64465	NaN	NaN	NaN	NaN
NaN	NaN	NaN	NaN	898.26996	626.41284	NaN	NaN	NaN	NaN
NaN	NaN	NaN	NaN	898.06006	626.1718	NaN	NaN	NaN	NaN
NaN	NaN	NaN	NaN	898.0275	625.92224	NaN	NaN	NaN	NaN
NaN	NaN	NaN	NaN	898.10486	625.65393	NaN	NaN	NaN	NaN
NaN	NaN	NaN	NaN	898.6677	625.1819	NaN	NaN	NaN	NaN
NaN	NaN	NaN	NaN	898.74316	624.432	NaN	NaN	NaN	NaN
NaN	NaN	NaN	NaN	899.1475	623.1802	NaN	NaN	NaN	NaN
NaN	NaN	NaN	NaN	899.5896	621.4565	NaN	NaN	NaN	NaN
NaN	NaN	NaN	NaN	900.09656	619.3042	NaN	NaN	NaN	NaN
NaN	NaN	NaN	NaN	901.15753	617.2425	NaN	NaN	NaN	NaN
NaN	NaN	NaN	NaN	901.97736	615.26953	NaN	NaN	NaN	NaN
NaN	NaN	NaN	NaN	902.1181	613.2601	NaN	NaN	NaN	NaN
NaN	NaN	NaN	NaN	902.9963	611.2166	NaN	NaN	NaN	NaN
NaN	NaN	NaN	NaN	904.07074	608.5683	NaN	NaN	NaN	NaN
NaN	NaN	NaN	NaN	904.71844	606.8731	NaN	NaN	NaN	NaN
NaN	NaN	NaN	NaN	905.4305	604.55536	NaN	NaN	NaN	NaN
NaN	NaN	NaN	NaN	905.9678	602.4845	NaN	NaN	NaN	NaN
NaN	NaN	NaN	NaN	906.44244	600.40015	NaN	NaN	NaN	NaN
NaN	NaN	NaN	NaN	906.8059	598.354	NaN	NaN	NaN	NaN
NaN	NaN	NaN	NaN	907.375	596.12616	NaN	NaN	NaN	NaN
NaN	NaN	NaN	NaN	907.9514	593.9398	NaN	NaN	NaN	NaN
NaN	NaN	NaN	NaN	908.34186	592.0142	NaN	NaN	NaN	NaN
NaN	NaN	NaN	NaN	909.27203	589.6253	NaN	NaN	NaN	NaN
NaN	NaN	NaN	NaN	910.31696	587.3621	NaN	NaN	NaN	NaN
NaN	NaN	NaN	NaN	910.7455	585.3159	NaN	NaN	NaN	NaN
NaN	NaN	NaN	NaN	911.6346	583.2177	NaN	NaN	NaN	NaN
NaN	NaN	NaN	NaN	912.1572	581.1746	NaN	NaN	NaN	NaN
NaN	NaN	NaN	NaN	912.6814	579.2716	NaN	NaN	NaN	NaN
NaN	NaN	NaN	NaN	913.146	577.21893	NaN	NaN	NaN	NaN
NaN	NaN	NaN	NaN	914.0524	574.87946	NaN	NaN	NaN	NaN
NaN	NaN	NaN	NaN	914.6156	573.0387	NaN	NaN	NaN	NaN
NaN	NaN	NaN	NaN	915.1153	571.0259	NaN	NaN	NaN	NaN
NaN	NaN	NaN	NaN	915.93616	568.93726	NaN	NaN	NaN	NaN
NaN	NaN	NaN	NaN	916.59564	566.9697	NaN	NaN	NaN	NaN
NaN	NaN	NaN	NaN	917.2359	565.0623	NaN	NaN	NaN	NaN
NaN	NaN	NaN	NaN	917.80286	563.0678	NaN	NaN	NaN	NaN
NaN	NaN	NaN	NaN	918.56775	561.1444	NaN	NaN	NaN	NaN
NaN	NaN	NaN	NaN	919.2343	559.17993	NaN	NaN	NaN	NaN
NaN	NaN	NaN	NaN	919.9055	557.38745	NaN	NaN	NaN	NaN
NaN	NaN	NaN	NaN	920.53644	555.4823	NaN	NaN	NaN	NaN
NaN	NaN	NaN	NaN	921.1915	553.6677	NaN	NaN	NaN	NaN
NaN	NaN	NaN	NaN	921.8079	551.8132	NaN	NaN	NaN	NaN
NaN	NaN	NaN	NaN	922.5442	549.89465	NaN	NaN	NaN	NaN
NaN	NaN	NaN	NaN	923.2878	548.03674	NaN	NaN	NaN	NaN
NaN	NaN	NaN	NaN	923.8743	546.2867	NaN	NaN	NaN	NaN
NaN	NaN	NaN	NaN	924.5747	544.6265	NaN	NaN	NaN	NaN
NaN	NaN	NaN	NaN	925.3318	543.0643	NaN	NaN	NaN	NaN
NaN	NaN	NaN	NaN	925.84125	541.2897	NaN	NaN	NaN	NaN
NaN	NaN	NaN	NaN	926.4959	539.5566	NaN	NaN	NaN	NaN
NaN	NaN	NaN	NaN	927.239	537.91614	NaN	NaN	NaN	NaN
NaN	NaN	NaN	NaN	928.01245	536.26605	NaN	NaN	NaN	NaN
NaN	NaN	NaN	NaN	928.56036	534.6361	NaN	NaN	NaN	NaN
NaN	NaN	NaN	NaN	929.3564	533.0134	NaN	NaN	NaN	NaN
NaN	NaN	NaN	NaN	929.8886	531.45026	NaN	NaN	NaN	NaN
NaN	NaN	NaN	NaN	930.4188	529.99536	NaN	NaN	NaN	NaN
NaN	NaN	NaN	NaN	931.14197	528.3837	NaN	NaN	NaN	NaN
NaN	NaN	NaN	NaN	931.8514	526.86383	NaN	NaN	NaN	NaN
NaN	NaN	NaN	NaN	932.5052	525.3973	NaN	NaN	NaN	NaN
NaN	NaN	NaN	NaN	933.00104	524.0246	NaN	NaN	NaN	NaN
NaN	NaN	NaN	NaN	933.6116	522.63245	NaN	NaN	NaN	NaN
NaN	NaN	NaN	NaN	934.51465	521.03973	NaN	NaN	NaN	NaN
NaN	NaN	NaN	NaN	935.2224	519.5021	NaN	NaN	NaN	NaN
NaN	NaN	NaN	NaN	935.8551	518.0198	NaN	NaN	NaN	NaN
NaN	NaN	NaN	NaN	936.6642	516.4689	NaN	NaN	NaN	NaN
NaN	NaN	NaN	NaN	937.26794	515.08496	NaN	NaN	NaN	NaN
NaN	NaN	NaN	NaN	937.7979	513.8239	NaN	NaN	NaN	NaN
NaN	NaN	NaN	NaN	938.49133	512.49243	NaN	NaN	NaN	NaN
NaN	NaN	NaN	NaN	939.44336	510.94888	NaN	NaN	NaN	NaN
NaN	NaN	NaN	NaN	940.0205	509.6698	NaN	NaN	NaN	NaN
NaN	NaN	NaN	NaN	940.83075	508.33963	NaN	NaN	NaN	NaN
NaN	NaN	NaN	NaN	941.7153	506.92484	NaN	NaN	NaN	NaN
NaN	NaN	NaN	NaN	942.28424	505.57077	NaN	NaN	NaN	NaN
NaN	NaN	NaN	NaN	943.0409	504.35	NaN	NaN	NaN	NaN
NaN	NaN	NaN	NaN	943.7138	503.08047	NaN	NaN	NaN	NaN
NaN	NaN	NaN	NaN	944.416	501.91083	NaN	NaN	NaN	NaN
NaN	NaN	NaN	NaN	945.12866	500.6979	NaN	NaN	NaN	NaN
NaN	NaN	NaN	NaN	945.73785	499.6039	NaN	NaN	NaN	NaN
NaN	NaN	NaN	NaN	946.49884	498.40305	NaN	NaN	NaN	NaN
NaN	NaN	NaN	NaN	947.1805	497.22308	NaN	NaN	NaN	NaN
NaN	NaN	NaN	NaN	947.9304	496.14566	NaN	NaN	NaN	NaN
NaN	NaN	NaN	NaN	948.71063	494.9722	NaN	NaN	NaN	NaN
NaN	NaN	NaN	NaN	949.2277	493.94946	NaN	NaN	NaN	NaN
NaN	NaN	NaN	NaN	949.97974	492.89047	NaN	NaN	NaN	NaN
NaN	NaN	NaN	NaN	950.6415	491.8765	NaN	NaN	NaN	NaN
NaN	NaN	NaN	NaN	951.3552	490.76657	NaN	NaN	NaN	NaN
NaN	NaN	NaN	NaN	951.9516	489.91284	NaN	NaN	NaN	NaN
NaN	NaN	NaN	NaN	952.664	488.91983	NaN	NaN	NaN	NaN
NaN	NaN	NaN	NaN	953.2698	487.92874	NaN	NaN	NaN	NaN
NaN	NaN	NaN	NaN	954.06934	486.91718	NaN	NaN	NaN	NaN
NaN	NaN	NaN	NaN	954.69775	485.92538	NaN	NaN	NaN	NaN
NaN	NaN	NaN	NaN	955.336	485.0487	NaN	NaN	NaN	NaN
NaN	NaN	NaN	NaN	956.0504	484.1949	NaN	NaN	NaN	NaN
NaN	NaN	NaN	NaN	956.81573	483.30756	NaN	NaN	NaN	NaN
NaN	NaN	NaN	NaN	957.3822	482.54886	NaN	NaN	NaN	NaN
NaN	NaN	NaN	NaN	958.07587	481.6878	NaN	NaN	NaN	NaN
NaN	NaN	NaN	NaN	958.7178	480.87296	NaN	NaN	NaN	NaN
NaN	NaN	NaN	NaN	959.4847	480.0844	NaN	NaN	NaN	NaN
NaN	NaN	NaN	NaN	960.08856	479.27707	NaN	NaN	NaN	NaN
NaN	NaN	NaN	NaN	960.7336	478.50125	NaN	NaN	NaN	NaN
NaN	NaN	NaN	NaN	961.3699	477.81506	NaN	NaN	NaN	NaN
NaN	NaN	NaN	NaN	962.1257	477.00906	NaN	NaN	NaN	NaN
NaN	NaN	NaN	NaN	962.8024	476.37003	NaN	NaN	NaN	NaN
NaN	NaN	NaN	NaN	963.3604	475.75095	NaN	NaN	NaN	NaN
NaN	NaN	NaN	NaN	964.16364	474.98053	NaN	NaN	NaN	NaN
NaN	NaN	NaN	NaN	964.7954	474.39282	NaN	NaN	NaN	NaN
NaN	NaN	NaN	NaN	965.40533	473.8463	NaN	NaN	NaN	NaN
NaN	NaN	NaN	NaN	966.0247	473.15494	NaN	NaN	NaN	NaN
NaN	NaN	NaN	NaN	966.7814	472.51718	NaN	NaN	NaN	NaN
NaN	NaN	NaN	NaN	967.4563	472.04703	NaN	NaN	NaN	NaN
NaN	NaN	NaN	NaN	967.9868	471.53958	NaN	NaN	NaN	NaN
NaN	NaN	NaN	NaN	968.6466	471.00464	NaN	NaN	NaN	NaN
NaN	NaN	NaN	NaN	969.34845	470.43234	NaN	NaN	NaN	NaN
NaN	NaN	NaN	NaN	970.0787	470.03333	NaN	NaN	NaN	NaN
NaN	NaN	NaN	NaN	970.5709	469.62317	NaN	NaN	NaN	NaN
NaN	NaN	NaN	NaN	971.3945	469.09946	NaN	NaN	NaN	NaN
NaN	NaN	NaN	NaN	971.8333	468.66733	NaN	NaN	NaN	NaN
NaN	NaN	NaN	NaN	972.59436	468.28302	NaN	NaN	NaN	NaN
NaN	NaN	NaN	NaN	973.2794	467.94385	NaN	NaN	NaN	NaN
NaN	NaN	NaN	NaN	973.92957	467.526	NaN	NaN	NaN	NaN
NaN	NaN	NaN	NaN	974.5123	467.20782	NaN	NaN	NaN	NaN
NaN	NaN	NaN	NaN	975.1452	466.92603	NaN	NaN	NaN	NaN
NaN	NaN	NaN	NaN	975.9909	466.51254	NaN	NaN	NaN	NaN
NaN	NaN	NaN	NaN	976.4356	466.2452	NaN	NaN	NaN	NaN
NaN	NaN	NaN	NaN	977.04034	465.94324	NaN	NaN	NaN	NaN
NaN	NaN	NaN	NaN	977.8748	465.58713	NaN	NaN	NaN	NaN
NaN	NaN	NaN	NaN	978.493	465.42587	NaN	NaN	NaN	NaN
NaN	NaN	NaN	NaN	979.1667	465.10083	NaN	NaN	NaN	NaN
NaN	NaN	NaN	NaN	979.99164	464.99582	NaN	NaN	NaN	NaN
NaN	NaN	NaN	NaN	980.52124	464.67706	NaN	NaN	NaN	NaN
NaN	NaN	NaN	NaN	981.2123	464.5171	NaN	NaN	NaN	NaN
NaN	NaN	NaN	NaN	981.84607	464.41525	NaN	NaN	NaN	NaN
NaN	NaN	NaN	NaN	982.4344	464.2418	NaN	NaN	NaN	NaN
NaN	NaN	NaN	NaN	983.18756	464.20615	NaN	NaN	NaN	NaN
NaN	NaN	NaN	NaN	983.94885	464.11932	NaN	NaN	NaN	NaN
NaN	NaN	NaN	NaN	984.7916	463.97937	NaN	NaN	NaN	NaN
NaN	NaN	NaN	NaN	985.3905	463.8905	NaN	NaN	NaN	NaN
NaN	NaN	NaN	NaN	985.9878	463.87698	NaN	NaN	NaN	NaN
NaN	NaN	NaN	NaN	986.9652	463.6913	NaN	NaN	NaN	NaN
NaN	NaN	NaN	NaN	987.58795	463.72836	NaN	NaN	NaN	NaN
NaN	NaN	NaN	NaN	988.25934	463.6801	NaN	NaN	NaN	NaN
NaN	NaN	NaN	NaN	988.7308	463.76416	NaN	NaN	NaN	NaN
NaN	NaN	NaN	NaN	989.358	463.7942	NaN	NaN	NaN	NaN
NaN	NaN	NaN	NaN	990.02985	463.9003	NaN	NaN	NaN	NaN
NaN	NaN	NaN	NaN	990.6911	463.9948	NaN	NaN	NaN	NaN
NaN	NaN	NaN	NaN	991.3561	464.18314	NaN	NaN	NaN	NaN
NaN	NaN	NaN	NaN	992.0022	464.2894	NaN	NaN	NaN	NaN
NaN	NaN	NaN	NaN	992.7698	464.3882	NaN	NaN	NaN	NaN
NaN	NaN	NaN	NaN	993.1697	464.49243	NaN	NaN	NaN	NaN
NaN	NaN	NaN	NaN	993.7806	464.72986	NaN	NaN	NaN	NaN
NaN	NaN	NaN	NaN	994.4717	464.87405	NaN	NaN	NaN	NaN
NaN	NaN	NaN	NaN	995.0922	465.06073	NaN	NaN	NaN	NaN
NaN	NaN	NaN	NaN	995.87976	465.34225	NaN	NaN	NaN	NaN
NaN	NaN	NaN	NaN	996.5938	465.63162	NaN	NaN	NaN	NaN
NaN	NaN	NaN	NaN	997.1273	465.8957	NaN	NaN	NaN	NaN
NaN	NaN	NaN	NaN	997.59467	466.15344	NaN	NaN	NaN	NaN
NaN	NaN	NaN	NaN	998.3186	466.57925	NaN	NaN	NaN	NaN
NaN	NaN	NaN	NaN	998.9707	466.9451	NaN	NaN	NaN	NaN
NaN	NaN	NaN	NaN	999.65607	467.22726	NaN	NaN	NaN	NaN
NaN	NaN	NaN	NaN	1000.2546	467.47852	NaN	NaN	NaN	NaN
NaN	NaN	NaN	NaN	1001.0365	467.95746	NaN	NaN	NaN	NaN
NaN	NaN	NaN	NaN	1001.68225	468.51657	NaN	NaN	NaN	NaN
NaN	NaN	NaN	NaN	1002.13446	468.82477	NaN	NaN	NaN	NaN
NaN	NaN	NaN	NaN	1002.8627	469.38425	NaN	NaN	NaN	NaN
NaN	NaN	NaN	NaN	1003.4801	469.77106	NaN	NaN	NaN	NaN
NaN	NaN	NaN	NaN	1004.0957	470.2841	NaN	NaN	NaN	NaN
NaN	NaN	NaN	NaN	1004.7837	470.80542	NaN	NaN	NaN	NaN
NaN	NaN	NaN	NaN	1005.3897	471.23813	NaN	NaN	NaN	NaN
NaN	NaN	NaN	NaN	1005.9808	471.81796	NaN	NaN	NaN	NaN
NaN	NaN	NaN	NaN	1006.5867	472.43344	NaN	NaN	NaN	NaN
NaN	NaN	NaN	NaN	1007.2427	472.82358	NaN	NaN	NaN	NaN
NaN	NaN	NaN	NaN	1008.07666	473.3236	NaN	NaN	NaN	NaN
NaN	NaN	NaN	NaN	1008.544	474.12823	NaN	NaN	NaN	NaN
NaN	NaN	NaN	NaN	1009.0911	474.51685	NaN	NaN	NaN	NaN
NaN	NaN	NaN	NaN	1009.84875	475.30246	NaN	NaN	NaN	NaN
NaN	NaN	NaN	NaN	1010.48016	476.10367	NaN	NaN	NaN	NaN
NaN	NaN	NaN	NaN	1010.89813	476.66232	NaN	NaN	NaN	NaN
NaN	NaN	NaN	NaN	1011.6703	477.44116	NaN	NaN	NaN	NaN
NaN	NaN	NaN	NaN	1012.3908	478.188	NaN	NaN	NaN	NaN
NaN	NaN	NaN	NaN	1012.968	478.76678	NaN	NaN	NaN	NaN
NaN	NaN	NaN	NaN	1013.5293	479.745	NaN	NaN	NaN	NaN
NaN	NaN	NaN	NaN	1014.149	480.3518	NaN	NaN	NaN	NaN
NaN	NaN	NaN	NaN	1014.9488	481.17874	NaN	NaN	NaN	NaN
NaN	NaN	NaN	NaN	1015.5545	482.07477	NaN	NaN	NaN	NaN
NaN	NaN	NaN	NaN	1016.1403	482.81628	NaN	NaN	NaN	NaN
NaN	NaN	NaN	NaN	1016.6203	483.45312	NaN	NaN	NaN	NaN
NaN	NaN	NaN	NaN	1017.3062	484.3062	NaN	NaN	NaN	NaN
NaN	NaN	NaN	NaN	1017.9341	485.12482	NaN	NaN	NaN	NaN
NaN	NaN	NaN	NaN	1018.45935	485.97656	NaN	NaN	NaN	NaN
NaN	NaN	NaN	NaN	1019.03	486.91602	NaN	NaN	NaN	NaN
NaN	NaN	NaN	NaN	1019.61597	487.80423	NaN	NaN	NaN	NaN
NaN	NaN	NaN	NaN	1020.3293	488.71494	NaN	NaN	NaN	NaN
NaN	NaN	NaN	NaN	1020.93353	489.5997	NaN	NaN	NaN	NaN
NaN	NaN	NaN	NaN	1021.503	490.56708	NaN	NaN	NaN	NaN
NaN	NaN	NaN	NaN	1022.32184	491.41318	NaN	NaN	NaN	NaN
NaN	NaN	NaN	NaN	1023.1012	492.53775	NaN	NaN	NaN	NaN
NaN	NaN	NaN	NaN	1023.8061	493.35437	NaN	NaN	NaN	NaN
NaN	NaN	NaN	NaN	1024.5647	494.39474	NaN	NaN	NaN	NaN
NaN	NaN	NaN	NaN	1024.9751	495.37976	NaN	NaN	NaN	NaN
NaN	NaN	NaN	NaN	1025.9763	496.41864	NaN	NaN	NaN	NaN
NaN	NaN	NaN	NaN	1026.7118	497.49265	NaN	NaN	NaN	NaN
NaN	NaN	NaN	NaN	1027.2708	498.54233	NaN	NaN	NaN	NaN
NaN	NaN	NaN	NaN	1028.0415	499.64264	NaN	NaN	NaN	NaN
NaN	NaN	NaN	NaN	1028.7537	500.81778	NaN	NaN	NaN	NaN
NaN	NaN	NaN	NaN	1029.3324	501.88007	NaN	NaN	NaN	NaN
NaN	NaN	NaN	NaN	1030.072	503.11197	NaN	NaN	NaN	NaN
NaN	NaN	NaN	NaN	1030.7919	504.1924	NaN	NaN	NaN	NaN
NaN	NaN	NaN	NaN	1031.4985	505.4256	NaN	NaN	NaN	NaN
NaN	NaN	NaN	NaN	1032.1362	506.5114	NaN	NaN	NaN	NaN
NaN	NaN	NaN	NaN	1032.7742	507.7979	NaN	NaN	NaN	NaN
NaN	NaN	NaN	NaN	1033.4003	509.0042	NaN	NaN	NaN	NaN
NaN	NaN	NaN	NaN	1034.0336	510.17648	NaN	NaN	NaN	NaN
NaN	NaN	NaN	NaN	1034.8525	511.53568	NaN	NaN	NaN	NaN
NaN	NaN	NaN	NaN	1035.5096	512.87805	NaN	NaN	NaN	NaN
NaN	NaN	NaN	NaN	1036.2347	514.2294	NaN	NaN	NaN	NaN
NaN	NaN	NaN	NaN	1036.9349	515.5604	NaN	NaN	NaN	NaN
NaN	NaN	NaN	NaN	1037.6825	517.0141	NaN	NaN	NaN	NaN
NaN	NaN	NaN	NaN	1038.3348	518.28827	NaN	NaN	NaN	NaN
NaN	NaN	NaN	NaN	1038.9336	519.60065	NaN	NaN	NaN	NaN
NaN	NaN	NaN	NaN	1039.7407	521.0133	NaN	NaN	NaN	NaN
NaN	NaN	NaN	NaN	1040.3252	522.37286	NaN	NaN	NaN	NaN
NaN	NaN	NaN	NaN	1041.0519	523.77924	NaN	NaN	NaN	NaN
NaN	NaN	NaN	NaN	1041.6497	525.22046	NaN	NaN	NaN	NaN
NaN	NaN	NaN	NaN	1042.3562	526.69214	NaN	NaN	NaN	NaN
NaN	NaN	NaN	NaN	1042.9948	528.22266	NaN	NaN	NaN	NaN
NaN	NaN	NaN	NaN	1043.7263	529.60925	NaN	NaN	NaN	NaN
NaN	NaN	NaN	NaN	1044.5284	531.21484	NaN	NaN	NaN	NaN
NaN	NaN	NaN	NaN	1045.1354	532.6836	NaN	NaN	NaN	NaN
NaN	NaN	NaN	NaN	1045.8441	534.2607	NaN	NaN	NaN	NaN
NaN	NaN	NaN	NaN	1046.6011	535.7877	NaN	NaN	NaN	NaN
NaN	NaN	NaN	NaN	1047.2975	537.31775	NaN	NaN	NaN	NaN
NaN	NaN	NaN	NaN	1047.9401	539.06506	NaN	NaN	NaN	NaN
NaN	NaN	NaN	NaN	1048.5731	540.48486	NaN	NaN	NaN	NaN
NaN	NaN	NaN	NaN	1049.3212	542.2393	NaN	NaN	NaN	NaN
NaN	NaN	NaN	NaN	1050.0375	543.9462	NaN	NaN	NaN	NaN
NaN	NaN	NaN	NaN	1050.5869	545.41925	NaN	NaN	NaN	NaN
NaN	NaN	NaN	NaN	1051.3608	547.2329	NaN	NaN	NaN	NaN
NaN	NaN	NaN	NaN	1052.1602	548.87164	NaN	NaN	NaN	NaN
NaN	NaN	NaN	NaN	1052.845	550.7825	NaN	NaN	NaN	NaN
NaN	NaN	NaN	NaN	1053.5559	552.63043	NaN	NaN	NaN	NaN
NaN	NaN	NaN	NaN	1054.2565	554.4143	NaN	NaN	NaN	NaN
NaN	NaN	NaN	NaN	1054.9615	556.29034	NaN	NaN	NaN	NaN
NaN	NaN	NaN	NaN	1055.604	558.0124	NaN	NaN	NaN	NaN
NaN	NaN	NaN	NaN	1056.3988	559.90497	NaN	NaN	NaN	NaN
NaN	NaN	NaN	NaN	1057.0995	561.7739	NaN	NaN	NaN	NaN
NaN	NaN	NaN	NaN	1057.7295	563.65265	NaN	NaN	NaN	NaN
NaN	NaN	NaN	NaN	1058.4501	565.528	NaN	NaN	NaN	NaN
NaN	NaN	NaN	NaN	1059.2078	567.4694	NaN	NaN	NaN	NaN
NaN	NaN	NaN	NaN	1059.8755	569.3749	NaN	NaN	NaN	NaN
NaN	NaN	NaN	NaN	1060.5364	571.2852	NaN	NaN	NaN	NaN
NaN	NaN	NaN	NaN	1061.2937	573.3095	NaN	NaN	NaN	NaN
NaN	NaN	NaN	NaN	1061.8964	575.3085	NaN	NaN	NaN	NaN
NaN	NaN	NaN	NaN	1062.6398	577.2615	NaN	NaN	NaN	NaN
NaN	NaN	NaN	NaN	1063.3221	579.32947	NaN	NaN	NaN	NaN
NaN	NaN	NaN	NaN	1063.9619	581.344	NaN	NaN	NaN	NaN
NaN	NaN	NaN	NaN	1064.6559	583.4391	NaN	NaN	NaN	NaN
NaN	NaN	NaN	NaN	1065.3563	585.5597	NaN	NaN	NaN	NaN
NaN	NaN	NaN	NaN	1066.0726	587.601	NaN	NaN	NaN	NaN
NaN	NaN	NaN	NaN	1066.7831	589.62256	NaN	NaN	NaN	NaN
NaN	NaN	NaN	NaN	1067.4299	591.8889	NaN	NaN	NaN	NaN
NaN	NaN	NaN	NaN	1068.1783	594.0986	NaN	NaN	NaN	NaN
NaN	NaN	NaN	NaN	1068.7732	596.2122	NaN	NaN	NaN	NaN
NaN	NaN	NaN	NaN	1069.5531	598.4204	NaN	NaN	NaN	NaN
NaN	NaN	NaN	NaN	1070.2224	600.64185	NaN	NaN	NaN	NaN
NaN	NaN	NaN	NaN	1070.9203	602.7052	NaN	NaN	NaN	NaN
NaN	NaN	NaN	NaN	1071.5668	604.9091	NaN	NaN	NaN	NaN
NaN	NaN	NaN	NaN	1072.2671	607.2183	NaN	NaN	NaN	NaN
NaN	NaN	NaN	NaN	1073.06	609.46075	NaN	NaN	NaN	NaN
NaN	NaN	NaN	NaN	1073.6263	611.71313	NaN	NaN	NaN	NaN
NaN	NaN	NaN	NaN	1074.4963	614.18115	NaN	NaN	NaN	NaN
NaN	NaN	NaN	NaN	1076.2361	616.79785	NaN	NaN	NaN	NaN
NaN	NaN	NaN	NaN	1075.8936	619.34686	NaN	NaN	NaN	NaN
NaN	NaN	NaN	NaN	1076.4977	621.7681	NaN	NaN	NaN	NaN
NaN	NaN	NaN	NaN	1076.7789	622.82184	NaN	NaN	NaN	NaN
