# Supplementary material for: A novel power-amplified jumping behavior in larval beetles (Coleoptera: Laemophloeidae)
Source: PLoS One. 2022 Jan 19;17(1):e0256509. doi: 10.1371/journal.pone.0256509 (PMC8769368; doi:10.1371/journal.pone.0256509)
Supplement: S1 Data — (ZIP) [file pone.0256509.s002.zip › c_21382_490_croppedxypts.csv]

pt1_cam1_X	pt1_cam1_Y	pt2_cam1_X	pt2_cam1_Y	pt3_cam1_X	pt3_cam1_Y	pt4_cam1_X	pt4_cam1_Y	pt5_cam1_X	pt5_cam1_Y
214.667	646.333	334	648	274.7007	642.8093	200.667	266	294	266.667
NaN	NaN	NaN	NaN	274.28128	642.86957	NaN	NaN	NaN	NaN
NaN	NaN	NaN	NaN	276.45242	642.944	NaN	NaN	NaN	NaN
NaN	NaN	NaN	NaN	276.16858	642.9606	NaN	NaN	NaN	NaN
NaN	NaN	NaN	NaN	274.61215	642.853	NaN	NaN	NaN	NaN
NaN	NaN	NaN	NaN	274.039	642.8562	NaN	NaN	NaN	NaN
NaN	NaN	NaN	NaN	275.96494	642.9842	NaN	NaN	NaN	NaN
NaN	NaN	NaN	NaN	276.1197	642.9834	NaN	NaN	NaN	NaN
NaN	NaN	NaN	NaN	274.15268	642.7934	NaN	NaN	NaN	NaN
NaN	NaN	NaN	NaN	274.40405	642.88153	NaN	NaN	NaN	NaN
NaN	NaN	NaN	NaN	276.18997	642.9735	NaN	NaN	NaN	NaN
NaN	NaN	NaN	NaN	274.18295	642.8599	NaN	NaN	NaN	NaN
NaN	NaN	NaN	NaN	275.99442	643.0313	NaN	NaN	NaN	NaN
NaN	NaN	NaN	NaN	276.6243	642.98267	NaN	NaN	NaN	NaN
NaN	NaN	NaN	NaN	276.6017	642.99713	NaN	NaN	NaN	NaN
NaN	NaN	NaN	NaN	276.44736	642.9622	NaN	NaN	NaN	NaN
NaN	NaN	NaN	NaN	275.98486	643.01404	NaN	NaN	NaN	NaN
NaN	NaN	NaN	NaN	276.00784	643.0145	NaN	NaN	NaN	NaN
NaN	NaN	NaN	NaN	276.09384	642.9744	NaN	NaN	NaN	NaN
NaN	NaN	NaN	NaN	276.27765	642.99274	NaN	NaN	NaN	NaN
NaN	NaN	NaN	NaN	276.34607	642.9933	NaN	NaN	NaN	NaN
NaN	NaN	NaN	NaN	276.00916	642.95654	NaN	NaN	NaN	NaN
NaN	NaN	NaN	NaN	274.57455	642.86334	NaN	NaN	NaN	NaN
NaN	NaN	NaN	NaN	274.1459	642.85406	NaN	NaN	NaN	NaN
NaN	NaN	NaN	NaN	275.4698	642.8244	NaN	NaN	NaN	NaN
NaN	NaN	NaN	NaN	275.5978	642.6669	NaN	NaN	NaN	NaN
NaN	NaN	NaN	NaN	275.4138	642.55975	NaN	NaN	NaN	NaN
NaN	NaN	NaN	NaN	275.5419	642.5725	NaN	NaN	NaN	NaN
NaN	NaN	NaN	NaN	275.90384	642.5769	NaN	NaN	NaN	NaN
NaN	NaN	NaN	NaN	275.58218	642.60504	NaN	NaN	NaN	NaN
NaN	NaN	NaN	NaN	275.18546	642.6759	NaN	NaN	NaN	NaN
NaN	NaN	NaN	NaN	275.30807	642.6717	NaN	NaN	NaN	NaN
NaN	NaN	NaN	NaN	275.47354	642.6323	NaN	NaN	NaN	NaN
NaN	NaN	NaN	NaN	275.9188	642.6102	NaN	NaN	NaN	NaN
NaN	NaN	NaN	NaN	275.7669	642.7083	NaN	NaN	NaN	NaN
NaN	NaN	NaN	NaN	275.96155	642.7025	NaN	NaN	NaN	NaN
NaN	NaN	NaN	NaN	275.86343	642.6111	NaN	NaN	NaN	NaN
NaN	NaN	NaN	NaN	275.7221	642.7198	NaN	NaN	NaN	NaN
NaN	NaN	NaN	NaN	275.4821	642.696	NaN	NaN	NaN	NaN
NaN	NaN	NaN	NaN	275.3876	642.672	NaN	NaN	NaN	NaN
NaN	NaN	NaN	NaN	275.815	642.689	NaN	NaN	NaN	NaN
NaN	NaN	NaN	NaN	276.02744	642.71277	NaN	NaN	NaN	NaN
NaN	NaN	NaN	NaN	275.6189	642.69	NaN	NaN	NaN	NaN
NaN	NaN	NaN	NaN	275.88242	642.7272	NaN	NaN	NaN	NaN
NaN	NaN	NaN	NaN	275.40344	642.6874	NaN	NaN	NaN	NaN
NaN	NaN	NaN	NaN	275.8458	642.67346	NaN	NaN	NaN	NaN
NaN	NaN	NaN	NaN	276.1277	642.69684	NaN	NaN	NaN	NaN
NaN	NaN	NaN	NaN	276.1545	642.6802	NaN	NaN	NaN	NaN
NaN	NaN	NaN	NaN	275.705	642.6721	NaN	NaN	NaN	NaN
NaN	NaN	NaN	NaN	275.88522	642.7038	NaN	NaN	NaN	NaN
NaN	NaN	NaN	NaN	276.23508	642.6928	NaN	NaN	NaN	NaN
NaN	NaN	NaN	NaN	276.02118	642.689	NaN	NaN	NaN	NaN
NaN	NaN	NaN	NaN	275.76978	642.7118	NaN	NaN	NaN	NaN
NaN	NaN	NaN	NaN	275.98257	642.71484	NaN	NaN	NaN	NaN
NaN	NaN	NaN	NaN	275.91177	642.64764	NaN	NaN	NaN	NaN
NaN	NaN	NaN	NaN	275.84256	642.7376	NaN	NaN	NaN	NaN
NaN	NaN	NaN	NaN	275.94592	642.78876	NaN	NaN	NaN	NaN
NaN	NaN	NaN	NaN	275.76315	642.75085	NaN	NaN	NaN	NaN
NaN	NaN	NaN	NaN	275.90967	642.7451	NaN	NaN	NaN	NaN
NaN	NaN	NaN	NaN	276.1955	642.71234	NaN	NaN	NaN	NaN
NaN	NaN	NaN	NaN	275.88144	642.7349	NaN	NaN	NaN	NaN
NaN	NaN	NaN	NaN	276.2588	642.6925	NaN	NaN	NaN	NaN
NaN	NaN	NaN	NaN	276.09348	642.66895	NaN	NaN	NaN	NaN
NaN	NaN	NaN	NaN	275.79163	642.70447	NaN	NaN	NaN	NaN
NaN	NaN	NaN	NaN	276.21014	642.70734	NaN	NaN	NaN	NaN
NaN	NaN	NaN	NaN	276.02673	642.7082	NaN	NaN	NaN	NaN
NaN	NaN	NaN	NaN	276.00735	642.6461	NaN	NaN	NaN	NaN
NaN	NaN	NaN	NaN	276.20688	642.68713	NaN	NaN	NaN	NaN
NaN	NaN	NaN	NaN	275.93292	642.6826	NaN	NaN	NaN	NaN
NaN	NaN	NaN	NaN	275.86804	642.65857	NaN	NaN	NaN	NaN
NaN	NaN	NaN	NaN	275.64752	642.6486	NaN	NaN	NaN	NaN
NaN	NaN	NaN	NaN	275.7989	642.682	NaN	NaN	NaN	NaN
NaN	NaN	NaN	NaN	275.6701	642.64154	NaN	NaN	NaN	NaN
NaN	NaN	NaN	NaN	275.77917	642.6796	NaN	NaN	NaN	NaN
NaN	NaN	NaN	NaN	275.923	642.68304	NaN	NaN	NaN	NaN
NaN	NaN	NaN	NaN	275.58145	642.6165	NaN	NaN	NaN	NaN
NaN	NaN	NaN	NaN	275.46777	642.6254	NaN	NaN	NaN	NaN
NaN	NaN	NaN	NaN	276.3743	642.63135	NaN	NaN	NaN	NaN
NaN	NaN	NaN	NaN	275.93555	642.68665	NaN	NaN	NaN	NaN
NaN	NaN	NaN	NaN	275.64597	642.6357	NaN	NaN	NaN	NaN
NaN	NaN	NaN	NaN	275.98495	642.61224	NaN	NaN	NaN	NaN
NaN	NaN	NaN	NaN	276.31787	642.6788	NaN	NaN	NaN	NaN
NaN	NaN	NaN	NaN	275.8441	642.62695	NaN	NaN	NaN	NaN
NaN	NaN	NaN	NaN	276.12686	642.6547	NaN	NaN	NaN	NaN
NaN	NaN	NaN	NaN	275.93005	642.6434	NaN	NaN	NaN	NaN
NaN	NaN	NaN	NaN	276.05106	642.6235	NaN	NaN	NaN	NaN
NaN	NaN	NaN	NaN	275.99774	642.6366	NaN	NaN	NaN	NaN
NaN	NaN	NaN	NaN	276.01935	642.65717	NaN	NaN	NaN	NaN
NaN	NaN	NaN	NaN	275.81778	642.6754	NaN	NaN	NaN	NaN
NaN	NaN	NaN	NaN	276.1487	642.63354	NaN	NaN	NaN	NaN
NaN	NaN	NaN	NaN	276.36093	642.6	NaN	NaN	NaN	NaN
NaN	NaN	NaN	NaN	275.7844	642.5798	NaN	NaN	NaN	NaN
NaN	NaN	NaN	NaN	276.33334	642.6611	NaN	NaN	NaN	NaN
NaN	NaN	NaN	NaN	276.1422	642.5948	NaN	NaN	NaN	NaN
NaN	NaN	NaN	NaN	275.93005	642.61444	NaN	NaN	NaN	NaN
NaN	NaN	NaN	NaN	276.08783	642.60675	NaN	NaN	NaN	NaN
NaN	NaN	NaN	NaN	276.10587	642.6306	NaN	NaN	NaN	NaN
NaN	NaN	NaN	NaN	276.2928	642.61597	NaN	NaN	NaN	NaN
NaN	NaN	NaN	NaN	276.378	642.5867	NaN	NaN	NaN	NaN
NaN	NaN	NaN	NaN	276.43182	642.6341	NaN	NaN	NaN	NaN
NaN	NaN	NaN	NaN	276.43564	642.60657	NaN	NaN	NaN	NaN
NaN	NaN	NaN	NaN	276.32654	642.61	NaN	NaN	NaN	NaN
NaN	NaN	NaN	NaN	275.90698	642.61163	NaN	NaN	NaN	NaN
NaN	NaN	NaN	NaN	276.39764	642.62933	NaN	NaN	NaN	NaN
NaN	NaN	NaN	NaN	276.1426	642.6465	NaN	NaN	NaN	NaN
NaN	NaN	NaN	NaN	276.2613	642.5556	NaN	NaN	NaN	NaN
NaN	NaN	NaN	NaN	276.05225	642.57	NaN	NaN	NaN	NaN
NaN	NaN	NaN	NaN	276.31305	642.6081	NaN	NaN	NaN	NaN
NaN	NaN	NaN	NaN	276.14734	642.56256	NaN	NaN	NaN	NaN
NaN	NaN	NaN	NaN	276.22977	642.5764	NaN	NaN	NaN	NaN
NaN	NaN	NaN	NaN	276.3813	642.5896	NaN	NaN	NaN	NaN
NaN	NaN	NaN	NaN	276.1536	642.54486	NaN	NaN	NaN	NaN
NaN	NaN	NaN	NaN	276.39017	642.5366	NaN	NaN	NaN	NaN
NaN	NaN	NaN	NaN	276.1472	642.5332	NaN	NaN	NaN	NaN
NaN	NaN	NaN	NaN	276.31717	642.5513	NaN	NaN	NaN	NaN
NaN	NaN	NaN	NaN	276.34598	642.5102	NaN	NaN	NaN	NaN
NaN	NaN	NaN	NaN	276.16553	642.4977	NaN	NaN	NaN	NaN
NaN	NaN	NaN	NaN	276.3493	642.51025	NaN	NaN	NaN	NaN
NaN	NaN	NaN	NaN	276.22574	642.5158	NaN	NaN	NaN	NaN
NaN	NaN	NaN	NaN	276.19547	642.5125	NaN	NaN	NaN	NaN
NaN	NaN	NaN	NaN	276.1469	642.4803	NaN	NaN	NaN	NaN
NaN	NaN	NaN	NaN	275.9955	642.518	NaN	NaN	NaN	NaN
NaN	NaN	NaN	NaN	276.43423	642.4833	NaN	NaN	NaN	NaN
NaN	NaN	NaN	NaN	276.2016	642.51825	NaN	NaN	NaN	NaN
NaN	NaN	NaN	NaN	276.28815	642.4487	NaN	NaN	NaN	NaN
NaN	NaN	NaN	NaN	276.08856	642.4585	NaN	NaN	NaN	NaN
NaN	NaN	NaN	NaN	277.9795	640.56805	NaN	NaN	NaN	NaN
NaN	NaN	NaN	NaN	276.08026	642.41284	NaN	NaN	NaN	NaN
NaN	NaN	NaN	NaN	276.2248	642.41504	NaN	NaN	NaN	NaN
NaN	NaN	NaN	NaN	279.94937	630.63336	NaN	NaN	NaN	NaN
NaN	NaN	NaN	NaN	276.3457	642.38	NaN	NaN	NaN	NaN
NaN	NaN	NaN	NaN	276.5742	642.4053	NaN	NaN	NaN	NaN
NaN	NaN	NaN	NaN	276.02863	642.3765	NaN	NaN	NaN	NaN
NaN	NaN	NaN	NaN	276.4206	642.4049	NaN	NaN	NaN	NaN
NaN	NaN	NaN	NaN	276.35263	642.42236	NaN	NaN	NaN	NaN
NaN	NaN	NaN	NaN	276.4193	642.38635	NaN	NaN	NaN	NaN
NaN	NaN	NaN	NaN	276.31516	642.3697	NaN	NaN	NaN	NaN
NaN	NaN	NaN	NaN	277.81995	640.4398	NaN	NaN	NaN	NaN
NaN	NaN	NaN	NaN	277.87564	640.52313	NaN	NaN	NaN	NaN
NaN	NaN	NaN	NaN	278.1865	640.48413	NaN	NaN	NaN	NaN
NaN	NaN	NaN	NaN	276.18896	642.374	NaN	NaN	NaN	NaN
NaN	NaN	NaN	NaN	276.44864	642.33673	NaN	NaN	NaN	NaN
NaN	NaN	NaN	NaN	276.1617	642.40173	NaN	NaN	NaN	NaN
NaN	NaN	NaN	NaN	276.38443	642.37	NaN	NaN	NaN	NaN
NaN	NaN	NaN	NaN	276.04657	642.3958	NaN	NaN	NaN	NaN
NaN	NaN	NaN	NaN	276.47974	642.3502	NaN	NaN	NaN	NaN
NaN	NaN	NaN	NaN	276.21268	642.3439	NaN	NaN	NaN	NaN
NaN	NaN	NaN	NaN	276.21033	642.3591	NaN	NaN	NaN	NaN
NaN	NaN	NaN	NaN	276.6146	642.318	NaN	NaN	NaN	NaN
NaN	NaN	NaN	NaN	276.14423	642.3227	NaN	NaN	NaN	NaN
NaN	NaN	NaN	NaN	276.24088	642.3361	NaN	NaN	NaN	NaN
NaN	NaN	NaN	NaN	276.55804	642.3571	NaN	NaN	NaN	NaN
NaN	NaN	NaN	NaN	276.24203	642.33185	NaN	NaN	NaN	NaN
NaN	NaN	NaN	NaN	276.35422	642.28815	NaN	NaN	NaN	NaN
NaN	NaN	NaN	NaN	276.12332	642.3431	NaN	NaN	NaN	NaN
NaN	NaN	NaN	NaN	276.53125	642.33594	NaN	NaN	NaN	NaN
NaN	NaN	NaN	NaN	276.24518	642.346	NaN	NaN	NaN	NaN
NaN	NaN	NaN	NaN	280.00806	631.1613	NaN	NaN	NaN	NaN
NaN	NaN	NaN	NaN	276.00385	642.37897	NaN	NaN	NaN	NaN
NaN	NaN	NaN	NaN	276.21088	642.339	NaN	NaN	NaN	NaN
NaN	NaN	NaN	NaN	276.2841	642.3216	NaN	NaN	NaN	NaN
NaN	NaN	NaN	NaN	276.5735	642.3463	NaN	NaN	NaN	NaN
NaN	NaN	NaN	NaN	276.49435	642.3478	NaN	NaN	NaN	NaN
NaN	NaN	NaN	NaN	276.64822	642.305	NaN	NaN	NaN	NaN
NaN	NaN	NaN	NaN	276.73026	642.3236	NaN	NaN	NaN	NaN
NaN	NaN	NaN	NaN	276.601	642.3586	NaN	NaN	NaN	NaN
NaN	NaN	NaN	NaN	276.45096	642.3272	NaN	NaN	NaN	NaN
NaN	NaN	NaN	NaN	276.34888	642.3284	NaN	NaN	NaN	NaN
NaN	NaN	NaN	NaN	276.33655	642.3059	NaN	NaN	NaN	NaN
NaN	NaN	NaN	NaN	276.32623	642.3072	NaN	NaN	NaN	NaN
NaN	NaN	NaN	NaN	276.84897	642.30664	NaN	NaN	NaN	NaN
NaN	NaN	NaN	NaN	276.23853	642.3177	NaN	NaN	NaN	NaN
NaN	NaN	NaN	NaN	276.39313	642.28625	NaN	NaN	NaN	NaN
NaN	NaN	NaN	NaN	276.33	642.3087	NaN	NaN	NaN	NaN
NaN	NaN	NaN	NaN	276.38162	642.2483	NaN	NaN	NaN	NaN
NaN	NaN	NaN	NaN	276.29886	642.2818	NaN	NaN	NaN	NaN
NaN	NaN	NaN	NaN	276.26843	642.2934	NaN	NaN	NaN	NaN
NaN	NaN	NaN	NaN	276.5195	642.2787	NaN	NaN	NaN	NaN
NaN	NaN	NaN	NaN	276.4918	642.2681	NaN	NaN	NaN	NaN
NaN	NaN	NaN	NaN	276.40182	642.25574	NaN	NaN	NaN	NaN
NaN	NaN	NaN	NaN	276.4018	642.2641	NaN	NaN	NaN	NaN
NaN	NaN	NaN	NaN	276.35028	642.2657	NaN	NaN	NaN	NaN
NaN	NaN	NaN	NaN	275.9162	642.2179	NaN	NaN	NaN	NaN
NaN	NaN	NaN	NaN	276.46707	642.2128	NaN	NaN	NaN	NaN
NaN	NaN	NaN	NaN	276.425	642.25226	NaN	NaN	NaN	NaN
NaN	NaN	NaN	NaN	276.23303	642.2238	NaN	NaN	NaN	NaN
NaN	NaN	NaN	NaN	276.76895	642.1908	NaN	NaN	NaN	NaN
NaN	NaN	NaN	NaN	275.93863	642.21704	NaN	NaN	NaN	NaN
NaN	NaN	NaN	NaN	276.09515	642.139	NaN	NaN	NaN	NaN
NaN	NaN	NaN	NaN	275.86246	642.162	NaN	NaN	NaN	NaN
NaN	NaN	NaN	NaN	276.13657	642.2109	NaN	NaN	NaN	NaN
NaN	NaN	NaN	NaN	276.26694	642.16473	NaN	NaN	NaN	NaN
NaN	NaN	NaN	NaN	275.64038	642.1995	NaN	NaN	NaN	NaN
NaN	NaN	NaN	NaN	276.01114	642.1272	NaN	NaN	NaN	NaN
NaN	NaN	NaN	NaN	276.30887	642.0745	NaN	NaN	NaN	NaN
NaN	NaN	NaN	NaN	276.38776	642.13916	NaN	NaN	NaN	NaN
NaN	NaN	NaN	NaN	275.996	642.1678	NaN	NaN	NaN	NaN
NaN	NaN	NaN	NaN	276.02164	642.1287	NaN	NaN	NaN	NaN
NaN	NaN	NaN	NaN	275.57306	642.0354	NaN	NaN	NaN	NaN
NaN	NaN	NaN	NaN	275.70737	642.0714	NaN	NaN	NaN	NaN
NaN	NaN	NaN	NaN	275.8193	642.0813	NaN	NaN	NaN	NaN
NaN	NaN	NaN	NaN	276.01843	642.0311	NaN	NaN	NaN	NaN
NaN	NaN	NaN	NaN	275.96658	642.0866	NaN	NaN	NaN	NaN
NaN	NaN	NaN	NaN	275.84036	642.00995	NaN	NaN	NaN	NaN
NaN	NaN	NaN	NaN	275.7362	642.0276	NaN	NaN	NaN	NaN
NaN	NaN	NaN	NaN	276.0074	642.06525	NaN	NaN	NaN	NaN
NaN	NaN	NaN	NaN	275.42496	642.06464	NaN	NaN	NaN	NaN
NaN	NaN	NaN	NaN	275.5527	642.02344	NaN	NaN	NaN	NaN
NaN	NaN	NaN	NaN	276.14334	642.0103	NaN	NaN	NaN	NaN
NaN	NaN	NaN	NaN	275.9	641.9938	NaN	NaN	NaN	NaN
NaN	NaN	NaN	NaN	275.8798	641.95526	NaN	NaN	NaN	NaN
NaN	NaN	NaN	NaN	275.76828	641.94366	NaN	NaN	NaN	NaN
NaN	NaN	NaN	NaN	275.91818	641.9727	NaN	NaN	NaN	NaN
NaN	NaN	NaN	NaN	275.8494	642.01733	NaN	NaN	NaN	NaN
NaN	NaN	NaN	NaN	275.78036	641.9404	NaN	NaN	NaN	NaN
NaN	NaN	NaN	NaN	276.00632	641.935	NaN	NaN	NaN	NaN
NaN	NaN	NaN	NaN	275.89865	642.033	NaN	NaN	NaN	NaN
NaN	NaN	NaN	NaN	275.77805	641.9222	NaN	NaN	NaN	NaN
NaN	NaN	NaN	NaN	275.8847	641.89746	NaN	NaN	NaN	NaN
NaN	NaN	NaN	NaN	275.74973	641.9079	NaN	NaN	NaN	NaN
NaN	NaN	NaN	NaN	275.8839	641.89526	NaN	NaN	NaN	NaN
NaN	NaN	NaN	NaN	275.57996	641.8499	NaN	NaN	NaN	NaN
NaN	NaN	NaN	NaN	275.9751	641.8731	NaN	NaN	NaN	NaN
NaN	NaN	NaN	NaN	275.94345	641.8518	NaN	NaN	NaN	NaN
NaN	NaN	NaN	NaN	275.85153	641.8174	NaN	NaN	NaN	NaN
NaN	NaN	NaN	NaN	275.98776	641.8512	NaN	NaN	NaN	NaN
NaN	NaN	NaN	NaN	276.27295	641.7706	NaN	NaN	NaN	NaN
NaN	NaN	NaN	NaN	276.02325	641.7713	NaN	NaN	NaN	NaN
NaN	NaN	NaN	NaN	276.19397	641.8117	NaN	NaN	NaN	NaN
NaN	NaN	NaN	NaN	275.8573	641.7518	NaN	NaN	NaN	NaN
NaN	NaN	NaN	NaN	276.34692	641.73926	NaN	NaN	NaN	NaN
NaN	NaN	NaN	NaN	276.3736	641.7314	NaN	NaN	NaN	NaN
NaN	NaN	NaN	NaN	276.26202	641.6278	NaN	NaN	NaN	NaN
NaN	NaN	NaN	NaN	275.8846	641.70746	NaN	NaN	NaN	NaN
NaN	NaN	NaN	NaN	276.3519	641.63434	NaN	NaN	NaN	NaN
NaN	NaN	NaN	NaN	276.68024	641.6128	NaN	NaN	NaN	NaN
NaN	NaN	NaN	NaN	276.5693	641.57526	NaN	NaN	NaN	NaN
NaN	NaN	NaN	NaN	276.44077	641.54065	NaN	NaN	NaN	NaN
NaN	NaN	NaN	NaN	276.43448	641.4954	NaN	NaN	NaN	NaN
NaN	NaN	NaN	NaN	276.4664	641.4784	NaN	NaN	NaN	NaN
NaN	NaN	NaN	NaN	276.59723	641.36554	NaN	NaN	NaN	NaN
NaN	NaN	NaN	NaN	276.9701	641.405	NaN	NaN	NaN	NaN
NaN	NaN	NaN	NaN	276.42914	641.28864	NaN	NaN	NaN	NaN
NaN	NaN	NaN	NaN	276.74512	641.1244	NaN	NaN	NaN	NaN
NaN	NaN	NaN	NaN	276.99084	641.069	NaN	NaN	NaN	NaN
NaN	NaN	NaN	NaN	278.15518	639.20953	NaN	NaN	NaN	NaN
NaN	NaN	NaN	NaN	278.51166	639.1734	NaN	NaN	NaN	NaN
NaN	NaN	NaN	NaN	276.87622	641.03186	NaN	NaN	NaN	NaN
NaN	NaN	NaN	NaN	280.7431	628.68964	NaN	NaN	NaN	NaN
NaN	NaN	NaN	NaN	280.80188	628.28656	NaN	NaN	NaN	NaN
NaN	NaN	NaN	NaN	280.63483	629.4638	NaN	NaN	NaN	NaN
NaN	NaN	NaN	NaN	276.64038	640.91626	NaN	NaN	NaN	NaN
NaN	NaN	NaN	NaN	276.15744	640.9772	NaN	NaN	NaN	NaN
NaN	NaN	NaN	NaN	279.57465	638.66766	NaN	NaN	NaN	NaN
NaN	NaN	NaN	NaN	276.63754	640.899	NaN	NaN	NaN	NaN
NaN	NaN	NaN	NaN	276.63144	640.9005	NaN	NaN	NaN	NaN
NaN	NaN	NaN	NaN	276.74277	640.88043	NaN	NaN	NaN	NaN
NaN	NaN	NaN	NaN	280.4883	629.21967	NaN	NaN	NaN	NaN
NaN	NaN	NaN	NaN	278.9678	638.474	NaN	NaN	NaN	NaN
NaN	NaN	NaN	NaN	280.27765	637.29395	NaN	NaN	NaN	NaN
NaN	NaN	NaN	NaN	281.30185	636.32605	NaN	NaN	NaN	NaN
NaN	NaN	NaN	NaN	281.46094	635.71	NaN	NaN	NaN	NaN
NaN	NaN	NaN	NaN	281.84467	634.3314	NaN	NaN	NaN	NaN
NaN	NaN	NaN	NaN	284.5438	623.08704	NaN	NaN	NaN	NaN
NaN	NaN	NaN	NaN	284.33417	631.5786	NaN	NaN	NaN	NaN
NaN	NaN	NaN	NaN	285.4055	630.05347	NaN	NaN	NaN	NaN
NaN	NaN	NaN	NaN	287.9922	628.5612	NaN	NaN	NaN	NaN
NaN	NaN	NaN	NaN	290.49277	627.0307	NaN	NaN	NaN	NaN
NaN	NaN	NaN	NaN	292.62985	618.2374	NaN	NaN	NaN	NaN
NaN	NaN	NaN	NaN	294.80682	616.43884	NaN	NaN	NaN	NaN
NaN	NaN	NaN	NaN	298.00845	623.7367	NaN	NaN	NaN	NaN
NaN	NaN	NaN	NaN	300.51562	623.33777	NaN	NaN	NaN	NaN
NaN	NaN	NaN	NaN	303.79602	622.9272	NaN	NaN	NaN	NaN
NaN	NaN	NaN	NaN	302.83435	614.5248	NaN	NaN	NaN	NaN
NaN	NaN	NaN	NaN	308.11383	621.18805	NaN	NaN	NaN	NaN
NaN	NaN	NaN	NaN	310.41516	620.5604	NaN	NaN	NaN	NaN
NaN	NaN	NaN	NaN	313.54453	619.3448	NaN	NaN	NaN	NaN
NaN	NaN	NaN	NaN	315.40186	618.9695	NaN	NaN	NaN	NaN
NaN	NaN	NaN	NaN	313.21866	611.2458	NaN	NaN	NaN	NaN
NaN	NaN	NaN	NaN	321.1456	619.7206	NaN	NaN	NaN	NaN
NaN	NaN	NaN	NaN	323.38562	619.8446	NaN	NaN	NaN	NaN
NaN	NaN	NaN	NaN	325.33118	619.6414	NaN	NaN	NaN	NaN
NaN	NaN	NaN	NaN	327.30383	619.5413	NaN	NaN	NaN	NaN
NaN	NaN	NaN	NaN	329.26453	619.24664	NaN	NaN	NaN	NaN
NaN	NaN	NaN	NaN	331.23264	619.1145	NaN	NaN	NaN	NaN
NaN	NaN	NaN	NaN	333.29886	619.0115	NaN	NaN	NaN	NaN
NaN	NaN	NaN	NaN	335.28552	618.8797	NaN	NaN	NaN	NaN
NaN	NaN	NaN	NaN	337.30612	618.9417	NaN	NaN	NaN	NaN
NaN	NaN	NaN	NaN	339.21448	618.4588	NaN	NaN	NaN	NaN
NaN	NaN	NaN	NaN	341.3809	618.3601	NaN	NaN	NaN	NaN
NaN	NaN	NaN	NaN	343.761	618.2972	NaN	NaN	NaN	NaN
NaN	NaN	NaN	NaN	345.90625	618.0682	NaN	NaN	NaN	NaN
NaN	NaN	NaN	NaN	348.59042	617.9548	NaN	NaN	NaN	NaN
NaN	NaN	NaN	NaN	351.13284	617.58545	NaN	NaN	NaN	NaN
NaN	NaN	NaN	NaN	353.44708	617.4431	NaN	NaN	NaN	NaN
NaN	NaN	NaN	NaN	356.1464	617.1527	NaN	NaN	NaN	NaN
NaN	NaN	NaN	NaN	362.77502	615.87616	NaN	NaN	NaN	NaN
NaN	NaN	NaN	NaN	361.89243	615.8558	NaN	NaN	NaN	NaN
NaN	NaN	NaN	NaN	364.44928	615.53894	NaN	NaN	NaN	NaN
NaN	NaN	NaN	NaN	367.04373	615.4031	NaN	NaN	NaN	NaN
NaN	NaN	NaN	NaN	369.72086	614.8227	NaN	NaN	NaN	NaN
NaN	NaN	NaN	NaN	372.59665	614.67346	NaN	NaN	NaN	NaN
NaN	NaN	NaN	NaN	375.4138	614.936	NaN	NaN	NaN	NaN
NaN	NaN	NaN	NaN	379.07617	614.6978	NaN	NaN	NaN	NaN
NaN	NaN	NaN	NaN	382.16827	615.08325	NaN	NaN	NaN	NaN
NaN	NaN	NaN	NaN	385.19675	615.3985	NaN	NaN	NaN	NaN
NaN	NaN	NaN	NaN	388.00815	616.2547	NaN	NaN	NaN	NaN
NaN	NaN	NaN	NaN	390.59525	616.97864	NaN	NaN	NaN	NaN
NaN	NaN	NaN	NaN	393.01794	617.39954	NaN	NaN	NaN	NaN
NaN	NaN	NaN	NaN	394.19397	616.46985	NaN	NaN	NaN	NaN
NaN	NaN	NaN	NaN	396.4709	616.5813	NaN	NaN	NaN	NaN
NaN	NaN	NaN	NaN	398.76685	616.418	NaN	NaN	NaN	NaN
NaN	NaN	NaN	NaN	400.9296	616.9968	NaN	NaN	NaN	NaN
NaN	NaN	NaN	NaN	402.70847	617.08655	NaN	NaN	NaN	NaN
NaN	NaN	NaN	NaN	404.59827	617.8861	NaN	NaN	NaN	NaN
NaN	NaN	NaN	NaN	406.58228	618.0492	NaN	NaN	NaN	NaN
NaN	NaN	NaN	NaN	411.6117	618.68085	NaN	NaN	NaN	NaN
NaN	NaN	NaN	NaN	414.05408	619.17	NaN	NaN	NaN	NaN
NaN	NaN	NaN	NaN	416.2503	619.34924	NaN	NaN	NaN	NaN
NaN	NaN	NaN	NaN	417.97607	619.34216	NaN	NaN	NaN	NaN
NaN	NaN	NaN	NaN	415.76547	617.4625	NaN	NaN	NaN	NaN
NaN	NaN	NaN	NaN	418.20407	617.4187	NaN	NaN	NaN	NaN
NaN	NaN	NaN	NaN	421.33636	617.49176	NaN	NaN	NaN	NaN
NaN	NaN	NaN	NaN	429.30594	620.3881	NaN	NaN	NaN	NaN
NaN	NaN	NaN	NaN	432.24054	621.2132	NaN	NaN	NaN	NaN
NaN	NaN	NaN	NaN	434.15375	622.3709	NaN	NaN	NaN	NaN
NaN	NaN	NaN	NaN	435.77502	623.36536	NaN	NaN	NaN	NaN
NaN	NaN	NaN	NaN	438.23022	624.3662	NaN	NaN	NaN	NaN
NaN	NaN	NaN	NaN	440.33475	625.39197	NaN	NaN	NaN	NaN
NaN	NaN	NaN	NaN	442.54034	626.8516	NaN	NaN	NaN	NaN
NaN	NaN	NaN	NaN	444.877	627.84	NaN	NaN	NaN	NaN
NaN	NaN	NaN	NaN	447.28415	628.9411	NaN	NaN	NaN	NaN
NaN	NaN	NaN	NaN	449.5627	629.93994	NaN	NaN	NaN	NaN
NaN	NaN	NaN	NaN	451.83194	632.40173	NaN	NaN	NaN	NaN
NaN	NaN	NaN	NaN	453.95554	633.51086	NaN	NaN	NaN	NaN
NaN	NaN	NaN	NaN	456.23495	634.3808	NaN	NaN	NaN	NaN
NaN	NaN	NaN	NaN	458.41705	635.4313	NaN	NaN	NaN	NaN
NaN	NaN	NaN	NaN	461.19037	636.3602	NaN	NaN	NaN	NaN
NaN	NaN	NaN	NaN	462.63757	637.7764	NaN	NaN	NaN	NaN
NaN	NaN	NaN	NaN	464.38004	638.6912	NaN	NaN	NaN	NaN
NaN	NaN	NaN	NaN	466.29123	639.4366	NaN	NaN	NaN	NaN
NaN	NaN	NaN	NaN	468.2403	639.9007	NaN	NaN	NaN	NaN
NaN	NaN	NaN	NaN	470.03247	638.7331	NaN	NaN	NaN	NaN
NaN	NaN	NaN	NaN	472.1926	638.7346	NaN	NaN	NaN	NaN
NaN	NaN	NaN	NaN	474.1876	638.774	NaN	NaN	NaN	NaN
NaN	NaN	NaN	NaN	476.15424	638.5553	NaN	NaN	NaN	NaN
NaN	NaN	NaN	NaN	478.73004	639.7842	NaN	NaN	NaN	NaN
NaN	NaN	NaN	NaN	481.3898	639.98706	NaN	NaN	NaN	NaN
NaN	NaN	NaN	NaN	483.18005	639.79407	NaN	NaN	NaN	NaN
NaN	NaN	NaN	NaN	485.6209	640.20526	NaN	NaN	NaN	NaN
NaN	NaN	NaN	NaN	488.21317	640.35486	NaN	NaN	NaN	NaN
NaN	NaN	NaN	NaN	490.897	640.78815	NaN	NaN	NaN	NaN
NaN	NaN	NaN	NaN	493.76202	641.5174	NaN	NaN	NaN	NaN
NaN	NaN	NaN	NaN	496.7412	642.31934	NaN	NaN	NaN	NaN
NaN	NaN	NaN	NaN	499.60748	643.32745	NaN	NaN	NaN	NaN
NaN	NaN	NaN	NaN	501.65652	643.0868	NaN	NaN	NaN	NaN
NaN	NaN	NaN	NaN	505.76337	643.2065	NaN	NaN	NaN	NaN
