# Supplementary material for: A novel power-amplified jumping behavior in larval beetles (Coleoptera: Laemophloeidae)
Source: PLoS One. 2022 Jan 19;17(1):e0256509. doi: 10.1371/journal.pone.0256509 (PMC8769368; doi:10.1371/journal.pone.0256509)
Supplement: S1 Data — (ZIP) [file pone.0256509.s002.zip › c_21382_491_croppedxypts.csv]

pt1_cam1_X	pt1_cam1_Y	pt2_cam1_X	pt2_cam1_Y	pt3_cam1_X	pt3_cam1_Y	pt4_cam1_X	pt4_cam1_Y	pt5_cam1_X	pt5_cam1_Y
609.333	676.667	715.5	683.167	663.22845	674.73517	477.5	376.5	570	377
NaN	NaN	NaN	NaN	663.26215	674.6818	NaN	NaN	NaN	NaN
NaN	NaN	NaN	NaN	663.08246	674.707	NaN	NaN	NaN	NaN
NaN	NaN	NaN	NaN	663.42206	674.7398	NaN	NaN	NaN	NaN
NaN	NaN	NaN	NaN	663.2815	674.721	NaN	NaN	NaN	NaN
NaN	NaN	NaN	NaN	663.21515	674.6638	NaN	NaN	NaN	NaN
NaN	NaN	NaN	NaN	663.2035	674.72327	NaN	NaN	NaN	NaN
NaN	NaN	NaN	NaN	663.0634	674.73535	NaN	NaN	NaN	NaN
NaN	NaN	NaN	NaN	663.3571	674.72363	NaN	NaN	NaN	NaN
NaN	NaN	NaN	NaN	663.45306	674.7527	NaN	NaN	NaN	NaN
NaN	NaN	NaN	NaN	663.3273	674.75244	NaN	NaN	NaN	NaN
NaN	NaN	NaN	NaN	663.1687	674.7249	NaN	NaN	NaN	NaN
NaN	NaN	NaN	NaN	663.1809	674.7139	NaN	NaN	NaN	NaN
NaN	NaN	NaN	NaN	663.48553	674.7512	NaN	NaN	NaN	NaN
NaN	NaN	NaN	NaN	663.4017	674.759	NaN	NaN	NaN	NaN
NaN	NaN	NaN	NaN	663.145	674.7448	NaN	NaN	NaN	NaN
NaN	NaN	NaN	NaN	663.5488	674.7845	NaN	NaN	NaN	NaN
NaN	NaN	NaN	NaN	663.6561	674.75385	NaN	NaN	NaN	NaN
NaN	NaN	NaN	NaN	663.8362	674.77606	NaN	NaN	NaN	NaN
NaN	NaN	NaN	NaN	663.151	674.76483	NaN	NaN	NaN	NaN
NaN	NaN	NaN	NaN	663.6947	674.8071	NaN	NaN	NaN	NaN
NaN	NaN	NaN	NaN	663.59357	674.76855	NaN	NaN	NaN	NaN
NaN	NaN	NaN	NaN	663.58594	674.7665	NaN	NaN	NaN	NaN
NaN	NaN	NaN	NaN	663.3438	674.8112	NaN	NaN	NaN	NaN
NaN	NaN	NaN	NaN	663.6434	674.81085	NaN	NaN	NaN	NaN
NaN	NaN	NaN	NaN	663.3554	674.77954	NaN	NaN	NaN	NaN
NaN	NaN	NaN	NaN	663.3736	674.78253	NaN	NaN	NaN	NaN
NaN	NaN	NaN	NaN	663.5342	674.7686	NaN	NaN	NaN	NaN
NaN	NaN	NaN	NaN	663.74286	674.80597	NaN	NaN	NaN	NaN
NaN	NaN	NaN	NaN	663.61053	674.79114	NaN	NaN	NaN	NaN
NaN	NaN	NaN	NaN	663.5769	674.83124	NaN	NaN	NaN	NaN
NaN	NaN	NaN	NaN	663.5914	674.8173	NaN	NaN	NaN	NaN
NaN	NaN	NaN	NaN	663.5797	674.83215	NaN	NaN	NaN	NaN
NaN	NaN	NaN	NaN	663.3845	674.77026	NaN	NaN	NaN	NaN
NaN	NaN	NaN	NaN	663.52435	674.8325	NaN	NaN	NaN	NaN
NaN	NaN	NaN	NaN	663.7964	674.806	NaN	NaN	NaN	NaN
NaN	NaN	NaN	NaN	663.49756	674.85046	NaN	NaN	NaN	NaN
NaN	NaN	NaN	NaN	663.60944	674.8184	NaN	NaN	NaN	NaN
NaN	NaN	NaN	NaN	663.64685	674.8207	NaN	NaN	NaN	NaN
NaN	NaN	NaN	NaN	663.88934	674.8422	NaN	NaN	NaN	NaN
NaN	NaN	NaN	NaN	663.61316	674.8296	NaN	NaN	NaN	NaN
NaN	NaN	NaN	NaN	663.5961	674.7959	NaN	NaN	NaN	NaN
NaN	NaN	NaN	NaN	663.6103	674.80664	NaN	NaN	NaN	NaN
NaN	NaN	NaN	NaN	663.7336	674.8224	NaN	NaN	NaN	NaN
NaN	NaN	NaN	NaN	663.38086	674.8759	NaN	NaN	NaN	NaN
NaN	NaN	NaN	NaN	663.94867	674.857	NaN	NaN	NaN	NaN
NaN	NaN	NaN	NaN	663.6026	674.8508	NaN	NaN	NaN	NaN
NaN	NaN	NaN	NaN	663.4988	674.8313	NaN	NaN	NaN	NaN
NaN	NaN	NaN	NaN	663.7871	674.8762	NaN	NaN	NaN	NaN
NaN	NaN	NaN	NaN	663.58405	674.89374	NaN	NaN	NaN	NaN
NaN	NaN	NaN	NaN	663.53235	674.8657	NaN	NaN	NaN	NaN
NaN	NaN	NaN	NaN	664.05597	674.8505	NaN	NaN	NaN	NaN
NaN	NaN	NaN	NaN	663.724	674.89105	NaN	NaN	NaN	NaN
NaN	NaN	NaN	NaN	663.6425	674.8581	NaN	NaN	NaN	NaN
NaN	NaN	NaN	NaN	663.8616	674.8881	NaN	NaN	NaN	NaN
NaN	NaN	NaN	NaN	663.7866	674.90076	NaN	NaN	NaN	NaN
NaN	NaN	NaN	NaN	664.0659	674.9172	NaN	NaN	NaN	NaN
NaN	NaN	NaN	NaN	663.6215	674.84656	NaN	NaN	NaN	NaN
NaN	NaN	NaN	NaN	663.4226	674.88574	NaN	NaN	NaN	NaN
NaN	NaN	NaN	NaN	663.5819	674.87286	NaN	NaN	NaN	NaN
NaN	NaN	NaN	NaN	663.63446	674.86017	NaN	NaN	NaN	NaN
NaN	NaN	NaN	NaN	663.6038	674.84607	NaN	NaN	NaN	NaN
NaN	NaN	NaN	NaN	663.4668	674.8936	NaN	NaN	NaN	NaN
NaN	NaN	NaN	NaN	663.50244	674.842	NaN	NaN	NaN	NaN
NaN	NaN	NaN	NaN	663.7048	674.85236	NaN	NaN	NaN	NaN
NaN	NaN	NaN	NaN	663.18207	674.87256	NaN	NaN	NaN	NaN
NaN	NaN	NaN	NaN	663.54224	674.81055	NaN	NaN	NaN	NaN
NaN	NaN	NaN	NaN	663.5718	674.8954	NaN	NaN	NaN	NaN
NaN	NaN	NaN	NaN	663.3998	674.9129	NaN	NaN	NaN	NaN
NaN	NaN	NaN	NaN	663.71234	674.8938	NaN	NaN	NaN	NaN
NaN	NaN	NaN	NaN	663.5535	674.88855	NaN	NaN	NaN	NaN
NaN	NaN	NaN	NaN	663.7488	674.8932	NaN	NaN	NaN	NaN
NaN	NaN	NaN	NaN	663.54083	674.83856	NaN	NaN	NaN	NaN
NaN	NaN	NaN	NaN	663.75	674.9093	NaN	NaN	NaN	NaN
NaN	NaN	NaN	NaN	663.9762	674.8626	NaN	NaN	NaN	NaN
NaN	NaN	NaN	NaN	663.86914	674.9029	NaN	NaN	NaN	NaN
NaN	NaN	NaN	NaN	663.6939	674.90247	NaN	NaN	NaN	NaN
NaN	NaN	NaN	NaN	663.6136	674.9136	NaN	NaN	NaN	NaN
NaN	NaN	NaN	NaN	663.72754	674.87244	NaN	NaN	NaN	NaN
NaN	NaN	NaN	NaN	664.0668	674.8514	NaN	NaN	NaN	NaN
NaN	NaN	NaN	NaN	664.03357	674.9005	NaN	NaN	NaN	NaN
NaN	NaN	NaN	NaN	664.01685	674.89575	NaN	NaN	NaN	NaN
NaN	NaN	NaN	NaN	663.86	674.8879	NaN	NaN	NaN	NaN
NaN	NaN	NaN	NaN	663.50726	674.89	NaN	NaN	NaN	NaN
NaN	NaN	NaN	NaN	663.6541	674.8465	NaN	NaN	NaN	NaN
NaN	NaN	NaN	NaN	663.78815	674.8867	NaN	NaN	NaN	NaN
NaN	NaN	NaN	NaN	663.8998	674.8539	NaN	NaN	NaN	NaN
NaN	NaN	NaN	NaN	663.74817	674.7928	NaN	NaN	NaN	NaN
NaN	NaN	NaN	NaN	663.95435	674.8423	NaN	NaN	NaN	NaN
NaN	NaN	NaN	NaN	663.9303	674.85455	NaN	NaN	NaN	NaN
NaN	NaN	NaN	NaN	663.9574	674.85895	NaN	NaN	NaN	NaN
NaN	NaN	NaN	NaN	663.7503	674.7996	NaN	NaN	NaN	NaN
NaN	NaN	NaN	NaN	664.0482	674.8504	NaN	NaN	NaN	NaN
NaN	NaN	NaN	NaN	663.8506	674.8566	NaN	NaN	NaN	NaN
NaN	NaN	NaN	NaN	663.9644	674.83655	NaN	NaN	NaN	NaN
NaN	NaN	NaN	NaN	663.4085	674.7831	NaN	NaN	NaN	NaN
NaN	NaN	NaN	NaN	663.75183	674.8269	NaN	NaN	NaN	NaN
NaN	NaN	NaN	NaN	663.98425	674.8087	NaN	NaN	NaN	NaN
NaN	NaN	NaN	NaN	663.4793	674.8167	NaN	NaN	NaN	NaN
NaN	NaN	NaN	NaN	663.7389	674.79926	NaN	NaN	NaN	NaN
NaN	NaN	NaN	NaN	663.86536	674.8245	NaN	NaN	NaN	NaN
NaN	NaN	NaN	NaN	663.67804	674.7573	NaN	NaN	NaN	NaN
NaN	NaN	NaN	NaN	663.5146	674.7791	NaN	NaN	NaN	NaN
NaN	NaN	NaN	NaN	663.4647	674.764	NaN	NaN	NaN	NaN
NaN	NaN	NaN	NaN	663.64215	674.7928	NaN	NaN	NaN	NaN
NaN	NaN	NaN	NaN	663.5288	674.7761	NaN	NaN	NaN	NaN
NaN	NaN	NaN	NaN	663.82104	674.73865	NaN	NaN	NaN	NaN
NaN	NaN	NaN	NaN	663.89496	674.7725	NaN	NaN	NaN	NaN
NaN	NaN	NaN	NaN	663.7226	674.74786	NaN	NaN	NaN	NaN
NaN	NaN	NaN	NaN	663.87854	674.72833	NaN	NaN	NaN	NaN
NaN	NaN	NaN	NaN	663.90686	674.7071	NaN	NaN	NaN	NaN
NaN	NaN	NaN	NaN	663.98553	674.7319	NaN	NaN	NaN	NaN
NaN	NaN	NaN	NaN	663.83777	674.71063	NaN	NaN	NaN	NaN
NaN	NaN	NaN	NaN	663.7351	674.6754	NaN	NaN	NaN	NaN
NaN	NaN	NaN	NaN	663.45483	674.6807	NaN	NaN	NaN	NaN
NaN	NaN	NaN	NaN	663.6465	674.7137	NaN	NaN	NaN	NaN
NaN	NaN	NaN	NaN	663.9339	674.65985	NaN	NaN	NaN	NaN
NaN	NaN	NaN	NaN	663.9101	674.63916	NaN	NaN	NaN	NaN
NaN	NaN	NaN	NaN	663.7443	674.66046	NaN	NaN	NaN	NaN
NaN	NaN	NaN	NaN	663.94324	674.68994	NaN	NaN	NaN	NaN
NaN	NaN	NaN	NaN	663.5367	674.6369	NaN	NaN	NaN	NaN
NaN	NaN	NaN	NaN	663.9792	674.6311	NaN	NaN	NaN	NaN
NaN	NaN	NaN	NaN	664.01575	674.59924	NaN	NaN	NaN	NaN
NaN	NaN	NaN	NaN	664.0366	674.6897	NaN	NaN	NaN	NaN
NaN	NaN	NaN	NaN	664.08704	674.5919	NaN	NaN	NaN	NaN
NaN	NaN	NaN	NaN	663.5402	674.5793	NaN	NaN	NaN	NaN
NaN	NaN	NaN	NaN	664.1707	674.6162	NaN	NaN	NaN	NaN
NaN	NaN	NaN	NaN	664.1306	674.59357	NaN	NaN	NaN	NaN
NaN	NaN	NaN	NaN	663.8132	674.59985	NaN	NaN	NaN	NaN
NaN	NaN	NaN	NaN	663.9351	674.5914	NaN	NaN	NaN	NaN
NaN	NaN	NaN	NaN	663.85815	674.58655	NaN	NaN	NaN	NaN
NaN	NaN	NaN	NaN	663.97107	674.5332	NaN	NaN	NaN	NaN
NaN	NaN	NaN	NaN	663.7734	674.5197	NaN	NaN	NaN	NaN
NaN	NaN	NaN	NaN	664.2482	674.5695	NaN	NaN	NaN	NaN
NaN	NaN	NaN	NaN	664.0152	674.54254	NaN	NaN	NaN	NaN
NaN	NaN	NaN	NaN	664.1617	674.4876	NaN	NaN	NaN	NaN
NaN	NaN	NaN	NaN	663.82245	674.45636	NaN	NaN	NaN	NaN
NaN	NaN	NaN	NaN	663.74274	674.4505	NaN	NaN	NaN	NaN
NaN	NaN	NaN	NaN	663.8522	674.41345	NaN	NaN	NaN	NaN
NaN	NaN	NaN	NaN	664.1437	674.3779	NaN	NaN	NaN	NaN
NaN	NaN	NaN	NaN	663.83014	674.4069	NaN	NaN	NaN	NaN
NaN	NaN	NaN	NaN	663.92426	674.3424	NaN	NaN	NaN	NaN
NaN	NaN	NaN	NaN	664.2187	674.3414	NaN	NaN	NaN	NaN
NaN	NaN	NaN	NaN	664.3325	674.3263	NaN	NaN	NaN	NaN
NaN	NaN	NaN	NaN	663.8865	674.3273	NaN	NaN	NaN	NaN
NaN	NaN	NaN	NaN	664.1318	674.27466	NaN	NaN	NaN	NaN
NaN	NaN	NaN	NaN	664.2197	674.2134	NaN	NaN	NaN	NaN
NaN	NaN	NaN	NaN	663.99695	674.22473	NaN	NaN	NaN	NaN
NaN	NaN	NaN	NaN	664.0779	674.2044	NaN	NaN	NaN	NaN
NaN	NaN	NaN	NaN	664.2641	674.1399	NaN	NaN	NaN	NaN
NaN	NaN	NaN	NaN	664.1122	674.06274	NaN	NaN	NaN	NaN
NaN	NaN	NaN	NaN	664.3411	674.1059	NaN	NaN	NaN	NaN
NaN	NaN	NaN	NaN	664.3158	674.0649	NaN	NaN	NaN	NaN
NaN	NaN	NaN	NaN	664.4857	673.91095	NaN	NaN	NaN	NaN
NaN	NaN	NaN	NaN	664.01227	673.8997	NaN	NaN	NaN	NaN
NaN	NaN	NaN	NaN	664.52936	673.82697	NaN	NaN	NaN	NaN
NaN	NaN	NaN	NaN	664.7889	673.8225	NaN	NaN	NaN	NaN
NaN	NaN	NaN	NaN	665.02893	673.8079	NaN	NaN	NaN	NaN
NaN	NaN	NaN	NaN	664.67676	673.8148	NaN	NaN	NaN	NaN
NaN	NaN	NaN	NaN	664.3768	673.7593	NaN	NaN	NaN	NaN
NaN	NaN	NaN	NaN	664.7996	673.75885	NaN	NaN	NaN	NaN
NaN	NaN	NaN	NaN	664.93475	673.7951	NaN	NaN	NaN	NaN
NaN	NaN	NaN	NaN	664.71967	673.7881	NaN	NaN	NaN	NaN
NaN	NaN	NaN	NaN	664.96423	673.764	NaN	NaN	NaN	NaN
NaN	NaN	NaN	NaN	664.96625	673.7795	NaN	NaN	NaN	NaN
NaN	NaN	NaN	NaN	664.7021	673.749	NaN	NaN	NaN	NaN
NaN	NaN	NaN	NaN	664.94403	673.75	NaN	NaN	NaN	NaN
NaN	NaN	NaN	NaN	664.63763	673.7634	NaN	NaN	NaN	NaN
NaN	NaN	NaN	NaN	665.03375	673.73444	NaN	NaN	NaN	NaN
NaN	NaN	NaN	NaN	664.78033	673.7145	NaN	NaN	NaN	NaN
NaN	NaN	NaN	NaN	664.88385	673.6964	NaN	NaN	NaN	NaN
NaN	NaN	NaN	NaN	665.1627	673.72485	NaN	NaN	NaN	NaN
NaN	NaN	NaN	NaN	664.79425	673.67175	NaN	NaN	NaN	NaN
NaN	NaN	NaN	NaN	664.90466	673.68286	NaN	NaN	NaN	NaN
NaN	NaN	NaN	NaN	665.16315	673.618	NaN	NaN	NaN	NaN
NaN	NaN	NaN	NaN	664.994	673.5948	NaN	NaN	NaN	NaN
NaN	NaN	NaN	NaN	664.9774	673.5761	NaN	NaN	NaN	NaN
NaN	NaN	NaN	NaN	664.7625	673.5909	NaN	NaN	NaN	NaN
NaN	NaN	NaN	NaN	665.372	673.5253	NaN	NaN	NaN	NaN
NaN	NaN	NaN	NaN	665.2396	673.5094	NaN	NaN	NaN	NaN
NaN	NaN	NaN	NaN	665.5772	673.4332	NaN	NaN	NaN	NaN
NaN	NaN	NaN	NaN	665.4024	673.4683	NaN	NaN	NaN	NaN
NaN	NaN	NaN	NaN	665.8302	673.3904	NaN	NaN	NaN	NaN
NaN	NaN	NaN	NaN	665.4773	673.3917	NaN	NaN	NaN	NaN
NaN	NaN	NaN	NaN	665.475	673.3524	NaN	NaN	NaN	NaN
NaN	NaN	NaN	NaN	665.7467	673.31036	NaN	NaN	NaN	NaN
NaN	NaN	NaN	NaN	665.62366	673.24725	NaN	NaN	NaN	NaN
NaN	NaN	NaN	NaN	665.7443	673.24634	NaN	NaN	NaN	NaN
NaN	NaN	NaN	NaN	665.47766	673.24115	NaN	NaN	NaN	NaN
NaN	NaN	NaN	NaN	665.8482	673.1572	NaN	NaN	NaN	NaN
NaN	NaN	NaN	NaN	665.9911	673.1252	NaN	NaN	NaN	NaN
NaN	NaN	NaN	NaN	665.9278	673.13574	NaN	NaN	NaN	NaN
NaN	NaN	NaN	NaN	665.8567	673.05853	NaN	NaN	NaN	NaN
NaN	NaN	NaN	NaN	665.98145	673.0475	NaN	NaN	NaN	NaN
NaN	NaN	NaN	NaN	666.1433	672.9186	NaN	NaN	NaN	NaN
NaN	NaN	NaN	NaN	666.2749	672.9502	NaN	NaN	NaN	NaN
NaN	NaN	NaN	NaN	666.37	672.8817	NaN	NaN	NaN	NaN
NaN	NaN	NaN	NaN	666.79486	672.82684	NaN	NaN	NaN	NaN
NaN	NaN	NaN	NaN	666.6776	672.8634	NaN	NaN	NaN	NaN
NaN	NaN	NaN	NaN	666.5027	672.8333	NaN	NaN	NaN	NaN
NaN	NaN	NaN	NaN	666.3934	672.7701	NaN	NaN	NaN	NaN
NaN	NaN	NaN	NaN	666.6629	672.6714	NaN	NaN	NaN	NaN
NaN	NaN	NaN	NaN	666.6183	672.7256	NaN	NaN	NaN	NaN
NaN	NaN	NaN	NaN	666.41473	672.67334	NaN	NaN	NaN	NaN
NaN	NaN	NaN	NaN	666.3955	672.5113	NaN	NaN	NaN	NaN
NaN	NaN	NaN	NaN	666.48206	672.53864	NaN	NaN	NaN	NaN
NaN	NaN	NaN	NaN	666.8264	672.50824	NaN	NaN	NaN	NaN
NaN	NaN	NaN	NaN	666.6636	672.426	NaN	NaN	NaN	NaN
NaN	NaN	NaN	NaN	666.5128	672.3265	NaN	NaN	NaN	NaN
NaN	NaN	NaN	NaN	666.3442	671.94714	NaN	NaN	NaN	NaN
NaN	NaN	NaN	NaN	665.8919	671.6536	NaN	NaN	NaN	NaN
NaN	NaN	NaN	NaN	666.39307	671.1858	NaN	NaN	NaN	NaN
NaN	NaN	NaN	NaN	665.2301	670.406	NaN	NaN	NaN	NaN
NaN	NaN	NaN	NaN	665.56305	668.97174	NaN	NaN	NaN	NaN
NaN	NaN	NaN	NaN	665.4	667.17957	NaN	NaN	NaN	NaN
NaN	NaN	NaN	NaN	665.86145	665.06604	NaN	NaN	NaN	NaN
NaN	NaN	NaN	NaN	666.77686	663.1032	NaN	NaN	NaN	NaN
NaN	NaN	NaN	NaN	668.8571	660.9403	NaN	NaN	NaN	NaN
NaN	NaN	NaN	NaN	669.47186	656.80975	NaN	NaN	NaN	NaN
NaN	NaN	NaN	NaN	671.2659	655.4059	NaN	NaN	NaN	NaN
NaN	NaN	NaN	NaN	671.8897	651.1295	NaN	NaN	NaN	NaN
NaN	NaN	NaN	NaN	674.3163	650.9528	NaN	NaN	NaN	NaN
NaN	NaN	NaN	NaN	675.3983	647.3335	NaN	NaN	NaN	NaN
NaN	NaN	NaN	NaN	677.5975	646.98737	NaN	NaN	NaN	NaN
NaN	NaN	NaN	NaN	679.25336	645.11615	NaN	NaN	NaN	NaN
NaN	NaN	NaN	NaN	680.6082	643.11285	NaN	NaN	NaN	NaN
NaN	NaN	NaN	NaN	682.49133	641.21155	NaN	NaN	NaN	NaN
NaN	NaN	NaN	NaN	683.5729	639.18304	NaN	NaN	NaN	NaN
NaN	NaN	NaN	NaN	685.0567	637.31555	NaN	NaN	NaN	NaN
NaN	NaN	NaN	NaN	686.6305	635.4554	NaN	NaN	NaN	NaN
NaN	NaN	NaN	NaN	688.178	633.5399	NaN	NaN	NaN	NaN
NaN	NaN	NaN	NaN	688.8769	631.86426	NaN	NaN	NaN	NaN
NaN	NaN	NaN	NaN	689.0872	630.0336	NaN	NaN	NaN	NaN
NaN	NaN	NaN	NaN	690.9751	628.9261	NaN	NaN	NaN	NaN
NaN	NaN	NaN	NaN	692.0463	627.3162	NaN	NaN	NaN	NaN
NaN	NaN	NaN	NaN	697.3945	624.02386	NaN	NaN	NaN	NaN
NaN	NaN	NaN	NaN	699.33984	621.82886	NaN	NaN	NaN	NaN
NaN	NaN	NaN	NaN	701.04803	619.77454	NaN	NaN	NaN	NaN
NaN	NaN	NaN	NaN	702.6537	617.9335	NaN	NaN	NaN	NaN
NaN	NaN	NaN	NaN	704.214	616.107	NaN	NaN	NaN	NaN
NaN	NaN	NaN	NaN	705.6908	614.17896	NaN	NaN	NaN	NaN
NaN	NaN	NaN	NaN	707.21533	612.5528	NaN	NaN	NaN	NaN
NaN	NaN	NaN	NaN	708.638	610.7709	NaN	NaN	NaN	NaN
NaN	NaN	NaN	NaN	710.00836	609.0073	NaN	NaN	NaN	NaN
NaN	NaN	NaN	NaN	711.50323	607.31305	NaN	NaN	NaN	NaN
NaN	NaN	NaN	NaN	712.9344	605.6302	NaN	NaN	NaN	NaN
NaN	NaN	NaN	NaN	714.2901	604.07263	NaN	NaN	NaN	NaN
NaN	NaN	NaN	NaN	715.71387	602.4173	NaN	NaN	NaN	NaN
NaN	NaN	NaN	NaN	717.0225	600.8502	NaN	NaN	NaN	NaN
NaN	NaN	NaN	NaN	718.3434	599.189	NaN	NaN	NaN	NaN
NaN	NaN	NaN	NaN	719.732	597.6783	NaN	NaN	NaN	NaN
NaN	NaN	NaN	NaN	721.0349	596.0767	NaN	NaN	NaN	NaN
NaN	NaN	NaN	NaN	722.4432	594.668	NaN	NaN	NaN	NaN
NaN	NaN	NaN	NaN	723.6645	593.1495	NaN	NaN	NaN	NaN
NaN	NaN	NaN	NaN	725.12256	591.80096	NaN	NaN	NaN	NaN
NaN	NaN	NaN	NaN	726.46844	590.41425	NaN	NaN	NaN	NaN
NaN	NaN	NaN	NaN	727.6729	588.80066	NaN	NaN	NaN	NaN
NaN	NaN	NaN	NaN	729.2752	587.49225	NaN	NaN	NaN	NaN
NaN	NaN	NaN	NaN	730.64874	586.0644	NaN	NaN	NaN	NaN
NaN	NaN	NaN	NaN	732.06055	584.6415	NaN	NaN	NaN	NaN
NaN	NaN	NaN	NaN	733.62946	583.4564	NaN	NaN	NaN	NaN
NaN	NaN	NaN	NaN	734.80963	582.02856	NaN	NaN	NaN	NaN
NaN	NaN	NaN	NaN	735.8951	580.6824	NaN	NaN	NaN	NaN
NaN	NaN	NaN	NaN	736.92377	579.2933	NaN	NaN	NaN	NaN
NaN	NaN	NaN	NaN	738.20844	578.30176	NaN	NaN	NaN	NaN
NaN	NaN	NaN	NaN	739.69855	577.0185	NaN	NaN	NaN	NaN
NaN	NaN	NaN	NaN	740.8412	575.57385	NaN	NaN	NaN	NaN
NaN	NaN	NaN	NaN	741.997	574.5853	NaN	NaN	NaN	NaN
NaN	NaN	NaN	NaN	743.1181	573.4038	NaN	NaN	NaN	NaN
NaN	NaN	NaN	NaN	744.66907	572.0673	NaN	NaN	NaN	NaN
NaN	NaN	NaN	NaN	746.8799	571.0135	NaN	NaN	NaN	NaN
NaN	NaN	NaN	NaN	747.32336	569.82623	NaN	NaN	NaN	NaN
NaN	NaN	NaN	NaN	749.21954	568.94617	NaN	NaN	NaN	NaN
NaN	NaN	NaN	NaN	750.1353	567.7777	NaN	NaN	NaN	NaN
NaN	NaN	NaN	NaN	751.56934	566.40936	NaN	NaN	NaN	NaN
NaN	NaN	NaN	NaN	752.96545	565.4022	NaN	NaN	NaN	NaN
NaN	NaN	NaN	NaN	754.3422	564.2481	NaN	NaN	NaN	NaN
NaN	NaN	NaN	NaN	755.5661	563.2484	NaN	NaN	NaN	NaN
NaN	NaN	NaN	NaN	756.9913	562.28	NaN	NaN	NaN	NaN
NaN	NaN	NaN	NaN	757.7792	560.99585	NaN	NaN	NaN	NaN
NaN	NaN	NaN	NaN	759.81116	560.14844	NaN	NaN	NaN	NaN
NaN	NaN	NaN	NaN	761.187	559.294	NaN	NaN	NaN	NaN
NaN	NaN	NaN	NaN	762.63684	558.3331	NaN	NaN	NaN	NaN
NaN	NaN	NaN	NaN	764.4381	557.32	NaN	NaN	NaN	NaN
NaN	NaN	NaN	NaN	765.47723	556.56177	NaN	NaN	NaN	NaN
NaN	NaN	NaN	NaN	766.7306	555.68616	NaN	NaN	NaN	NaN
NaN	NaN	NaN	NaN	768.07	554.69336	NaN	NaN	NaN	NaN
NaN	NaN	NaN	NaN	769.3847	553.81647	NaN	NaN	NaN	NaN
NaN	NaN	NaN	NaN	770.4463	553.05664	NaN	NaN	NaN	NaN
NaN	NaN	NaN	NaN	771.45044	552.3231	NaN	NaN	NaN	NaN
NaN	NaN	NaN	NaN	772.82587	551.61285	NaN	NaN	NaN	NaN
NaN	NaN	NaN	NaN	774.0048	551.07336	NaN	NaN	NaN	NaN
NaN	NaN	NaN	NaN	775.11554	550.30115	NaN	NaN	NaN	NaN
NaN	NaN	NaN	NaN	775.8802	549.794	NaN	NaN	NaN	NaN
NaN	NaN	NaN	NaN	779.07776	548.8551	NaN	NaN	NaN	NaN
NaN	NaN	NaN	NaN	780.327	547.8705	NaN	NaN	NaN	NaN
NaN	NaN	NaN	NaN	781.9101	547.32556	NaN	NaN	NaN	NaN
NaN	NaN	NaN	NaN	783.4568	546.44324	NaN	NaN	NaN	NaN
NaN	NaN	NaN	NaN	784.6694	545.7216	NaN	NaN	NaN	NaN
NaN	NaN	NaN	NaN	785.98004	545.08167	NaN	NaN	NaN	NaN
NaN	NaN	NaN	NaN	787.1951	544.6295	NaN	NaN	NaN	NaN
NaN	NaN	NaN	NaN	788.60034	543.70966	NaN	NaN	NaN	NaN
NaN	NaN	NaN	NaN	789.9235	543.17786	NaN	NaN	NaN	NaN
NaN	NaN	NaN	NaN	791.1806	542.2067	NaN	NaN	NaN	NaN
NaN	NaN	NaN	NaN	792.4935	541.4402	NaN	NaN	NaN	NaN
NaN	NaN	NaN	NaN	793.79755	540.8265	NaN	NaN	NaN	NaN
NaN	NaN	NaN	NaN	795.0823	540.2412	NaN	NaN	NaN	NaN
NaN	NaN	NaN	NaN	796.4783	539.64325	NaN	NaN	NaN	NaN
NaN	NaN	NaN	NaN	797.75116	539.1776	NaN	NaN	NaN	NaN
NaN	NaN	NaN	NaN	799.00964	538.72455	NaN	NaN	NaN	NaN
NaN	NaN	NaN	NaN	800.3324	538.26776	NaN	NaN	NaN	NaN
NaN	NaN	NaN	NaN	801.6661	537.8485	NaN	NaN	NaN	NaN
NaN	NaN	NaN	NaN	802.7878	537.4817	NaN	NaN	NaN	NaN
NaN	NaN	NaN	NaN	804.1785	537.0683	NaN	NaN	NaN	NaN
NaN	NaN	NaN	NaN	805.3218	536.75775	NaN	NaN	NaN	NaN
NaN	NaN	NaN	NaN	806.6078	536.2918	NaN	NaN	NaN	NaN
NaN	NaN	NaN	NaN	807.7675	536.059	NaN	NaN	NaN	NaN
NaN	NaN	NaN	NaN	809.01245	535.90076	NaN	NaN	NaN	NaN
NaN	NaN	NaN	NaN	810.2825	535.5387	NaN	NaN	NaN	NaN
NaN	NaN	NaN	NaN	811.5093	535.19824	NaN	NaN	NaN	NaN
NaN	NaN	NaN	NaN	812.7645	535.05255	NaN	NaN	NaN	NaN
NaN	NaN	NaN	NaN	813.88043	534.855	NaN	NaN	NaN	NaN
NaN	NaN	NaN	NaN	815.09546	534.69086	NaN	NaN	NaN	NaN
NaN	NaN	NaN	NaN	816.3385	534.51935	NaN	NaN	NaN	NaN
NaN	NaN	NaN	NaN	817.4435	534.4688	NaN	NaN	NaN	NaN
NaN	NaN	NaN	NaN	818.80524	534.17444	NaN	NaN	NaN	NaN
NaN	NaN	NaN	NaN	821.12537	533.6221	NaN	NaN	NaN	NaN
NaN	NaN	NaN	NaN	822.05286	533.69904	NaN	NaN	NaN	NaN
NaN	NaN	NaN	NaN	823.6077	533.63824	NaN	NaN	NaN	NaN
NaN	NaN	NaN	NaN	824.4797	533.501	NaN	NaN	NaN	NaN
NaN	NaN	NaN	NaN	827.8447	530.2035	NaN	NaN	NaN	NaN
NaN	NaN	NaN	NaN	826.5354	533.6891	NaN	NaN	NaN	NaN
NaN	NaN	NaN	NaN	827.8992	533.4348	NaN	NaN	NaN	NaN
NaN	NaN	NaN	NaN	828.84485	533.4878	NaN	NaN	NaN	NaN
NaN	NaN	NaN	NaN	829.718	533.827	NaN	NaN	NaN	NaN
NaN	NaN	NaN	NaN	830.9905	533.7537	NaN	NaN	NaN	NaN
NaN	NaN	NaN	NaN	832.1571	534.0048	NaN	NaN	NaN	NaN
NaN	NaN	NaN	NaN	833.50635	534.35474	NaN	NaN	NaN	NaN
NaN	NaN	NaN	NaN	834.2116	534.24695	NaN	NaN	NaN	NaN
NaN	NaN	NaN	NaN	835.39746	534.31714	NaN	NaN	NaN	NaN
NaN	NaN	NaN	NaN	836.69275	534.8513	NaN	NaN	NaN	NaN
NaN	NaN	NaN	NaN	837.99506	535.6216	NaN	NaN	NaN	NaN
NaN	NaN	NaN	NaN	838.9554	536.07965	NaN	NaN	NaN	NaN
NaN	NaN	NaN	NaN	840.0047	535.4332	NaN	NaN	NaN	NaN
NaN	NaN	NaN	NaN	841.1109	535.5332	NaN	NaN	NaN	NaN
NaN	NaN	NaN	NaN	842.33514	535.94684	NaN	NaN	NaN	NaN
NaN	NaN	NaN	NaN	843.49634	536.34174	NaN	NaN	NaN	NaN
NaN	NaN	NaN	NaN	844.6153	537.08856	NaN	NaN	NaN	NaN
NaN	NaN	NaN	NaN	845.83704	537.32654	NaN	NaN	NaN	NaN
NaN	NaN	NaN	NaN	846.9936	537.08716	NaN	NaN	NaN	NaN
NaN	NaN	NaN	NaN	848.2982	537.8756	NaN	NaN	NaN	NaN
NaN	NaN	NaN	NaN	849.39026	539.4202	NaN	NaN	NaN	NaN
NaN	NaN	NaN	NaN	850.7461	538.4858	NaN	NaN	NaN	NaN
NaN	NaN	NaN	NaN	851.7859	538.73975	NaN	NaN	NaN	NaN
NaN	NaN	NaN	NaN	852.9413	538.36035	NaN	NaN	NaN	NaN
NaN	NaN	NaN	NaN	854.15765	538.89655	NaN	NaN	NaN	NaN
NaN	NaN	NaN	NaN	855.6295	540.7513	NaN	NaN	NaN	NaN
NaN	NaN	NaN	NaN	856.7279	541.4706	NaN	NaN	NaN	NaN
NaN	NaN	NaN	NaN	857.5287	540.5849	NaN	NaN	NaN	NaN
NaN	NaN	NaN	NaN	859.1337	542.0375	NaN	NaN	NaN	NaN
NaN	NaN	NaN	NaN	860.43445	542.6715	NaN	NaN	NaN	NaN
NaN	NaN	NaN	NaN	861.0792	542.4214	NaN	NaN	NaN	NaN
NaN	NaN	NaN	NaN	862.87933	543.9717	NaN	NaN	NaN	NaN
NaN	NaN	NaN	NaN	863.36914	544.6694	NaN	NaN	NaN	NaN
NaN	NaN	NaN	NaN	864.6886	544.9638	NaN	NaN	NaN	NaN
NaN	NaN	NaN	NaN	866.04504	545.88086	NaN	NaN	NaN	NaN
NaN	NaN	NaN	NaN	866.9972	546.23846	NaN	NaN	NaN	NaN
NaN	NaN	NaN	NaN	868.6889	546.6831	NaN	NaN	NaN	NaN
NaN	NaN	NaN	NaN	870.0328	547.1513	NaN	NaN	NaN	NaN
NaN	NaN	NaN	NaN	871.298	547.6598	NaN	NaN	NaN	NaN
NaN	NaN	NaN	NaN	872.4518	548.222	NaN	NaN	NaN	NaN
NaN	NaN	NaN	NaN	873.6277	548.8831	NaN	NaN	NaN	NaN
NaN	NaN	NaN	NaN	874.5511	549.7122	NaN	NaN	NaN	NaN
NaN	NaN	NaN	NaN	875.8105	550.416	NaN	NaN	NaN	NaN
NaN	NaN	NaN	NaN	877.2194	550.73346	NaN	NaN	NaN	NaN
NaN	NaN	NaN	NaN	878.54047	551.7907	NaN	NaN	NaN	NaN
NaN	NaN	NaN	NaN	879.6123	552.34406	NaN	NaN	NaN	NaN
NaN	NaN	NaN	NaN	880.7007	553.1634	NaN	NaN	NaN	NaN
NaN	NaN	NaN	NaN	882.0039	553.8455	NaN	NaN	NaN	NaN
NaN	NaN	NaN	NaN	882.8304	554.5683	NaN	NaN	NaN	NaN
NaN	NaN	NaN	NaN	884.0904	555.49567	NaN	NaN	NaN	NaN
NaN	NaN	NaN	NaN	885.17346	556.30237	NaN	NaN	NaN	NaN
NaN	NaN	NaN	NaN	886.32214	557.02386	NaN	NaN	NaN	NaN
NaN	NaN	NaN	NaN	887.53516	557.95306	NaN	NaN	NaN	NaN
NaN	NaN	NaN	NaN	888.66705	558.7409	NaN	NaN	NaN	NaN
NaN	NaN	NaN	NaN	890.4123	559.4419	NaN	NaN	NaN	NaN
NaN	NaN	NaN	NaN	891.4824	560.38574	NaN	NaN	NaN	NaN
NaN	NaN	NaN	NaN	892.663	561.2764	NaN	NaN	NaN	NaN
NaN	NaN	NaN	NaN	893.9143	562.2758	NaN	NaN	NaN	NaN
NaN	NaN	NaN	NaN	895.20966	563.1872	NaN	NaN	NaN	NaN
NaN	NaN	NaN	NaN	896.4282	564.18835	NaN	NaN	NaN	NaN
NaN	NaN	NaN	NaN	897.5068	565.21655	NaN	NaN	NaN	NaN
NaN	NaN	NaN	NaN	898.43866	566.2318	NaN	NaN	NaN	NaN
NaN	NaN	NaN	NaN	899.77014	567.2747	NaN	NaN	NaN	NaN
NaN	NaN	NaN	NaN	900.8432	568.28564	NaN	NaN	NaN	NaN
NaN	NaN	NaN	NaN	902.00116	569.4675	NaN	NaN	NaN	NaN
NaN	NaN	NaN	NaN	903.10443	570.41644	NaN	NaN	NaN	NaN
NaN	NaN	NaN	NaN	904.23303	571.5738	NaN	NaN	NaN	NaN
NaN	NaN	NaN	NaN	905.1508	572.5325	NaN	NaN	NaN	NaN
NaN	NaN	NaN	NaN	906.237	573.57153	NaN	NaN	NaN	NaN
NaN	NaN	NaN	NaN	907.7953	574.6306	NaN	NaN	NaN	NaN
NaN	NaN	NaN	NaN	908.9424	575.4781	NaN	NaN	NaN	NaN
NaN	NaN	NaN	NaN	909.896	576.21967	NaN	NaN	NaN	NaN
NaN	NaN	NaN	NaN	911.63257	577.06793	NaN	NaN	NaN	NaN
NaN	NaN	NaN	NaN	912.3	577.96313	NaN	NaN	NaN	NaN
NaN	NaN	NaN	NaN	912.10455	578.05524	NaN	NaN	NaN	NaN
NaN	NaN	NaN	NaN	914.8882	582.9874	NaN	NaN	NaN	NaN
NaN	NaN	NaN	NaN	916.2576	584.3782	NaN	NaN	NaN	NaN
NaN	NaN	NaN	NaN	917.4169	585.52045	NaN	NaN	NaN	NaN
NaN	NaN	NaN	NaN	918.6335	586.7723	NaN	NaN	NaN	NaN
NaN	NaN	NaN	NaN	919.832	587.9845	NaN	NaN	NaN	NaN
NaN	NaN	NaN	NaN	920.70337	589.1003	NaN	NaN	NaN	NaN
NaN	NaN	NaN	NaN	922.613	591.04675	NaN	NaN	NaN	NaN
NaN	NaN	NaN	NaN	923.3498	592.5975	NaN	NaN	NaN	NaN
NaN	NaN	NaN	NaN	924.17236	594.1011	NaN	NaN	NaN	NaN
NaN	NaN	NaN	NaN	925.4819	594.80444	NaN	NaN	NaN	NaN
NaN	NaN	NaN	NaN	926.1713	596.0287	NaN	NaN	NaN	NaN
NaN	NaN	NaN	NaN	927.8089	597.4055	NaN	NaN	NaN	NaN
NaN	NaN	NaN	NaN	928.6769	598.88855	NaN	NaN	NaN	NaN
NaN	NaN	NaN	NaN	929.61993	600.5984	NaN	NaN	NaN	NaN
NaN	NaN	NaN	NaN	930.5416	601.77246	NaN	NaN	NaN	NaN
NaN	NaN	NaN	NaN	931.53485	603.8316	NaN	NaN	NaN	NaN
NaN	NaN	NaN	NaN	932.7823	605.46075	NaN	NaN	NaN	NaN
NaN	NaN	NaN	NaN	933.85535	606.82416	NaN	NaN	NaN	NaN
NaN	NaN	NaN	NaN	934.9823	607.538	NaN	NaN	NaN	NaN
NaN	NaN	NaN	NaN	936.09064	609.7649	NaN	NaN	NaN	NaN
NaN	NaN	NaN	NaN	936.6935	612.15955	NaN	NaN	NaN	NaN
NaN	NaN	NaN	NaN	937.78534	612.9365	NaN	NaN	NaN	NaN
NaN	NaN	NaN	NaN	938.80225	614.7963	NaN	NaN	NaN	NaN
NaN	NaN	NaN	NaN	940.03973	615.5189	NaN	NaN	NaN	NaN
NaN	NaN	NaN	NaN	941.23016	617.0614	NaN	NaN	NaN	NaN
NaN	NaN	NaN	NaN	942.16016	618.91895	NaN	NaN	NaN	NaN
NaN	NaN	NaN	NaN	943.2193	620.812	NaN	NaN	NaN	NaN
NaN	NaN	NaN	NaN	944.2768	622.1581	NaN	NaN	NaN	NaN
NaN	NaN	NaN	NaN	945.4233	623.95557	NaN	NaN	NaN	NaN
NaN	NaN	NaN	NaN	946.617	625.36945	NaN	NaN	NaN	NaN
NaN	NaN	NaN	NaN	947.5256	627.4303	NaN	NaN	NaN	NaN
NaN	NaN	NaN	NaN	948.7939	628.6488	NaN	NaN	NaN	NaN
NaN	NaN	NaN	NaN	950.09735	630.5061	NaN	NaN	NaN	NaN
NaN	NaN	NaN	NaN	951.1223	632.4688	NaN	NaN	NaN	NaN
NaN	NaN	NaN	NaN	951.61005	634.81134	NaN	NaN	NaN	NaN
NaN	NaN	NaN	NaN	952.902	636.2207	NaN	NaN	NaN	NaN
NaN	NaN	NaN	NaN	952.83295	637.3596	NaN	NaN	NaN	NaN
NaN	NaN	NaN	NaN	954.3978	639.0648	NaN	NaN	NaN	NaN
NaN	NaN	NaN	NaN	954.8796	640.24347	NaN	NaN	NaN	NaN
NaN	NaN	NaN	NaN	956.32	641.3562	NaN	NaN	NaN	NaN
NaN	NaN	NaN	NaN	956.37946	641.3588	NaN	NaN	NaN	NaN
