# Supplementary material for: A novel power-amplified jumping behavior in larval beetles (Coleoptera: Laemophloeidae)
Source: PLoS One. 2022 Jan 19;17(1):e0256509. doi: 10.1371/journal.pone.0256509 (PMC8769368; doi:10.1371/journal.pone.0256509)
Supplement: S1 Data — (ZIP) [file pone.0256509.s002.zip › c_21382_492_croppedxypts.csv]

pt1_cam1_X	pt1_cam1_Y	pt2_cam1_X	pt2_cam1_Y	pt3_cam1_X	pt3_cam1_Y	pt4_cam1_X	pt4_cam1_Y	pt5_cam1_X	pt5_cam1_Y
829.25	659.75	935.25	667	884.66583	657.55914	291.333	269.333	384.667	270
NaN	NaN	NaN	NaN	884.32947	657.56537	NaN	NaN	NaN	NaN
NaN	NaN	NaN	NaN	884.3854	657.53296	NaN	NaN	NaN	NaN
NaN	NaN	NaN	NaN	884.7912	657.508	NaN	NaN	NaN	NaN
NaN	NaN	NaN	NaN	884.5388	657.5336	NaN	NaN	NaN	NaN
NaN	NaN	NaN	NaN	884.33936	657.5635	NaN	NaN	NaN	NaN
NaN	NaN	NaN	NaN	881.49713	657.11053	NaN	NaN	NaN	NaN
NaN	NaN	NaN	NaN	884.5247	657.58325	NaN	NaN	NaN	NaN
NaN	NaN	NaN	NaN	884.3662	657.5403	NaN	NaN	NaN	NaN
NaN	NaN	NaN	NaN	884.3079	657.5199	NaN	NaN	NaN	NaN
NaN	NaN	NaN	NaN	884.35693	657.50134	NaN	NaN	NaN	NaN
NaN	NaN	NaN	NaN	884.4359	657.55383	NaN	NaN	NaN	NaN
NaN	NaN	NaN	NaN	884.5169	657.4818	NaN	NaN	NaN	NaN
NaN	NaN	NaN	NaN	884.3868	657.45013	NaN	NaN	NaN	NaN
NaN	NaN	NaN	NaN	881.29974	657.0909	NaN	NaN	NaN	NaN
NaN	NaN	NaN	NaN	884.47015	657.4507	NaN	NaN	NaN	NaN
NaN	NaN	NaN	NaN	884.50134	657.4722	NaN	NaN	NaN	NaN
NaN	NaN	NaN	NaN	884.2114	657.4047	NaN	NaN	NaN	NaN
NaN	NaN	NaN	NaN	884.31366	657.4685	NaN	NaN	NaN	NaN
NaN	NaN	NaN	NaN	884.4478	657.5127	NaN	NaN	NaN	NaN
NaN	NaN	NaN	NaN	884.5652	657.43353	NaN	NaN	NaN	NaN
NaN	NaN	NaN	NaN	884.30865	657.4837	NaN	NaN	NaN	NaN
NaN	NaN	NaN	NaN	884.2213	657.5065	NaN	NaN	NaN	NaN
NaN	NaN	NaN	NaN	884.5369	657.50507	NaN	NaN	NaN	NaN
NaN	NaN	NaN	NaN	884.0995	657.42255	NaN	NaN	NaN	NaN
NaN	NaN	NaN	NaN	884.4385	657.4254	NaN	NaN	NaN	NaN
NaN	NaN	NaN	NaN	884.18774	657.5116	NaN	NaN	NaN	NaN
NaN	NaN	NaN	NaN	884.33484	657.4856	NaN	NaN	NaN	NaN
NaN	NaN	NaN	NaN	884.75	657.4233	NaN	NaN	NaN	NaN
NaN	NaN	NaN	NaN	884.22253	657.4188	NaN	NaN	NaN	NaN
NaN	NaN	NaN	NaN	884.1897	657.4348	NaN	NaN	NaN	NaN
NaN	NaN	NaN	NaN	884.4369	657.3752	NaN	NaN	NaN	NaN
NaN	NaN	NaN	NaN	884.1189	657.3865	NaN	NaN	NaN	NaN
NaN	NaN	NaN	NaN	884.5469	657.3802	NaN	NaN	NaN	NaN
NaN	NaN	NaN	NaN	884.21594	657.3884	NaN	NaN	NaN	NaN
NaN	NaN	NaN	NaN	884.116	657.35345	NaN	NaN	NaN	NaN
NaN	NaN	NaN	NaN	885.1554	657.3338	NaN	NaN	NaN	NaN
NaN	NaN	NaN	NaN	883.93317	657.419	NaN	NaN	NaN	NaN
NaN	NaN	NaN	NaN	884.4151	657.3059	NaN	NaN	NaN	NaN
NaN	NaN	NaN	NaN	884.32025	657.2635	NaN	NaN	NaN	NaN
NaN	NaN	NaN	NaN	884.4345	657.3369	NaN	NaN	NaN	NaN
NaN	NaN	NaN	NaN	884.2122	657.32654	NaN	NaN	NaN	NaN
NaN	NaN	NaN	NaN	884.1631	657.3396	NaN	NaN	NaN	NaN
NaN	NaN	NaN	NaN	884.47424	657.29645	NaN	NaN	NaN	NaN
NaN	NaN	NaN	NaN	884.4203	657.28955	NaN	NaN	NaN	NaN
NaN	NaN	NaN	NaN	884.1452	657.31995	NaN	NaN	NaN	NaN
NaN	NaN	NaN	NaN	884.13385	657.1926	NaN	NaN	NaN	NaN
NaN	NaN	NaN	NaN	881.125	656.7963	NaN	NaN	NaN	NaN
NaN	NaN	NaN	NaN	883.9909	657.1935	NaN	NaN	NaN	NaN
NaN	NaN	NaN	NaN	884.5108	657.18286	NaN	NaN	NaN	NaN
NaN	NaN	NaN	NaN	881.48096	656.7167	NaN	NaN	NaN	NaN
NaN	NaN	NaN	NaN	884.219	657.1873	NaN	NaN	NaN	NaN
NaN	NaN	NaN	NaN	884.1243	657.1404	NaN	NaN	NaN	NaN
NaN	NaN	NaN	NaN	881.6777	656.72925	NaN	NaN	NaN	NaN
NaN	NaN	NaN	NaN	884.3197	657.0964	NaN	NaN	NaN	NaN
NaN	NaN	NaN	NaN	884.10266	657.1907	NaN	NaN	NaN	NaN
NaN	NaN	NaN	NaN	884.31573	657.15314	NaN	NaN	NaN	NaN
NaN	NaN	NaN	NaN	881.75604	656.63855	NaN	NaN	NaN	NaN
NaN	NaN	NaN	NaN	884.1653	657.09125	NaN	NaN	NaN	NaN
NaN	NaN	NaN	NaN	884.4559	657.1257	NaN	NaN	NaN	NaN
NaN	NaN	NaN	NaN	884.7092	657.0481	NaN	NaN	NaN	NaN
NaN	NaN	NaN	NaN	884.21765	657.0007	NaN	NaN	NaN	NaN
NaN	NaN	NaN	NaN	884.6212	657.05786	NaN	NaN	NaN	NaN
NaN	NaN	NaN	NaN	884.5408	657.01495	NaN	NaN	NaN	NaN
NaN	NaN	NaN	NaN	884.7262	656.96344	NaN	NaN	NaN	NaN
NaN	NaN	NaN	NaN	884.8501	656.9477	NaN	NaN	NaN	NaN
NaN	NaN	NaN	NaN	884.5968	657.0739	NaN	NaN	NaN	NaN
NaN	NaN	NaN	NaN	884.7208	656.9115	NaN	NaN	NaN	NaN
NaN	NaN	NaN	NaN	884.9123	656.97076	NaN	NaN	NaN	NaN
NaN	NaN	NaN	NaN	885.6408	656.7788	NaN	NaN	NaN	NaN
NaN	NaN	NaN	NaN	884.7493	656.84033	NaN	NaN	NaN	NaN
NaN	NaN	NaN	NaN	885.4709	656.7387	NaN	NaN	NaN	NaN
NaN	NaN	NaN	NaN	885.70526	656.7918	NaN	NaN	NaN	NaN
NaN	NaN	NaN	NaN	885.6528	656.732	NaN	NaN	NaN	NaN
NaN	NaN	NaN	NaN	885.1505	656.6623	NaN	NaN	NaN	NaN
NaN	NaN	NaN	NaN	886.00073	656.7144	NaN	NaN	NaN	NaN
NaN	NaN	NaN	NaN	885.3547	656.6192	NaN	NaN	NaN	NaN
NaN	NaN	NaN	NaN	885.6801	656.5681	NaN	NaN	NaN	NaN
NaN	NaN	NaN	NaN	885.6749	656.621	NaN	NaN	NaN	NaN
NaN	NaN	NaN	NaN	885.6347	656.53296	NaN	NaN	NaN	NaN
NaN	NaN	NaN	NaN	885.3415	656.5309	NaN	NaN	NaN	NaN
NaN	NaN	NaN	NaN	886.0419	656.58936	NaN	NaN	NaN	NaN
NaN	NaN	NaN	NaN	886.0355	656.5873	NaN	NaN	NaN	NaN
NaN	NaN	NaN	NaN	885.9273	656.50745	NaN	NaN	NaN	NaN
NaN	NaN	NaN	NaN	885.9665	656.51953	NaN	NaN	NaN	NaN
NaN	NaN	NaN	NaN	886.40686	656.53436	NaN	NaN	NaN	NaN
NaN	NaN	NaN	NaN	885.9626	656.52094	NaN	NaN	NaN	NaN
NaN	NaN	NaN	NaN	886.27216	656.5029	NaN	NaN	NaN	NaN
NaN	NaN	NaN	NaN	885.85675	656.4888	NaN	NaN	NaN	NaN
NaN	NaN	NaN	NaN	885.81995	656.49426	NaN	NaN	NaN	NaN
NaN	NaN	NaN	NaN	885.94904	656.4719	NaN	NaN	NaN	NaN
NaN	NaN	NaN	NaN	885.83856	656.4543	NaN	NaN	NaN	NaN
NaN	NaN	NaN	NaN	886.0375	656.5085	NaN	NaN	NaN	NaN
NaN	NaN	NaN	NaN	885.94885	656.51025	NaN	NaN	NaN	NaN
NaN	NaN	NaN	NaN	886.2948	656.48846	NaN	NaN	NaN	NaN
NaN	NaN	NaN	NaN	886.2659	656.4957	NaN	NaN	NaN	NaN
NaN	NaN	NaN	NaN	886.30145	656.4674	NaN	NaN	NaN	NaN
NaN	NaN	NaN	NaN	886.10114	656.3821	NaN	NaN	NaN	NaN
NaN	NaN	NaN	NaN	885.801	656.39435	NaN	NaN	NaN	NaN
NaN	NaN	NaN	NaN	885.96155	656.4231	NaN	NaN	NaN	NaN
NaN	NaN	NaN	NaN	886.266	656.4016	NaN	NaN	NaN	NaN
NaN	NaN	NaN	NaN	885.96466	656.37366	NaN	NaN	NaN	NaN
NaN	NaN	NaN	NaN	886.1239	656.35876	NaN	NaN	NaN	NaN
NaN	NaN	NaN	NaN	886.26074	656.3367	NaN	NaN	NaN	NaN
NaN	NaN	NaN	NaN	886.2804	656.362	NaN	NaN	NaN	NaN
NaN	NaN	NaN	NaN	886.3439	656.2793	NaN	NaN	NaN	NaN
NaN	NaN	NaN	NaN	886.405	656.37335	NaN	NaN	NaN	NaN
NaN	NaN	NaN	NaN	886.2398	656.3343	NaN	NaN	NaN	NaN
NaN	NaN	NaN	NaN	886.3478	656.3006	NaN	NaN	NaN	NaN
NaN	NaN	NaN	NaN	885.7293	656.27216	NaN	NaN	NaN	NaN
NaN	NaN	NaN	NaN	885.8396	656.26636	NaN	NaN	NaN	NaN
NaN	NaN	NaN	NaN	886.32635	656.2994	NaN	NaN	NaN	NaN
NaN	NaN	NaN	NaN	885.87384	656.2386	NaN	NaN	NaN	NaN
NaN	NaN	NaN	NaN	886.3493	656.2971	NaN	NaN	NaN	NaN
NaN	NaN	NaN	NaN	886.157	656.3125	NaN	NaN	NaN	NaN
NaN	NaN	NaN	NaN	886.5181	656.3006	NaN	NaN	NaN	NaN
NaN	NaN	NaN	NaN	886.87054	656.3452	NaN	NaN	NaN	NaN
NaN	NaN	NaN	NaN	886.0464	656.34204	NaN	NaN	NaN	NaN
NaN	NaN	NaN	NaN	886.058	656.2988	NaN	NaN	NaN	NaN
NaN	NaN	NaN	NaN	886.77313	656.3513	NaN	NaN	NaN	NaN
NaN	NaN	NaN	NaN	886.17206	656.29175	NaN	NaN	NaN	NaN
NaN	NaN	NaN	NaN	886.5116	656.3418	NaN	NaN	NaN	NaN
NaN	NaN	NaN	NaN	886.44073	656.33435	NaN	NaN	NaN	NaN
NaN	NaN	NaN	NaN	886.88165	656.33514	NaN	NaN	NaN	NaN
NaN	NaN	NaN	NaN	886.49567	656.3795	NaN	NaN	NaN	NaN
NaN	NaN	NaN	NaN	886.6143	656.3915	NaN	NaN	NaN	NaN
NaN	NaN	NaN	NaN	886.3333	656.31384	NaN	NaN	NaN	NaN
NaN	NaN	NaN	NaN	886.6931	656.41986	NaN	NaN	NaN	NaN
NaN	NaN	NaN	NaN	886.6477	656.4986	NaN	NaN	NaN	NaN
NaN	NaN	NaN	NaN	886.6851	656.3953	NaN	NaN	NaN	NaN
NaN	NaN	NaN	NaN	886.68555	656.408	NaN	NaN	NaN	NaN
NaN	NaN	NaN	NaN	886.6997	656.49567	NaN	NaN	NaN	NaN
NaN	NaN	NaN	NaN	887.12823	656.53314	NaN	NaN	NaN	NaN
NaN	NaN	NaN	NaN	886.76056	656.36597	NaN	NaN	NaN	NaN
NaN	NaN	NaN	NaN	887.12854	656.4807	NaN	NaN	NaN	NaN
NaN	NaN	NaN	NaN	886.8352	656.40015	NaN	NaN	NaN	NaN
NaN	NaN	NaN	NaN	886.3255	656.44135	NaN	NaN	NaN	NaN
NaN	NaN	NaN	NaN	886.7844	656.41315	NaN	NaN	NaN	NaN
NaN	NaN	NaN	NaN	886.4494	656.41187	NaN	NaN	NaN	NaN
NaN	NaN	NaN	NaN	886.54535	656.46783	NaN	NaN	NaN	NaN
NaN	NaN	NaN	NaN	886.72626	656.46985	NaN	NaN	NaN	NaN
NaN	NaN	NaN	NaN	887.0098	656.4501	NaN	NaN	NaN	NaN
NaN	NaN	NaN	NaN	886.5	656.4828	NaN	NaN	NaN	NaN
NaN	NaN	NaN	NaN	887.3003	656.5927	NaN	NaN	NaN	NaN
NaN	NaN	NaN	NaN	886.78015	656.4449	NaN	NaN	NaN	NaN
NaN	NaN	NaN	NaN	887.1042	656.50745	NaN	NaN	NaN	NaN
NaN	NaN	NaN	NaN	887.0171	656.594	NaN	NaN	NaN	NaN
NaN	NaN	NaN	NaN	887.58624	656.6199	NaN	NaN	NaN	NaN
NaN	NaN	NaN	NaN	886.8074	656.473	NaN	NaN	NaN	NaN
NaN	NaN	NaN	NaN	886.8887	656.56665	NaN	NaN	NaN	NaN
NaN	NaN	NaN	NaN	886.95184	656.6091	NaN	NaN	NaN	NaN
NaN	NaN	NaN	NaN	887.2203	656.59924	NaN	NaN	NaN	NaN
NaN	NaN	NaN	NaN	887.21	656.6181	NaN	NaN	NaN	NaN
NaN	NaN	NaN	NaN	886.97345	656.6879	NaN	NaN	NaN	NaN
NaN	NaN	NaN	NaN	886.8314	656.6334	NaN	NaN	NaN	NaN
NaN	NaN	NaN	NaN	887.45807	656.7006	NaN	NaN	NaN	NaN
NaN	NaN	NaN	NaN	887.0602	656.70776	NaN	NaN	NaN	NaN
NaN	NaN	NaN	NaN	887.1173	656.7891	NaN	NaN	NaN	NaN
NaN	NaN	NaN	NaN	887.2039	656.725	NaN	NaN	NaN	NaN
NaN	NaN	NaN	NaN	887.1841	656.7522	NaN	NaN	NaN	NaN
NaN	NaN	NaN	NaN	886.85706	656.7532	NaN	NaN	NaN	NaN
NaN	NaN	NaN	NaN	886.91797	656.7651	NaN	NaN	NaN	NaN
NaN	NaN	NaN	NaN	887.4137	656.7738	NaN	NaN	NaN	NaN
NaN	NaN	NaN	NaN	886.6564	656.698	NaN	NaN	NaN	NaN
NaN	NaN	NaN	NaN	887.22406	656.82635	NaN	NaN	NaN	NaN
NaN	NaN	NaN	NaN	886.9755	656.781	NaN	NaN	NaN	NaN
NaN	NaN	NaN	NaN	887.07184	656.8284	NaN	NaN	NaN	NaN
NaN	NaN	NaN	NaN	886.8992	656.8343	NaN	NaN	NaN	NaN
NaN	NaN	NaN	NaN	886.8245	656.948	NaN	NaN	NaN	NaN
NaN	NaN	NaN	NaN	886.6159	656.8877	NaN	NaN	NaN	NaN
NaN	NaN	NaN	NaN	886.8239	656.8997	NaN	NaN	NaN	NaN
NaN	NaN	NaN	NaN	886.7965	656.94617	NaN	NaN	NaN	NaN
NaN	NaN	NaN	NaN	886.8366	656.946	NaN	NaN	NaN	NaN
NaN	NaN	NaN	NaN	886.9503	656.93274	NaN	NaN	NaN	NaN
NaN	NaN	NaN	NaN	886.6712	656.959	NaN	NaN	NaN	NaN
NaN	NaN	NaN	NaN	886.82043	657.04285	NaN	NaN	NaN	NaN
NaN	NaN	NaN	NaN	887.10455	657.05334	NaN	NaN	NaN	NaN
NaN	NaN	NaN	NaN	887.2014	657.08453	NaN	NaN	NaN	NaN
NaN	NaN	NaN	NaN	887.13855	657.05695	NaN	NaN	NaN	NaN
NaN	NaN	NaN	NaN	886.9179	657.1028	NaN	NaN	NaN	NaN
NaN	NaN	NaN	NaN	886.88153	657.02454	NaN	NaN	NaN	NaN
NaN	NaN	NaN	NaN	887.0636	657.03326	NaN	NaN	NaN	NaN
NaN	NaN	NaN	NaN	886.7749	657.12836	NaN	NaN	NaN	NaN
NaN	NaN	NaN	NaN	886.5	657.0992	NaN	NaN	NaN	NaN
NaN	NaN	NaN	NaN	887.36664	657.20215	NaN	NaN	NaN	NaN
NaN	NaN	NaN	NaN	886.9591	657.21014	NaN	NaN	NaN	NaN
NaN	NaN	NaN	NaN	886.952	657.2726	NaN	NaN	NaN	NaN
NaN	NaN	NaN	NaN	886.8173	657.1882	NaN	NaN	NaN	NaN
NaN	NaN	NaN	NaN	886.9433	657.1844	NaN	NaN	NaN	NaN
NaN	NaN	NaN	NaN	886.8163	657.28455	NaN	NaN	NaN	NaN
NaN	NaN	NaN	NaN	886.50684	657.18176	NaN	NaN	NaN	NaN
NaN	NaN	NaN	NaN	886.9138	657.19635	NaN	NaN	NaN	NaN
NaN	NaN	NaN	NaN	886.8841	657.1998	NaN	NaN	NaN	NaN
NaN	NaN	NaN	NaN	886.3635	657.2932	NaN	NaN	NaN	NaN
NaN	NaN	NaN	NaN	886.64557	657.34235	NaN	NaN	NaN	NaN
NaN	NaN	NaN	NaN	886.56305	657.2535	NaN	NaN	NaN	NaN
NaN	NaN	NaN	NaN	886.38403	657.1761	NaN	NaN	NaN	NaN
NaN	NaN	NaN	NaN	886.3379	657.2129	NaN	NaN	NaN	NaN
NaN	NaN	NaN	NaN	886.7809	657.18396	NaN	NaN	NaN	NaN
NaN	NaN	NaN	NaN	886.8031	657.1823	NaN	NaN	NaN	NaN
NaN	NaN	NaN	NaN	886.3875	657.275	NaN	NaN	NaN	NaN
NaN	NaN	NaN	NaN	886.28204	657.29834	NaN	NaN	NaN	NaN
NaN	NaN	NaN	NaN	886.52454	657.171	NaN	NaN	NaN	NaN
NaN	NaN	NaN	NaN	886.1614	657.1399	NaN	NaN	NaN	NaN
NaN	NaN	NaN	NaN	886.4807	657.2084	NaN	NaN	NaN	NaN
NaN	NaN	NaN	NaN	886.4695	657.2462	NaN	NaN	NaN	NaN
NaN	NaN	NaN	NaN	886.0974	657.11475	NaN	NaN	NaN	NaN
NaN	NaN	NaN	NaN	886.31934	657.2738	NaN	NaN	NaN	NaN
NaN	NaN	NaN	NaN	886.2095	657.11176	NaN	NaN	NaN	NaN
NaN	NaN	NaN	NaN	886.4167	657.09625	NaN	NaN	NaN	NaN
NaN	NaN	NaN	NaN	886.5756	657.1933	NaN	NaN	NaN	NaN
NaN	NaN	NaN	NaN	886.5875	657.21136	NaN	NaN	NaN	NaN
NaN	NaN	NaN	NaN	886.353	657.15936	NaN	NaN	NaN	NaN
NaN	NaN	NaN	NaN	886.3816	657.1405	NaN	NaN	NaN	NaN
NaN	NaN	NaN	NaN	886.08307	657.131	NaN	NaN	NaN	NaN
NaN	NaN	NaN	NaN	886.3349	657.22577	NaN	NaN	NaN	NaN
NaN	NaN	NaN	NaN	886.3425	657.1085	NaN	NaN	NaN	NaN
NaN	NaN	NaN	NaN	886.0173	657.11096	NaN	NaN	NaN	NaN
NaN	NaN	NaN	NaN	885.9931	657.14874	NaN	NaN	NaN	NaN
NaN	NaN	NaN	NaN	885.71735	657.17065	NaN	NaN	NaN	NaN
NaN	NaN	NaN	NaN	885.6886	657.2822	NaN	NaN	NaN	NaN
NaN	NaN	NaN	NaN	885.417	657.1737	NaN	NaN	NaN	NaN
NaN	NaN	NaN	NaN	885.755	657.3411	NaN	NaN	NaN	NaN
NaN	NaN	NaN	NaN	884.9458	657.2336	NaN	NaN	NaN	NaN
NaN	NaN	NaN	NaN	885.7008	657.2645	NaN	NaN	NaN	NaN
NaN	NaN	NaN	NaN	885.55725	657.3735	NaN	NaN	NaN	NaN
NaN	NaN	NaN	NaN	885.9639	657.4279	NaN	NaN	NaN	NaN
NaN	NaN	NaN	NaN	886.7247	657.2698	NaN	NaN	NaN	NaN
NaN	NaN	NaN	NaN	885.49304	657.19543	NaN	NaN	NaN	NaN
NaN	NaN	NaN	NaN	885.58124	657.2949	NaN	NaN	NaN	NaN
NaN	NaN	NaN	NaN	884.9536	657.28955	NaN	NaN	NaN	NaN
NaN	NaN	NaN	NaN	885.3984	657.2398	NaN	NaN	NaN	NaN
NaN	NaN	NaN	NaN	885.2278	657.2647	NaN	NaN	NaN	NaN
NaN	NaN	NaN	NaN	884.9842	657.32983	NaN	NaN	NaN	NaN
NaN	NaN	NaN	NaN	884.8838	657.29285	NaN	NaN	NaN	NaN
NaN	NaN	NaN	NaN	885.2135	657.2865	NaN	NaN	NaN	NaN
NaN	NaN	NaN	NaN	885.27795	657.362	NaN	NaN	NaN	NaN
NaN	NaN	NaN	NaN	885.15216	657.4872	NaN	NaN	NaN	NaN
NaN	NaN	NaN	NaN	885.42	657.30536	NaN	NaN	NaN	NaN
NaN	NaN	NaN	NaN	884.5427	657.3411	NaN	NaN	NaN	NaN
NaN	NaN	NaN	NaN	884.81177	657.3085	NaN	NaN	NaN	NaN
NaN	NaN	NaN	NaN	885.2134	657.38196	NaN	NaN	NaN	NaN
NaN	NaN	NaN	NaN	884.7008	657.30597	NaN	NaN	NaN	NaN
NaN	NaN	NaN	NaN	885.0513	657.3375	NaN	NaN	NaN	NaN
NaN	NaN	NaN	NaN	884.79395	657.3819	NaN	NaN	NaN	NaN
NaN	NaN	NaN	NaN	884.99036	657.35974	NaN	NaN	NaN	NaN
NaN	NaN	NaN	NaN	885.0965	657.303	NaN	NaN	NaN	NaN
NaN	NaN	NaN	NaN	884.8069	657.3798	NaN	NaN	NaN	NaN
NaN	NaN	NaN	NaN	884.5	657.40234	NaN	NaN	NaN	NaN
NaN	NaN	NaN	NaN	884.81036	657.3246	NaN	NaN	NaN	NaN
NaN	NaN	NaN	NaN	884.91327	657.28455	NaN	NaN	NaN	NaN
NaN	NaN	NaN	NaN	884.73126	657.4072	NaN	NaN	NaN	NaN
NaN	NaN	NaN	NaN	885.13824	657.4225	NaN	NaN	NaN	NaN
NaN	NaN	NaN	NaN	881.564	656.9111	NaN	NaN	NaN	NaN
NaN	NaN	NaN	NaN	884.57367	657.35266	NaN	NaN	NaN	NaN
NaN	NaN	NaN	NaN	884.9782	657.3885	NaN	NaN	NaN	NaN
NaN	NaN	NaN	NaN	885.54517	657.32324	NaN	NaN	NaN	NaN
NaN	NaN	NaN	NaN	884.6506	657.34546	NaN	NaN	NaN	NaN
NaN	NaN	NaN	NaN	884.84973	657.3757	NaN	NaN	NaN	NaN
NaN	NaN	NaN	NaN	884.741	657.39746	NaN	NaN	NaN	NaN
NaN	NaN	NaN	NaN	884.7249	657.35004	NaN	NaN	NaN	NaN
NaN	NaN	NaN	NaN	884.70215	657.3287	NaN	NaN	NaN	NaN
NaN	NaN	NaN	NaN	885.0686	657.3588	NaN	NaN	NaN	NaN
NaN	NaN	NaN	NaN	884.7772	657.34973	NaN	NaN	NaN	NaN
NaN	NaN	NaN	NaN	884.71564	657.3307	NaN	NaN	NaN	NaN
NaN	NaN	NaN	NaN	884.9488	657.33203	NaN	NaN	NaN	NaN
NaN	NaN	NaN	NaN	885.17303	657.3557	NaN	NaN	NaN	NaN
NaN	NaN	NaN	NaN	884.67993	657.3031	NaN	NaN	NaN	NaN
NaN	NaN	NaN	NaN	884.9008	657.2493	NaN	NaN	NaN	NaN
NaN	NaN	NaN	NaN	884.7551	657.31573	NaN	NaN	NaN	NaN
NaN	NaN	NaN	NaN	884.856	657.34705	NaN	NaN	NaN	NaN
NaN	NaN	NaN	NaN	884.7021	657.3097	NaN	NaN	NaN	NaN
NaN	NaN	NaN	NaN	884.6872	657.34424	NaN	NaN	NaN	NaN
NaN	NaN	NaN	NaN	884.41785	657.3344	NaN	NaN	NaN	NaN
NaN	NaN	NaN	NaN	884.7833	657.3137	NaN	NaN	NaN	NaN
NaN	NaN	NaN	NaN	884.74567	657.2812	NaN	NaN	NaN	NaN
NaN	NaN	NaN	NaN	884.82294	657.3164	NaN	NaN	NaN	NaN
NaN	NaN	NaN	NaN	884.8948	657.33636	NaN	NaN	NaN	NaN
NaN	NaN	NaN	NaN	884.58936	657.2674	NaN	NaN	NaN	NaN
NaN	NaN	NaN	NaN	884.8214	657.2822	NaN	NaN	NaN	NaN
NaN	NaN	NaN	NaN	884.5928	657.317	NaN	NaN	NaN	NaN
NaN	NaN	NaN	NaN	884.9138	657.34546	NaN	NaN	NaN	NaN
NaN	NaN	NaN	NaN	885.1147	657.22	NaN	NaN	NaN	NaN
NaN	NaN	NaN	NaN	884.60565	657.2305	NaN	NaN	NaN	NaN
NaN	NaN	NaN	NaN	884.571	657.2871	NaN	NaN	NaN	NaN
NaN	NaN	NaN	NaN	884.8251	657.2963	NaN	NaN	NaN	NaN
NaN	NaN	NaN	NaN	885.17236	657.2358	NaN	NaN	NaN	NaN
NaN	NaN	NaN	NaN	884.34467	657.3177	NaN	NaN	NaN	NaN
NaN	NaN	NaN	NaN	884.75775	657.3225	NaN	NaN	NaN	NaN
NaN	NaN	NaN	NaN	884.9611	657.3169	NaN	NaN	NaN	NaN
NaN	NaN	NaN	NaN	884.98126	657.26874	NaN	NaN	NaN	NaN
NaN	NaN	NaN	NaN	884.38306	657.29047	NaN	NaN	NaN	NaN
NaN	NaN	NaN	NaN	884.7134	657.3154	NaN	NaN	NaN	NaN
NaN	NaN	NaN	NaN	884.6647	657.25903	NaN	NaN	NaN	NaN
NaN	NaN	NaN	NaN	884.73334	657.32935	NaN	NaN	NaN	NaN
NaN	NaN	NaN	NaN	884.86786	657.29407	NaN	NaN	NaN	NaN
NaN	NaN	NaN	NaN	884.6594	657.21014	NaN	NaN	NaN	NaN
NaN	NaN	NaN	NaN	884.78436	657.26636	NaN	NaN	NaN	NaN
NaN	NaN	NaN	NaN	884.65735	657.275	NaN	NaN	NaN	NaN
NaN	NaN	NaN	NaN	884.87305	657.31665	NaN	NaN	NaN	NaN
NaN	NaN	NaN	NaN	884.9217	657.251	NaN	NaN	NaN	NaN
NaN	NaN	NaN	NaN	884.5893	657.2659	NaN	NaN	NaN	NaN
NaN	NaN	NaN	NaN	884.6307	657.26715	NaN	NaN	NaN	NaN
NaN	NaN	NaN	NaN	885.06805	657.2461	NaN	NaN	NaN	NaN
NaN	NaN	NaN	NaN	884.89374	657.2466	NaN	NaN	NaN	NaN
NaN	NaN	NaN	NaN	884.8685	657.25696	NaN	NaN	NaN	NaN
NaN	NaN	NaN	NaN	884.914	657.315	NaN	NaN	NaN	NaN
NaN	NaN	NaN	NaN	884.8114	657.20874	NaN	NaN	NaN	NaN
NaN	NaN	NaN	NaN	884.8864	657.2619	NaN	NaN	NaN	NaN
NaN	NaN	NaN	NaN	885.27966	657.28876	NaN	NaN	NaN	NaN
NaN	NaN	NaN	NaN	884.6427	657.2445	NaN	NaN	NaN	NaN
NaN	NaN	NaN	NaN	884.59015	657.22003	NaN	NaN	NaN	NaN
NaN	NaN	NaN	NaN	885.0914	657.18604	NaN	NaN	NaN	NaN
NaN	NaN	NaN	NaN	884.52484	657.2242	NaN	NaN	NaN	NaN
NaN	NaN	NaN	NaN	884.785	657.20184	NaN	NaN	NaN	NaN
NaN	NaN	NaN	NaN	884.79016	657.1948	NaN	NaN	NaN	NaN
NaN	NaN	NaN	NaN	885.09686	657.2312	NaN	NaN	NaN	NaN
NaN	NaN	NaN	NaN	885.17017	657.22253	NaN	NaN	NaN	NaN
NaN	NaN	NaN	NaN	885.24133	657.264	NaN	NaN	NaN	NaN
NaN	NaN	NaN	NaN	884.8265	657.21466	NaN	NaN	NaN	NaN
NaN	NaN	NaN	NaN	884.6255	657.266	NaN	NaN	NaN	NaN
NaN	NaN	NaN	NaN	884.9185	657.24054	NaN	NaN	NaN	NaN
NaN	NaN	NaN	NaN	884.8954	657.16534	NaN	NaN	NaN	NaN
NaN	NaN	NaN	NaN	884.72546	657.16315	NaN	NaN	NaN	NaN
NaN	NaN	NaN	NaN	885.1919	657.265	NaN	NaN	NaN	NaN
NaN	NaN	NaN	NaN	884.99066	657.19336	NaN	NaN	NaN	NaN
NaN	NaN	NaN	NaN	885.03296	657.09753	NaN	NaN	NaN	NaN
NaN	NaN	NaN	NaN	885.16095	657.2335	NaN	NaN	NaN	NaN
NaN	NaN	NaN	NaN	884.75366	657.1972	NaN	NaN	NaN	NaN
NaN	NaN	NaN	NaN	884.85834	657.12805	NaN	NaN	NaN	NaN
NaN	NaN	NaN	NaN	885.26605	657.1717	NaN	NaN	NaN	NaN
NaN	NaN	NaN	NaN	884.92426	657.2663	NaN	NaN	NaN	NaN
NaN	NaN	NaN	NaN	885.00464	657.2298	NaN	NaN	NaN	NaN
NaN	NaN	NaN	NaN	885.3057	657.23096	NaN	NaN	NaN	NaN
NaN	NaN	NaN	NaN	885.1864	657.2039	NaN	NaN	NaN	NaN
NaN	NaN	NaN	NaN	885.32	657.208	NaN	NaN	NaN	NaN
NaN	NaN	NaN	NaN	885.3671	657.19934	NaN	NaN	NaN	NaN
NaN	NaN	NaN	NaN	884.93835	657.1986	NaN	NaN	NaN	NaN
NaN	NaN	NaN	NaN	884.9024	657.24695	NaN	NaN	NaN	NaN
NaN	NaN	NaN	NaN	885.1623	657.20715	NaN	NaN	NaN	NaN
NaN	NaN	NaN	NaN	885.5765	657.2158	NaN	NaN	NaN	NaN
NaN	NaN	NaN	NaN	885.3857	657.1267	NaN	NaN	NaN	NaN
NaN	NaN	NaN	NaN	884.86145	657.22296	NaN	NaN	NaN	NaN
NaN	NaN	NaN	NaN	885.21655	657.2493	NaN	NaN	NaN	NaN
NaN	NaN	NaN	NaN	885.23987	657.23315	NaN	NaN	NaN	NaN
NaN	NaN	NaN	NaN	884.44226	657.2101	NaN	NaN	NaN	NaN
NaN	NaN	NaN	NaN	884.9062	657.2719	NaN	NaN	NaN	NaN
NaN	NaN	NaN	NaN	885.2225	657.19525	NaN	NaN	NaN	NaN
NaN	NaN	NaN	NaN	884.848	657.174	NaN	NaN	NaN	NaN
NaN	NaN	NaN	NaN	885.37946	657.20996	NaN	NaN	NaN	NaN
NaN	NaN	NaN	NaN	884.577	657.2384	NaN	NaN	NaN	NaN
NaN	NaN	NaN	NaN	884.91833	657.2517	NaN	NaN	NaN	NaN
NaN	NaN	NaN	NaN	885.08606	657.20355	NaN	NaN	NaN	NaN
NaN	NaN	NaN	NaN	884.65466	657.3	NaN	NaN	NaN	NaN
NaN	NaN	NaN	NaN	884.8813	657.22864	NaN	NaN	NaN	NaN
NaN	NaN	NaN	NaN	885.3379	657.2431	NaN	NaN	NaN	NaN
NaN	NaN	NaN	NaN	884.6689	657.26385	NaN	NaN	NaN	NaN
NaN	NaN	NaN	NaN	884.7576	657.2198	NaN	NaN	NaN	NaN
NaN	NaN	NaN	NaN	884.9688	657.25037	NaN	NaN	NaN	NaN
NaN	NaN	NaN	NaN	884.52594	657.2336	NaN	NaN	NaN	NaN
NaN	NaN	NaN	NaN	884.73883	657.25854	NaN	NaN	NaN	NaN
NaN	NaN	NaN	NaN	884.7392	657.334	NaN	NaN	NaN	NaN
NaN	NaN	NaN	NaN	884.64264	657.26764	NaN	NaN	NaN	NaN
NaN	NaN	NaN	NaN	884.9762	657.34125	NaN	NaN	NaN	NaN
NaN	NaN	NaN	NaN	884.31726	657.29895	NaN	NaN	NaN	NaN
NaN	NaN	NaN	NaN	884.29456	657.2537	NaN	NaN	NaN	NaN
NaN	NaN	NaN	NaN	884.56116	657.2636	NaN	NaN	NaN	NaN
NaN	NaN	NaN	NaN	884.4791	657.3618	NaN	NaN	NaN	NaN
NaN	NaN	NaN	NaN	884.62305	657.3377	NaN	NaN	NaN	NaN
NaN	NaN	NaN	NaN	884.8584	657.31744	NaN	NaN	NaN	NaN
NaN	NaN	NaN	NaN	884.58826	657.373	NaN	NaN	NaN	NaN
NaN	NaN	NaN	NaN	884.5695	657.3829	NaN	NaN	NaN	NaN
NaN	NaN	NaN	NaN	884.3966	657.4332	NaN	NaN	NaN	NaN
NaN	NaN	NaN	NaN	884.8125	657.40625	NaN	NaN	NaN	NaN
NaN	NaN	NaN	NaN	884.8122	657.44446	NaN	NaN	NaN	NaN
NaN	NaN	NaN	NaN	884.3322	657.462	NaN	NaN	NaN	NaN
NaN	NaN	NaN	NaN	884.577	657.4595	NaN	NaN	NaN	NaN
NaN	NaN	NaN	NaN	885.0156	657.44147	NaN	NaN	NaN	NaN
NaN	NaN	NaN	NaN	884.56995	657.51166	NaN	NaN	NaN	NaN
NaN	NaN	NaN	NaN	884.3034	657.5703	NaN	NaN	NaN	NaN
NaN	NaN	NaN	NaN	884.6132	657.5485	NaN	NaN	NaN	NaN
NaN	NaN	NaN	NaN	884.62317	657.5583	NaN	NaN	NaN	NaN
NaN	NaN	NaN	NaN	884.1394	657.61255	NaN	NaN	NaN	NaN
NaN	NaN	NaN	NaN	881.591	657.23096	NaN	NaN	NaN	NaN
NaN	NaN	NaN	NaN	884.4758	657.5859	NaN	NaN	NaN	NaN
NaN	NaN	NaN	NaN	884.4404	657.6088	NaN	NaN	NaN	NaN
NaN	NaN	NaN	NaN	884.15717	657.5974	NaN	NaN	NaN	NaN
NaN	NaN	NaN	NaN	884.22516	657.6361	NaN	NaN	NaN	NaN
NaN	NaN	NaN	NaN	884.56177	657.56714	NaN	NaN	NaN	NaN
NaN	NaN	NaN	NaN	884.23596	657.6671	NaN	NaN	NaN	NaN
NaN	NaN	NaN	NaN	884.1839	657.69354	NaN	NaN	NaN	NaN
NaN	NaN	NaN	NaN	884.0741	657.63617	NaN	NaN	NaN	NaN
NaN	NaN	NaN	NaN	884.41876	657.63104	NaN	NaN	NaN	NaN
NaN	NaN	NaN	NaN	884.1924	657.6609	NaN	NaN	NaN	NaN
NaN	NaN	NaN	NaN	884.35236	657.6619	NaN	NaN	NaN	NaN
NaN	NaN	NaN	NaN	884.13947	657.6645	NaN	NaN	NaN	NaN
NaN	NaN	NaN	NaN	884.3689	657.7493	NaN	NaN	NaN	NaN
NaN	NaN	NaN	NaN	884.099	657.68134	NaN	NaN	NaN	NaN
NaN	NaN	NaN	NaN	884.39185	657.69525	NaN	NaN	NaN	NaN
NaN	NaN	NaN	NaN	884.64453	657.8242	NaN	NaN	NaN	NaN
NaN	NaN	NaN	NaN	884.5204	657.78186	NaN	NaN	NaN	NaN
NaN	NaN	NaN	NaN	884.42847	657.7682	NaN	NaN	NaN	NaN
NaN	NaN	NaN	NaN	884.6024	657.73804	NaN	NaN	NaN	NaN
NaN	NaN	NaN	NaN	884.11774	657.79987	NaN	NaN	NaN	NaN
NaN	NaN	NaN	NaN	884.2561	657.767	NaN	NaN	NaN	NaN
NaN	NaN	NaN	NaN	884.1949	657.8128	NaN	NaN	NaN	NaN
NaN	NaN	NaN	NaN	884.39545	657.8255	NaN	NaN	NaN	NaN
NaN	NaN	NaN	NaN	884.65845	657.9474	NaN	NaN	NaN	NaN
NaN	NaN	NaN	NaN	884.09644	657.8461	NaN	NaN	NaN	NaN
NaN	NaN	NaN	NaN	884.22144	657.9467	NaN	NaN	NaN	NaN
NaN	NaN	NaN	NaN	884.5104	657.8787	NaN	NaN	NaN	NaN
NaN	NaN	NaN	NaN	884.4812	657.95056	NaN	NaN	NaN	NaN
NaN	NaN	NaN	NaN	884.6261	657.9802	NaN	NaN	NaN	NaN
NaN	NaN	NaN	NaN	884.41675	657.9564	NaN	NaN	NaN	NaN
NaN	NaN	NaN	NaN	884.6334	658.021	NaN	NaN	NaN	NaN
NaN	NaN	NaN	NaN	884.3128	658.01886	NaN	NaN	NaN	NaN
NaN	NaN	NaN	NaN	884.3357	658.00446	NaN	NaN	NaN	NaN
NaN	NaN	NaN	NaN	884.41205	658.1365	NaN	NaN	NaN	NaN
NaN	NaN	NaN	NaN	884.2338	658.0634	NaN	NaN	NaN	NaN
NaN	NaN	NaN	NaN	883.9601	658.0599	NaN	NaN	NaN	NaN
NaN	NaN	NaN	NaN	884.337	657.9942	NaN	NaN	NaN	NaN
NaN	NaN	NaN	NaN	884.1602	658.0633	NaN	NaN	NaN	NaN
NaN	NaN	NaN	NaN	884.9044	658.1789	NaN	NaN	NaN	NaN
NaN	NaN	NaN	NaN	884.46234	658.1198	NaN	NaN	NaN	NaN
NaN	NaN	NaN	NaN	884.46735	658.01764	NaN	NaN	NaN	NaN
NaN	NaN	NaN	NaN	884.8048	658.1964	NaN	NaN	NaN	NaN
NaN	NaN	NaN	NaN	884.6107	658.1556	NaN	NaN	NaN	NaN
NaN	NaN	NaN	NaN	884.5721	658.0599	NaN	NaN	NaN	NaN
NaN	NaN	NaN	NaN	883.95874	657.9561	NaN	NaN	NaN	NaN
NaN	NaN	NaN	NaN	884.655	658.0825	NaN	NaN	NaN	NaN
NaN	NaN	NaN	NaN	884.50867	658.0891	NaN	NaN	NaN	NaN
NaN	NaN	NaN	NaN	884.11774	658.0714	NaN	NaN	NaN	NaN
NaN	NaN	NaN	NaN	884.82367	658.0575	NaN	NaN	NaN	NaN
NaN	NaN	NaN	NaN	884.64874	658.09	NaN	NaN	NaN	NaN
NaN	NaN	NaN	NaN	884.54596	658.0096	NaN	NaN	NaN	NaN
NaN	NaN	NaN	NaN	884.49615	657.9903	NaN	NaN	NaN	NaN
NaN	NaN	NaN	NaN	884.8238	658.1102	NaN	NaN	NaN	NaN
NaN	NaN	NaN	NaN	884.8268	658.15356	NaN	NaN	NaN	NaN
NaN	NaN	NaN	NaN	884.68713	658.11316	NaN	NaN	NaN	NaN
NaN	NaN	NaN	NaN	882.07416	657.75	NaN	NaN	NaN	NaN
NaN	NaN	NaN	NaN	884.4118	658.1062	NaN	NaN	NaN	NaN
NaN	NaN	NaN	NaN	884.6387	658.11707	NaN	NaN	NaN	NaN
NaN	NaN	NaN	NaN	884.5026	658.0872	NaN	NaN	NaN	NaN
NaN	NaN	NaN	NaN	884.7789	658.17334	NaN	NaN	NaN	NaN
NaN	NaN	NaN	NaN	885.15466	658.2986	NaN	NaN	NaN	NaN
NaN	NaN	NaN	NaN	884.5751	658.1272	NaN	NaN	NaN	NaN
NaN	NaN	NaN	NaN	884.59265	658.13837	NaN	NaN	NaN	NaN
NaN	NaN	NaN	NaN	884.7793	658.228	NaN	NaN	NaN	NaN
NaN	NaN	NaN	NaN	884.5323	658.21216	NaN	NaN	NaN	NaN
NaN	NaN	NaN	NaN	884.59937	658.1879	NaN	NaN	NaN	NaN
NaN	NaN	NaN	NaN	884.5422	658.1701	NaN	NaN	NaN	NaN
NaN	NaN	NaN	NaN	884.7214	658.31305	NaN	NaN	NaN	NaN
NaN	NaN	NaN	NaN	885.23785	658.2828	NaN	NaN	NaN	NaN
NaN	NaN	NaN	NaN	884.5362	658.2765	NaN	NaN	NaN	NaN
NaN	NaN	NaN	NaN	885.2272	658.3432	NaN	NaN	NaN	NaN
NaN	NaN	NaN	NaN	884.22	658.16876	NaN	NaN	NaN	NaN
NaN	NaN	NaN	NaN	883.9036	658.2249	NaN	NaN	NaN	NaN
NaN	NaN	NaN	NaN	884.3123	658.2598	NaN	NaN	NaN	NaN
NaN	NaN	NaN	NaN	884.5123	658.3148	NaN	NaN	NaN	NaN
NaN	NaN	NaN	NaN	884.8225	658.3063	NaN	NaN	NaN	NaN
NaN	NaN	NaN	NaN	884.2609	658.2442	NaN	NaN	NaN	NaN
NaN	NaN	NaN	NaN	884.86597	658.3056	NaN	NaN	NaN	NaN
NaN	NaN	NaN	NaN	885.08374	658.37933	NaN	NaN	NaN	NaN
NaN	NaN	NaN	NaN	884.6468	658.31934	NaN	NaN	NaN	NaN
NaN	NaN	NaN	NaN	884.8147	658.2802	NaN	NaN	NaN	NaN
NaN	NaN	NaN	NaN	884.9708	658.4304	NaN	NaN	NaN	NaN
NaN	NaN	NaN	NaN	884.55054	658.3348	NaN	NaN	NaN	NaN
NaN	NaN	NaN	NaN	884.48193	658.22095	NaN	NaN	NaN	NaN
NaN	NaN	NaN	NaN	881.5316	657.91956	NaN	NaN	NaN	NaN
NaN	NaN	NaN	NaN	884.47766	658.30743	NaN	NaN	NaN	NaN
NaN	NaN	NaN	NaN	884.3025	658.2342	NaN	NaN	NaN	NaN
NaN	NaN	NaN	NaN	884.464	658.2426	NaN	NaN	NaN	NaN
NaN	NaN	NaN	NaN	885.4057	658.3784	NaN	NaN	NaN	NaN
NaN	NaN	NaN	NaN	885.0468	658.36084	NaN	NaN	NaN	NaN
NaN	NaN	NaN	NaN	884.4898	658.24335	NaN	NaN	NaN	NaN
NaN	NaN	NaN	NaN	884.15753	658.16406	NaN	NaN	NaN	NaN
NaN	NaN	NaN	NaN	884.8507	658.3451	NaN	NaN	NaN	NaN
NaN	NaN	NaN	NaN	884.6748	658.3435	NaN	NaN	NaN	NaN
NaN	NaN	NaN	NaN	884.33093	658.2659	NaN	NaN	NaN	NaN
NaN	NaN	NaN	NaN	884.6568	658.2725	NaN	NaN	NaN	NaN
NaN	NaN	NaN	NaN	884.664	658.31396	NaN	NaN	NaN	NaN
NaN	NaN	NaN	NaN	884.97485	658.35175	NaN	NaN	NaN	NaN
NaN	NaN	NaN	NaN	884.79175	658.27637	NaN	NaN	NaN	NaN
NaN	NaN	NaN	NaN	885.1062	658.3321	NaN	NaN	NaN	NaN
NaN	NaN	NaN	NaN	885.2028	658.34955	NaN	NaN	NaN	NaN
NaN	NaN	NaN	NaN	884.61	658.2358	NaN	NaN	NaN	NaN
NaN	NaN	NaN	NaN	884.79144	658.2358	NaN	NaN	NaN	NaN
NaN	NaN	NaN	NaN	884.7795	658.264	NaN	NaN	NaN	NaN
NaN	NaN	NaN	NaN	884.8227	658.37854	NaN	NaN	NaN	NaN
NaN	NaN	NaN	NaN	884.62964	658.2753	NaN	NaN	NaN	NaN
NaN	NaN	NaN	NaN	884.717	658.30963	NaN	NaN	NaN	NaN
NaN	NaN	NaN	NaN	884.8756	658.3362	NaN	NaN	NaN	NaN
NaN	NaN	NaN	NaN	885.0171	658.2206	NaN	NaN	NaN	NaN
NaN	NaN	NaN	NaN	884.88196	658.1942	NaN	NaN	NaN	NaN
NaN	NaN	NaN	NaN	884.71173	658.23724	NaN	NaN	NaN	NaN
NaN	NaN	NaN	NaN	884.9572	658.34106	NaN	NaN	NaN	NaN
NaN	NaN	NaN	NaN	884.7632	658.251	NaN	NaN	NaN	NaN
NaN	NaN	NaN	NaN	885.66345	658.26245	NaN	NaN	NaN	NaN
NaN	NaN	NaN	NaN	885.39233	658.17944	NaN	NaN	NaN	NaN
NaN	NaN	NaN	NaN	885.06726	658.0774	NaN	NaN	NaN	NaN
NaN	NaN	NaN	NaN	885.0228	657.92505	NaN	NaN	NaN	NaN
NaN	NaN	NaN	NaN	884.9737	657.9069	NaN	NaN	NaN	NaN
NaN	NaN	NaN	NaN	884.9913	658.04486	NaN	NaN	NaN	NaN
NaN	NaN	NaN	NaN	885.1637	657.9772	NaN	NaN	NaN	NaN
NaN	NaN	NaN	NaN	885.0759	658.0152	NaN	NaN	NaN	NaN
NaN	NaN	NaN	NaN	884.81274	658.0109	NaN	NaN	NaN	NaN
NaN	NaN	NaN	NaN	884.9015	657.9545	NaN	NaN	NaN	NaN
NaN	NaN	NaN	NaN	884.8982	657.943	NaN	NaN	NaN	NaN
NaN	NaN	NaN	NaN	885.13434	657.9941	NaN	NaN	NaN	NaN
NaN	NaN	NaN	NaN	884.94415	657.9843	NaN	NaN	NaN	NaN
NaN	NaN	NaN	NaN	885.0464	658.0414	NaN	NaN	NaN	NaN
NaN	NaN	NaN	NaN	884.9881	658.0409	NaN	NaN	NaN	NaN
NaN	NaN	NaN	NaN	884.98456	657.9266	NaN	NaN	NaN	NaN
NaN	NaN	NaN	NaN	885.02	657.9825	NaN	NaN	NaN	NaN
NaN	NaN	NaN	NaN	885.2458	657.98517	NaN	NaN	NaN	NaN
NaN	NaN	NaN	NaN	885.0944	657.9333	NaN	NaN	NaN	NaN
NaN	NaN	NaN	NaN	884.75824	657.97217	NaN	NaN	NaN	NaN
NaN	NaN	NaN	NaN	884.83	657.91223	NaN	NaN	NaN	NaN
NaN	NaN	NaN	NaN	884.98035	657.89923	NaN	NaN	NaN	NaN
NaN	NaN	NaN	NaN	885.12616	657.9515	NaN	NaN	NaN	NaN
NaN	NaN	NaN	NaN	885.2281	657.92566	NaN	NaN	NaN	NaN
NaN	NaN	NaN	NaN	884.8551	657.81665	NaN	NaN	NaN	NaN
NaN	NaN	NaN	NaN	884.76324	657.8095	NaN	NaN	NaN	NaN
NaN	NaN	NaN	NaN	884.8235	657.87994	NaN	NaN	NaN	NaN
NaN	NaN	NaN	NaN	884.74457	657.84143	NaN	NaN	NaN	NaN
NaN	NaN	NaN	NaN	884.9316	657.7579	NaN	NaN	NaN	NaN
NaN	NaN	NaN	NaN	884.89075	657.7848	NaN	NaN	NaN	NaN
NaN	NaN	NaN	NaN	884.87775	657.7432	NaN	NaN	NaN	NaN
NaN	NaN	NaN	NaN	885.1036	657.83923	NaN	NaN	NaN	NaN
NaN	NaN	NaN	NaN	885.0213	657.72076	NaN	NaN	NaN	NaN
NaN	NaN	NaN	NaN	885.01044	657.7487	NaN	NaN	NaN	NaN
NaN	NaN	NaN	NaN	884.9443	657.7548	NaN	NaN	NaN	NaN
NaN	NaN	NaN	NaN	884.94293	657.5993	NaN	NaN	NaN	NaN
NaN	NaN	NaN	NaN	884.85846	657.63226	NaN	NaN	NaN	NaN
NaN	NaN	NaN	NaN	884.73645	657.65326	NaN	NaN	NaN	NaN
NaN	NaN	NaN	NaN	884.7996	657.5986	NaN	NaN	NaN	NaN
NaN	NaN	NaN	NaN	885.1145	657.55	NaN	NaN	NaN	NaN
NaN	NaN	NaN	NaN	884.949	657.6217	NaN	NaN	NaN	NaN
NaN	NaN	NaN	NaN	885.13074	657.5368	NaN	NaN	NaN	NaN
NaN	NaN	NaN	NaN	885.15356	657.55457	NaN	NaN	NaN	NaN
NaN	NaN	NaN	NaN	884.7737	657.5454	NaN	NaN	NaN	NaN
NaN	NaN	NaN	NaN	884.7953	657.5	NaN	NaN	NaN	NaN
NaN	NaN	NaN	NaN	884.83167	657.51013	NaN	NaN	NaN	NaN
NaN	NaN	NaN	NaN	884.6283	657.47516	NaN	NaN	NaN	NaN
NaN	NaN	NaN	NaN	884.7431	657.5	NaN	NaN	NaN	NaN
NaN	NaN	NaN	NaN	884.9219	657.5013	NaN	NaN	NaN	NaN
NaN	NaN	NaN	NaN	884.7812	657.362	NaN	NaN	NaN	NaN
NaN	NaN	NaN	NaN	884.41376	657.0377	NaN	NaN	NaN	NaN
NaN	NaN	NaN	NaN	881.5803	656.2854	NaN	NaN	NaN	NaN
NaN	NaN	NaN	NaN	885.0629	655.8253	NaN	NaN	NaN	NaN
NaN	NaN	NaN	NaN	885.4659	655.0405	NaN	NaN	NaN	NaN
NaN	NaN	NaN	NaN	885.59393	654.1202	NaN	NaN	NaN	NaN
NaN	NaN	NaN	NaN	886.2854	652.8457	NaN	NaN	NaN	NaN
NaN	NaN	NaN	NaN	887.4937	651.59686	NaN	NaN	NaN	NaN
NaN	NaN	NaN	NaN	887.7742	650.2087	NaN	NaN	NaN	NaN
NaN	NaN	NaN	NaN	888.9937	648.5811	NaN	NaN	NaN	NaN
NaN	NaN	NaN	NaN	891.41907	646.89294	NaN	NaN	NaN	NaN
NaN	NaN	NaN	NaN	893.6047	645.6243	NaN	NaN	NaN	NaN
NaN	NaN	NaN	NaN	896.1467	644.45496	NaN	NaN	NaN	NaN
NaN	NaN	NaN	NaN	898.84015	643.7114	NaN	NaN	NaN	NaN
NaN	NaN	NaN	NaN	906.3184	639.96454	NaN	NaN	NaN	NaN
NaN	NaN	NaN	NaN	908.68896	639.32056	NaN	NaN	NaN	NaN
NaN	NaN	NaN	NaN	910.78394	638.95874	NaN	NaN	NaN	NaN
NaN	NaN	NaN	NaN	913.3	638.4472	NaN	NaN	NaN	NaN
NaN	NaN	NaN	NaN	916.07275	637.90753	NaN	NaN	NaN	NaN
NaN	NaN	NaN	NaN	918.7081	637.75507	NaN	NaN	NaN	NaN
NaN	NaN	NaN	NaN	921.52594	637.04205	NaN	NaN	NaN	NaN
NaN	NaN	NaN	NaN	924.3199	635.7616	NaN	NaN	NaN	NaN
NaN	NaN	NaN	NaN	927.06757	635.79816	NaN	NaN	NaN	NaN
NaN	NaN	NaN	NaN	929.7159	634.7978	NaN	NaN	NaN	NaN
NaN	NaN	NaN	NaN	932.54846	634.3734	NaN	NaN	NaN	NaN
NaN	NaN	NaN	NaN	935.1865	633.0762	NaN	NaN	NaN	NaN
NaN	NaN	NaN	NaN	938.3662	633.019	NaN	NaN	NaN	NaN
NaN	NaN	NaN	NaN	941.5301	632.4891	NaN	NaN	NaN	NaN
NaN	NaN	NaN	NaN	944.1148	631.87354	NaN	NaN	NaN	NaN
NaN	NaN	NaN	NaN	947.1234	631.5009	NaN	NaN	NaN	NaN
NaN	NaN	NaN	NaN	950.7538	632.1369	NaN	NaN	NaN	NaN
NaN	NaN	NaN	NaN	953.22943	630.8693	NaN	NaN	NaN	NaN
NaN	NaN	NaN	NaN	955.6748	629.673	NaN	NaN	NaN	NaN
NaN	NaN	NaN	NaN	959.05945	629.9756	NaN	NaN	NaN	NaN
NaN	NaN	NaN	NaN	962.0423	629.94745	NaN	NaN	NaN	NaN
NaN	NaN	NaN	NaN	965.13904	630.1739	NaN	NaN	NaN	NaN
NaN	NaN	NaN	NaN	966.3546	629.3777	NaN	NaN	NaN	NaN
NaN	NaN	NaN	NaN	968.34015	629.2295	NaN	NaN	NaN	NaN
NaN	NaN	NaN	NaN	976.4476	630.1426	NaN	NaN	NaN	NaN
NaN	NaN	NaN	NaN	979.50934	630.0187	NaN	NaN	NaN	NaN
NaN	NaN	NaN	NaN	982.7284	629.9463	NaN	NaN	NaN	NaN
NaN	NaN	NaN	NaN	985.9137	629.73126	NaN	NaN	NaN	NaN
NaN	NaN	NaN	NaN	989.15826	629.67914	NaN	NaN	NaN	NaN
NaN	NaN	NaN	NaN	992.08844	629.7085	NaN	NaN	NaN	NaN
NaN	NaN	NaN	NaN	994.9644	629.6311	NaN	NaN	NaN	NaN
NaN	NaN	NaN	NaN	997.95264	629.6438	NaN	NaN	NaN	NaN
NaN	NaN	NaN	NaN	1000.75055	629.60223	NaN	NaN	NaN	NaN
NaN	NaN	NaN	NaN	1010.59424	628.904	NaN	NaN	NaN	NaN
NaN	NaN	NaN	NaN	1012.4596	628.9991	NaN	NaN	NaN	NaN
NaN	NaN	NaN	NaN	1014.452	628.9188	NaN	NaN	NaN	NaN
NaN	NaN	NaN	NaN	1017.0275	628.8532	NaN	NaN	NaN	NaN
NaN	NaN	NaN	NaN	1019.3978	628.7259	NaN	NaN	NaN	NaN
NaN	NaN	NaN	NaN	1020.86523	628.8469	NaN	NaN	NaN	NaN
NaN	NaN	NaN	NaN	1023.1793	628.9177	NaN	NaN	NaN	NaN
NaN	NaN	NaN	NaN	1025.7451	629.19116	NaN	NaN	NaN	NaN
NaN	NaN	NaN	NaN	1027.8691	629.1991	NaN	NaN	NaN	NaN
NaN	NaN	NaN	NaN	1030.458	629.42065	NaN	NaN	NaN	NaN
NaN	NaN	NaN	NaN	1032.2878	629.5317	NaN	NaN	NaN	NaN
NaN	NaN	NaN	NaN	1035.958	630.16425	NaN	NaN	NaN	NaN
NaN	NaN	NaN	NaN	1037.2819	630.1397	NaN	NaN	NaN	NaN
NaN	NaN	NaN	NaN	1039.1652	629.93036	NaN	NaN	NaN	NaN
NaN	NaN	NaN	NaN	1041.2316	630.2826	NaN	NaN	NaN	NaN
NaN	NaN	NaN	NaN	1043.2866	630.2134	NaN	NaN	NaN	NaN
NaN	NaN	NaN	NaN	1045.3126	630.72363	NaN	NaN	NaN	NaN
NaN	NaN	NaN	NaN	1047.5465	630.69574	NaN	NaN	NaN	NaN
NaN	NaN	NaN	NaN	1049.084	630.71625	NaN	NaN	NaN	NaN
NaN	NaN	NaN	NaN	1051.9081	631.0679	NaN	NaN	NaN	NaN
NaN	NaN	NaN	NaN	1053.8986	630.96515	NaN	NaN	NaN	NaN
NaN	NaN	NaN	NaN	1063.2552	632.8233	NaN	NaN	NaN	NaN
NaN	NaN	NaN	NaN	1066.1399	633.0712	NaN	NaN	NaN	NaN
NaN	NaN	NaN	NaN	1072.0807	633.3387	NaN	NaN	NaN	NaN
NaN	NaN	NaN	NaN	1083.8712	632.273	NaN	NaN	NaN	NaN
NaN	NaN	NaN	NaN	1077.0485	633.7932	NaN	NaN	NaN	NaN
NaN	NaN	NaN	NaN	1079.3728	634.0698	NaN	NaN	NaN	NaN
NaN	NaN	NaN	NaN	1081.1761	634.39404	NaN	NaN	NaN	NaN
NaN	NaN	NaN	NaN	1084.4874	634.8188	NaN	NaN	NaN	NaN
NaN	NaN	NaN	NaN	1095.8274	631.2523	NaN	NaN	NaN	NaN
NaN	NaN	NaN	NaN	1089.867	635.69977	NaN	NaN	NaN	NaN
NaN	NaN	NaN	NaN	1092.7535	636.1981	NaN	NaN	NaN	NaN
NaN	NaN	NaN	NaN	1095.4042	636.669	NaN	NaN	NaN	NaN
NaN	NaN	NaN	NaN	1098.068	637.1465	NaN	NaN	NaN	NaN
NaN	NaN	NaN	NaN	1100.7734	637.9844	NaN	NaN	NaN	NaN
NaN	NaN	NaN	NaN	1103.7196	638.23987	NaN	NaN	NaN	NaN
NaN	NaN	NaN	NaN	1106.8082	638.81866	NaN	NaN	NaN	NaN
NaN	NaN	NaN	NaN	1109.6385	639.70624	NaN	NaN	NaN	NaN
NaN	NaN	NaN	NaN	1112.8385	639.84796	NaN	NaN	NaN	NaN
NaN	NaN	NaN	NaN	1115.7112	640.2971	NaN	NaN	NaN	NaN
NaN	NaN	NaN	NaN	1118.506	640.65393	NaN	NaN	NaN	NaN
NaN	NaN	NaN	NaN	1121.7042	641.4059	NaN	NaN	NaN	NaN
NaN	NaN	NaN	NaN	1124.3507	642.09814	NaN	NaN	NaN	NaN
NaN	NaN	NaN	NaN	1127.1362	642.5198	NaN	NaN	NaN	NaN
NaN	NaN	NaN	NaN	1129.8219	643.25415	NaN	NaN	NaN	NaN
NaN	NaN	NaN	NaN	1132.4388	643.695	NaN	NaN	NaN	NaN
NaN	NaN	NaN	NaN	1135.9227	645.3254	NaN	NaN	NaN	NaN
NaN	NaN	NaN	NaN	1138.822	646.2017	NaN	NaN	NaN	NaN
NaN	NaN	NaN	NaN	1141.9204	647.14923	NaN	NaN	NaN	NaN
NaN	NaN	NaN	NaN	1144.9364	647.99243	NaN	NaN	NaN	NaN
NaN	NaN	NaN	NaN	1148.0134	648.8857	NaN	NaN	NaN	NaN
NaN	NaN	NaN	NaN	1151.0287	650.0228	NaN	NaN	NaN	NaN
NaN	NaN	NaN	NaN	1154.313	651.3343	NaN	NaN	NaN	NaN
NaN	NaN	NaN	NaN	1157.3243	652.5669	NaN	NaN	NaN	NaN
NaN	NaN	NaN	NaN	1159.7533	653.28796	NaN	NaN	NaN	NaN
