# Supplementary material for: A novel power-amplified jumping behavior in larval beetles (Coleoptera: Laemophloeidae)
Source: PLoS One. 2022 Jan 19;17(1):e0256509. doi: 10.1371/journal.pone.0256509 (PMC8769368; doi:10.1371/journal.pone.0256509)
Supplement: S1 Data — (ZIP) [file pone.0256509.s002.zip › c_21382_494_croppedxypts.csv]

pt1_cam1_X	pt1_cam1_Y	pt2_cam1_X	pt2_cam1_Y	pt3_cam1_X	pt3_cam1_Y	pt4_cam1_X	pt4_cam1_Y	pt5_cam1_X	pt5_cam1_Y
140.167	676.5	231.833	610.5	188.29971	665.5951	372	563	465	563
NaN	NaN	NaN	NaN	188.30429	665.6514	NaN	NaN	NaN	NaN
NaN	NaN	NaN	NaN	187.89124	665.6372	NaN	NaN	NaN	NaN
NaN	NaN	NaN	NaN	188.22438	665.66595	NaN	NaN	NaN	NaN
NaN	NaN	NaN	NaN	188.27396	665.6445	NaN	NaN	NaN	NaN
NaN	NaN	NaN	NaN	187.9527	665.6048	NaN	NaN	NaN	NaN
NaN	NaN	NaN	NaN	188.27226	665.60657	NaN	NaN	NaN	NaN
NaN	NaN	NaN	NaN	188.26587	665.64105	NaN	NaN	NaN	NaN
NaN	NaN	NaN	NaN	188.40489	665.49854	NaN	NaN	NaN	NaN
NaN	NaN	NaN	NaN	187.7894	665.76514	NaN	NaN	NaN	NaN
NaN	NaN	NaN	NaN	187.94917	665.7777	NaN	NaN	NaN	NaN
NaN	NaN	NaN	NaN	187.98805	665.7746	NaN	NaN	NaN	NaN
NaN	NaN	NaN	NaN	188.00151	665.7575	NaN	NaN	NaN	NaN
NaN	NaN	NaN	NaN	187.64764	665.7481	NaN	NaN	NaN	NaN
NaN	NaN	NaN	NaN	187.9048	665.76685	NaN	NaN	NaN	NaN
NaN	NaN	NaN	NaN	187.8952	665.7739	NaN	NaN	NaN	NaN
NaN	NaN	NaN	NaN	187.87234	665.70215	NaN	NaN	NaN	NaN
NaN	NaN	NaN	NaN	187.7792	665.7231	NaN	NaN	NaN	NaN
NaN	NaN	NaN	NaN	187.69582	665.7018	NaN	NaN	NaN	NaN
NaN	NaN	NaN	NaN	187.8418	665.68207	NaN	NaN	NaN	NaN
NaN	NaN	NaN	NaN	187.88863	665.6751	NaN	NaN	NaN	NaN
NaN	NaN	NaN	NaN	187.73404	665.652	NaN	NaN	NaN	NaN
NaN	NaN	NaN	NaN	187.83682	665.67816	NaN	NaN	NaN	NaN
NaN	NaN	NaN	NaN	188.18835	665.64526	NaN	NaN	NaN	NaN
NaN	NaN	NaN	NaN	187.74962	665.66895	NaN	NaN	NaN	NaN
NaN	NaN	NaN	NaN	187.84639	665.67017	NaN	NaN	NaN	NaN
NaN	NaN	NaN	NaN	187.92319	665.6235	NaN	NaN	NaN	NaN
NaN	NaN	NaN	NaN	187.89507	665.6343	NaN	NaN	NaN	NaN
NaN	NaN	NaN	NaN	187.79663	665.5765	NaN	NaN	NaN	NaN
NaN	NaN	NaN	NaN	187.79483	665.4802	NaN	NaN	NaN	NaN
NaN	NaN	NaN	NaN	187.86487	665.515	NaN	NaN	NaN	NaN
NaN	NaN	NaN	NaN	188.06488	665.48474	NaN	NaN	NaN	NaN
NaN	NaN	NaN	NaN	187.93248	665.55005	NaN	NaN	NaN	NaN
NaN	NaN	NaN	NaN	188.10355	665.537	NaN	NaN	NaN	NaN
NaN	NaN	NaN	NaN	187.9477	665.5231	NaN	NaN	NaN	NaN
NaN	NaN	NaN	NaN	187.96013	665.52606	NaN	NaN	NaN	NaN
NaN	NaN	NaN	NaN	187.76387	665.536	NaN	NaN	NaN	NaN
NaN	NaN	NaN	NaN	187.75525	665.5991	NaN	NaN	NaN	NaN
NaN	NaN	NaN	NaN	187.87231	665.5877	NaN	NaN	NaN	NaN
NaN	NaN	NaN	NaN	187.9544	665.5912	NaN	NaN	NaN	NaN
NaN	NaN	NaN	NaN	188.00372	665.4866	NaN	NaN	NaN	NaN
NaN	NaN	NaN	NaN	187.75598	665.52997	NaN	NaN	NaN	NaN
NaN	NaN	NaN	NaN	187.79832	665.46344	NaN	NaN	NaN	NaN
NaN	NaN	NaN	NaN	187.82738	665.33484	NaN	NaN	NaN	NaN
NaN	NaN	NaN	NaN	188.01923	665.38464	NaN	NaN	NaN	NaN
NaN	NaN	NaN	NaN	187.7118	665.4077	NaN	NaN	NaN	NaN
NaN	NaN	NaN	NaN	187.55223	665.38324	NaN	NaN	NaN	NaN
NaN	NaN	NaN	NaN	188.31778	665.03644	NaN	NaN	NaN	NaN
NaN	NaN	NaN	NaN	187.92348	665.3009	NaN	NaN	NaN	NaN
NaN	NaN	NaN	NaN	187.87653	665.2195	NaN	NaN	NaN	NaN
NaN	NaN	NaN	NaN	188.70148	664.8	NaN	NaN	NaN	NaN
NaN	NaN	NaN	NaN	188.27452	664.91437	NaN	NaN	NaN	NaN
NaN	NaN	NaN	NaN	188.68102	664.71216	NaN	NaN	NaN	NaN
NaN	NaN	NaN	NaN	188.57965	664.5	NaN	NaN	NaN	NaN
NaN	NaN	NaN	NaN	188.27068	664.844	NaN	NaN	NaN	NaN
NaN	NaN	NaN	NaN	187.9391	665.11957	NaN	NaN	NaN	NaN
NaN	NaN	NaN	NaN	188.81898	664.47034	NaN	NaN	NaN	NaN
NaN	NaN	NaN	NaN	188.14452	665.09503	NaN	NaN	NaN	NaN
NaN	NaN	NaN	NaN	187.88988	664.86456	NaN	NaN	NaN	NaN
NaN	NaN	NaN	NaN	188.2113	664.74554	NaN	NaN	NaN	NaN
NaN	NaN	NaN	NaN	188.00542	664.8802	NaN	NaN	NaN	NaN
NaN	NaN	NaN	NaN	188.26198	664.86975	NaN	NaN	NaN	NaN
NaN	NaN	NaN	NaN	188.86287	664.3762	NaN	NaN	NaN	NaN
NaN	NaN	NaN	NaN	188.31683	664.7541	NaN	NaN	NaN	NaN
NaN	NaN	NaN	NaN	188.03835	664.82513	NaN	NaN	NaN	NaN
NaN	NaN	NaN	NaN	188.9928	664.2767	NaN	NaN	NaN	NaN
NaN	NaN	NaN	NaN	188.32779	664.67365	NaN	NaN	NaN	NaN
NaN	NaN	NaN	NaN	188.33763	664.59406	NaN	NaN	NaN	NaN
NaN	NaN	NaN	NaN	188.3945	664.57874	NaN	NaN	NaN	NaN
NaN	NaN	NaN	NaN	188.3821	664.7746	NaN	NaN	NaN	NaN
NaN	NaN	NaN	NaN	188.37933	664.7685	NaN	NaN	NaN	NaN
NaN	NaN	NaN	NaN	188.39075	664.51666	NaN	NaN	NaN	NaN
NaN	NaN	NaN	NaN	188.3207	664.55975	NaN	NaN	NaN	NaN
NaN	NaN	NaN	NaN	188.14018	664.76385	NaN	NaN	NaN	NaN
NaN	NaN	NaN	NaN	188.38164	664.7534	NaN	NaN	NaN	NaN
NaN	NaN	NaN	NaN	188.13837	664.7327	NaN	NaN	NaN	NaN
NaN	NaN	NaN	NaN	188.31361	664.5059	NaN	NaN	NaN	NaN
NaN	NaN	NaN	NaN	188.32698	664.478	NaN	NaN	NaN	NaN
NaN	NaN	NaN	NaN	188.5	664.72156	NaN	NaN	NaN	NaN
NaN	NaN	NaN	NaN	188.37573	664.5192	NaN	NaN	NaN	NaN
NaN	NaN	NaN	NaN	188.33505	664.4823	NaN	NaN	NaN	NaN
NaN	NaN	NaN	NaN	188.36258	664.51025	NaN	NaN	NaN	NaN
NaN	NaN	NaN	NaN	188.25458	664.5122	NaN	NaN	NaN	NaN
NaN	NaN	NaN	NaN	188.27728	664.5325	NaN	NaN	NaN	NaN
NaN	NaN	NaN	NaN	188.44135	664.4971	NaN	NaN	NaN	NaN
NaN	NaN	NaN	NaN	188.40433	664.4193	NaN	NaN	NaN	NaN
NaN	NaN	NaN	NaN	188.20633	664.51855	NaN	NaN	NaN	NaN
NaN	NaN	NaN	NaN	188.20589	664.4691	NaN	NaN	NaN	NaN
NaN	NaN	NaN	NaN	188.35693	664.3897	NaN	NaN	NaN	NaN
NaN	NaN	NaN	NaN	188.31499	664.3318	NaN	NaN	NaN	NaN
NaN	NaN	NaN	NaN	188.33409	664.3204	NaN	NaN	NaN	NaN
NaN	NaN	NaN	NaN	188.32785	664.3458	NaN	NaN	NaN	NaN
NaN	NaN	NaN	NaN	188.26994	664.25616	NaN	NaN	NaN	NaN
NaN	NaN	NaN	NaN	188.39302	664.2132	NaN	NaN	NaN	NaN
NaN	NaN	NaN	NaN	188.32089	663.9686	NaN	NaN	NaN	NaN
NaN	NaN	NaN	NaN	188.61433	663.97034	NaN	NaN	NaN	NaN
NaN	NaN	NaN	NaN	188.4289	663.95386	NaN	NaN	NaN	NaN
NaN	NaN	NaN	NaN	188.33981	663.9401	NaN	NaN	NaN	NaN
NaN	NaN	NaN	NaN	188.42195	663.961	NaN	NaN	NaN	NaN
NaN	NaN	NaN	NaN	188.3378	663.9107	NaN	NaN	NaN	NaN
NaN	NaN	NaN	NaN	188.37709	663.8885	NaN	NaN	NaN	NaN
NaN	NaN	NaN	NaN	188.72781	663.8506	NaN	NaN	NaN	NaN
NaN	NaN	NaN	NaN	188.39418	663.82635	NaN	NaN	NaN	NaN
NaN	NaN	NaN	NaN	188.46246	663.84985	NaN	NaN	NaN	NaN
NaN	NaN	NaN	NaN	188.47554	663.7905	NaN	NaN	NaN	NaN
NaN	NaN	NaN	NaN	188.61226	663.7467	NaN	NaN	NaN	NaN
NaN	NaN	NaN	NaN	188.47797	663.8054	NaN	NaN	NaN	NaN
NaN	NaN	NaN	NaN	188.56656	663.709	NaN	NaN	NaN	NaN
NaN	NaN	NaN	NaN	188.24277	663.77856	NaN	NaN	NaN	NaN
NaN	NaN	NaN	NaN	188.66023	663.7582	NaN	NaN	NaN	NaN
NaN	NaN	NaN	NaN	188.44917	663.79895	NaN	NaN	NaN	NaN
NaN	NaN	NaN	NaN	188.3413	663.7265	NaN	NaN	NaN	NaN
NaN	NaN	NaN	NaN	188.51051	663.74176	NaN	NaN	NaN	NaN
NaN	NaN	NaN	NaN	188.43103	663.7789	NaN	NaN	NaN	NaN
NaN	NaN	NaN	NaN	188.44737	663.7451	NaN	NaN	NaN	NaN
NaN	NaN	NaN	NaN	188.49088	663.7705	NaN	NaN	NaN	NaN
NaN	NaN	NaN	NaN	188.54918	663.7429	NaN	NaN	NaN	NaN
NaN	NaN	NaN	NaN	188.41208	663.6937	NaN	NaN	NaN	NaN
NaN	NaN	NaN	NaN	188.3949	663.76587	NaN	NaN	NaN	NaN
NaN	NaN	NaN	NaN	188.67741	663.3519	NaN	NaN	NaN	NaN
NaN	NaN	NaN	NaN	188.53593	663.6916	NaN	NaN	NaN	NaN
NaN	NaN	NaN	NaN	188.46951	663.779	NaN	NaN	NaN	NaN
NaN	NaN	NaN	NaN	188.2352	663.7196	NaN	NaN	NaN	NaN
NaN	NaN	NaN	NaN	188.61313	663.65234	NaN	NaN	NaN	NaN
NaN	NaN	NaN	NaN	188.22006	663.7305	NaN	NaN	NaN	NaN
NaN	NaN	NaN	NaN	188.32317	663.657	NaN	NaN	NaN	NaN
NaN	NaN	NaN	NaN	188.32875	663.6575	NaN	NaN	NaN	NaN
NaN	NaN	NaN	NaN	188.55988	663.59283	NaN	NaN	NaN	NaN
NaN	NaN	NaN	NaN	188.4461	663.5853	NaN	NaN	NaN	NaN
NaN	NaN	NaN	NaN	188.48006	663.57513	NaN	NaN	NaN	NaN
NaN	NaN	NaN	NaN	188.52707	663.3782	NaN	NaN	NaN	NaN
NaN	NaN	NaN	NaN	188.5558	663.3781	NaN	NaN	NaN	NaN
NaN	NaN	NaN	NaN	188.7916	663.3626	NaN	NaN	NaN	NaN
NaN	NaN	NaN	NaN	188.77118	663.31665	NaN	NaN	NaN	NaN
NaN	NaN	NaN	NaN	188.40498	663.3416	NaN	NaN	NaN	NaN
NaN	NaN	NaN	NaN	188.60345	663.2796	NaN	NaN	NaN	NaN
NaN	NaN	NaN	NaN	188.72748	663.2298	NaN	NaN	NaN	NaN
NaN	NaN	NaN	NaN	188.44368	663.18646	NaN	NaN	NaN	NaN
NaN	NaN	NaN	NaN	188.98726	663.0817	NaN	NaN	NaN	NaN
NaN	NaN	NaN	NaN	189.11884	663.05756	NaN	NaN	NaN	NaN
NaN	NaN	NaN	NaN	188.74617	663.078	NaN	NaN	NaN	NaN
NaN	NaN	NaN	NaN	188.6806	663.0627	NaN	NaN	NaN	NaN
NaN	NaN	NaN	NaN	188.7359	663.09344	NaN	NaN	NaN	NaN
NaN	NaN	NaN	NaN	188.78572	663.0699	NaN	NaN	NaN	NaN
NaN	NaN	NaN	NaN	188.73404	663.08356	NaN	NaN	NaN	NaN
NaN	NaN	NaN	NaN	188.58585	663.1054	NaN	NaN	NaN	NaN
NaN	NaN	NaN	NaN	188.8988	663.1071	NaN	NaN	NaN	NaN
NaN	NaN	NaN	NaN	188.68445	663.12195	NaN	NaN	NaN	NaN
NaN	NaN	NaN	NaN	188.7409	663.0591	NaN	NaN	NaN	NaN
NaN	NaN	NaN	NaN	188.40977	663.13007	NaN	NaN	NaN	NaN
NaN	NaN	NaN	NaN	188.86473	663.1144	NaN	NaN	NaN	NaN
NaN	NaN	NaN	NaN	188.59007	663.02826	NaN	NaN	NaN	NaN
NaN	NaN	NaN	NaN	188.57553	663.077	NaN	NaN	NaN	NaN
NaN	NaN	NaN	NaN	189.01122	662.9873	NaN	NaN	NaN	NaN
NaN	NaN	NaN	NaN	189.05	662.9227	NaN	NaN	NaN	NaN
NaN	NaN	NaN	NaN	188.9613	662.9087	NaN	NaN	NaN	NaN
NaN	NaN	NaN	NaN	189.02835	662.9522	NaN	NaN	NaN	NaN
NaN	NaN	NaN	NaN	189.05373	662.9269	NaN	NaN	NaN	NaN
NaN	NaN	NaN	NaN	189.03384	662.8969	NaN	NaN	NaN	NaN
NaN	NaN	NaN	NaN	188.97977	662.8868	NaN	NaN	NaN	NaN
NaN	NaN	NaN	NaN	188.96338	662.8707	NaN	NaN	NaN	NaN
NaN	NaN	NaN	NaN	189.04962	662.81604	NaN	NaN	NaN	NaN
NaN	NaN	NaN	NaN	188.97739	662.8073	NaN	NaN	NaN	NaN
NaN	NaN	NaN	NaN	189.03233	662.76013	NaN	NaN	NaN	NaN
NaN	NaN	NaN	NaN	189.26772	662.678	NaN	NaN	NaN	NaN
NaN	NaN	NaN	NaN	189.35538	662.6738	NaN	NaN	NaN	NaN
NaN	NaN	NaN	NaN	189.20172	662.6381	NaN	NaN	NaN	NaN
NaN	NaN	NaN	NaN	189.46992	662.67596	NaN	NaN	NaN	NaN
NaN	NaN	NaN	NaN	189.58832	662.47906	NaN	NaN	NaN	NaN
NaN	NaN	NaN	NaN	189.62894	662.6211	NaN	NaN	NaN	NaN
NaN	NaN	NaN	NaN	189.36937	662.4159	NaN	NaN	NaN	NaN
NaN	NaN	NaN	NaN	189.5776	662.403	NaN	NaN	NaN	NaN
NaN	NaN	NaN	NaN	189.24501	662.3034	NaN	NaN	NaN	NaN
NaN	NaN	NaN	NaN	189.26013	662.3614	NaN	NaN	NaN	NaN
NaN	NaN	NaN	NaN	189.5106	662.3652	NaN	NaN	NaN	NaN
NaN	NaN	NaN	NaN	189.5254	662.29224	NaN	NaN	NaN	NaN
NaN	NaN	NaN	NaN	189.56749	662.3972	NaN	NaN	NaN	NaN
NaN	NaN	NaN	NaN	189.49382	662.3534	NaN	NaN	NaN	NaN
NaN	NaN	NaN	NaN	189.77576	662.41364	NaN	NaN	NaN	NaN
NaN	NaN	NaN	NaN	189.78311	662.3204	NaN	NaN	NaN	NaN
NaN	NaN	NaN	NaN	189.425	662.40314	NaN	NaN	NaN	NaN
NaN	NaN	NaN	NaN	189.51805	662.40375	NaN	NaN	NaN	NaN
NaN	NaN	NaN	NaN	189.48802	662.40717	NaN	NaN	NaN	NaN
NaN	NaN	NaN	NaN	189.41185	662.4179	NaN	NaN	NaN	NaN
NaN	NaN	NaN	NaN	189.43262	662.2933	NaN	NaN	NaN	NaN
NaN	NaN	NaN	NaN	189.75226	662.3716	NaN	NaN	NaN	NaN
NaN	NaN	NaN	NaN	189.46005	662.38904	NaN	NaN	NaN	NaN
NaN	NaN	NaN	NaN	189.75613	662.2853	NaN	NaN	NaN	NaN
NaN	NaN	NaN	NaN	189.53358	662.3	NaN	NaN	NaN	NaN
NaN	NaN	NaN	NaN	189.23134	662.2313	NaN	NaN	NaN	NaN
NaN	NaN	NaN	NaN	189.50769	662.16766	NaN	NaN	NaN	NaN
NaN	NaN	NaN	NaN	189.54005	662.161	NaN	NaN	NaN	NaN
NaN	NaN	NaN	NaN	189.60907	662.1759	NaN	NaN	NaN	NaN
NaN	NaN	NaN	NaN	189.44833	662.1368	NaN	NaN	NaN	NaN
NaN	NaN	NaN	NaN	189.6248	662.1949	NaN	NaN	NaN	NaN
NaN	NaN	NaN	NaN	189.4625	662.2031	NaN	NaN	NaN	NaN
NaN	NaN	NaN	NaN	189.72935	662.1086	NaN	NaN	NaN	NaN
NaN	NaN	NaN	NaN	189.68497	662.1346	NaN	NaN	NaN	NaN
NaN	NaN	NaN	NaN	189.56502	662.14087	NaN	NaN	NaN	NaN
NaN	NaN	NaN	NaN	189.32896	662.1117	NaN	NaN	NaN	NaN
NaN	NaN	NaN	NaN	189.4521	662.0614	NaN	NaN	NaN	NaN
NaN	NaN	NaN	NaN	189.39507	662.0417	NaN	NaN	NaN	NaN
NaN	NaN	NaN	NaN	189.69084	661.9214	NaN	NaN	NaN	NaN
NaN	NaN	NaN	NaN	189.59438	661.952	NaN	NaN	NaN	NaN
NaN	NaN	NaN	NaN	189.78232	661.8373	NaN	NaN	NaN	NaN
NaN	NaN	NaN	NaN	189.56976	661.9	NaN	NaN	NaN	NaN
NaN	NaN	NaN	NaN	189.55304	661.915	NaN	NaN	NaN	NaN
NaN	NaN	NaN	NaN	189.27512	661.79535	NaN	NaN	NaN	NaN
NaN	NaN	NaN	NaN	189.5	661.84204	NaN	NaN	NaN	NaN
NaN	NaN	NaN	NaN	189.43056	661.8071	NaN	NaN	NaN	NaN
NaN	NaN	NaN	NaN	189.5181	661.78656	NaN	NaN	NaN	NaN
NaN	NaN	NaN	NaN	189.45	661.7682	NaN	NaN	NaN	NaN
NaN	NaN	NaN	NaN	189.8205	661.839	NaN	NaN	NaN	NaN
NaN	NaN	NaN	NaN	189.60236	661.8228	NaN	NaN	NaN	NaN
NaN	NaN	NaN	NaN	189.44022	661.8393	NaN	NaN	NaN	NaN
NaN	NaN	NaN	NaN	189.60565	661.7738	NaN	NaN	NaN	NaN
NaN	NaN	NaN	NaN	189.66692	661.75574	NaN	NaN	NaN	NaN
NaN	NaN	NaN	NaN	189.54462	661.78156	NaN	NaN	NaN	NaN
NaN	NaN	NaN	NaN	189.61327	661.57153	NaN	NaN	NaN	NaN
NaN	NaN	NaN	NaN	190.20279	661.33746	NaN	NaN	NaN	NaN
NaN	NaN	NaN	NaN	189.53847	661.6892	NaN	NaN	NaN	NaN
NaN	NaN	NaN	NaN	189.40498	661.5332	NaN	NaN	NaN	NaN
NaN	NaN	NaN	NaN	189.55614	661.5281	NaN	NaN	NaN	NaN
NaN	NaN	NaN	NaN	189.78816	661.65424	NaN	NaN	NaN	NaN
NaN	NaN	NaN	NaN	189.46558	661.55164	NaN	NaN	NaN	NaN
NaN	NaN	NaN	NaN	189.69098	661.5015	NaN	NaN	NaN	NaN
NaN	NaN	NaN	NaN	189.86131	661.434	NaN	NaN	NaN	NaN
NaN	NaN	NaN	NaN	189.49692	661.6559	NaN	NaN	NaN	NaN
NaN	NaN	NaN	NaN	189.8513	661.5555	NaN	NaN	NaN	NaN
NaN	NaN	NaN	NaN	189.74625	661.4895	NaN	NaN	NaN	NaN
NaN	NaN	NaN	NaN	189.88474	661.3855	NaN	NaN	NaN	NaN
NaN	NaN	NaN	NaN	189.54347	661.45807	NaN	NaN	NaN	NaN
NaN	NaN	NaN	NaN	189.75937	661.3261	NaN	NaN	NaN	NaN
NaN	NaN	NaN	NaN	189.576	661.33307	NaN	NaN	NaN	NaN
NaN	NaN	NaN	NaN	189.92154	661.26	NaN	NaN	NaN	NaN
NaN	NaN	NaN	NaN	189.70305	661.3168	NaN	NaN	NaN	NaN
NaN	NaN	NaN	NaN	189.61212	661.3106	NaN	NaN	NaN	NaN
NaN	NaN	NaN	NaN	190.23677	660.8147	NaN	NaN	NaN	NaN
NaN	NaN	NaN	NaN	189.45679	661.2639	NaN	NaN	NaN	NaN
NaN	NaN	NaN	NaN	190.45633	660.7737	NaN	NaN	NaN	NaN
NaN	NaN	NaN	NaN	190.3897	660.8875	NaN	NaN	NaN	NaN
NaN	NaN	NaN	NaN	190.52377	660.69165	NaN	NaN	NaN	NaN
NaN	NaN	NaN	NaN	190.55312	660.7534	NaN	NaN	NaN	NaN
NaN	NaN	NaN	NaN	189.7918	661.1489	NaN	NaN	NaN	NaN
NaN	NaN	NaN	NaN	190.12903	660.7771	NaN	NaN	NaN	NaN
NaN	NaN	NaN	NaN	190.50146	660.7247	NaN	NaN	NaN	NaN
NaN	NaN	NaN	NaN	189.55247	661.05554	NaN	NaN	NaN	NaN
NaN	NaN	NaN	NaN	190.49709	660.6674	NaN	NaN	NaN	NaN
NaN	NaN	NaN	NaN	190.54277	660.5856	NaN	NaN	NaN	NaN
NaN	NaN	NaN	NaN	190.62048	660.613	NaN	NaN	NaN	NaN
NaN	NaN	NaN	NaN	189.74849	661.06323	NaN	NaN	NaN	NaN
NaN	NaN	NaN	NaN	190.14072	660.9506	NaN	NaN	NaN	NaN
NaN	NaN	NaN	NaN	190.2082	660.7082	NaN	NaN	NaN	NaN
NaN	NaN	NaN	NaN	190.39058	660.535	NaN	NaN	NaN	NaN
NaN	NaN	NaN	NaN	190.60611	660.5436	NaN	NaN	NaN	NaN
NaN	NaN	NaN	NaN	190.42857	660.53064	NaN	NaN	NaN	NaN
NaN	NaN	NaN	NaN	190.53474	660.5181	NaN	NaN	NaN	NaN
NaN	NaN	NaN	NaN	190.63664	660.54956	NaN	NaN	NaN	NaN
NaN	NaN	NaN	NaN	190.34058	660.53766	NaN	NaN	NaN	NaN
NaN	NaN	NaN	NaN	190.35736	660.50446	NaN	NaN	NaN	NaN
NaN	NaN	NaN	NaN	190.34187	660.6054	NaN	NaN	NaN	NaN
NaN	NaN	NaN	NaN	190.41849	660.5699	NaN	NaN	NaN	NaN
NaN	NaN	NaN	NaN	190.51729	660.5634	NaN	NaN	NaN	NaN
NaN	NaN	NaN	NaN	190.48969	660.4897	NaN	NaN	NaN	NaN
NaN	NaN	NaN	NaN	190.53433	660.48505	NaN	NaN	NaN	NaN
NaN	NaN	NaN	NaN	190.66235	660.444	NaN	NaN	NaN	NaN
NaN	NaN	NaN	NaN	190.30717	660.6958	NaN	NaN	NaN	NaN
NaN	NaN	NaN	NaN	190.25652	660.8553	NaN	NaN	NaN	NaN
NaN	NaN	NaN	NaN	190.23181	660.72876	NaN	NaN	NaN	NaN
NaN	NaN	NaN	NaN	190.6402	660.30115	NaN	NaN	NaN	NaN
NaN	NaN	NaN	NaN	190.319	660.687	NaN	NaN	NaN	NaN
NaN	NaN	NaN	NaN	190.6854	660.3292	NaN	NaN	NaN	NaN
NaN	NaN	NaN	NaN	190.62357	660.2414	NaN	NaN	NaN	NaN
NaN	NaN	NaN	NaN	190.32005	660.5708	NaN	NaN	NaN	NaN
NaN	NaN	NaN	NaN	190.4854	660.2358	NaN	NaN	NaN	NaN
NaN	NaN	NaN	NaN	190.22197	660.5538	NaN	NaN	NaN	NaN
NaN	NaN	NaN	NaN	190.18901	660.18616	NaN	NaN	NaN	NaN
NaN	NaN	NaN	NaN	190.17873	660.5362	NaN	NaN	NaN	NaN
NaN	NaN	NaN	NaN	190.5107	660.5382	NaN	NaN	NaN	NaN
NaN	NaN	NaN	NaN	190.5	660.5302	NaN	NaN	NaN	NaN
NaN	NaN	NaN	NaN	190.5607	660.16907	NaN	NaN	NaN	NaN
NaN	NaN	NaN	NaN	190.37674	660.4892	NaN	NaN	NaN	NaN
NaN	NaN	NaN	NaN	190.42747	660.51544	NaN	NaN	NaN	NaN
NaN	NaN	NaN	NaN	190.46861	660.5254	NaN	NaN	NaN	NaN
NaN	NaN	NaN	NaN	190.25482	660.49554	NaN	NaN	NaN	NaN
NaN	NaN	NaN	NaN	190.41577	660.5613	NaN	NaN	NaN	NaN
NaN	NaN	NaN	NaN	190.49547	660.4955	NaN	NaN	NaN	NaN
NaN	NaN	NaN	NaN	190.33556	660.58	NaN	NaN	NaN	NaN
NaN	NaN	NaN	NaN	190.51059	660.4531	NaN	NaN	NaN	NaN
NaN	NaN	NaN	NaN	190.45378	660.55396	NaN	NaN	NaN	NaN
NaN	NaN	NaN	NaN	190.25	660.49243	NaN	NaN	NaN	NaN
NaN	NaN	NaN	NaN	190.66568	660.4364	NaN	NaN	NaN	NaN
NaN	NaN	NaN	NaN	190.3626	660.53815	NaN	NaN	NaN	NaN
NaN	NaN	NaN	NaN	190.66893	660.3537	NaN	NaN	NaN	NaN
NaN	NaN	NaN	NaN	190.41867	660.3524	NaN	NaN	NaN	NaN
NaN	NaN	NaN	NaN	190.50299	660.3266	NaN	NaN	NaN	NaN
NaN	NaN	NaN	NaN	190.68657	660.0701	NaN	NaN	NaN	NaN
NaN	NaN	NaN	NaN	190.41515	660.3015	NaN	NaN	NaN	NaN
NaN	NaN	NaN	NaN	190.57613	660.30896	NaN	NaN	NaN	NaN
NaN	NaN	NaN	NaN	190.57599	660.3678	NaN	NaN	NaN	NaN
NaN	NaN	NaN	NaN	190.58347	660.44995	NaN	NaN	NaN	NaN
NaN	NaN	NaN	NaN	190.65257	660.432	NaN	NaN	NaN	NaN
NaN	NaN	NaN	NaN	190.2079	660.3644	NaN	NaN	NaN	NaN
NaN	NaN	NaN	NaN	190.43504	660.39575	NaN	NaN	NaN	NaN
NaN	NaN	NaN	NaN	190.4783	660.40546	NaN	NaN	NaN	NaN
NaN	NaN	NaN	NaN	190.59985	660.02246	NaN	NaN	NaN	NaN
NaN	NaN	NaN	NaN	190.67165	660.3209	NaN	NaN	NaN	NaN
NaN	NaN	NaN	NaN	190.3538	660.42377	NaN	NaN	NaN	NaN
NaN	NaN	NaN	NaN	190.26622	660.36273	NaN	NaN	NaN	NaN
NaN	NaN	NaN	NaN	190.86201	660.32196	NaN	NaN	NaN	NaN
NaN	NaN	NaN	NaN	190.29237	660.37787	NaN	NaN	NaN	NaN
NaN	NaN	NaN	NaN	190.48485	660.3424	NaN	NaN	NaN	NaN
NaN	NaN	NaN	NaN	190.69466	660.3306	NaN	NaN	NaN	NaN
NaN	NaN	NaN	NaN	190.19716	660.39355	NaN	NaN	NaN	NaN
NaN	NaN	NaN	NaN	190.31956	660.4434	NaN	NaN	NaN	NaN
NaN	NaN	NaN	NaN	190.55272	660.3791	NaN	NaN	NaN	NaN
NaN	NaN	NaN	NaN	190.70178	660.3175	NaN	NaN	NaN	NaN
NaN	NaN	NaN	NaN	190.56908	660.3874	NaN	NaN	NaN	NaN
NaN	NaN	NaN	NaN	190.85231	660.3892	NaN	NaN	NaN	NaN
NaN	NaN	NaN	NaN	190.68927	660.21387	NaN	NaN	NaN	NaN
NaN	NaN	NaN	NaN	190.44807	660.2671	NaN	NaN	NaN	NaN
NaN	NaN	NaN	NaN	190.70628	660.4387	NaN	NaN	NaN	NaN
NaN	NaN	NaN	NaN	190.72255	660.2985	NaN	NaN	NaN	NaN
NaN	NaN	NaN	NaN	190.61412	660.2643	NaN	NaN	NaN	NaN
NaN	NaN	NaN	NaN	190.65247	660.42676	NaN	NaN	NaN	NaN
NaN	NaN	NaN	NaN	190.31943	660.41504	NaN	NaN	NaN	NaN
NaN	NaN	NaN	NaN	190.57681	660.33435	NaN	NaN	NaN	NaN
NaN	NaN	NaN	NaN	190.74042	660.323	NaN	NaN	NaN	NaN
NaN	NaN	NaN	NaN	190.67392	660.3171	NaN	NaN	NaN	NaN
NaN	NaN	NaN	NaN	190.47243	660.4112	NaN	NaN	NaN	NaN
NaN	NaN	NaN	NaN	190.39201	660.38464	NaN	NaN	NaN	NaN
NaN	NaN	NaN	NaN	190.66592	660.1533	NaN	NaN	NaN	NaN
NaN	NaN	NaN	NaN	190.47876	660.32245	NaN	NaN	NaN	NaN
NaN	NaN	NaN	NaN	190.6938	660.2473	NaN	NaN	NaN	NaN
NaN	NaN	NaN	NaN	190.49709	660.1555	NaN	NaN	NaN	NaN
NaN	NaN	NaN	NaN	190.59601	660.11743	NaN	NaN	NaN	NaN
NaN	NaN	NaN	NaN	190.67754	660.1601	NaN	NaN	NaN	NaN
NaN	NaN	NaN	NaN	190.66144	660.1592	NaN	NaN	NaN	NaN
NaN	NaN	NaN	NaN	190.53323	660.0968	NaN	NaN	NaN	NaN
NaN	NaN	NaN	NaN	190.40405	660.0832	NaN	NaN	NaN	NaN
NaN	NaN	NaN	NaN	191.56268	659.6093	NaN	NaN	NaN	NaN
NaN	NaN	NaN	NaN	190.28229	660.25824	NaN	NaN	NaN	NaN
NaN	NaN	NaN	NaN	191.15948	659.75287	NaN	NaN	NaN	NaN
NaN	NaN	NaN	NaN	190.95386	660.0794	NaN	NaN	NaN	NaN
NaN	NaN	NaN	NaN	190.7614	660.10944	NaN	NaN	NaN	NaN
NaN	NaN	NaN	NaN	190.93953	659.9543	NaN	NaN	NaN	NaN
NaN	NaN	NaN	NaN	190.79315	660.04315	NaN	NaN	NaN	NaN
NaN	NaN	NaN	NaN	190.63135	660.0448	NaN	NaN	NaN	NaN
NaN	NaN	NaN	NaN	190.85822	660.04926	NaN	NaN	NaN	NaN
NaN	NaN	NaN	NaN	191.48267	659.6546	NaN	NaN	NaN	NaN
NaN	NaN	NaN	NaN	190.83284	660.0622	NaN	NaN	NaN	NaN
NaN	NaN	NaN	NaN	190.49701	660.0644	NaN	NaN	NaN	NaN
NaN	NaN	NaN	NaN	191.41092	659.6997	NaN	NaN	NaN	NaN
NaN	NaN	NaN	NaN	191.31108	659.74005	NaN	NaN	NaN	NaN
NaN	NaN	NaN	NaN	190.9932	660.10364	NaN	NaN	NaN	NaN
NaN	NaN	NaN	NaN	190.79529	660.05554	NaN	NaN	NaN	NaN
NaN	NaN	NaN	NaN	191.43	659.72144	NaN	NaN	NaN	NaN
NaN	NaN	NaN	NaN	190.79881	660.06067	NaN	NaN	NaN	NaN
NaN	NaN	NaN	NaN	191.28987	660.26685	NaN	NaN	NaN	NaN
NaN	NaN	NaN	NaN	190.75484	660.1617	NaN	NaN	NaN	NaN
NaN	NaN	NaN	NaN	191.52539	659.63684	NaN	NaN	NaN	NaN
NaN	NaN	NaN	NaN	190.83736	660.0467	NaN	NaN	NaN	NaN
NaN	NaN	NaN	NaN	191.53828	659.68115	NaN	NaN	NaN	NaN
NaN	NaN	NaN	NaN	190.7095	660.10626	NaN	NaN	NaN	NaN
NaN	NaN	NaN	NaN	191.22206	659.7851	NaN	NaN	NaN	NaN
NaN	NaN	NaN	NaN	191.12053	660.11273	NaN	NaN	NaN	NaN
NaN	NaN	NaN	NaN	190.69276	660.2771	NaN	NaN	NaN	NaN
NaN	NaN	NaN	NaN	191.19844	659.6721	NaN	NaN	NaN	NaN
NaN	NaN	NaN	NaN	191.27318	659.684	NaN	NaN	NaN	NaN
NaN	NaN	NaN	NaN	190.8454	660.1516	NaN	NaN	NaN	NaN
NaN	NaN	NaN	NaN	190.89317	660.05194	NaN	NaN	NaN	NaN
NaN	NaN	NaN	NaN	191.45042	659.6728	NaN	NaN	NaN	NaN
NaN	NaN	NaN	NaN	190.86977	660.1138	NaN	NaN	NaN	NaN
NaN	NaN	NaN	NaN	191.58784	659.69617	NaN	NaN	NaN	NaN
NaN	NaN	NaN	NaN	191.38951	659.5839	NaN	NaN	NaN	NaN
NaN	NaN	NaN	NaN	191.2165	659.5973	NaN	NaN	NaN	NaN
NaN	NaN	NaN	NaN	191.52374	659.58307	NaN	NaN	NaN	NaN
NaN	NaN	NaN	NaN	191.66063	659.53186	NaN	NaN	NaN	NaN
NaN	NaN	NaN	NaN	191.39787	659.5454	NaN	NaN	NaN	NaN
NaN	NaN	NaN	NaN	191.56096	659.53485	NaN	NaN	NaN	NaN
NaN	NaN	NaN	NaN	191.63521	659.5223	NaN	NaN	NaN	NaN
NaN	NaN	NaN	NaN	191.24046	659.96924	NaN	NaN	NaN	NaN
NaN	NaN	NaN	NaN	191.64772	659.5014	NaN	NaN	NaN	NaN
NaN	NaN	NaN	NaN	191.55702	659.60236	NaN	NaN	NaN	NaN
NaN	NaN	NaN	NaN	191.03673	659.9153	NaN	NaN	NaN	NaN
NaN	NaN	NaN	NaN	191.3549	659.64935	NaN	NaN	NaN	NaN
NaN	NaN	NaN	NaN	191.24925	659.91986	NaN	NaN	NaN	NaN
NaN	NaN	NaN	NaN	191.39879	659.84894	NaN	NaN	NaN	NaN
NaN	NaN	NaN	NaN	191.6889	659.72186	NaN	NaN	NaN	NaN
NaN	NaN	NaN	NaN	191.55966	659.38354	NaN	NaN	NaN	NaN
NaN	NaN	NaN	NaN	191.38121	659.68646	NaN	NaN	NaN	NaN
NaN	NaN	NaN	NaN	191.25415	659.59955	NaN	NaN	NaN	NaN
NaN	NaN	NaN	NaN	191.28177	659.7197	NaN	NaN	NaN	NaN
NaN	NaN	NaN	NaN	191.36983	659.75446	NaN	NaN	NaN	NaN
NaN	NaN	NaN	NaN	191.52293	659.6988	NaN	NaN	NaN	NaN
NaN	NaN	NaN	NaN	191.26576	659.54504	NaN	NaN	NaN	NaN
NaN	NaN	NaN	NaN	192.13348	659.3095	NaN	NaN	NaN	NaN
NaN	NaN	NaN	NaN	192.14172	659.2755	NaN	NaN	NaN	NaN
NaN	NaN	NaN	NaN	191.64307	659.60284	NaN	NaN	NaN	NaN
NaN	NaN	NaN	NaN	191.58371	659.6106	NaN	NaN	NaN	NaN
NaN	NaN	NaN	NaN	191.52515	659.6376	NaN	NaN	NaN	NaN
NaN	NaN	NaN	NaN	191.27376	659.6915	NaN	NaN	NaN	NaN
NaN	NaN	NaN	NaN	192.07164	659.25146	NaN	NaN	NaN	NaN
NaN	NaN	NaN	NaN	191.18732	659.618	NaN	NaN	NaN	NaN
NaN	NaN	NaN	NaN	191.6357	659.64453	NaN	NaN	NaN	NaN
NaN	NaN	NaN	NaN	191.67503	659.63245	NaN	NaN	NaN	NaN
NaN	NaN	NaN	NaN	192.12283	659.34827	NaN	NaN	NaN	NaN
NaN	NaN	NaN	NaN	191.47353	659.64703	NaN	NaN	NaN	NaN
NaN	NaN	NaN	NaN	191.50752	659.6235	NaN	NaN	NaN	NaN
NaN	NaN	NaN	NaN	192.0567	659.2187	NaN	NaN	NaN	NaN
NaN	NaN	NaN	NaN	191.61307	659.4574	NaN	NaN	NaN	NaN
NaN	NaN	NaN	NaN	191.6703	659.3064	NaN	NaN	NaN	NaN
NaN	NaN	NaN	NaN	191.5784	659.1036	NaN	NaN	NaN	NaN
NaN	NaN	NaN	NaN	191.88509	659.16516	NaN	NaN	NaN	NaN
NaN	NaN	NaN	NaN	192.49147	658.8215	NaN	NaN	NaN	NaN
NaN	NaN	NaN	NaN	192.61047	658.87445	NaN	NaN	NaN	NaN
NaN	NaN	NaN	NaN	192.42577	658.7882	NaN	NaN	NaN	NaN
NaN	NaN	NaN	NaN	192.4096	658.74963	NaN	NaN	NaN	NaN
NaN	NaN	NaN	NaN	192.57051	658.69855	NaN	NaN	NaN	NaN
NaN	NaN	NaN	NaN	191.87462	659.09515	NaN	NaN	NaN	NaN
NaN	NaN	NaN	NaN	192.59222	658.5663	NaN	NaN	NaN	NaN
NaN	NaN	NaN	NaN	192.47879	658.5948	NaN	NaN	NaN	NaN
NaN	NaN	NaN	NaN	192.6266	658.4047	NaN	NaN	NaN	NaN
NaN	NaN	NaN	NaN	192.4442	658.76544	NaN	NaN	NaN	NaN
NaN	NaN	NaN	NaN	192.3994	658.7432	NaN	NaN	NaN	NaN
NaN	NaN	NaN	NaN	192.43256	658.7918	NaN	NaN	NaN	NaN
NaN	NaN	NaN	NaN	192.44815	658.71484	NaN	NaN	NaN	NaN
NaN	NaN	NaN	NaN	192.56438	658.8308	NaN	NaN	NaN	NaN
NaN	NaN	NaN	NaN	192.42804	658.7189	NaN	NaN	NaN	NaN
NaN	NaN	NaN	NaN	192.27448	658.7092	NaN	NaN	NaN	NaN
NaN	NaN	NaN	NaN	192.4597	658.67615	NaN	NaN	NaN	NaN
NaN	NaN	NaN	NaN	192.19345	658.72473	NaN	NaN	NaN	NaN
NaN	NaN	NaN	NaN	192.57175	658.4283	NaN	NaN	NaN	NaN
NaN	NaN	NaN	NaN	192.79004	658.3932	NaN	NaN	NaN	NaN
NaN	NaN	NaN	NaN	192.83034	658.3296	NaN	NaN	NaN	NaN
NaN	NaN	NaN	NaN	192.7095	658.38855	NaN	NaN	NaN	NaN
NaN	NaN	NaN	NaN	192.29707	657.9949	NaN	NaN	NaN	NaN
NaN	NaN	NaN	NaN	193.29411	656.6853	NaN	NaN	NaN	NaN
NaN	NaN	NaN	NaN	193.12132	655.58966	NaN	NaN	NaN	NaN
NaN	NaN	NaN	NaN	193.20753	653.85596	NaN	NaN	NaN	NaN
NaN	NaN	NaN	NaN	193.23065	652.0516	NaN	NaN	NaN	NaN
NaN	NaN	NaN	NaN	194.58263	649.7297	NaN	NaN	NaN	NaN
NaN	NaN	NaN	NaN	195.66734	647.4366	NaN	NaN	NaN	NaN
NaN	NaN	NaN	NaN	196.41454	645.2411	NaN	NaN	NaN	NaN
NaN	NaN	NaN	NaN	197.60599	643.3963	NaN	NaN	NaN	NaN
NaN	NaN	NaN	NaN	197.83333	639.15063	NaN	NaN	NaN	NaN
NaN	NaN	NaN	NaN	198.8377	635.88544	NaN	NaN	NaN	NaN
NaN	NaN	NaN	NaN	199.73619	632.70447	NaN	NaN	NaN	NaN
NaN	NaN	NaN	NaN	200.25179	629.82935	NaN	NaN	NaN	NaN
NaN	NaN	NaN	NaN	201.00879	627.29016	NaN	NaN	NaN	NaN
NaN	NaN	NaN	NaN	201.57233	624.5632	NaN	NaN	NaN	NaN
NaN	NaN	NaN	NaN	202.23607	622.0381	NaN	NaN	NaN	NaN
NaN	NaN	NaN	NaN	202.93849	619.2642	NaN	NaN	NaN	NaN
NaN	NaN	NaN	NaN	203.76862	616.6027	NaN	NaN	NaN	NaN
NaN	NaN	NaN	NaN	204.45132	614.1759	NaN	NaN	NaN	NaN
NaN	NaN	NaN	NaN	205.00111	611.55237	NaN	NaN	NaN	NaN
NaN	NaN	NaN	NaN	205.74333	608.94666	NaN	NaN	NaN	NaN
NaN	NaN	NaN	NaN	206.44016	606.28564	NaN	NaN	NaN	NaN
NaN	NaN	NaN	NaN	207.09497	603.7838	NaN	NaN	NaN	NaN
NaN	NaN	NaN	NaN	207.7887	601.0939	NaN	NaN	NaN	NaN
NaN	NaN	NaN	NaN	208.66129	598.2497	NaN	NaN	NaN	NaN
NaN	NaN	NaN	NaN	209.19077	595.7347	NaN	NaN	NaN	NaN
NaN	NaN	NaN	NaN	209.94286	592.922	NaN	NaN	NaN	NaN
NaN	NaN	NaN	NaN	210.23174	590.5468	NaN	NaN	NaN	NaN
NaN	NaN	NaN	NaN	210.86586	587.97736	NaN	NaN	NaN	NaN
NaN	NaN	NaN	NaN	211.58391	585.6092	NaN	NaN	NaN	NaN
NaN	NaN	NaN	NaN	212.30574	582.9724	NaN	NaN	NaN	NaN
NaN	NaN	NaN	NaN	212.9557	580.32166	NaN	NaN	NaN	NaN
NaN	NaN	NaN	NaN	213.55417	577.80585	NaN	NaN	NaN	NaN
NaN	NaN	NaN	NaN	214.28836	575.43506	NaN	NaN	NaN	NaN
NaN	NaN	NaN	NaN	214.93779	573.1129	NaN	NaN	NaN	NaN
NaN	NaN	NaN	NaN	215.58545	570.7483	NaN	NaN	NaN	NaN
NaN	NaN	NaN	NaN	216.21936	568.3992	NaN	NaN	NaN	NaN
NaN	NaN	NaN	NaN	216.93086	566.11487	NaN	NaN	NaN	NaN
NaN	NaN	NaN	NaN	217.47653	563.81573	NaN	NaN	NaN	NaN
NaN	NaN	NaN	NaN	218.31998	561.51044	NaN	NaN	NaN	NaN
NaN	NaN	NaN	NaN	218.80331	559.31415	NaN	NaN	NaN	NaN
NaN	NaN	NaN	NaN	219.47241	557.0793	NaN	NaN	NaN	NaN
NaN	NaN	NaN	NaN	220.09254	554.7212	NaN	NaN	NaN	NaN
NaN	NaN	NaN	NaN	220.74086	552.63245	NaN	NaN	NaN	NaN
NaN	NaN	NaN	NaN	221.35	550.36975	NaN	NaN	NaN	NaN
NaN	NaN	NaN	NaN	221.93698	548.16547	NaN	NaN	NaN	NaN
NaN	NaN	NaN	NaN	222.55724	546.1063	NaN	NaN	NaN	NaN
NaN	NaN	NaN	NaN	223.27713	543.97577	NaN	NaN	NaN	NaN
NaN	NaN	NaN	NaN	223.9429	542.04553	NaN	NaN	NaN	NaN
NaN	NaN	NaN	NaN	224.61214	539.8226	NaN	NaN	NaN	NaN
NaN	NaN	NaN	NaN	225.25461	537.92163	NaN	NaN	NaN	NaN
NaN	NaN	NaN	NaN	225.87428	535.8998	NaN	NaN	NaN	NaN
NaN	NaN	NaN	NaN	226.52235	533.71765	NaN	NaN	NaN	NaN
NaN	NaN	NaN	NaN	227.14447	531.5809	NaN	NaN	NaN	NaN
NaN	NaN	NaN	NaN	227.79112	529.48224	NaN	NaN	NaN	NaN
NaN	NaN	NaN	NaN	228.48106	527.4633	NaN	NaN	NaN	NaN
NaN	NaN	NaN	NaN	229.06651	525.5831	NaN	NaN	NaN	NaN
NaN	NaN	NaN	NaN	229.72792	523.5024	NaN	NaN	NaN	NaN
NaN	NaN	NaN	NaN	230.3024	521.5431	NaN	NaN	NaN	NaN
NaN	NaN	NaN	NaN	230.94444	519.71625	NaN	NaN	NaN	NaN
NaN	NaN	NaN	NaN	231.64114	517.9246	NaN	NaN	NaN	NaN
NaN	NaN	NaN	NaN	232.2006	516.0043	NaN	NaN	NaN	NaN
NaN	NaN	NaN	NaN	232.91458	514.03406	NaN	NaN	NaN	NaN
NaN	NaN	NaN	NaN	233.4277	512.1843	NaN	NaN	NaN	NaN
NaN	NaN	NaN	NaN	234.1345	510.44812	NaN	NaN	NaN	NaN
NaN	NaN	NaN	NaN	234.69441	508.69077	NaN	NaN	NaN	NaN
NaN	NaN	NaN	NaN	235.38782	506.9258	NaN	NaN	NaN	NaN
NaN	NaN	NaN	NaN	235.98175	505.15936	NaN	NaN	NaN	NaN
NaN	NaN	NaN	NaN	236.60757	503.3912	NaN	NaN	NaN	NaN
NaN	NaN	NaN	NaN	237.11668	501.66446	NaN	NaN	NaN	NaN
NaN	NaN	NaN	NaN	237.82852	499.9681	NaN	NaN	NaN	NaN
NaN	NaN	NaN	NaN	238.37575	498.29492	NaN	NaN	NaN	NaN
NaN	NaN	NaN	NaN	239.06174	496.66586	NaN	NaN	NaN	NaN
NaN	NaN	NaN	NaN	239.71437	494.96588	NaN	NaN	NaN	NaN
NaN	NaN	NaN	NaN	240.086	493.59213	NaN	NaN	NaN	NaN
NaN	NaN	NaN	NaN	240.65686	491.99265	NaN	NaN	NaN	NaN
NaN	NaN	NaN	NaN	241.35767	490.34064	NaN	NaN	NaN	NaN
NaN	NaN	NaN	NaN	241.96857	488.55695	NaN	NaN	NaN	NaN
NaN	NaN	NaN	NaN	242.55338	486.98163	NaN	NaN	NaN	NaN
NaN	NaN	NaN	NaN	243.18251	485.1373	NaN	NaN	NaN	NaN
NaN	NaN	NaN	NaN	243.9508	483.64987	NaN	NaN	NaN	NaN
NaN	NaN	NaN	NaN	244.62802	482.40082	NaN	NaN	NaN	NaN
NaN	NaN	NaN	NaN	245.30864	480.93875	NaN	NaN	NaN	NaN
NaN	NaN	NaN	NaN	246.12343	479.62854	NaN	NaN	NaN	NaN
NaN	NaN	NaN	NaN	247.44823	477.4806	NaN	NaN	NaN	NaN
NaN	NaN	NaN	NaN	247.375	476.7841	NaN	NaN	NaN	NaN
NaN	NaN	NaN	NaN	248.47807	474.9134	NaN	NaN	NaN	NaN
NaN	NaN	NaN	NaN	248.9514	473.5972	NaN	NaN	NaN	NaN
NaN	NaN	NaN	NaN	249.11574	472.53033	NaN	NaN	NaN	NaN
NaN	NaN	NaN	NaN	250.03983	471.10068	NaN	NaN	NaN	NaN
NaN	NaN	NaN	NaN	250.5329	469.58224	NaN	NaN	NaN	NaN
NaN	NaN	NaN	NaN	251.09126	468.2825	NaN	NaN	NaN	NaN
NaN	NaN	NaN	NaN	251.72757	467.08972	NaN	NaN	NaN	NaN
NaN	NaN	NaN	NaN	252.25575	465.79572	NaN	NaN	NaN	NaN
NaN	NaN	NaN	NaN	252.83188	464.57944	NaN	NaN	NaN	NaN
NaN	NaN	NaN	NaN	253.54027	463.22797	NaN	NaN	NaN	NaN
NaN	NaN	NaN	NaN	254.00932	462.2245	NaN	NaN	NaN	NaN
NaN	NaN	NaN	NaN	254.62814	461.00165	NaN	NaN	NaN	NaN
NaN	NaN	NaN	NaN	255.29657	459.64453	NaN	NaN	NaN	NaN
NaN	NaN	NaN	NaN	255.85257	458.51602	NaN	NaN	NaN	NaN
NaN	NaN	NaN	NaN	256.43332	457.17313	NaN	NaN	NaN	NaN
NaN	NaN	NaN	NaN	256.9411	456.1135	NaN	NaN	NaN	NaN
NaN	NaN	NaN	NaN	257.61404	455.0586	NaN	NaN	NaN	NaN
NaN	NaN	NaN	NaN	258.09406	453.92825	NaN	NaN	NaN	NaN
NaN	NaN	NaN	NaN	258.75342	452.97412	NaN	NaN	NaN	NaN
NaN	NaN	NaN	NaN	259.3078	451.96146	NaN	NaN	NaN	NaN
NaN	NaN	NaN	NaN	259.92798	450.85233	NaN	NaN	NaN	NaN
NaN	NaN	NaN	NaN	260.65497	449.68906	NaN	NaN	NaN	NaN
NaN	NaN	NaN	NaN	261.02133	448.7029	NaN	NaN	NaN	NaN
NaN	NaN	NaN	NaN	261.57748	447.719	NaN	NaN	NaN	NaN
NaN	NaN	NaN	NaN	262.1717	446.1486	NaN	NaN	NaN	NaN
NaN	NaN	NaN	NaN	262.714	445.47427	NaN	NaN	NaN	NaN
NaN	NaN	NaN	NaN	263.33624	443.98712	NaN	NaN	NaN	NaN
NaN	NaN	NaN	NaN	263.86038	443.2269	NaN	NaN	NaN	NaN
NaN	NaN	NaN	NaN	264.37683	442.66946	NaN	NaN	NaN	NaN
NaN	NaN	NaN	NaN	264.88397	441.2284	NaN	NaN	NaN	NaN
NaN	NaN	NaN	NaN	265.50943	440.63837	NaN	NaN	NaN	NaN
NaN	NaN	NaN	NaN	266.0332	439.6442	NaN	NaN	NaN	NaN
NaN	NaN	NaN	NaN	266.54968	439.111	NaN	NaN	NaN	NaN
NaN	NaN	NaN	NaN	267.14725	438.04767	NaN	NaN	NaN	NaN
NaN	NaN	NaN	NaN	267.61752	437.1548	NaN	NaN	NaN	NaN
NaN	NaN	NaN	NaN	268.35956	436.5961	NaN	NaN	NaN	NaN
NaN	NaN	NaN	NaN	269.21445	435.5893	NaN	NaN	NaN	NaN
NaN	NaN	NaN	NaN	269.28973	434.7385	NaN	NaN	NaN	NaN
NaN	NaN	NaN	NaN	270.31543	434.19135	NaN	NaN	NaN	NaN
NaN	NaN	NaN	NaN	270.41064	433.6227	NaN	NaN	NaN	NaN
NaN	NaN	NaN	NaN	271.1482	433.1417	NaN	NaN	NaN	NaN
NaN	NaN	NaN	NaN	271.60663	432.43906	NaN	NaN	NaN	NaN
NaN	NaN	NaN	NaN	272.18182	431.64935	NaN	NaN	NaN	NaN
NaN	NaN	NaN	NaN	272.84244	431.14005	NaN	NaN	NaN	NaN
NaN	NaN	NaN	NaN	273.12512	430.29483	NaN	NaN	NaN	NaN
NaN	NaN	NaN	NaN	274.07755	429.76202	NaN	NaN	NaN	NaN
NaN	NaN	NaN	NaN	274.335	429.5429	NaN	NaN	NaN	NaN
NaN	NaN	NaN	NaN	275.2601	428.82715	NaN	NaN	NaN	NaN
NaN	NaN	NaN	NaN	275.31708	428.29956	NaN	NaN	NaN	NaN
NaN	NaN	NaN	NaN	276.2653	427.76855	NaN	NaN	NaN	NaN
NaN	NaN	NaN	NaN	276.58887	427.42688	NaN	NaN	NaN	NaN
NaN	NaN	NaN	NaN	277.28586	426.8228	NaN	NaN	NaN	NaN
NaN	NaN	NaN	NaN	277.72086	426.4534	NaN	NaN	NaN	NaN
NaN	NaN	NaN	NaN	278.1978	426.0055	NaN	NaN	NaN	NaN
NaN	NaN	NaN	NaN	278.83707	425.63327	NaN	NaN	NaN	NaN
NaN	NaN	NaN	NaN	279.22687	425.2291	NaN	NaN	NaN	NaN
NaN	NaN	NaN	NaN	279.88412	424.7035	NaN	NaN	NaN	NaN
NaN	NaN	NaN	NaN	280.57825	424.29565	NaN	NaN	NaN	NaN
NaN	NaN	NaN	NaN	280.9967	424.01422	NaN	NaN	NaN	NaN
NaN	NaN	NaN	NaN	280.59888	422.74512	NaN	NaN	NaN	NaN
NaN	NaN	NaN	NaN	281.8648	423.26245	NaN	NaN	NaN	NaN
NaN	NaN	NaN	NaN	282.539	422.9377	NaN	NaN	NaN	NaN
NaN	NaN	NaN	NaN	282.6142	422.66968	NaN	NaN	NaN	NaN
NaN	NaN	NaN	NaN	283.66522	422.65765	NaN	NaN	NaN	NaN
NaN	NaN	NaN	NaN	284.2055	422.48166	NaN	NaN	NaN	NaN
NaN	NaN	NaN	NaN	285.32565	422.21317	NaN	NaN	NaN	NaN
NaN	NaN	NaN	NaN	285.88788	422.06165	NaN	NaN	NaN	NaN
NaN	NaN	NaN	NaN	285.15634	421.7252	NaN	NaN	NaN	NaN
NaN	NaN	NaN	NaN	287.1761	421.80023	NaN	NaN	NaN	NaN
NaN	NaN	NaN	NaN	287.6657	421.63168	NaN	NaN	NaN	NaN
NaN	NaN	NaN	NaN	288.23523	421.59546	NaN	NaN	NaN	NaN
NaN	NaN	NaN	NaN	288.7967	421.4851	NaN	NaN	NaN	NaN
NaN	NaN	NaN	NaN	289.34036	421.435	NaN	NaN	NaN	NaN
NaN	NaN	NaN	NaN	289.89566	421.43045	NaN	NaN	NaN	NaN
NaN	NaN	NaN	NaN	290.418	421.47382	NaN	NaN	NaN	NaN
NaN	NaN	NaN	NaN	291.0466	421.477	NaN	NaN	NaN	NaN
NaN	NaN	NaN	NaN	291.60162	421.45267	NaN	NaN	NaN	NaN
NaN	NaN	NaN	NaN	292.18518	421.5567	NaN	NaN	NaN	NaN
NaN	NaN	NaN	NaN	292.63013	421.5297	NaN	NaN	NaN	NaN
NaN	NaN	NaN	NaN	293.2341	421.64914	NaN	NaN	NaN	NaN
NaN	NaN	NaN	NaN	293.76233	421.80698	NaN	NaN	NaN	NaN
NaN	NaN	NaN	NaN	294.27136	421.8418	NaN	NaN	NaN	NaN
NaN	NaN	NaN	NaN	294.9355	422	NaN	NaN	NaN	NaN
NaN	NaN	NaN	NaN	295.38467	422.20474	NaN	NaN	NaN	NaN
NaN	NaN	NaN	NaN	295.5083	422.6708	NaN	NaN	NaN	NaN
NaN	NaN	NaN	NaN	296.13177	422.84943	NaN	NaN	NaN	NaN
NaN	NaN	NaN	NaN	297.03845	422.72272	NaN	NaN	NaN	NaN
NaN	NaN	NaN	NaN	297.19406	423.32858	NaN	NaN	NaN	NaN
NaN	NaN	NaN	NaN	297.66238	423.58878	NaN	NaN	NaN	NaN
NaN	NaN	NaN	NaN	298.29578	423.78992	NaN	NaN	NaN	NaN
NaN	NaN	NaN	NaN	299.3639	423.73877	NaN	NaN	NaN	NaN
NaN	NaN	NaN	NaN	299.34796	424.33392	NaN	NaN	NaN	NaN
NaN	NaN	NaN	NaN	299.9889	424.72806	NaN	NaN	NaN	NaN
NaN	NaN	NaN	NaN	300.41385	425.02502	NaN	NaN	NaN	NaN
NaN	NaN	NaN	NaN	301.11484	425.2158	NaN	NaN	NaN	NaN
NaN	NaN	NaN	NaN	301.51843	425.78918	NaN	NaN	NaN	NaN
NaN	NaN	NaN	NaN	302.20276	426.08755	NaN	NaN	NaN	NaN
NaN	NaN	NaN	NaN	302.68735	426.40344	NaN	NaN	NaN	NaN
NaN	NaN	NaN	NaN	303.16248	426.94354	NaN	NaN	NaN	NaN
NaN	NaN	NaN	NaN	303.74054	427.28235	NaN	NaN	NaN	NaN
NaN	NaN	NaN	NaN	304.25287	427.78375	NaN	NaN	NaN	NaN
NaN	NaN	NaN	NaN	304.87225	428.18555	NaN	NaN	NaN	NaN
NaN	NaN	NaN	NaN	305.4137	428.64383	NaN	NaN	NaN	NaN
NaN	NaN	NaN	NaN	306.38092	428.92007	NaN	NaN	NaN	NaN
NaN	NaN	NaN	NaN	306.5023	429.7268	NaN	NaN	NaN	NaN
NaN	NaN	NaN	NaN	307.15643	430.1883	NaN	NaN	NaN	NaN
NaN	NaN	NaN	NaN	307.59555	430.81854	NaN	NaN	NaN	NaN
NaN	NaN	NaN	NaN	308.20932	431.47418	NaN	NaN	NaN	NaN
NaN	NaN	NaN	NaN	308.67062	432.06497	NaN	NaN	NaN	NaN
NaN	NaN	NaN	NaN	309.35553	432.64786	NaN	NaN	NaN	NaN
NaN	NaN	NaN	NaN	309.7542	433.4104	NaN	NaN	NaN	NaN
NaN	NaN	NaN	NaN	310.36606	434.06586	NaN	NaN	NaN	NaN
NaN	NaN	NaN	NaN	310.8254	434.65482	NaN	NaN	NaN	NaN
NaN	NaN	NaN	NaN	311.3836	435.35312	NaN	NaN	NaN	NaN
NaN	NaN	NaN	NaN	311.95474	436.11676	NaN	NaN	NaN	NaN
NaN	NaN	NaN	NaN	312.54865	436.93777	NaN	NaN	NaN	NaN
NaN	NaN	NaN	NaN	313.08917	437.5666	NaN	NaN	NaN	NaN
NaN	NaN	NaN	NaN	313.62112	438.45334	NaN	NaN	NaN	NaN
NaN	NaN	NaN	NaN	314.21237	439.24805	NaN	NaN	NaN	NaN
NaN	NaN	NaN	NaN	314.7266	440.02536	NaN	NaN	NaN	NaN
NaN	NaN	NaN	NaN	315.37064	440.74185	NaN	NaN	NaN	NaN
NaN	NaN	NaN	NaN	315.86566	441.69843	NaN	NaN	NaN	NaN
NaN	NaN	NaN	NaN	316.4766	442.61148	NaN	NaN	NaN	NaN
NaN	NaN	NaN	NaN	316.99777	443.5279	NaN	NaN	NaN	NaN
NaN	NaN	NaN	NaN	317.6062	444.66592	NaN	NaN	NaN	NaN
NaN	NaN	NaN	NaN	318.104	445.5111	NaN	NaN	NaN	NaN
NaN	NaN	NaN	NaN	318.702	446.46225	NaN	NaN	NaN	NaN
NaN	NaN	NaN	NaN	319.26096	447.31146	NaN	NaN	NaN	NaN
NaN	NaN	NaN	NaN	319.82855	448.2843	NaN	NaN	NaN	NaN
NaN	NaN	NaN	NaN	320.46317	449.25446	NaN	NaN	NaN	NaN
NaN	NaN	NaN	NaN	320.91565	450.12234	NaN	NaN	NaN	NaN
NaN	NaN	NaN	NaN	321.5625	451.19644	NaN	NaN	NaN	NaN
NaN	NaN	NaN	NaN	322.10495	452.25983	NaN	NaN	NaN	NaN
NaN	NaN	NaN	NaN	322.70358	453.23825	NaN	NaN	NaN	NaN
NaN	NaN	NaN	NaN	323.128	454.20648	NaN	NaN	NaN	NaN
NaN	NaN	NaN	NaN	323.81305	455.35922	NaN	NaN	NaN	NaN
NaN	NaN	NaN	NaN	324.36404	456.45282	NaN	NaN	NaN	NaN
NaN	NaN	NaN	NaN	324.89615	457.59933	NaN	NaN	NaN	NaN
NaN	NaN	NaN	NaN	325.47482	458.6842	NaN	NaN	NaN	NaN
NaN	NaN	NaN	NaN	326.08154	459.8442	NaN	NaN	NaN	NaN
NaN	NaN	NaN	NaN	326.62286	460.99033	NaN	NaN	NaN	NaN
NaN	NaN	NaN	NaN	327.06412	462.20035	NaN	NaN	NaN	NaN
NaN	NaN	NaN	NaN	327.7165	463.40265	NaN	NaN	NaN	NaN
NaN	NaN	NaN	NaN	328.26477	464.56024	NaN	NaN	NaN	NaN
NaN	NaN	NaN	NaN	328.7586	465.82068	NaN	NaN	NaN	NaN
NaN	NaN	NaN	NaN	329.2938	467.01154	NaN	NaN	NaN	NaN
NaN	NaN	NaN	NaN	329.96207	468.30804	NaN	NaN	NaN	NaN
NaN	NaN	NaN	NaN	330.55984	469.61276	NaN	NaN	NaN	NaN
NaN	NaN	NaN	NaN	331.09512	470.92575	NaN	NaN	NaN	NaN
NaN	NaN	NaN	NaN	331.6609	472.14352	NaN	NaN	NaN	NaN
NaN	NaN	NaN	NaN	332.13184	473.54065	NaN	NaN	NaN	NaN
NaN	NaN	NaN	NaN	332.67468	474.8775	NaN	NaN	NaN	NaN
NaN	NaN	NaN	NaN	333.28436	476.27844	NaN	NaN	NaN	NaN
NaN	NaN	NaN	NaN	333.81058	477.70236	NaN	NaN	NaN	NaN
NaN	NaN	NaN	NaN	334.1903	479.1572	NaN	NaN	NaN	NaN
NaN	NaN	NaN	NaN	334.86417	480.3209	NaN	NaN	NaN	NaN
NaN	NaN	NaN	NaN	335.3822	481.79565	NaN	NaN	NaN	NaN
NaN	NaN	NaN	NaN	335.90585	483.11987	NaN	NaN	NaN	NaN
NaN	NaN	NaN	NaN	336.55835	484.78122	NaN	NaN	NaN	NaN
NaN	NaN	NaN	NaN	337.17105	486.21054	NaN	NaN	NaN	NaN
NaN	NaN	NaN	NaN	337.82507	488.16666	NaN	NaN	NaN	NaN
NaN	NaN	NaN	NaN	338.36478	489.57712	NaN	NaN	NaN	NaN
NaN	NaN	NaN	NaN	338.85815	491.24823	NaN	NaN	NaN	NaN
NaN	NaN	NaN	NaN	339.45822	492.80548	NaN	NaN	NaN	NaN
NaN	NaN	NaN	NaN	340.0687	494.4809	NaN	NaN	NaN	NaN
NaN	NaN	NaN	NaN	340.5895	496	NaN	NaN	NaN	NaN
NaN	NaN	NaN	NaN	340.98627	497.45578	NaN	NaN	NaN	NaN
NaN	NaN	NaN	NaN	341.50122	499.06015	NaN	NaN	NaN	NaN
NaN	NaN	NaN	NaN	342.12723	500.92892	NaN	NaN	NaN	NaN
NaN	NaN	NaN	NaN	342.6964	502.48203	NaN	NaN	NaN	NaN
NaN	NaN	NaN	NaN	342.98843	504.2028	NaN	NaN	NaN	NaN
NaN	NaN	NaN	NaN	343.63263	506.07944	NaN	NaN	NaN	NaN
NaN	NaN	NaN	NaN	344.2056	507.69785	NaN	NaN	NaN	NaN
NaN	NaN	NaN	NaN	344.6586	509.44553	NaN	NaN	NaN	NaN
NaN	NaN	NaN	NaN	345.161	511.30438	NaN	NaN	NaN	NaN
NaN	NaN	NaN	NaN	345.72342	513.1189	NaN	NaN	NaN	NaN
NaN	NaN	NaN	NaN	346.36588	514.991	NaN	NaN	NaN	NaN
NaN	NaN	NaN	NaN	346.82892	516.6933	NaN	NaN	NaN	NaN
NaN	NaN	NaN	NaN	347.44052	518.5765	NaN	NaN	NaN	NaN
NaN	NaN	NaN	NaN	347.85843	520.47015	NaN	NaN	NaN	NaN
NaN	NaN	NaN	NaN	348.46524	522.30334	NaN	NaN	NaN	NaN
NaN	NaN	NaN	NaN	348.98193	524.20966	NaN	NaN	NaN	NaN
NaN	NaN	NaN	NaN	349.49033	526.1578	NaN	NaN	NaN	NaN
NaN	NaN	NaN	NaN	350.05768	528.2289	NaN	NaN	NaN	NaN
NaN	NaN	NaN	NaN	350.57544	530.2641	NaN	NaN	NaN	NaN
NaN	NaN	NaN	NaN	351.0919	532.1384	NaN	NaN	NaN	NaN
NaN	NaN	NaN	NaN	351.62747	534.16785	NaN	NaN	NaN	NaN
NaN	NaN	NaN	NaN	352.29675	536.2236	NaN	NaN	NaN	NaN
NaN	NaN	NaN	NaN	352.68	538.34235	NaN	NaN	NaN	NaN
NaN	NaN	NaN	NaN	353.171	540.42834	NaN	NaN	NaN	NaN
NaN	NaN	NaN	NaN	353.78903	542.6306	NaN	NaN	NaN	NaN
NaN	NaN	NaN	NaN	354.4093	544.4535	NaN	NaN	NaN	NaN
NaN	NaN	NaN	NaN	354.99643	546.4976	NaN	NaN	NaN	NaN
NaN	NaN	NaN	NaN	355.571	548.4598	NaN	NaN	NaN	NaN
NaN	NaN	NaN	NaN	356.08542	550.7115	NaN	NaN	NaN	NaN
NaN	NaN	NaN	NaN	356.6226	552.8173	NaN	NaN	NaN	NaN
NaN	NaN	NaN	NaN	357.08817	555.029	NaN	NaN	NaN	NaN
NaN	NaN	NaN	NaN	357.74207	557.1486	NaN	NaN	NaN	NaN
NaN	NaN	NaN	NaN	358.2418	559.32745	NaN	NaN	NaN	NaN
NaN	NaN	NaN	NaN	358.77448	561.38666	NaN	NaN	NaN	NaN
NaN	NaN	NaN	NaN	359.38235	563.60803	NaN	NaN	NaN	NaN
NaN	NaN	NaN	NaN	359.9688	565.8777	NaN	NaN	NaN	NaN
NaN	NaN	NaN	NaN	360.6415	568.08856	NaN	NaN	NaN	NaN
NaN	NaN	NaN	NaN	360.91135	570.18274	NaN	NaN	NaN	NaN
NaN	NaN	NaN	NaN	361.72144	572.4643	NaN	NaN	NaN	NaN
NaN	NaN	NaN	NaN	362.07245	574.5918	NaN	NaN	NaN	NaN
NaN	NaN	NaN	NaN	362.73486	577.2288	NaN	NaN	NaN	NaN
NaN	NaN	NaN	NaN	363.10962	579.4988	NaN	NaN	NaN	NaN
NaN	NaN	NaN	NaN	363.77655	581.9506	NaN	NaN	NaN	NaN
NaN	NaN	NaN	NaN	364.27054	584.1847	NaN	NaN	NaN	NaN
NaN	NaN	NaN	NaN	364.87408	586.5284	NaN	NaN	NaN	NaN
NaN	NaN	NaN	NaN	365.22806	588.9413	NaN	NaN	NaN	NaN
NaN	NaN	NaN	NaN	365.78537	591.3102	NaN	NaN	NaN	NaN
NaN	NaN	NaN	NaN	366.31796	593.8224	NaN	NaN	NaN	NaN
NaN	NaN	NaN	NaN	366.94528	596.1692	NaN	NaN	NaN	NaN
NaN	NaN	NaN	NaN	366.00818	601.43677	NaN	NaN	NaN	NaN
NaN	NaN	NaN	NaN	366.52084	603.7039	NaN	NaN	NaN	NaN
NaN	NaN	NaN	NaN	366.86273	605.92004	NaN	NaN	NaN	NaN
NaN	NaN	NaN	NaN	367.4482	608.0721	NaN	NaN	NaN	NaN
NaN	NaN	NaN	NaN	367.87167	610.3064	NaN	NaN	NaN	NaN
NaN	NaN	NaN	NaN	368.3548	612.5363	NaN	NaN	NaN	NaN
NaN	NaN	NaN	NaN	369.0236	614.882	NaN	NaN	NaN	NaN
NaN	NaN	NaN	NaN	369.42755	617.05963	NaN	NaN	NaN	NaN
NaN	NaN	NaN	NaN	369.4862	619.4965	NaN	NaN	NaN	NaN
NaN	NaN	NaN	NaN	370.42368	621.3305	NaN	NaN	NaN	NaN
NaN	NaN	NaN	NaN	370.4114	623.98016	NaN	NaN	NaN	NaN
NaN	NaN	NaN	NaN	370.59122	626.06213	NaN	NaN	NaN	NaN
NaN	NaN	NaN	NaN	370.9257	627.98267	NaN	NaN	NaN	NaN
NaN	NaN	NaN	NaN	371.30048	630.7577	NaN	NaN	NaN	NaN
NaN	NaN	NaN	NaN	371.46924	632.6752	NaN	NaN	NaN	NaN
NaN	NaN	NaN	NaN	371.88113	635.1571	NaN	NaN	NaN	NaN
NaN	NaN	NaN	NaN	375.0764	639.8444	NaN	NaN	NaN	NaN
NaN	NaN	NaN	NaN	375.6043	642.58344	NaN	NaN	NaN	NaN
NaN	NaN	NaN	NaN	376.26184	645.4323	NaN	NaN	NaN	NaN
NaN	NaN	NaN	NaN	376.73706	648.3951	NaN	NaN	NaN	NaN
NaN	NaN	NaN	NaN	377.27307	653.19745	NaN	NaN	NaN	NaN
NaN	NaN	NaN	NaN	377.85117	655.6958	NaN	NaN	NaN	NaN
NaN	NaN	NaN	NaN	378.6027	658.24713	NaN	NaN	NaN	NaN
NaN	NaN	NaN	NaN	378.74615	659.0013	NaN	NaN	NaN	NaN
