# Supplementary material for: A novel power-amplified jumping behavior in larval beetles (Coleoptera: Laemophloeidae)
Source: PLoS One. 2022 Jan 19;17(1):e0256509. doi: 10.1371/journal.pone.0256509 (PMC8769368; doi:10.1371/journal.pone.0256509)
Supplement: S1 Data — (ZIP) [file pone.0256509.s002.zip › c_21382_495_croppedxypts.csv]

pt1_cam1_X	pt1_cam1_Y	pt2_cam1_X	pt2_cam1_Y	pt3_cam1_X	pt3_cam1_Y	pt4_cam1_X	pt4_cam1_Y	pt5_cam1_X	pt5_cam1_Y
361	674	422.333	661.333	390.25684	659.6027	263.333	547.667	354.667	547.667
NaN	NaN	NaN	NaN	389.5151	660.272	NaN	NaN	NaN	NaN
NaN	NaN	NaN	NaN	390.265	659.504	NaN	NaN	NaN	NaN
NaN	NaN	NaN	NaN	390.2735	659.51855	NaN	NaN	NaN	NaN
NaN	NaN	NaN	NaN	390.24777	659.596	NaN	NaN	NaN	NaN
NaN	NaN	NaN	NaN	390.23026	659.5079	NaN	NaN	NaN	NaN
NaN	NaN	NaN	NaN	389.55594	660.128	NaN	NaN	NaN	NaN
NaN	NaN	NaN	NaN	390.24805	659.5948	NaN	NaN	NaN	NaN
NaN	NaN	NaN	NaN	390.37842	659.6791	NaN	NaN	NaN	NaN
NaN	NaN	NaN	NaN	390.2936	659.516	NaN	NaN	NaN	NaN
NaN	NaN	NaN	NaN	389.6086	660.1544	NaN	NaN	NaN	NaN
NaN	NaN	NaN	NaN	389.47	660.22986	NaN	NaN	NaN	NaN
NaN	NaN	NaN	NaN	389.4848	660.29834	NaN	NaN	NaN	NaN
NaN	NaN	NaN	NaN	389.1464	660.3034	NaN	NaN	NaN	NaN
NaN	NaN	NaN	NaN	389.4694	660.233	NaN	NaN	NaN	NaN
NaN	NaN	NaN	NaN	390.18317	659.5847	NaN	NaN	NaN	NaN
NaN	NaN	NaN	NaN	389.573	660.2328	NaN	NaN	NaN	NaN
NaN	NaN	NaN	NaN	389.46475	660.2066	NaN	NaN	NaN	NaN
NaN	NaN	NaN	NaN	390.38052	659.6792	NaN	NaN	NaN	NaN
NaN	NaN	NaN	NaN	389.62073	660.22156	NaN	NaN	NaN	NaN
NaN	NaN	NaN	NaN	389.26016	660.15076	NaN	NaN	NaN	NaN
NaN	NaN	NaN	NaN	390.11365	659.62836	NaN	NaN	NaN	NaN
NaN	NaN	NaN	NaN	389.62894	660.3134	NaN	NaN	NaN	NaN
NaN	NaN	NaN	NaN	390.29584	659.5312	NaN	NaN	NaN	NaN
NaN	NaN	NaN	NaN	390.20862	659.5821	NaN	NaN	NaN	NaN
NaN	NaN	NaN	NaN	389.43674	660.2689	NaN	NaN	NaN	NaN
NaN	NaN	NaN	NaN	390.2925	659.60956	NaN	NaN	NaN	NaN
NaN	NaN	NaN	NaN	388.8518	661.37573	NaN	NaN	NaN	NaN
NaN	NaN	NaN	NaN	389.50278	660.22186	NaN	NaN	NaN	NaN
NaN	NaN	NaN	NaN	389.5893	660.24725	NaN	NaN	NaN	NaN
NaN	NaN	NaN	NaN	390.27835	659.75946	NaN	NaN	NaN	NaN
NaN	NaN	NaN	NaN	389.69467	660.1681	NaN	NaN	NaN	NaN
NaN	NaN	NaN	NaN	389.53632	660.25696	NaN	NaN	NaN	NaN
NaN	NaN	NaN	NaN	389.65436	660.28687	NaN	NaN	NaN	NaN
NaN	NaN	NaN	NaN	389.60898	660.17584	NaN	NaN	NaN	NaN
NaN	NaN	NaN	NaN	390.34686	659.50397	NaN	NaN	NaN	NaN
NaN	NaN	NaN	NaN	390.3763	659.74866	NaN	NaN	NaN	NaN
NaN	NaN	NaN	NaN	390.34967	659.72614	NaN	NaN	NaN	NaN
NaN	NaN	NaN	NaN	389.67535	660.23285	NaN	NaN	NaN	NaN
NaN	NaN	NaN	NaN	389.3126	660.26086	NaN	NaN	NaN	NaN
NaN	NaN	NaN	NaN	389.62616	660.3658	NaN	NaN	NaN	NaN
NaN	NaN	NaN	NaN	389.5692	660.2748	NaN	NaN	NaN	NaN
NaN	NaN	NaN	NaN	389.5014	660.2332	NaN	NaN	NaN	NaN
NaN	NaN	NaN	NaN	389.48904	660.24384	NaN	NaN	NaN	NaN
NaN	NaN	NaN	NaN	390.72223	659.62897	NaN	NaN	NaN	NaN
NaN	NaN	NaN	NaN	390.74966	659.6462	NaN	NaN	NaN	NaN
NaN	NaN	NaN	NaN	390.39987	659.7436	NaN	NaN	NaN	NaN
NaN	NaN	NaN	NaN	390.30966	659.79333	NaN	NaN	NaN	NaN
NaN	NaN	NaN	NaN	389.52606	660.28876	NaN	NaN	NaN	NaN
NaN	NaN	NaN	NaN	389.59888	660.305	NaN	NaN	NaN	NaN
NaN	NaN	NaN	NaN	390.35638	659.8338	NaN	NaN	NaN	NaN
NaN	NaN	NaN	NaN	389.67606	660.4367	NaN	NaN	NaN	NaN
NaN	NaN	NaN	NaN	389.4698	660.3942	NaN	NaN	NaN	NaN
NaN	NaN	NaN	NaN	390.3072	659.7181	NaN	NaN	NaN	NaN
NaN	NaN	NaN	NaN	390.28775	659.65234	NaN	NaN	NaN	NaN
NaN	NaN	NaN	NaN	390.6831	659.67926	NaN	NaN	NaN	NaN
NaN	NaN	NaN	NaN	389.45587	660.38965	NaN	NaN	NaN	NaN
NaN	NaN	NaN	NaN	389.52954	660.2384	NaN	NaN	NaN	NaN
NaN	NaN	NaN	NaN	390.39426	659.7546	NaN	NaN	NaN	NaN
NaN	NaN	NaN	NaN	389.69833	660.40356	NaN	NaN	NaN	NaN
NaN	NaN	NaN	NaN	390.33688	659.57355	NaN	NaN	NaN	NaN
NaN	NaN	NaN	NaN	389.67828	660.31476	NaN	NaN	NaN	NaN
NaN	NaN	NaN	NaN	390.3631	659.87286	NaN	NaN	NaN	NaN
NaN	NaN	NaN	NaN	390.38382	659.86554	NaN	NaN	NaN	NaN
NaN	NaN	NaN	NaN	389.4429	660.3997	NaN	NaN	NaN	NaN
NaN	NaN	NaN	NaN	389.5742	660.51514	NaN	NaN	NaN	NaN
NaN	NaN	NaN	NaN	389.73346	660.36774	NaN	NaN	NaN	NaN
NaN	NaN	NaN	NaN	389.54437	660.43066	NaN	NaN	NaN	NaN
NaN	NaN	NaN	NaN	389.50705	660.4209	NaN	NaN	NaN	NaN
NaN	NaN	NaN	NaN	390.6891	659.7957	NaN	NaN	NaN	NaN
NaN	NaN	NaN	NaN	389.62244	660.5259	NaN	NaN	NaN	NaN
NaN	NaN	NaN	NaN	389.54108	660.3796	NaN	NaN	NaN	NaN
NaN	NaN	NaN	NaN	389.5904	660.21326	NaN	NaN	NaN	NaN
NaN	NaN	NaN	NaN	389.5993	660.39795	NaN	NaN	NaN	NaN
NaN	NaN	NaN	NaN	390.73257	659.5539	NaN	NaN	NaN	NaN
NaN	NaN	NaN	NaN	390.66644	659.5586	NaN	NaN	NaN	NaN
NaN	NaN	NaN	NaN	389.81702	660.2578	NaN	NaN	NaN	NaN
NaN	NaN	NaN	NaN	390	660.25684	NaN	NaN	NaN	NaN
NaN	NaN	NaN	NaN	390.13318	660.2099	NaN	NaN	NaN	NaN
NaN	NaN	NaN	NaN	391.20053	659.57294	NaN	NaN	NaN	NaN
NaN	NaN	NaN	NaN	390.58594	660.2367	NaN	NaN	NaN	NaN
NaN	NaN	NaN	NaN	391.16708	659.6153	NaN	NaN	NaN	NaN
NaN	NaN	NaN	NaN	391.2251	659.4814	NaN	NaN	NaN	NaN
NaN	NaN	NaN	NaN	390.26022	660.2292	NaN	NaN	NaN	NaN
NaN	NaN	NaN	NaN	391.2288	659.5758	NaN	NaN	NaN	NaN
NaN	NaN	NaN	NaN	391.18146	659.5731	NaN	NaN	NaN	NaN
NaN	NaN	NaN	NaN	391.07712	659.55316	NaN	NaN	NaN	NaN
NaN	NaN	NaN	NaN	391.26703	659.5707	NaN	NaN	NaN	NaN
NaN	NaN	NaN	NaN	390.4658	660.18945	NaN	NaN	NaN	NaN
NaN	NaN	NaN	NaN	391.12268	659.53735	NaN	NaN	NaN	NaN
NaN	NaN	NaN	NaN	390.0898	660.268	NaN	NaN	NaN	NaN
NaN	NaN	NaN	NaN	391.1928	659.4974	NaN	NaN	NaN	NaN
NaN	NaN	NaN	NaN	391.2857	659.5909	NaN	NaN	NaN	NaN
NaN	NaN	NaN	NaN	391.19098	659.5517	NaN	NaN	NaN	NaN
NaN	NaN	NaN	NaN	391.2358	659.5502	NaN	NaN	NaN	NaN
NaN	NaN	NaN	NaN	391.10208	659.5559	NaN	NaN	NaN	NaN
NaN	NaN	NaN	NaN	391.13623	659.58344	NaN	NaN	NaN	NaN
NaN	NaN	NaN	NaN	391.12354	659.5575	NaN	NaN	NaN	NaN
NaN	NaN	NaN	NaN	391.21762	659.61786	NaN	NaN	NaN	NaN
NaN	NaN	NaN	NaN	391.2191	659.5915	NaN	NaN	NaN	NaN
NaN	NaN	NaN	NaN	390.3825	660.1229	NaN	NaN	NaN	NaN
NaN	NaN	NaN	NaN	390.2705	660.20654	NaN	NaN	NaN	NaN
NaN	NaN	NaN	NaN	391.18414	659.58826	NaN	NaN	NaN	NaN
NaN	NaN	NaN	NaN	391.2647	659.59283	NaN	NaN	NaN	NaN
NaN	NaN	NaN	NaN	390.45486	660.1333	NaN	NaN	NaN	NaN
NaN	NaN	NaN	NaN	391.25623	659.50653	NaN	NaN	NaN	NaN
NaN	NaN	NaN	NaN	390.42847	660.2552	NaN	NaN	NaN	NaN
NaN	NaN	NaN	NaN	391.19412	659.6085	NaN	NaN	NaN	NaN
NaN	NaN	NaN	NaN	391.0654	659.60175	NaN	NaN	NaN	NaN
NaN	NaN	NaN	NaN	390.35715	660.25336	NaN	NaN	NaN	NaN
NaN	NaN	NaN	NaN	391.20465	659.59326	NaN	NaN	NaN	NaN
NaN	NaN	NaN	NaN	391.1874	659.5318	NaN	NaN	NaN	NaN
NaN	NaN	NaN	NaN	391.11816	659.5427	NaN	NaN	NaN	NaN
NaN	NaN	NaN	NaN	390.49863	660.1781	NaN	NaN	NaN	NaN
NaN	NaN	NaN	NaN	390.49863	660.23627	NaN	NaN	NaN	NaN
NaN	NaN	NaN	NaN	391.22037	659.5266	NaN	NaN	NaN	NaN
NaN	NaN	NaN	NaN	390.4116	660.2804	NaN	NaN	NaN	NaN
NaN	NaN	NaN	NaN	390.3345	660.39764	NaN	NaN	NaN	NaN
NaN	NaN	NaN	NaN	390.33545	660.36383	NaN	NaN	NaN	NaN
NaN	NaN	NaN	NaN	390.28784	660.0262	NaN	NaN	NaN	NaN
NaN	NaN	NaN	NaN	390.46417	660.31683	NaN	NaN	NaN	NaN
NaN	NaN	NaN	NaN	390.279	660.07043	NaN	NaN	NaN	NaN
NaN	NaN	NaN	NaN	390.3424	660.31805	NaN	NaN	NaN	NaN
NaN	NaN	NaN	NaN	390.43372	660.2715	NaN	NaN	NaN	NaN
NaN	NaN	NaN	NaN	390.47495	660.14484	NaN	NaN	NaN	NaN
NaN	NaN	NaN	NaN	390.4014	660.1873	NaN	NaN	NaN	NaN
NaN	NaN	NaN	NaN	390.38422	660.11505	NaN	NaN	NaN	NaN
NaN	NaN	NaN	NaN	390.4666	660.2024	NaN	NaN	NaN	NaN
NaN	NaN	NaN	NaN	390.61234	660.2157	NaN	NaN	NaN	NaN
NaN	NaN	NaN	NaN	390.6463	660.142	NaN	NaN	NaN	NaN
NaN	NaN	NaN	NaN	390.47845	660.1336	NaN	NaN	NaN	NaN
NaN	NaN	NaN	NaN	390.3284	660.1653	NaN	NaN	NaN	NaN
NaN	NaN	NaN	NaN	390.50418	660.22363	NaN	NaN	NaN	NaN
NaN	NaN	NaN	NaN	390.37607	660.0937	NaN	NaN	NaN	NaN
NaN	NaN	NaN	NaN	390.57822	660.07544	NaN	NaN	NaN	NaN
NaN	NaN	NaN	NaN	390.35455	660.13916	NaN	NaN	NaN	NaN
NaN	NaN	NaN	NaN	390.59375	660.027	NaN	NaN	NaN	NaN
NaN	NaN	NaN	NaN	390.3983	660.0702	NaN	NaN	NaN	NaN
NaN	NaN	NaN	NaN	390.44537	660.1961	NaN	NaN	NaN	NaN
NaN	NaN	NaN	NaN	390.47513	660.116	NaN	NaN	NaN	NaN
NaN	NaN	NaN	NaN	390.40598	660.12964	NaN	NaN	NaN	NaN
NaN	NaN	NaN	NaN	390.6882	659.6138	NaN	NaN	NaN	NaN
NaN	NaN	NaN	NaN	390.60254	660.06036	NaN	NaN	NaN	NaN
NaN	NaN	NaN	NaN	390.76273	659.5399	NaN	NaN	NaN	NaN
NaN	NaN	NaN	NaN	390.71487	659.5098	NaN	NaN	NaN	NaN
NaN	NaN	NaN	NaN	390.76956	659.47906	NaN	NaN	NaN	NaN
NaN	NaN	NaN	NaN	391.9026	658.94904	NaN	NaN	NaN	NaN
NaN	NaN	NaN	NaN	390.76648	659.4719	NaN	NaN	NaN	NaN
NaN	NaN	NaN	NaN	390.65482	659.4148	NaN	NaN	NaN	NaN
NaN	NaN	NaN	NaN	392.0355	658.8187	NaN	NaN	NaN	NaN
NaN	NaN	NaN	NaN	391.84204	658.718	NaN	NaN	NaN	NaN
NaN	NaN	NaN	NaN	391.86084	658.6545	NaN	NaN	NaN	NaN
NaN	NaN	NaN	NaN	391.8596	658.7454	NaN	NaN	NaN	NaN
NaN	NaN	NaN	NaN	391.8229	658.7292	NaN	NaN	NaN	NaN
NaN	NaN	NaN	NaN	390.93448	659.4188	NaN	NaN	NaN	NaN
NaN	NaN	NaN	NaN	390.96066	659.3712	NaN	NaN	NaN	NaN
NaN	NaN	NaN	NaN	390.9965	659.3615	NaN	NaN	NaN	NaN
NaN	NaN	NaN	NaN	391.26566	658.99866	NaN	NaN	NaN	NaN
NaN	NaN	NaN	NaN	391.3033	658.94183	NaN	NaN	NaN	NaN
NaN	NaN	NaN	NaN	391.26923	658.9056	NaN	NaN	NaN	NaN
NaN	NaN	NaN	NaN	391.3515	658.8965	NaN	NaN	NaN	NaN
NaN	NaN	NaN	NaN	391.2703	658.9278	NaN	NaN	NaN	NaN
NaN	NaN	NaN	NaN	390.9723	659.2522	NaN	NaN	NaN	NaN
NaN	NaN	NaN	NaN	391.31842	658.75037	NaN	NaN	NaN	NaN
NaN	NaN	NaN	NaN	391.38043	658.837	NaN	NaN	NaN	NaN
NaN	NaN	NaN	NaN	392.21985	658.0422	NaN	NaN	NaN	NaN
NaN	NaN	NaN	NaN	392.2351	657.9384	NaN	NaN	NaN	NaN
NaN	NaN	NaN	NaN	391.31717	659.0359	NaN	NaN	NaN	NaN
NaN	NaN	NaN	NaN	391.35614	659.0118	NaN	NaN	NaN	NaN
NaN	NaN	NaN	NaN	392.2626	657.98676	NaN	NaN	NaN	NaN
NaN	NaN	NaN	NaN	391.6662	658.5503	NaN	NaN	NaN	NaN
NaN	NaN	NaN	NaN	391.62778	658.56805	NaN	NaN	NaN	NaN
NaN	NaN	NaN	NaN	391.3927	658.5495	NaN	NaN	NaN	NaN
NaN	NaN	NaN	NaN	391.51953	658.5572	NaN	NaN	NaN	NaN
NaN	NaN	NaN	NaN	391.55554	658.48474	NaN	NaN	NaN	NaN
NaN	NaN	NaN	NaN	391.62994	658.4357	NaN	NaN	NaN	NaN
NaN	NaN	NaN	NaN	391.7573	658.3331	NaN	NaN	NaN	NaN
NaN	NaN	NaN	NaN	391.4848	658.3771	NaN	NaN	NaN	NaN
NaN	NaN	NaN	NaN	391.4694	658.525	NaN	NaN	NaN	NaN
NaN	NaN	NaN	NaN	391.5445	658.49445	NaN	NaN	NaN	NaN
NaN	NaN	NaN	NaN	391.41666	658.51434	NaN	NaN	NaN	NaN
NaN	NaN	NaN	NaN	391.59247	658.3976	NaN	NaN	NaN	NaN
NaN	NaN	NaN	NaN	391.51263	658.4213	NaN	NaN	NaN	NaN
NaN	NaN	NaN	NaN	391.66034	658.38605	NaN	NaN	NaN	NaN
NaN	NaN	NaN	NaN	391.64038	658.35095	NaN	NaN	NaN	NaN
NaN	NaN	NaN	NaN	391.70224	658.3368	NaN	NaN	NaN	NaN
NaN	NaN	NaN	NaN	391.71576	658.3617	NaN	NaN	NaN	NaN
NaN	NaN	NaN	NaN	391.5619	658.3059	NaN	NaN	NaN	NaN
NaN	NaN	NaN	NaN	391.57355	658.23126	NaN	NaN	NaN	NaN
NaN	NaN	NaN	NaN	391.669	658.22626	NaN	NaN	NaN	NaN
NaN	NaN	NaN	NaN	391.61624	658.1933	NaN	NaN	NaN	NaN
NaN	NaN	NaN	NaN	391.43906	658.16327	NaN	NaN	NaN	NaN
NaN	NaN	NaN	NaN	391.6376	658.21063	NaN	NaN	NaN	NaN
NaN	NaN	NaN	NaN	391.74408	658.1346	NaN	NaN	NaN	NaN
NaN	NaN	NaN	NaN	391.63904	658.10254	NaN	NaN	NaN	NaN
NaN	NaN	NaN	NaN	391.5287	658.0509	NaN	NaN	NaN	NaN
NaN	NaN	NaN	NaN	391.58636	658.16437	NaN	NaN	NaN	NaN
NaN	NaN	NaN	NaN	391.64365	658.14435	NaN	NaN	NaN	NaN
NaN	NaN	NaN	NaN	391.5373	658.05524	NaN	NaN	NaN	NaN
NaN	NaN	NaN	NaN	391.62357	658.05963	NaN	NaN	NaN	NaN
NaN	NaN	NaN	NaN	393.01596	657.01086	NaN	NaN	NaN	NaN
NaN	NaN	NaN	NaN	392.86856	657.06055	NaN	NaN	NaN	NaN
NaN	NaN	NaN	NaN	392.00977	657.47485	NaN	NaN	NaN	NaN
NaN	NaN	NaN	NaN	393.1628	656.89124	NaN	NaN	NaN	NaN
NaN	NaN	NaN	NaN	392.22296	657.62164	NaN	NaN	NaN	NaN
NaN	NaN	NaN	NaN	392.22525	657.43164	NaN	NaN	NaN	NaN
NaN	NaN	NaN	NaN	392.00916	657.5098	NaN	NaN	NaN	NaN
NaN	NaN	NaN	NaN	392.1068	657.54895	NaN	NaN	NaN	NaN
NaN	NaN	NaN	NaN	392.35733	657.4783	NaN	NaN	NaN	NaN
NaN	NaN	NaN	NaN	392.1997	657.39246	NaN	NaN	NaN	NaN
NaN	NaN	NaN	NaN	391.9753	657.4577	NaN	NaN	NaN	NaN
NaN	NaN	NaN	NaN	393.20078	656.65674	NaN	NaN	NaN	NaN
NaN	NaN	NaN	NaN	392.17346	657.30817	NaN	NaN	NaN	NaN
NaN	NaN	NaN	NaN	393.20526	656.70996	NaN	NaN	NaN	NaN
NaN	NaN	NaN	NaN	393.23178	656.30206	NaN	NaN	NaN	NaN
NaN	NaN	NaN	NaN	393.1701	656.5336	NaN	NaN	NaN	NaN
NaN	NaN	NaN	NaN	392.30807	657.2371	NaN	NaN	NaN	NaN
NaN	NaN	NaN	NaN	393.37155	656.171	NaN	NaN	NaN	NaN
NaN	NaN	NaN	NaN	392.32562	657.203	NaN	NaN	NaN	NaN
NaN	NaN	NaN	NaN	392.2599	657.23944	NaN	NaN	NaN	NaN
NaN	NaN	NaN	NaN	392.25787	657.18054	NaN	NaN	NaN	NaN
NaN	NaN	NaN	NaN	392.20056	657.0357	NaN	NaN	NaN	NaN
NaN	NaN	NaN	NaN	392.22162	656.9743	NaN	NaN	NaN	NaN
NaN	NaN	NaN	NaN	392.38113	657.1853	NaN	NaN	NaN	NaN
NaN	NaN	NaN	NaN	392.2882	657.18445	NaN	NaN	NaN	NaN
NaN	NaN	NaN	NaN	392.25238	657.05676	NaN	NaN	NaN	NaN
NaN	NaN	NaN	NaN	392.2232	657.1866	NaN	NaN	NaN	NaN
NaN	NaN	NaN	NaN	392.7193	656.7	NaN	NaN	NaN	NaN
NaN	NaN	NaN	NaN	392.7056	656.514	NaN	NaN	NaN	NaN
NaN	NaN	NaN	NaN	392.66577	656.65625	NaN	NaN	NaN	NaN
NaN	NaN	NaN	NaN	392.68842	656.4946	NaN	NaN	NaN	NaN
NaN	NaN	NaN	NaN	392.64465	656.4555	NaN	NaN	NaN	NaN
NaN	NaN	NaN	NaN	392.68433	656.54126	NaN	NaN	NaN	NaN
NaN	NaN	NaN	NaN	392.85318	656.48645	NaN	NaN	NaN	NaN
NaN	NaN	NaN	NaN	393.73477	655.9293	NaN	NaN	NaN	NaN
NaN	NaN	NaN	NaN	392.72562	656.45264	NaN	NaN	NaN	NaN
NaN	NaN	NaN	NaN	392.66666	656.57794	NaN	NaN	NaN	NaN
NaN	NaN	NaN	NaN	392.69946	656.49866	NaN	NaN	NaN	NaN
NaN	NaN	NaN	NaN	392.59683	656.5	NaN	NaN	NaN	NaN
NaN	NaN	NaN	NaN	392.67596	656.5978	NaN	NaN	NaN	NaN
NaN	NaN	NaN	NaN	392.7863	656.45294	NaN	NaN	NaN	NaN
NaN	NaN	NaN	NaN	392.7981	656.51355	NaN	NaN	NaN	NaN
NaN	NaN	NaN	NaN	392.62466	656.5822	NaN	NaN	NaN	NaN
NaN	NaN	NaN	NaN	392.80273	656.5959	NaN	NaN	NaN	NaN
NaN	NaN	NaN	NaN	392.76538	656.4316	NaN	NaN	NaN	NaN
NaN	NaN	NaN	NaN	392.88232	656.2742	NaN	NaN	NaN	NaN
NaN	NaN	NaN	NaN	392.8217	656.2818	NaN	NaN	NaN	NaN
NaN	NaN	NaN	NaN	394.0663	655.23724	NaN	NaN	NaN	NaN
NaN	NaN	NaN	NaN	393.1956	655.98596	NaN	NaN	NaN	NaN
NaN	NaN	NaN	NaN	393.16803	655.95355	NaN	NaN	NaN	NaN
NaN	NaN	NaN	NaN	393.25275	655.8956	NaN	NaN	NaN	NaN
NaN	NaN	NaN	NaN	393.2466	655.91736	NaN	NaN	NaN	NaN
NaN	NaN	NaN	NaN	393.251	656.15717	NaN	NaN	NaN	NaN
NaN	NaN	NaN	NaN	393.265	656.0287	NaN	NaN	NaN	NaN
NaN	NaN	NaN	NaN	394.12244	655.2296	NaN	NaN	NaN	NaN
NaN	NaN	NaN	NaN	393.31192	656.14954	NaN	NaN	NaN	NaN
NaN	NaN	NaN	NaN	393.222	656.0615	NaN	NaN	NaN	NaN
NaN	NaN	NaN	NaN	393.31992	655.8561	NaN	NaN	NaN	NaN
NaN	NaN	NaN	NaN	393.4772	655.7601	NaN	NaN	NaN	NaN
NaN	NaN	NaN	NaN	393.75397	655.70105	NaN	NaN	NaN	NaN
NaN	NaN	NaN	NaN	393.62854	655.6881	NaN	NaN	NaN	NaN
NaN	NaN	NaN	NaN	393.46756	655.68243	NaN	NaN	NaN	NaN
NaN	NaN	NaN	NaN	393.43228	656.0007	NaN	NaN	NaN	NaN
NaN	NaN	NaN	NaN	393.64648	655.63446	NaN	NaN	NaN	NaN
NaN	NaN	NaN	NaN	393.6305	655.73566	NaN	NaN	NaN	NaN
NaN	NaN	NaN	NaN	393.61685	655.6527	NaN	NaN	NaN	NaN
NaN	NaN	NaN	NaN	394.68704	655.0686	NaN	NaN	NaN	NaN
NaN	NaN	NaN	NaN	393.6593	655.74365	NaN	NaN	NaN	NaN
NaN	NaN	NaN	NaN	393.4066	656.01514	NaN	NaN	NaN	NaN
NaN	NaN	NaN	NaN	393.55884	655.66473	NaN	NaN	NaN	NaN
NaN	NaN	NaN	NaN	393.52646	655.6759	NaN	NaN	NaN	NaN
NaN	NaN	NaN	NaN	393.71524	655.5856	NaN	NaN	NaN	NaN
NaN	NaN	NaN	NaN	394.80722	654.97284	NaN	NaN	NaN	NaN
NaN	NaN	NaN	NaN	393.96832	655.47363	NaN	NaN	NaN	NaN
NaN	NaN	NaN	NaN	393.98267	655.4893	NaN	NaN	NaN	NaN
NaN	NaN	NaN	NaN	394.20532	655.2947	NaN	NaN	NaN	NaN
NaN	NaN	NaN	NaN	394.20837	655.476	NaN	NaN	NaN	NaN
NaN	NaN	NaN	NaN	394.35007	655.30707	NaN	NaN	NaN	NaN
NaN	NaN	NaN	NaN	394.3102	655.17017	NaN	NaN	NaN	NaN
NaN	NaN	NaN	NaN	395.1005	654.4659	NaN	NaN	NaN	NaN
NaN	NaN	NaN	NaN	393.86746	655.20734	NaN	NaN	NaN	NaN
NaN	NaN	NaN	NaN	393.68558	655.0995	NaN	NaN	NaN	NaN
NaN	NaN	NaN	NaN	393.8717	654.65344	NaN	NaN	NaN	NaN
NaN	NaN	NaN	NaN	394.76938	654.01166	NaN	NaN	NaN	NaN
NaN	NaN	NaN	NaN	393.88065	654.4523	NaN	NaN	NaN	NaN
NaN	NaN	NaN	NaN	394.01047	653.58374	NaN	NaN	NaN	NaN
NaN	NaN	NaN	NaN	395.05945	651.3949	NaN	NaN	NaN	NaN
NaN	NaN	NaN	NaN	395.25772	650.48145	NaN	NaN	NaN	NaN
NaN	NaN	NaN	NaN	396.79153	647.7316	NaN	NaN	NaN	NaN
NaN	NaN	NaN	NaN	396.5145	645.58484	NaN	NaN	NaN	NaN
NaN	NaN	NaN	NaN	396.9298	643.3832	NaN	NaN	NaN	NaN
NaN	NaN	NaN	NaN	397.3855	640.4601	NaN	NaN	NaN	NaN
NaN	NaN	NaN	NaN	397.6234	637.3202	NaN	NaN	NaN	NaN
NaN	NaN	NaN	NaN	398.12796	634.13763	NaN	NaN	NaN	NaN
NaN	NaN	NaN	NaN	398.60114	629.491	NaN	NaN	NaN	NaN
NaN	NaN	NaN	NaN	398.79944	626.4616	NaN	NaN	NaN	NaN
NaN	NaN	NaN	NaN	399.34082	623.8229	NaN	NaN	NaN	NaN
NaN	NaN	NaN	NaN	399.53632	621.0902	NaN	NaN	NaN	NaN
NaN	NaN	NaN	NaN	399.91705	618.43835	NaN	NaN	NaN	NaN
NaN	NaN	NaN	NaN	400.31616	615.5465	NaN	NaN	NaN	NaN
NaN	NaN	NaN	NaN	400.6055	612.7844	NaN	NaN	NaN	NaN
NaN	NaN	NaN	NaN	400.9358	609.8853	NaN	NaN	NaN	NaN
NaN	NaN	NaN	NaN	401.2871	607.1755	NaN	NaN	NaN	NaN
NaN	NaN	NaN	NaN	401.5638	604.37006	NaN	NaN	NaN	NaN
NaN	NaN	NaN	NaN	401.84576	601.6432	NaN	NaN	NaN	NaN
NaN	NaN	NaN	NaN	402.28366	598.93036	NaN	NaN	NaN	NaN
NaN	NaN	NaN	NaN	402.4384	596.343	NaN	NaN	NaN	NaN
NaN	NaN	NaN	NaN	402.8076	593.6271	NaN	NaN	NaN	NaN
NaN	NaN	NaN	NaN	403.28683	590.5778	NaN	NaN	NaN	NaN
NaN	NaN	NaN	NaN	403.47964	588.08685	NaN	NaN	NaN	NaN
NaN	NaN	NaN	NaN	403.69278	585.2723	NaN	NaN	NaN	NaN
NaN	NaN	NaN	NaN	403.97772	582.61633	NaN	NaN	NaN	NaN
NaN	NaN	NaN	NaN	404.4011	579.9872	NaN	NaN	NaN	NaN
NaN	NaN	NaN	NaN	404.65384	577.44385	NaN	NaN	NaN	NaN
NaN	NaN	NaN	NaN	404.91452	574.74475	NaN	NaN	NaN	NaN
NaN	NaN	NaN	NaN	405.25903	572.2145	NaN	NaN	NaN	NaN
NaN	NaN	NaN	NaN	405.49515	569.7032	NaN	NaN	NaN	NaN
NaN	NaN	NaN	NaN	405.76038	567.2372	NaN	NaN	NaN	NaN
NaN	NaN	NaN	NaN	406.21008	564.60443	NaN	NaN	NaN	NaN
NaN	NaN	NaN	NaN	406.3502	562.51	NaN	NaN	NaN	NaN
NaN	NaN	NaN	NaN	406.57358	559.75684	NaN	NaN	NaN	NaN
NaN	NaN	NaN	NaN	406.77924	557.6346	NaN	NaN	NaN	NaN
NaN	NaN	NaN	NaN	407.19614	555.08905	NaN	NaN	NaN	NaN
NaN	NaN	NaN	NaN	407.41122	552.7515	NaN	NaN	NaN	NaN
NaN	NaN	NaN	NaN	407.57806	550.70074	NaN	NaN	NaN	NaN
NaN	NaN	NaN	NaN	407.8283	548.3609	NaN	NaN	NaN	NaN
NaN	NaN	NaN	NaN	408.26697	545.9057	NaN	NaN	NaN	NaN
NaN	NaN	NaN	NaN	408.48306	543.76514	NaN	NaN	NaN	NaN
NaN	NaN	NaN	NaN	408.66956	541.69434	NaN	NaN	NaN	NaN
NaN	NaN	NaN	NaN	408.99387	539.5848	NaN	NaN	NaN	NaN
NaN	NaN	NaN	NaN	409.0796	537.7301	NaN	NaN	NaN	NaN
NaN	NaN	NaN	NaN	409.34238	535.6798	NaN	NaN	NaN	NaN
NaN	NaN	NaN	NaN	409.57938	533.55493	NaN	NaN	NaN	NaN
NaN	NaN	NaN	NaN	410.36386	531.1115	NaN	NaN	NaN	NaN
NaN	NaN	NaN	NaN	410.26813	529.4227	NaN	NaN	NaN	NaN
NaN	NaN	NaN	NaN	410.4904	527.2863	NaN	NaN	NaN	NaN
NaN	NaN	NaN	NaN	411.0475	524.77313	NaN	NaN	NaN	NaN
NaN	NaN	NaN	NaN	411.3685	522.60614	NaN	NaN	NaN	NaN
NaN	NaN	NaN	NaN	411.17966	521.10876	NaN	NaN	NaN	NaN
NaN	NaN	NaN	NaN	411.868	518.6851	NaN	NaN	NaN	NaN
NaN	NaN	NaN	NaN	412.086	516.7282	NaN	NaN	NaN	NaN
NaN	NaN	NaN	NaN	412.45352	514.72675	NaN	NaN	NaN	NaN
NaN	NaN	NaN	NaN	412.65802	512.7596	NaN	NaN	NaN	NaN
NaN	NaN	NaN	NaN	412.93878	510.77664	NaN	NaN	NaN	NaN
NaN	NaN	NaN	NaN	413.3275	508.96786	NaN	NaN	NaN	NaN
NaN	NaN	NaN	NaN	413.36963	507.15985	NaN	NaN	NaN	NaN
NaN	NaN	NaN	NaN	413.65045	505.20474	NaN	NaN	NaN	NaN
NaN	NaN	NaN	NaN	413.80997	503.25	NaN	NaN	NaN	NaN
NaN	NaN	NaN	NaN	414.2928	501.3322	NaN	NaN	NaN	NaN
NaN	NaN	NaN	NaN	414.39545	499.589	NaN	NaN	NaN	NaN
NaN	NaN	NaN	NaN	414.74075	497.8169	NaN	NaN	NaN	NaN
NaN	NaN	NaN	NaN	414.79385	496.20502	NaN	NaN	NaN	NaN
NaN	NaN	NaN	NaN	415.23297	494.21844	NaN	NaN	NaN	NaN
NaN	NaN	NaN	NaN	415.02298	492.91953	NaN	NaN	NaN	NaN
NaN	NaN	NaN	NaN	415.55045	490.67154	NaN	NaN	NaN	NaN
NaN	NaN	NaN	NaN	415.68295	489.2034	NaN	NaN	NaN	NaN
NaN	NaN	NaN	NaN	415.98135	487.5418	NaN	NaN	NaN	NaN
NaN	NaN	NaN	NaN	416.38828	485.68472	NaN	NaN	NaN	NaN
NaN	NaN	NaN	NaN	416.49435	484.22913	NaN	NaN	NaN	NaN
NaN	NaN	NaN	NaN	416.72308	482.61658	NaN	NaN	NaN	NaN
NaN	NaN	NaN	NaN	416.9573	481.08765	NaN	NaN	NaN	NaN
NaN	NaN	NaN	NaN	417.33112	479.1181	NaN	NaN	NaN	NaN
NaN	NaN	NaN	NaN	417.27863	477.4086	NaN	NaN	NaN	NaN
NaN	NaN	NaN	NaN	417.6747	475.6565	NaN	NaN	NaN	NaN
NaN	NaN	NaN	NaN	417.74973	474.3386	NaN	NaN	NaN	NaN
NaN	NaN	NaN	NaN	418.04184	472.85794	NaN	NaN	NaN	NaN
NaN	NaN	NaN	NaN	418.30847	471.5089	NaN	NaN	NaN	NaN
NaN	NaN	NaN	NaN	418.59222	470.21335	NaN	NaN	NaN	NaN
NaN	NaN	NaN	NaN	418.8989	468.69888	NaN	NaN	NaN	NaN
NaN	NaN	NaN	NaN	419.19495	467.1751	NaN	NaN	NaN	NaN
NaN	NaN	NaN	NaN	419.40387	465.74197	NaN	NaN	NaN	NaN
NaN	NaN	NaN	NaN	419.4978	464.48682	NaN	NaN	NaN	NaN
NaN	NaN	NaN	NaN	419.83807	463.11285	NaN	NaN	NaN	NaN
NaN	NaN	NaN	NaN	420.27072	461.51184	NaN	NaN	NaN	NaN
NaN	NaN	NaN	NaN	420.38177	460.48615	NaN	NaN	NaN	NaN
NaN	NaN	NaN	NaN	420.56653	459.24374	NaN	NaN	NaN	NaN
NaN	NaN	NaN	NaN	421.17267	457.4947	NaN	NaN	NaN	NaN
NaN	NaN	NaN	NaN	421.55838	456.31848	NaN	NaN	NaN	NaN
NaN	NaN	NaN	NaN	421.19122	455.611	NaN	NaN	NaN	NaN
NaN	NaN	NaN	NaN	421.61243	454.21677	NaN	NaN	NaN	NaN
NaN	NaN	NaN	NaN	421.82303	453.0149	NaN	NaN	NaN	NaN
NaN	NaN	NaN	NaN	422.58224	451.50433	NaN	NaN	NaN	NaN
NaN	NaN	NaN	NaN	422.17377	450.58633	NaN	NaN	NaN	NaN
NaN	NaN	NaN	NaN	422.66757	449.18564	NaN	NaN	NaN	NaN
NaN	NaN	NaN	NaN	422.86282	448.08298	NaN	NaN	NaN	NaN
NaN	NaN	NaN	NaN	423.30972	446.79947	NaN	NaN	NaN	NaN
NaN	NaN	NaN	NaN	423.69827	445.639	NaN	NaN	NaN	NaN
NaN	NaN	NaN	NaN	423.7613	444.6387	NaN	NaN	NaN	NaN
NaN	NaN	NaN	NaN	423.918	443.575	NaN	NaN	NaN	NaN
NaN	NaN	NaN	NaN	423.9837	442.61356	NaN	NaN	NaN	NaN
NaN	NaN	NaN	NaN	423.9028	442.01666	NaN	NaN	NaN	NaN
NaN	NaN	NaN	NaN	424.37915	440.7075	NaN	NaN	NaN	NaN
NaN	NaN	NaN	NaN	424.86414	439.6085	NaN	NaN	NaN	NaN
NaN	NaN	NaN	NaN	425.08395	438.74277	NaN	NaN	NaN	NaN
NaN	NaN	NaN	NaN	426.70407	436.72943	NaN	NaN	NaN	NaN
NaN	NaN	NaN	NaN	426.8727	435.69553	NaN	NaN	NaN	NaN
NaN	NaN	NaN	NaN	425.1377	435.74973	NaN	NaN	NaN	NaN
NaN	NaN	NaN	NaN	425.42026	434.73035	NaN	NaN	NaN	NaN
NaN	NaN	NaN	NaN	427.84747	432.44446	NaN	NaN	NaN	NaN
NaN	NaN	NaN	NaN	428.11328	431.64804	NaN	NaN	NaN	NaN
NaN	NaN	NaN	NaN	428.2813	430.74155	NaN	NaN	NaN	NaN
NaN	NaN	NaN	NaN	426.209	431.15665	NaN	NaN	NaN	NaN
NaN	NaN	NaN	NaN	426.5458	430.3704	NaN	NaN	NaN	NaN
NaN	NaN	NaN	NaN	426.6537	429.60358	NaN	NaN	NaN	NaN
NaN	NaN	NaN	NaN	426.85858	428.8608	NaN	NaN	NaN	NaN
NaN	NaN	NaN	NaN	429.22708	426.8506	NaN	NaN	NaN	NaN
NaN	NaN	NaN	NaN	427.26974	427.3187	NaN	NaN	NaN	NaN
NaN	NaN	NaN	NaN	427.47366	426.54172	NaN	NaN	NaN	NaN
NaN	NaN	NaN	NaN	427.67416	425.8012	NaN	NaN	NaN	NaN
NaN	NaN	NaN	NaN	427.99225	425.2162	NaN	NaN	NaN	NaN
NaN	NaN	NaN	NaN	428.21506	424.4836	NaN	NaN	NaN	NaN
NaN	NaN	NaN	NaN	428.3155	423.66592	NaN	NaN	NaN	NaN
NaN	NaN	NaN	NaN	428.50766	423.12143	NaN	NaN	NaN	NaN
NaN	NaN	NaN	NaN	428.7522	422.50983	NaN	NaN	NaN	NaN
NaN	NaN	NaN	NaN	429.55417	421.79584	NaN	NaN	NaN	NaN
NaN	NaN	NaN	NaN	429.80624	421.31146	NaN	NaN	NaN	NaN
NaN	NaN	NaN	NaN	430.52032	420.56302	NaN	NaN	NaN	NaN
NaN	NaN	NaN	NaN	430.30792	420.36118	NaN	NaN	NaN	NaN
NaN	NaN	NaN	NaN	429.89108	419.6052	NaN	NaN	NaN	NaN
NaN	NaN	NaN	NaN	429.87753	419.25937	NaN	NaN	NaN	NaN
NaN	NaN	NaN	NaN	430.20236	418.74945	NaN	NaN	NaN	NaN
NaN	NaN	NaN	NaN	430.35178	418.47852	NaN	NaN	NaN	NaN
NaN	NaN	NaN	NaN	430.348	418.09933	NaN	NaN	NaN	NaN
NaN	NaN	NaN	NaN	430.78494	417.64194	NaN	NaN	NaN	NaN
NaN	NaN	NaN	NaN	430.90585	417.15152	NaN	NaN	NaN	NaN
NaN	NaN	NaN	NaN	431.2679	416.9492	NaN	NaN	NaN	NaN
NaN	NaN	NaN	NaN	431.25595	416.59326	NaN	NaN	NaN	NaN
NaN	NaN	NaN	NaN	431.48383	416.2683	NaN	NaN	NaN	NaN
NaN	NaN	NaN	NaN	431.90384	415.91125	NaN	NaN	NaN	NaN
NaN	NaN	NaN	NaN	431.9819	415.48935	NaN	NaN	NaN	NaN
NaN	NaN	NaN	NaN	432.27338	415.37326	NaN	NaN	NaN	NaN
NaN	NaN	NaN	NaN	432.51913	415.11276	NaN	NaN	NaN	NaN
NaN	NaN	NaN	NaN	432.65012	414.78293	NaN	NaN	NaN	NaN
NaN	NaN	NaN	NaN	433.00583	414.74603	NaN	NaN	NaN	NaN
NaN	NaN	NaN	NaN	432.76892	414.62732	NaN	NaN	NaN	NaN
NaN	NaN	NaN	NaN	433.23312	414.40195	NaN	NaN	NaN	NaN
NaN	NaN	NaN	NaN	433.44583	414.36673	NaN	NaN	NaN	NaN
NaN	NaN	NaN	NaN	433.84592	414.23383	NaN	NaN	NaN	NaN
NaN	NaN	NaN	NaN	433.79724	414.1939	NaN	NaN	NaN	NaN
NaN	NaN	NaN	NaN	434.52914	414.0216	NaN	NaN	NaN	NaN
NaN	NaN	NaN	NaN	434.81793	414.2057	NaN	NaN	NaN	NaN
NaN	NaN	NaN	NaN	434.94434	413.98972	NaN	NaN	NaN	NaN
NaN	NaN	NaN	NaN	434.83148	413.92105	NaN	NaN	NaN	NaN
NaN	NaN	NaN	NaN	435.12653	413.77872	NaN	NaN	NaN	NaN
NaN	NaN	NaN	NaN	435.70654	413.98087	NaN	NaN	NaN	NaN
NaN	NaN	NaN	NaN	435.63092	414.09595	NaN	NaN	NaN	NaN
NaN	NaN	NaN	NaN	436.22125	413.82855	NaN	NaN	NaN	NaN
NaN	NaN	NaN	NaN	436.28247	413.90732	NaN	NaN	NaN	NaN
NaN	NaN	NaN	NaN	436.30588	414.12415	NaN	NaN	NaN	NaN
NaN	NaN	NaN	NaN	436.4977	414.1993	NaN	NaN	NaN	NaN
NaN	NaN	NaN	NaN	436.72858	414.43372	NaN	NaN	NaN	NaN
NaN	NaN	NaN	NaN	437.0211	414.45325	NaN	NaN	NaN	NaN
NaN	NaN	NaN	NaN	437.23755	414.70023	NaN	NaN	NaN	NaN
NaN	NaN	NaN	NaN	437.41022	414.89545	NaN	NaN	NaN	NaN
NaN	NaN	NaN	NaN	437.47693	414.88986	NaN	NaN	NaN	NaN
NaN	NaN	NaN	NaN	437.55606	415.08646	NaN	NaN	NaN	NaN
NaN	NaN	NaN	NaN	437.80542	415.24057	NaN	NaN	NaN	NaN
NaN	NaN	NaN	NaN	438.06522	415.65042	NaN	NaN	NaN	NaN
NaN	NaN	NaN	NaN	438.15262	415.87543	NaN	NaN	NaN	NaN
NaN	NaN	NaN	NaN	438.48108	416.09528	NaN	NaN	NaN	NaN
NaN	NaN	NaN	NaN	438.3673	416.44452	NaN	NaN	NaN	NaN
NaN	NaN	NaN	NaN	438.62143	416.66785	NaN	NaN	NaN	NaN
NaN	NaN	NaN	NaN	438.66525	417.32742	NaN	NaN	NaN	NaN
NaN	NaN	NaN	NaN	438.80884	417.54288	NaN	NaN	NaN	NaN
NaN	NaN	NaN	NaN	438.9222	417.85556	NaN	NaN	NaN	NaN
NaN	NaN	NaN	NaN	439.18582	418.24695	NaN	NaN	NaN	NaN
NaN	NaN	NaN	NaN	439.2721	418.8138	NaN	NaN	NaN	NaN
NaN	NaN	NaN	NaN	439.49258	419.04816	NaN	NaN	NaN	NaN
NaN	NaN	NaN	NaN	439.86618	419.0134	NaN	NaN	NaN	NaN
NaN	NaN	NaN	NaN	440.1856	419.51813	NaN	NaN	NaN	NaN
NaN	NaN	NaN	NaN	440.27234	419.98715	NaN	NaN	NaN	NaN
NaN	NaN	NaN	NaN	440.3262	420.52448	NaN	NaN	NaN	NaN
NaN	NaN	NaN	NaN	440.67313	420.90558	NaN	NaN	NaN	NaN
NaN	NaN	NaN	NaN	440.76978	421.488	NaN	NaN	NaN	NaN
NaN	NaN	NaN	NaN	440.9562	421.85278	NaN	NaN	NaN	NaN
NaN	NaN	NaN	NaN	441.13055	422.44586	NaN	NaN	NaN	NaN
NaN	NaN	NaN	NaN	441.3389	423.03223	NaN	NaN	NaN	NaN
NaN	NaN	NaN	NaN	441.5582	423.4727	NaN	NaN	NaN	NaN
NaN	NaN	NaN	NaN	441.74072	424.0964	NaN	NaN	NaN	NaN
NaN	NaN	NaN	NaN	441.96793	424.69357	NaN	NaN	NaN	NaN
NaN	NaN	NaN	NaN	442.31946	425.2538	NaN	NaN	NaN	NaN
NaN	NaN	NaN	NaN	442.4034	425.87808	NaN	NaN	NaN	NaN
NaN	NaN	NaN	NaN	442.48816	426.6858	NaN	NaN	NaN	NaN
NaN	NaN	NaN	NaN	442.66278	427.33023	NaN	NaN	NaN	NaN
NaN	NaN	NaN	NaN	442.921	428.13205	NaN	NaN	NaN	NaN
NaN	NaN	NaN	NaN	443.31503	428.71735	NaN	NaN	NaN	NaN
NaN	NaN	NaN	NaN	443.31662	429.5323	NaN	NaN	NaN	NaN
NaN	NaN	NaN	NaN	443.34033	430.55594	NaN	NaN	NaN	NaN
NaN	NaN	NaN	NaN	443.5	431.2617	NaN	NaN	NaN	NaN
NaN	NaN	NaN	NaN	443.719	432.11877	NaN	NaN	NaN	NaN
NaN	NaN	NaN	NaN	443.97046	432.52045	NaN	NaN	NaN	NaN
NaN	NaN	NaN	NaN	444.28876	433.26517	NaN	NaN	NaN	NaN
NaN	NaN	NaN	NaN	444.05118	434.3628	NaN	NaN	NaN	NaN
NaN	NaN	NaN	NaN	444.54166	434.80405	NaN	NaN	NaN	NaN
NaN	NaN	NaN	NaN	444.74496	436.12305	NaN	NaN	NaN	NaN
NaN	NaN	NaN	NaN	444.93173	437.22247	NaN	NaN	NaN	NaN
NaN	NaN	NaN	NaN	445.33054	437.92474	NaN	NaN	NaN	NaN
NaN	NaN	NaN	NaN	445.23303	439.56903	NaN	NaN	NaN	NaN
NaN	NaN	NaN	NaN	445.71896	440.00543	NaN	NaN	NaN	NaN
NaN	NaN	NaN	NaN	445.87128	441.0823	NaN	NaN	NaN	NaN
NaN	NaN	NaN	NaN	445.96344	442.19403	NaN	NaN	NaN	NaN
NaN	NaN	NaN	NaN	446.34875	442.72632	NaN	NaN	NaN	NaN
NaN	NaN	NaN	NaN	446.03326	444.78784	NaN	NaN	NaN	NaN
NaN	NaN	NaN	NaN	446.24176	444.8925	NaN	NaN	NaN	NaN
NaN	NaN	NaN	NaN	446.38773	446.63217	NaN	NaN	NaN	NaN
NaN	NaN	NaN	NaN	446.7423	446.01205	NaN	NaN	NaN	NaN
NaN	NaN	NaN	NaN	446.9509	447.7009	NaN	NaN	NaN	NaN
NaN	NaN	NaN	NaN	447.38168	449.8265	NaN	NaN	NaN	NaN
NaN	NaN	NaN	NaN	447.46793	450.80585	NaN	NaN	NaN	NaN
NaN	NaN	NaN	NaN	447.3312	452.46973	NaN	NaN	NaN	NaN
NaN	NaN	NaN	NaN	447.8234	453.2603	NaN	NaN	NaN	NaN
NaN	NaN	NaN	NaN	447.97125	454.6276	NaN	NaN	NaN	NaN
NaN	NaN	NaN	NaN	448.29242	455.63168	NaN	NaN	NaN	NaN
NaN	NaN	NaN	NaN	448.36212	457.24216	NaN	NaN	NaN	NaN
NaN	NaN	NaN	NaN	448.53052	458.4548	NaN	NaN	NaN	NaN
NaN	NaN	NaN	NaN	448.75198	459.56555	NaN	NaN	NaN	NaN
NaN	NaN	NaN	NaN	448.91684	461.01462	NaN	NaN	NaN	NaN
NaN	NaN	NaN	NaN	449.28824	461.9501	NaN	NaN	NaN	NaN
NaN	NaN	NaN	NaN	449.4047	463.5639	NaN	NaN	NaN	NaN
NaN	NaN	NaN	NaN	449.7217	464.79562	NaN	NaN	NaN	NaN
NaN	NaN	NaN	NaN	449.78943	466.16742	NaN	NaN	NaN	NaN
NaN	NaN	NaN	NaN	450.1742	467.2534	NaN	NaN	NaN	NaN
NaN	NaN	NaN	NaN	450.23453	468.64737	NaN	NaN	NaN	NaN
NaN	NaN	NaN	NaN	450.39694	470.04587	NaN	NaN	NaN	NaN
NaN	NaN	NaN	NaN	450.702	471.0893	NaN	NaN	NaN	NaN
NaN	NaN	NaN	NaN	450.84875	472.59708	NaN	NaN	NaN	NaN
NaN	NaN	NaN	NaN	451.37766	473.94107	NaN	NaN	NaN	NaN
NaN	NaN	NaN	NaN	451.44406	475.42352	NaN	NaN	NaN	NaN
NaN	NaN	NaN	NaN	451.50235	477.34875	NaN	NaN	NaN	NaN
NaN	NaN	NaN	NaN	451.80426	478.7901	NaN	NaN	NaN	NaN
NaN	NaN	NaN	NaN	451.8668	480.38052	NaN	NaN	NaN	NaN
NaN	NaN	NaN	NaN	452.2421	481.68756	NaN	NaN	NaN	NaN
NaN	NaN	NaN	NaN	452.44202	483.38638	NaN	NaN	NaN	NaN
NaN	NaN	NaN	NaN	452.73572	484.84644	NaN	NaN	NaN	NaN
NaN	NaN	NaN	NaN	452.72638	486.54117	NaN	NaN	NaN	NaN
NaN	NaN	NaN	NaN	452.84018	488.05692	NaN	NaN	NaN	NaN
NaN	NaN	NaN	NaN	453.21564	489.4068	NaN	NaN	NaN	NaN
NaN	NaN	NaN	NaN	453.29803	491.19278	NaN	NaN	NaN	NaN
NaN	NaN	NaN	NaN	453.5283	493.02768	NaN	NaN	NaN	NaN
NaN	NaN	NaN	NaN	453.65024	494.4015	NaN	NaN	NaN	NaN
NaN	NaN	NaN	NaN	453.8679	496.1358	NaN	NaN	NaN	NaN
NaN	NaN	NaN	NaN	454.04218	497.62408	NaN	NaN	NaN	NaN
NaN	NaN	NaN	NaN	454.33984	499.16748	NaN	NaN	NaN	NaN
NaN	NaN	NaN	NaN	454.3764	501.1754	NaN	NaN	NaN	NaN
NaN	NaN	NaN	NaN	454.68158	502.6387	NaN	NaN	NaN	NaN
NaN	NaN	NaN	NaN	454.77237	504.61224	NaN	NaN	NaN	NaN
NaN	NaN	NaN	NaN	454.8856	506.39886	NaN	NaN	NaN	NaN
NaN	NaN	NaN	NaN	455.2857	507.9592	NaN	NaN	NaN	NaN
NaN	NaN	NaN	NaN	455.4732	509.80103	NaN	NaN	NaN	NaN
NaN	NaN	NaN	NaN	455.58652	511.70737	NaN	NaN	NaN	NaN
NaN	NaN	NaN	NaN	455.69745	513.64105	NaN	NaN	NaN	NaN
NaN	NaN	NaN	NaN	455.89532	515.46747	NaN	NaN	NaN	NaN
NaN	NaN	NaN	NaN	456.22784	517.27466	NaN	NaN	NaN	NaN
NaN	NaN	NaN	NaN	456.3101	519.323	NaN	NaN	NaN	NaN
NaN	NaN	NaN	NaN	456.48322	521.2416	NaN	NaN	NaN	NaN
NaN	NaN	NaN	NaN	456.7108	523.1311	NaN	NaN	NaN	NaN
NaN	NaN	NaN	NaN	456.8987	525.1232	NaN	NaN	NaN	NaN
NaN	NaN	NaN	NaN	456.92563	527.1667	NaN	NaN	NaN	NaN
NaN	NaN	NaN	NaN	457.27505	529.081	NaN	NaN	NaN	NaN
NaN	NaN	NaN	NaN	457.39975	531.24493	NaN	NaN	NaN	NaN
NaN	NaN	NaN	NaN	457.6255	533.28455	NaN	NaN	NaN	NaN
NaN	NaN	NaN	NaN	457.83292	535.1864	NaN	NaN	NaN	NaN
NaN	NaN	NaN	NaN	457.99094	537.11786	NaN	NaN	NaN	NaN
NaN	NaN	NaN	NaN	458.2503	538.9237	NaN	NaN	NaN	NaN
NaN	NaN	NaN	NaN	458.37357	541.16925	NaN	NaN	NaN	NaN
NaN	NaN	NaN	NaN	458.5659	543.2739	NaN	NaN	NaN	NaN
NaN	NaN	NaN	NaN	458.6938	545.29846	NaN	NaN	NaN	NaN
NaN	NaN	NaN	NaN	458.81546	547.477	NaN	NaN	NaN	NaN
NaN	NaN	NaN	NaN	459.21213	549.3485	NaN	NaN	NaN	NaN
NaN	NaN	NaN	NaN	459.36847	551.3314	NaN	NaN	NaN	NaN
NaN	NaN	NaN	NaN	459.3992	553.6649	NaN	NaN	NaN	NaN
NaN	NaN	NaN	NaN	459.5039	555.763	NaN	NaN	NaN	NaN
NaN	NaN	NaN	NaN	459.5494	558.0968	NaN	NaN	NaN	NaN
NaN	NaN	NaN	NaN	459.7072	560.3556	NaN	NaN	NaN	NaN
NaN	NaN	NaN	NaN	459.82224	562.46674	NaN	NaN	NaN	NaN
NaN	NaN	NaN	NaN	459.91006	564.67725	NaN	NaN	NaN	NaN
NaN	NaN	NaN	NaN	460.22873	566.6277	NaN	NaN	NaN	NaN
NaN	NaN	NaN	NaN	460.35333	569.092	NaN	NaN	NaN	NaN
NaN	NaN	NaN	NaN	460.31448	571.65	NaN	NaN	NaN	NaN
NaN	NaN	NaN	NaN	460.40646	574.1025	NaN	NaN	NaN	NaN
NaN	NaN	NaN	NaN	460.44427	576.2855	NaN	NaN	NaN	NaN
NaN	NaN	NaN	NaN	460.6817	578.54645	NaN	NaN	NaN	NaN
NaN	NaN	NaN	NaN	460.73358	581.0007	NaN	NaN	NaN	NaN
NaN	NaN	NaN	NaN	460.81894	583.42896	NaN	NaN	NaN	NaN
NaN	NaN	NaN	NaN	461.0846	585.79846	NaN	NaN	NaN	NaN
NaN	NaN	NaN	NaN	461.34985	588.0744	NaN	NaN	NaN	NaN
NaN	NaN	NaN	NaN	461.02524	590.7019	NaN	NaN	NaN	NaN
NaN	NaN	NaN	NaN	461.39563	593.08954	NaN	NaN	NaN	NaN
NaN	NaN	NaN	NaN	461.7518	595.5331	NaN	NaN	NaN	NaN
NaN	NaN	NaN	NaN	461.97437	598.1567	NaN	NaN	NaN	NaN
NaN	NaN	NaN	NaN	461.8146	600.64185	NaN	NaN	NaN	NaN
NaN	NaN	NaN	NaN	460.71875	604.72784	NaN	NaN	NaN	NaN
NaN	NaN	NaN	NaN	461.77667	606.0014	NaN	NaN	NaN	NaN
NaN	NaN	NaN	NaN	460.88007	609.5603	NaN	NaN	NaN	NaN
NaN	NaN	NaN	NaN	462.17383	611.0482	NaN	NaN	NaN	NaN
NaN	NaN	NaN	NaN	461.33737	613.63574	NaN	NaN	NaN	NaN
NaN	NaN	NaN	NaN	461.45898	615.9974	NaN	NaN	NaN	NaN
NaN	NaN	NaN	NaN	461.43423	618.56165	NaN	NaN	NaN	NaN
NaN	NaN	NaN	NaN	461.99353	621.17914	NaN	NaN	NaN	NaN
NaN	NaN	NaN	NaN	462.31754	623.3656	NaN	NaN	NaN	NaN
NaN	NaN	NaN	NaN	462.04645	625.56287	NaN	NaN	NaN	NaN
NaN	NaN	NaN	NaN	461.76407	628.4452	NaN	NaN	NaN	NaN
NaN	NaN	NaN	NaN	462.1129	631.4604	NaN	NaN	NaN	NaN
NaN	NaN	NaN	NaN	463.2331	635.8897	NaN	NaN	NaN	NaN
NaN	NaN	NaN	NaN	464.0756	639.9404	NaN	NaN	NaN	NaN
NaN	NaN	NaN	NaN	464.1529	642.14105	NaN	NaN	NaN	NaN
NaN	NaN	NaN	NaN	464.14078	643.6553	NaN	NaN	NaN	NaN
